# Supplementary material for: Need for high-resolution Genetic Analysis in iPSC: Results and Lessons from the ForIPS Consortium
Source: Sci Rep. 2018 Nov 21;8:17201. doi: 10.1038/s41598-018-35506-0 (PMC6249203; doi:10.1038/s41598-018-35506-0)
Supplement: Supplementary file 2 — File S1 [file 41598_2018_35506_MOESM2_ESM.xlsx]

## Sheet: summary
filename	SupplementaryFile1_sample-overview.xlsx
worksheet		description
summary		this sheet
study_individuals		detailed description of all individuals in this study
study_samples		detailed description of all samples analyzed in this study
in-house-Exome_controls		detailed description of all samples used as in-house exome controls for this study
DistributedLines		detailed description of all iPSC lines and whether they have been distributed to subprojects for functional studies at the time of the final project report and whether they could be recommended for distribution considering the results of different genetic QC steps
worksheet	column	description
study_individuals	study_ID_individual	identifier for the individual in this study
study_individuals	gender	gender of the respective individual as reported
study_individuals	age_months	age in months of the respective individual at time of tissue biopsy
study_individuals	age_years	age in years of the respective individual at time of tissue biopsy
study_individuals	status	phenotype of the individual (PD=Parkinson's disease;HSP=hereditary spastic paraplegia;EP=monogenic epilepsy;CT=healthy control)
study_individuals	relation	relation status between individuals
study_individuals	blood_count	count of blood samples for individual
study_individuals	fibroblast_count	count of fibroblast samples for individual
study_individuals	retroviral-iPSC_count	count of retroviral-iPSC samples for individual
study_individuals	NPC_count	count of NPC samples for individual
study_individuals	sendai-iPSC_count	count of sendai-iPSC samples for individual
study_samples	study_ID_individual	identifier for the individual in this study
study_samples	age_months	age in months of the respective individual at time of tissue biopsy
study_samples	age_years	age in years of the respective individual at time of tissue biopsy
study_samples	study_ID_sample	identifier for the sample in this study
study_samples	study_ID_sample_short	short identifier for the sample in this study
study_samples	type	sample type
study_samples	type_short	sample type short
study_samples	passage	passage number of cells at extraction if applicable
study_samples	DNA1_id	DNA identifier first extraction
study_samples	DNA2_id	DNA identifier second extraction
study_samples	DNA1_exome	logical indicator if exome sequencing has been performed on the DNA (1=yes;0=no)
study_samples	DNA2_exome	logical indicator if exome sequencing has been performed on the DNA (1=yes;0=no)
study_samples	exome	count of exome libraries sequenced
study_samples	exome_type	type of exome enrichment used (1=SureSelect 5;2=SureSelect 6)
study_samples	DNA1_array	logical indicator if Array hybridization has been performed on the DNA (1=yes;0=no)
study_samples	DNA2_array	logical indicator if Array hybridization has been performed on the DNA (1=yes;0=no)
study_samples	array	count of Array hybridizations sequenced
study_samples	germline_CNVs	count of rare germline CNVs reported in the sample
study_samples	somatic CNVs	count of somatic CNVs reported in the sample and not observed in the inherent fibroblast sample
in-house-Exome_controls	study_ID_individual	identifier for the individual in this study
in-house-Exome_controls	study_ID_sample	identifier for the sample in this study
in-house-Exome_controls	DNA_id	DNA identifier
in-house-Exome_controls	type	sample type
in-house-Exome_controls	type_short	sample type short
in-house-Exome_controls	gender	gender of the respective control as reported
in-house-Exome_controls	age_months	age in months of the respective control at time of tissue biopsy
in-house-Exome_controls	age_years	age in years of the respective control at time of tissue biopsy
in-house-Exome_controls	exome	logical indicator if exome sequencing has been performed on the DNA (1=yes;0=no)
in-house-Exome_controls	exome_type	type of exome enrichment used (1=SureSelect 5;2=SureSelect 6)
DistributedLines	study_ID_sample	identifier for the sample in this study
DistributedLines	type	sample type
DistributedLines	study_ID_individual	identifier for the individual in this study
DistributedLines	DistributedToFunctionalSubprojectsAtFinalProjectReport	comma separated list to which subprojects performing functional studies the respective cell line has been distributed at the time of the final project report
DistributedLines	count_DistributedToFunctionalSubprojectsAtFinalProjectReport	count of subprojects performing functional studies the respective cell line has been distributed at the time of the final project report
DistributedLines	karyotyping_results	aggregated karyotyping results
DistributedLines	LossRelGenes	Copy numer losses (deletions) affecting genes of potential relevance to the phenoytpe (CGC, OMIM, HPA)
DistributedLines	GainRelGenes	Copy numer gains (duplications) affecting genes of potential relevance to the phenoytpe (CGC, OMIM, HPA)
DistributedLines	HighFixedRelGenes	High impact and fixed somatic SNV/indel variants affecting genes of potential relevance to the phenoytpe (CGC, OMIM, HPA)
DistributedLines	QCrecommendation	theoretical (cell lines can still be suitable for certain experimental designs even if have some disruptive variants) recommendation for distribution based on the results of different genetic QC steps

## Sheet: study_individuals
study_ID_individual	gender	age_months	age_years	status	relation	blood_count	fibroblast_count	retroviral-iPSC_count	NPC_count	sendai-iPSC_count
J2C	m	879	73	PD	father of 1JF	0	1	3	0	0
1JF	m	503	41	CT	son of J2C	0	1	3	0	0
RJO	m	526	43	PD	NA	0	1	3	0	0
M89	m	773	64	PD	NA	0	1	3	0	0
C99	m	819	68	PD	NA	0	1	2	0	0
VK2	m	603	50	PD	NA	0	1	3	0	0
R66	m	651	54	PD	NA	0	1	2	0	0
4AA	f	420	35	HSP	NA	0	1	1	0	1
G3G	f	831	69	CT	NA	0	1	3	0	0
K22	f	525	43	HSP	NA	0	1	1	0	2
1E4	m	631	52	CT	NA	0	1	3	0	0
33Q	f	543	45	CT	NA	0	1	3	0	0
AY6	m	443	36	PD	NA	1	1	9	2	1
PX7	m	585	48	PD	NA	1	1	5	0	1
88H	f	751	62	PD	sister of 82A;sister of O3H	1	1	3	0	3
O3H	m	846	70	CT	brother of 88H;brother of 82A	0	1	3	0	0
82A	f	785	65	CT	sister of 88H;sister of O3H	1	1	8	2	3
55O	f	345	28	CT	sister of G7G	0	1	0	0	2
G7G	f	268	22	HSP	sister of 55O	0	1	0	0	2
CT1	f	280	23	CT	sister of PT1	0	1	0	0	2
FF2	m	307	25	CT	NA	0	1	0	0	2
PT1	f	296	24	EP	sister of CT1	0	1	0	0	2
PT2	f	273	22	EP	NA	0	1	0	0	2

## Sheet: study_samples
study_ID_individual	age_months	age_years	status	gender	study_ID_sample	study_ID_sample_short	type	type_short	passage	DNA1_id	DNA2_id	DNA1_exome	DNA2_exome	exome	exome_type	DNA1_array	DNA2_array	array	germline_CNVs	somatic_CNVs
AY6	443	36	PD	m	AY6	AY6	blood	BL	0	191731	NA	1	0	1	2	0	0	0	-1	-1
PX7	585	48	PD	m	PX7	PX7	blood	BL	0	194021	NA	1	0	1	2	0	0	0	-1	-1
88H	751	62	PD	f	88H	88H	blood	BL	0	194022	NA	1	0	1	2	0	0	0	-1	-1
82A	785	65	CT	f	82A	82A	blood	BL	0	191732	NA	1	0	1	2	0	0	0	-1	-1
J2C	879	73	PD	m	UKERfJ2C-X-001	fJ2C-X-001	fibroblast	FI	2	112320	NA	0	0	0	NA	1	0	1	1	-1
1JF	503	41	CT	m	UKERf1JF-X-001	f1JF-X-001	fibroblast	FI	2	112321	NA	0	0	0	NA	1	0	1	0	-1
RJO	526	43	PD	m	UKERfRJO-X-001	fRJO-X-001	fibroblast	FI	3	112665	NA	1	0	1	2	1	0	1	1	-1
M89	773	64	PD	m	UKERfM89-X-001	fM89-X-001	fibroblast	FI	3	112664	NA	0	0	0	NA	1	0	1	1	-1
C99	819	68	PD	m	UKERfC99-X-001	fC99-X-001	fibroblast	FI	2	111586	NA	0	0	0	NA	1	0	1	1	-1
VK2	603	50	PD	m	UKERfVK2-X-001	fVK2-X-001	fibroblast	FI	2	111587	NA	0	0	0	NA	1	0	1	0	-1
R66	651	54	PD	m	UKERfR66-X-001	fR66-X-001	fibroblast	FI	2	111588	NA	1	0	1	2	1	0	1	0	-1
4AA	420	35	HSP	f	UKERf4AA-X-001	f4AA-X-001	fibroblast	FI	8	186682	186683	0	0	0	NA	0	1	1	0	-1
G3G	831	69	CT	f	UKERfG3G-X-001	fG3G-X-001	fibroblast	FI	3	112662	NA	0	0	0	NA	1	0	1	1	-1
K22	525	43	HSP	f	UKERfK22-X-001	fK22-X-001	fibroblast	FI	4	193654	193655	0	0	0	NA	0	1	1	0	-1
1E4	631	52	CT	m	UKERf1E4-X-001	f1E4-X-001	fibroblast	FI	2	111589	NA	0	0	0	NA	1	0	1	0	-1
33Q	543	45	CT	f	UKERf33Q-X-001	f33Q-X-001	fibroblast	FI	2	111951	NA	0	0	0	NA	1	0	1	0	-1
AY6	443	36	PD	m	UKERfAY6-X-001	fAY6-X-001	fibroblast	FI	2	111590	NA	2	0	2	1;2	1	0	1	1	-1
PX7	585	48	PD	m	UKERfPX7-X-001	fPX7-X-001	fibroblast	FI	2	111952	NA	1	0	1	2	1	0	1	1	-1
88H	751	62	PD	f	UKERf88H-X-001	f88H-X-001	fibroblast	FI	2	111591	NA	1	0	1	2	1	0	1	1	-1
O3H	846	70	CT	m	UKERfO3H-X-001	fO3H-X-001	fibroblast	FI	2	111592	NA	0	0	0	NA	1	0	1	1	-1
82A	785	65	CT	f	UKERf82A-X-001	f82A-X-001	fibroblast	FI	2	111593	NA	2	0	2	1;2	1	0	1	2	-1
55O	345	28	CT	f	UKERf55O-X-001	f55O-X-001	fibroblast	FI	3	197781	197782	0	0	0	NA	1	0	1	1	-1
G7G	268	22	HSP	f	UKERfG7G-X-001	fG7G-X-001	fibroblast	FI	3	197587	197588	0	0	0	NA	1	0	1	1	-1
CT1	280	23	CT	f	CT1-X-001	CT1-X-001	fibroblast	FI	4	27315	NA	0	0	0	NA	1	0	1	0	-1
FF2	307	25	CT	m	UKERfFF2-X-001	fFF2-X-001	fibroblast	FI	6	193147	NA	0	0	0	NA	1	0	1	0	-1
PT1	296	24	EP	f	PT1-X-001	PT1-X-001	fibroblast	FI	4	27193	NA	0	0	0	NA	1	0	1	0	-1
PT2	273	22	EP	f	PT2-X-001	PT2-X-001	fibroblast	FI	4	27301	NA	0	0	0	NA	1	0	1	0	-1
J2C	879	73	PD	m	UKERiJ2C-R1-012	iJ2C-R1-012	retroviral-iPSC	RiPSC	19	163478	163479	0	0	0	NA	0	1	1	0	1
J2C	879	73	PD	m	UKERiJ2C-R1-015	iJ2C-R1-015	retroviral-iPSC	RiPSC	19	161530	161531	0	0	0	NA	1	0	1	0	2
J2C	879	73	PD	m	UKERiJ2C-R1-003	iJ2C-R1-003	retroviral-iPSC	RiPSC	19	164202	164203	0	0	0	NA	0	1	1	0	1
1JF	503	41	CT	m	UKERi1JF-R1-011	i1JF-R1-011	retroviral-iPSC	RiPSC	14	173015	173016	0	0	0	NA	0	1	1	0	3
1JF	503	41	CT	m	UKERi1JF-R1-018	i1JF-R1-018	retroviral-iPSC	RiPSC	10	173787	173793	0	0	0	NA	0	1	1	0	0
1JF	503	41	CT	m	UKERi1JF-R1-002	i1JF-R1-002	retroviral-iPSC	RiPSC	16	179336	179337	0	0	0	NA	1	0	1	0	2
RJO	526	43	PD	m	UKERiRJO-R1-003	iRJO-R1-003	retroviral-iPSC	RiPSC	20	161663	161664	0	0	0	NA	0	1	1	1	1
RJO	526	43	PD	m	UKERiRJO-R1-005	iRJO-R1-005	retroviral-iPSC	RiPSC	23	163674	163675	0	0	0	NA	1	0	1	1	2
RJO	526	43	PD	m	UKERiRJO-R1-008	iRJO-R1-008	retroviral-iPSC	RiPSC	20	172304	172305	0	0	0	NA	0	1	1	1	0
M89	773	64	PD	m	UKERiM89-R1-002	iM89-R1-002	retroviral-iPSC	RiPSC	13	173544	173545	0	0	0	NA	1	0	1	1	0
M89	773	64	PD	m	UKERiM89-R1-005	iM89-R1-005	retroviral-iPSC	RiPSC	14	177304	177305	0	0	0	NA	0	1	1	1	1
M89	773	64	PD	m	UKERiM89-R1-006	iM89-R1-006	retroviral-iPSC	RiPSC	15	178481	178482	0	0	0	NA	0	1	1	1	1
C99	819	68	PD	m	UKERiC99-R1-007	iC99-R1-007	retroviral-iPSC	RiPSC	22	179452	179453	0	0	0	NA	0	1	1	0	1
C99	819	68	PD	m	UKERiC99-R1-008	iC99-R1-008	retroviral-iPSC	RiPSC	13	179338	179339	0	0	0	NA	1	0	1	0	3
VK2	603	50	PD	m	UKERiVK2-R1-016	iVK2-R1-016	retroviral-iPSC	RiPSC	15	185531	185532	0	0	0	NA	1	0	1	0	4
VK2	603	50	PD	m	UKERiVK2-R1-005	iVK2-R1-005	retroviral-iPSC	RiPSC	12	185527	185528	0	0	0	NA	0	1	1	0	1
VK2	603	50	PD	m	UKERiVK2-R1-007	iVK2-R1-007	retroviral-iPSC	RiPSC	12	185529	185530	0	0	0	NA	1	0	1	0	1
R66	651	54	PD	m	UKERiR66-R1-014	iR66-R1-014	retroviral-iPSC	RiPSC	18	161916	161921	0	0	0	NA	1	0	1	0	2
R66	651	54	PD	m	UKERiR66-R1-007	iR66-R1-007	retroviral-iPSC	RiPSC	19	147624	147625	0	0	0	NA	0	1	1	0	1
4AA	420	35	HSP	f	UKERi4AA-R1-006	i4AA-R1-006	retroviral-iPSC	RiPSC	22	179682	179683	0	0	0	NA	1	0	1	0	5
G3G	831	69	CT	f	UKERiG3G-R1-032	iG3G-R1-032	retroviral-iPSC	RiPSC	19	144597	144614	0	0	0	NA	0	1	1	1	0
G3G	831	69	CT	f	UKERiG3G-R1-039	iG3G-R1-039	retroviral-iPSC	RiPSC	8	181753	181754	0	0	0	NA	0	1	1	1	0
G3G	831	69	CT	f	UKERiG3G-R1-047	iG3G-R1-047	retroviral-iPSC	RiPSC	20	149597	149598	0	0	0	NA	0	1	1	1	1
K22	525	43	HSP	f	UKERiK22-R1-022	iK22-R1-022	retroviral-iPSC	RiPSC	22	179686	179687	0	0	0	NA	0	1	1	0	0
1E4	631	52	CT	m	UKERi1E4-R1-012	i1E4-R1-012	retroviral-iPSC	RiPSC	14	144599	144600	0	0	0	NA	0	1	1	0	2
1E4	631	52	CT	m	UKERi1E4-R1-016	i1E4-R1-016	retroviral-iPSC	RiPSC	20	179680	179681	0	0	0	NA	0	1	1	0	1
1E4	631	52	CT	m	UKERi1E4-R1-003	i1E4-R1-003	retroviral-iPSC	RiPSC	19	145575	145576	0	0	0	NA	0	1	1	0	3
33Q	543	45	CT	f	UKERi33Q-R1-106	i33Q-R1-106	retroviral-iPSC	RiPSC	17	181266	181267	0	0	0	NA	1	0	1	0	0
33Q	543	45	CT	f	UKERi33Q-R1-016	i33Q-R1-016	retroviral-iPSC	RiPSC	39	179684	179685	0	0	0	NA	0	1	1	0	0
33Q	543	45	CT	f	UKERi33Q-R1-002	i33Q-R1-002	retroviral-iPSC	RiPSC	13	174003	174004	0	0	0	NA	0	1	1	0	1
AY6	443	36	PD	m	UKERiAY6-R1-002	iAY6-R1-002	retroviral-iPSC	RiPSC	15	174908	174909	0	1	1	1	0	1	1	1	0
AY6	443	36	PD	m	UKERiAY6-R1-003	iAY6-R1-003	retroviral-iPSC	RiPSC	12	175678	175683	1	1	2	1;2	1	0	1	1	0
AY6	443	36	PD	m	UKERiAY6-R1-004	iAY6-R1-004	retroviral-iPSC	RiPSC	7	179456	179457	1	0	1	2	0	1	1	1	3
AY6	443	36	PD	m	UKERiAY6-R1-005	iAY6-R1-005	retroviral-iPSC	RiPSC	4	181333	181334	0	0	0	NA	0	1	1	1	0
AY6	443	36	PD	m	UKERiAY6-R1-006	iAY6-R1-006	retroviral-iPSC	RiPSC	4	183390	183395	0	0	0	NA	0	1	1	1	0
PX7	585	48	PD	m	UKERiPX7-R1-001	iPX7-R1-001	retroviral-iPSC	RiPSC	12	174910	174911	0	1	1	2	0	1	1	1	2
PX7	585	48	PD	m	UKERiPX7-R1-002	iPX7-R1-002	retroviral-iPSC	RiPSC	14	175745	175747	0	1	1	2	0	1	1	1	1
PX7	585	48	PD	m	UKERiPX7-R1-003	iPX7-R1-003	retroviral-iPSC	RiPSC	10	178483	178484	0	0	0	NA	1	0	1	1	3
PX7	585	48	PD	m	UKERiPX7-R1-005	iPX7-R1-005	retroviral-iPSC	RiPSC	3	183392	183397	0	0	0	NA	0	1	1	1	1
PX7	585	48	PD	m	UKERiPX7-R1-006	iPX7-R1-006	retroviral-iPSC	RiPSC	2	184372	184373	0	0	0	NA	0	1	1	1	2
88H	751	62	PD	f	UKERi88H-R1-001	i88H-R1-001	retroviral-iPSC	RiPSC	15	174912	174913	1	0	1	2	0	1	1	1	2
88H	751	62	PD	f	UKERi88H-R1-002	i88H-R1-002	retroviral-iPSC	RiPSC	13	175679	175684	0	1	1	2	0	1	1	1	0
88H	751	62	PD	f	UKERi88H-R1-005	i88H-R1-005	retroviral-iPSC	RiPSC	4	183393	183398	0	0	0	NA	0	1	1	1	1
O3H	846	70	CT	m	UKERiO3H-R1-001	iO3H-R1-001	retroviral-iPSC	RiPSC	21	161371	161372	0	0	0	NA	0	1	1	1	2
O3H	846	70	CT	m	UKERiO3H-R1-003	iO3H-R1-003	retroviral-iPSC	RiPSC	16	161914	161919	0	0	0	NA	1	0	1	1	1
O3H	846	70	CT	m	UKERiO3H-R1-005	iO3H-R1-005	retroviral-iPSC	RiPSC	14	161915	161920	0	0	0	NA	1	0	1	1	1
82A	785	65	CT	f	UKERi82A-R1-001	i82A-R1-001	retroviral-iPSC	RiPSC	15	173548	173519	1	0	1	2	1	0	1	2	3
82A	785	65	CT	f	UKERi82A-R1-001	i82A-R1-001	retroviral-iPSC	RiPSC	16	172983	173013	0	1	1	1	0	1	1	2	3
82A	785	65	CT	f	UKERi82A-R1-002	i82A-R1-002	retroviral-iPSC	RiPSC	14	175746	175748	1	1	2	1;2	0	1	1	2	1
82A	785	65	CT	f	UKERi82A-R1-003	i82A-R1-003	retroviral-iPSC	RiPSC	15	181337	181338	0	0	0	NA	1	0	1	2	0
AY6	443	36	PD	m	UKERiAY6-R1-003	iAY6-R1-003	retroviral-iPSC	RiPSC	30	186857	186858	1	0	1	2	0	1	1	1	0
AY6	443	36	PD	m	UKERiAY6-R1-003	iAY6-R1-003	retroviral-iPSC	RiPSC	40	188170	188171	1	0	1	2	0	1	1	1	0
AY6	443	36	PD	m	UKERiAY6-R1-004	iAY6-R1-004	retroviral-iPSC	RiPSC	30	188612	188613	1	0	1	2	0	1	1	1	3
AY6	443	36	PD	m	UKERiAY6-R1-004	iAY6-R1-004	retroviral-iPSC	RiPSC	40	189178	189179	1	0	1	2	1	0	1	1	3
82A	785	65	CT	f	UKERi82A-R1-001	i82A-R1-001	retroviral-iPSC	RiPSC	30	186859	186860	1	0	1	2	1	0	1	2	3
82A	785	65	CT	f	UKERi82A-R1-001	i82A-R1-001	retroviral-iPSC	RiPSC	40	188370	188371	1	0	1	2	0	1	1	2	3
82A	785	65	CT	f	UKERi82A-R1-002	i82A-R1-002	retroviral-iPSC	RiPSC	30	186823	186824	1	0	1	2	0	1	1	2	1
82A	785	65	CT	f	UKERi82A-R1-002	i82A-R1-002	retroviral-iPSC	RiPSC	40	187972	187973	1	0	1	2	1	0	1	2	1
4AA	420	35	HSP	f	UKERi4AA-S1-006	i4AA-S1-006	sendai-iPSC	SiPSC	4	197403	197404	0	0	0	NA	0	1	1	0	1
K22	525	43	HSP	f	UKERiK22-S1-001	iK22-S1-001	sendai-iPSC	SiPSC	5	197405	197406	0	0	0	NA	0	1	1	0	1
K22	525	43	HSP	f	UKERiK22-S1-003	iK22-S1-003	sendai-iPSC	SiPSC	5	197581	197582	0	0	0	NA	0	1	1	0	1
AY6	443	36	PD	m	UKERiAY6-S1-002	iAY6-S1-002	sendai-iPSC	SiPSC	13	188787	188788	1	0	1	2	1	0	1	1	2
PX7	585	48	PD	m	UKERiPX7-S1-004	iPX7-S1-004	sendai-iPSC	SiPSC	10	188785	188786	0	1	1	2	0	1	1	1	6
88H	751	62	PD	f	UKERi88H-S1-002	i88H-S1-002	sendai-iPSC	SiPSC	15	188616	188617	1	0	1	2	0	1	1	1	2
88H	751	62	PD	f	UKERi88H-S1-021	i88H-S1-021	sendai-iPSC	SiPSC	15	188893	188894	0	0	0	NA	1	0	1	1	3
88H	751	62	PD	f	UKERi88H-S1-009	i88H-S1-009	sendai-iPSC	SiPSC	15	188891	188892	0	1	1	2	0	1	1	1	0
82A	785	65	CT	f	UKERi82A-S1-022	i82A-S1-022	sendai-iPSC	SiPSC	15	188614	188615	1	0	1	2	1	0	1	2	2
82A	785	65	CT	f	UKERi82A-S1-004	i82A-S1-004	sendai-iPSC	SiPSC	15	188475	188476	0	0	0	NA	1	0	1	2	4
82A	785	65	CT	f	UKERi82A-S1-005	i82A-S1-005	sendai-iPSC	SiPSC	15	188473	188474	1	0	1	2	0	1	1	2	4
55O	345	28	CT	f	UKERi55O-S1-002	i55O-S1-002	sendai-iPSC	SiPSC	4	197585	197586	0	0	0	NA	0	1	1	1	0
55O	345	28	CT	f	UKERi55O-S1-004	i55O-S1-004	sendai-iPSC	SiPSC	8	197779	197780	0	0	0	NA	0	1	1	1	2
G7G	268	22	HSP	f	UKERiG7G-S1-001	iG7G-S1-001	sendai-iPSC	SiPSC	4	197407	197408	0	0	0	NA	0	1	1	1	0
G7G	268	22	HSP	f	UKERiG7G-S1-008	iG7G-S1-008	sendai-iPSC	SiPSC	3	197583	197584	0	0	0	NA	0	1	1	1	0
CT1	280	23	CT	f	CT1-S1-010	CT1-S1-010	sendai-iPSC	SiPSC	5	189281	NA	0	0	0	NA	1	0	1	0	1
CT1	280	23	CT	f	CT1-S1-011	CT1-S1-011	sendai-iPSC	SiPSC	5	189283	NA	0	0	0	NA	1	0	1	0	0
FF2	307	25	CT	m	UKERiFF2-S1-012	iFF2-S1-012	sendai-iPSC	SiPSC	10	193401	NA	0	0	0	NA	1	0	1	0	1
FF2	307	25	CT	m	UKERiFF2-S1-006	iFF2-S1-006	sendai-iPSC	SiPSC	10	193399	NA	0	0	0	NA	1	0	1	0	2
PT1	296	24	EP	f	PT1-S1-011	PT1-S1-011	sendai-iPSC	SiPSC	5	189381	NA	0	0	0	NA	1	0	1	0	2
PT1	296	24	EP	f	PT1-S1-016	PT1-S1-016	sendai-iPSC	SiPSC	4	189383	NA	0	0	0	NA	1	0	1	0	0
PT2	273	22	EP	f	PT2-S1-012	PT2-S1-012	sendai-iPSC	SiPSC	5	189279	NA	0	0	0	NA	1	0	1	0	1
PT2	273	22	EP	f	PT2-S1-009	PT2-S1-009	sendai-iPSC	SiPSC	5	189277	NA	0	0	0	NA	1	0	1	0	1
AY6	443	36	PD	m	UKERpAY6-R1-003	pAY6-R1-003	NPC	NPC	7	189432	189433	1	0	1	2	0	1	1	1	0
AY6	443	36	PD	m	UKERpAY6-R1-004	pAY6-R1-004	NPC	NPC	5	191742	191743	1	0	1	2	1	0	1	1	3
82A	785	65	CT	f	UKERp82A-R1-001	p82A-R1-001	NPC	NPC	8	189366	189367	1	0	1	2	0	1	1	2	3
82A	785	65	CT	f	UKERp82A-R1-002	p82A-R1-002	NPC	NPC	13	189368	189369	1	0	1	2	1	0	1	2	1

## Sheet: in-house-Exome_controls
study_ID_individual	study_ID_sample	DNA_id	type	type_short	gender	age_months	age_years	exome	exome_type
CB01	CB01	105291	blood-control	BL-CNT	f	531	44	1	2
CB02	CB02	107675	blood-control	BL-CNT	m	41	3	1	2
CB03	CB03	107676	blood-control	BL-CNT	f	375	31	1	2
CB04	CB04	107677	blood-control	BL-CNT	m	362	30	1	2
CB05	CB05	111150	blood-control	BL-CNT	f	397	33	1	2
CB06	CB06	111151	blood-control	BL-CNT	m	419	34	1	2
CB07	CB07	111228	blood-control	BL-CNT	m	22	1	1	2
CB08	CB08	144957	blood-control	BL-CNT	f	787	65	1	2
CB10	CB10	175658	blood-control	BL-CNT	f	187	15	1	2
CB11	CB11	177652	blood-control	BL-CNT	f	617	51	1	2
CB12	CB12	177653	blood-control	BL-CNT	m	662	55	1	2
CB13	CB13	186569	blood-control	BL-CNT	m	107	8	1	2
CB14	CB14	186588	blood-control	BL-CNT	f	404	33	1	2
CB16	CB16	188002	blood-control	BL-CNT	m	720	60	1	2
CB17	CB17	188619	blood-control	BL-CNT	f	331	27	1	2
CB18	CB18	188697	blood-control	BL-CNT	m	442	36	1	2
CB19	CB19	189003	blood-control	BL-CNT	f	400	33	1	2
CB20	CB20	189044	blood-control	BL-CNT	m	399	33	1	2
CC02	CC02	145562	blood-control	BL-CNT	f	104	8	1	2
CC04	CC04	172652	blood-control	BL-CNT	f	496	41	1	2
CC05	CC05	175590	blood-control	BL-CNT	m	550	45	1	2
CC06	CC06	181444	blood-control	BL-CNT	f	421	35	1	2
CC07	CC07	181445	blood-control	BL-CNT	m	467	38	1	2
CC08	CC08	186122	blood-control	BL-CNT	m	39	3	1	2
CC09	CC09	188303	blood-control	BL-CNT	f	513	42	1	2
CC10	CC10	188304	blood-control	BL-CNT	m	587	48	1	2
CC11	CC11	192095	blood-control	BL-CNT	m	40	3	1	2
CC12	CC12	192879	blood-control	BL-CNT	f	28	2	1	2
CC13	CC13	192915	blood-control	BL-CNT	m	121	10	1	2
CC14	CC14	192989	blood-control	BL-CNT	m	508	42	1	2
CC15	CC15	193054	blood-control	BL-CNT	f	445	37	1	2
CC16	CC16	194275	blood-control	BL-CNT	f	395	32	1	2
CC17	CC17	194276	blood-control	BL-CNT	m	445	37	1	2
CC18	CC18	194278	blood-control	BL-CNT	m	243	20	1	2
CC19	CC19	194279	blood-control	BL-CNT	m	97	8	1	2
CC20	CC20	194401	blood-control	BL-CNT	f	63	5	1	2
CD03	CD03	194423	blood-control	BL-CNT	f	182	15	1	2
CD04	CD04	194424	blood-control	BL-CNT	f	663	55	1	2
CD05	CD05	194425	blood-control	BL-CNT	m	655	54	1	2
CD06	CD06	194737	blood-control	BL-CNT	f	334	27	1	2
CD07	CD07	194759	blood-control	BL-CNT	m	488	40	1	2
CD08	CD08	194814	blood-control	BL-CNT	m	110	9	1	2
CD09	CD09	194868	blood-control	BL-CNT	m	280	23	1	2
CD10	CD10	195107	blood-control	BL-CNT	f	40	3	1	2
CD11	CD11	121439	blood-control	BL-CNT	m	438	36	1	2
CD12	CD12	154470	blood-control	BL-CNT	f	572	47	1	2
CD13	CD13	163528	blood-control	BL-CNT	m	570	47	1	2
CD14	CD14	169820	blood-control	BL-CNT	f	375	31	1	2
CD15	CD15	179327	blood-control	BL-CNT	f	348	29	1	2
CD16	CD16	179328	blood-control	BL-CNT	m	409	34	1	2
CD17	CD17	179818	blood-control	BL-CNT	m	617	51	1	2
CD19	CD19	194280	blood-control	BL-CNT	f	500	41	1	2
CD20	CD20	58661	blood-control	BL-CNT	m	437	36	1	2

## Sheet: DistributedLines
study_ID_sample	type	study_ID_individual	DistributedToFunctionalSubprojectsAtFinalProjectReport	count_DistributedToFunctionalSubprojectsAtFinalProjectReport	karyotyping_results	LossRelGenes	GainRelGenes	HighFixedRelGenes	QCrecommendation
UKERiJ2C-R1-003	retroviral-iPSC	J2C	none	0	unremarkable (46,XY) | not enough cells, no mitosis | not enough cells, no mitosis	0	1	NA	usable (no NGS)
UKERiJ2C-R1-012	retroviral-iPSC	J2C	TP6,TP13	2	unremarkable (46,XY)	0	1	NA	usable (no NGS)
UKERiJ2C-R1-015	retroviral-iPSC	J2C	TP6	1	unremarkable (46,XY)	1	4	NA	caution
UKERi1JF-R1-011	retroviral-iPSC	1JF	TP5,TP6,TP12	3	unremarkable (46,XY)	1	5	NA	caution
UKERi1JF-R1-018	retroviral-iPSC	1JF	TP5,TP6,TP13	3	unremarkable (46,XY)	0	0	NA	usable (no NGS)
UKERiRJO-R1-003	retroviral-iPSC	RJO	TP6	1	unremarkable (external)	0	0	NA	usable (no NGS)
UKERiRJO-R1-005	retroviral-iPSC	RJO	none	0	unremarkable (external)	0	0	NA	usable (no NGS)
UKERiRJO-R1-008	retroviral-iPSC	RJO	none	0	unremarkable (external)	0	0	NA	usable (no NGS)
UKERiM89-R1-002	retroviral-iPSC	M89	TP5,TP6,TP12,TP13	4	unremarkable (external)	0	0	NA	usable (no NGS)
UKERiM89-R1-005	retroviral-iPSC	M89	TP5,TP6	2	unremarkable (46,XY)	0	1	NA	usable (no NGS)
UKERiM89-R1-006	retroviral-iPSC	M89	TP5	1	unremarkable (46,XY | 46,XY | 46,XY | 46,XY)	0	0	NA	usable (no NGS)
UKERiC99-R1-007	retroviral-iPSC	C99	TP5,TP6,TP8	3	unremarkable (external)	0	0	NA	usable (no NGS)
UKERiC99-R1-008	retroviral-iPSC	C99	TP5,TP6,TP8	3	unremarkable (external)	0	8	NA	usable (no NGS)
UKERiVK2-R1-005	retroviral-iPSC	VK2	none	0	unremarkable (46,XY)	0	3	NA	usable (no NGS)
UKERiVK2-R1-007	retroviral-iPSC	VK2	none	0	unremarkable (46,XY)	1	0	NA	caution
UKERiVK2-R1-016	retroviral-iPSC	VK2	none	0	unremarkable (46,XY)	0	7	NA	usable (no NGS)
UKERiR66-R1-007	retroviral-iPSC	R66	TP6,TP8,TP13	3	unremarkable (external)	0	0	NA	usable (no NGS)
UKERiR66-R1-014	retroviral-iPSC	R66	TP6,TP13	2	unremarkable (external)	1	0	NA	caution
UKERiG3G-R1-032	retroviral-iPSC	G3G	TP5,TP6,TP10,TP11,TP13	5	unremarkable (external)	0	0	NA	usable (no NGS)
UKERiG3G-R1-039	retroviral-iPSC	G3G	TP5,TP6,TP13	3	unremarkable (external)	0	0	NA	usable (no NGS)
UKERiG3G-R1-047	retroviral-iPSC	G3G	TP5,TP6	2	unremarkable (external)	0	3	NA	usable (no NGS)
UKERi1E4-R1-003	retroviral-iPSC	1E4	TP5,TP6	2	unremarkable (external)	9	1	NA	caution
UKERi1E4-R1-012	retroviral-iPSC	1E4	TP5,TP6,TP10,TP11,TP13	5	unremarkable (external)	0	288	NA	caution
UKERi1E4-R1-016	retroviral-iPSC	1E4	TP5,TP6	2	unremarkable (external)	0	288	NA	caution
UKERi33Q-R1-002	retroviral-iPSC	33Q	TP6,TP11,TP14	3	unremarkable (46,XX)	1	0	NA	caution
UKERi33Q-R1-016	retroviral-iPSC	33Q	none	0	unremarkable (46,XX)	0	0	NA	usable (no NGS)
UKERi33Q-R1-106	retroviral-iPSC	33Q	none	0	unremarkable (46,XX)	0	0	NA	usable (no NGS)
UKERiAY6-R1-002	retroviral-iPSC	AY6	none	0	mos47,XY,+8/46,XY	0	0	NA	caution
UKERiAY6-R1-003	retroviral-iPSC	AY6	TP6,TP11,TP14	3	unremarkable (46,XY)	0	0	8	caution (NGS)
UKERiAY6-R1-004	retroviral-iPSC	AY6	TP11	1	unremarkable (46,XY)	0	3	0	usable
UKERiAY6-R1-005	retroviral-iPSC	AY6	none	0	unremarkable (46,XY)	0	0	NA	usable (no NGS)
UKERiPX7-R1-001	retroviral-iPSC	PX7	TP6,TP11,TP14	3	unremarkable (46,XY)	0	4	2	caution (NGS)
UKERiPX7-R1-002	retroviral-iPSC	PX7	TP11	1	unremarkable (46,XY) | mos47,XY,+14/46,XY	0	2	0	usable
UKERi88H-R1-001	retroviral-iPSC	88H	TP6,TP11	2	unremarkable (46,XX)	3	0	2	caution
UKERi88H-R1-002	retroviral-iPSC	88H	TP6,TP11	2	unremarkable (46,XX)	0	0	10	caution (NGS)
UKERiO3H-R1-001	retroviral-iPSC	O3H	TP10,TP11,TP13	3	unremarkable (external)	2	0	NA	caution
UKERiO3H-R1-003	retroviral-iPSC	O3H	TP13	1	unremarkable (46,XY)	1	0	NA	caution
UKERiO3H-R1-005	retroviral-iPSC	O3H	TP6,TP11,TP13	3	mos45,XY,-20/46,XY	0	1	NA	caution
UKERi82A-R1-001	retroviral-iPSC	82A	TP6,TP11	2	unremarkable (46,XX) | mos47,XX,+20/46,XX	3	0	12	caution
UKERi82A-R1-002	retroviral-iPSC	82A	TP6,TP11	2	unremarkable (46,XX)	3	0	3	caution
UKERi82A-R1-003	retroviral-iPSC	82A	none	0	unremarkable (46,XX)	0	0	NA	usable (no NGS)
UKERi1JF-R1-002	retroviral-iPSC	1JF	none	0	47,XY,+12	0	288	NA	caution
UKERi4AA-R1-006	retroviral-iPSC	4AA	associated_project	0	mos47,XX,+7/46,XX	3	5	NA	caution
UKERiK22-R1-022	retroviral-iPSC	K22	associated_project	0	unremarkable (46,XX)	0	0	NA	usable (no NGS)
UKERiAY6-R1-006	retroviral-iPSC	AY6	none	0	unremarkable (46,XY)	0	0	NA	usable (no NGS)
UKERiPX7-R1-003	retroviral-iPSC	PX7	none	0	unremarkable (46,XY | 46,XY | 46,XY | 46,XY)	0	9	NA	usable (no NGS)
UKERiPX7-R1-005	retroviral-iPSC	PX7	none	0	unremarkable (46,XY)	0	0	NA	usable (no NGS)
UKERiPX7-R1-006	retroviral-iPSC	PX7	none	0	unremarkable (46,XY)	0	4	NA	usable (no NGS)
UKERi88H-R1-005	retroviral-iPSC	88H	none	0	unremarkable (46,XX)	0	0	NA	usable (no NGS)
UKERi4AA-S1-006	sendai-iPSC	4AA	associated_project	0	unremarkable (external)	0	1	NA	usable (no NGS)
UKERiK22-S1-001	sendai-iPSC	K22	associated_project	0	unremarkable (external)	0	1	NA	usable (no NGS)
UKERiK22-S1-003	sendai-iPSC	K22	associated_project	0	unremarkable (external)	0	0	NA	usable (no NGS)
UKERiAY6-S1-002	sendai-iPSC	AY6	none	0	unremarkable (external)	1	0	0	caution
UKERiPX7-S1-004	sendai-iPSC	PX7	none	0	unremarkable (external)	4	1	5	caution
UKERi88H-S1-002	sendai-iPSC	88H	none	0	unremarkable (46,XX)	1	1	0	caution
UKERi88H-S1-021	sendai-iPSC	88H	none	0	unremarkable (46,XX)	2	1	NA	caution
UKERi88H-S1-009	sendai-iPSC	88H	none	0	unremarkable (46,XX)	0	0	0	usable
UKERi82A-S1-022	sendai-iPSC	82A	none	0	unremarkable (46,XX)	2	0	2	caution
UKERi82A-S1-004	sendai-iPSC	82A	none	0	unremarkable (46,XX)	2	138	NA	caution
UKERi82A-S1-005	sendai-iPSC	82A	none	0	unremarkable (46,XX)	2	2	1	caution
UKERi55O-S1-002	sendai-iPSC	55O	none	0	unremarkable (external)	0	0	NA	usable (no NGS)
UKERi55O-S1-004	sendai-iPSC	55O	none	0	unremarkable (external)	0	1	NA	usable (no NGS)
UKERiG7G-S1-001	sendai-iPSC	G7G	none	0	unremarkable (external)	0	0	NA	usable (no NGS)
UKERiG7G-S1-008	sendai-iPSC	G7G	none	0	unremarkable (external)	0	0	NA	usable (no NGS)
CT1-S1-010	sendai-iPSC	CT1	associated_project	0	unremarkable (46,XX)	0	27	NA	caution
CT1-S1-011	sendai-iPSC	CT1	associated_project	0	unremarkable (46,XX)	0	0	NA	usable (no NGS)
UKERiFF2-S1-012	sendai-iPSC	FF2	none	0	unremarkable (46,XY)	1	0	NA	caution
UKERiFF2-S1-006	sendai-iPSC	FF2	none	0	unremarkable (46,XY)	0	1	NA	usable (no NGS)
PT1-S1-011	sendai-iPSC	PT1	associated_project	0	unremarkable (46,XX)	0	0	NA	usable (no NGS)
PT1-S1-016	sendai-iPSC	PT1	associated_project	0	unremarkable (46,XX)	0	0	NA	usable (no NGS)
PT2-S1-012	sendai-iPSC	PT2	associated_project	0	unremarkable (46,XX)	0	0	NA	usable (no NGS)
PT2-S1-009	sendai-iPSC	PT2	associated_project	0	unremarkable (46,XX)	0	1	NA	usable (no NGS)
