# Supplementary material for: Need for high-resolution Genetic Analysis in iPSC: Results and Lessons from the ForIPS Consortium
Source: Sci Rep. 2018 Nov 21;8:17201. doi: 10.1038/s41598-018-35506-0 (PMC6249203; doi:10.1038/s41598-018-35506-0)
Supplement: Supplementary file 3 — File S2 [file 41598_2018_35506_MOESM3_ESM.xlsx]

## Sheet: summary
filename	SupplementaryFile2_QC.xlsx
worksheet		description
summary		this sheet
Exome-coverage_stats		detailed coverage statistics of the exome runs from all 36 samples and 53 in-house controls sequenced on the same 3 machine runs
Array_QC		detailed quality control statistics of the Array runs from all 108 samples
Exome_identity		pairwise identity and kinship calculations for all samples with exome sequencing
Array_identity		pairwise identity and kinship calculations for all samples with Array analysis
fingerprinting		results of genetic fingerprinting analysis performed to ensure sample identity
karyotyping		results of conventional karyotyping analysis performed as QC first step for all samples analyzed at the Institute of Human Genetics, Friedrich-Alexander-Universität Erlangen-Nürnberg (FAU)
worksheet	column	description
Exome-coverage_stats	file	exome BAM file analyzed
Exome-coverage_stats	file_bam_md5sum	md5 checksum of exome BAM file analyzed
Exome-coverage_stats	files_fastq	FASTQ files from whoch the BAM files were generated
Exome-coverage_stats	files_fastq_md5sum	md5 checksum of FASTQ files from whoch the BAM files were generated
Exome-coverage_stats	study_ID_individual	identifier for the individual in this study
Exome-coverage_stats	study_ID_sample	identifier for the sample in this study
Exome-coverage_stats	run	exome run identifier
Exome-coverage_stats	study	probe project allocation
Exome-coverage_stats	DNA_ID	internal identifier for the DNA sample used
Exome-coverage_stats	type	sample type
Exome-coverage_stats	mapped_reads	number of mapped reads
Exome-coverage_stats	mapped_reads_%	percentage mapped reads of total reads
Exome-coverage_stats	duplicated_reads	number of duplicated reads
Exome-coverage_stats	duplicated_reads_%	percentage duplicated reads of mapped reads
Exome-coverage_stats	mean_insert	mean of the fragment insert size
Exome-coverage_stats	median_insert	median of the fragment insert size
Exome-coverage_stats	mean_coverage	mean read coverage on target
Exome-coverage_stats	>= 1X	percent of target covered >= 1 read
Exome-coverage_stats	>= 5X	percent of target covered >= 5 read
Exome-coverage_stats	>= 10X	percent of target covered >= 10 read
Exome-coverage_stats	>= 20X	percent of target covered >= 20 read
Exome-coverage_stats	>= 30X	percent of target covered >= 30 read
Array_QC	file_basename	basename of analyzed CEL and cychp files
Array_QC	file_CEL_md5sum	md5 checksum of CEL files
Array_QC	file_cychp_md5sum	md5 checksum of cychp files
Array_QC	study_ID_individual	identifier for the individual in this study
Array_QC	study_ID_sample	identifier for the sample in this study
Array_QC	type	sample type
Array_QC	DNA_ID	DNA identifier for the sample used
Array_QC	MAPD	MAPD quality value
Array_QC	SNPQC	SNPQC quality value
Array_QC	waviness-sd	waviness-sd quality value
Exome_identity	ID1	identifier for the first sample in this study used in the pairwise comparision
Exome_identity	ID2	identifier for the second sample in this study used in the pairwise comparision
Exome_identity	IBD0	IBD0 as computed by akt
Exome_identity	IBD1	IBD1 as computed by akt
Exome_identity	IBD2	IBD2 as computed by akt
Exome_identity	KINSHIP	KINSHIP as computed by akt
Exome_identity	NSNP	number of SNPs used for computation
Exome_identity	file1	first file used in the pairwise comparision
Exome_identity	file2	second file used in the pairwise comparision
Exome_identity	study_ID_individual1	individual ID for the first sample in this study used in the pairwise comparision
Exome_identity	study_ID_individual2	individual ID for the second sample in this study used in the pairwise comparision
Array_identity	ID1	identifier for the first sample in this study used in the pairwise comparision
Array_identity	ID2	identifier for the second sample in this study used in the pairwise comparision
Array_identity	IBD0	IBD0 as computed by akt
Array_identity	IBD1	IBD1 as computed by akt
Array_identity	IBD2	IBD2 as computed by akt
Array_identity	KINSHIP	KINSHIP as computed by akt
Array_identity	NSNP	number of SNPs used for computation
Array_identity	file1	first file used in the pairwise comparision
Array_identity	file2	second file used in the pairwise comparision
Array_identity	study_ID_individual1	individual ID for the first sample in this study used in the pairwise comparision
Array_identity	study_ID_individual2	individual ID for the second sample in this study used in the pairwise comparision
fingerprinting	Nr.	internal analysis number
fingerprinting	study_ID_individual	identifier for the individual in this study if applicable (na if not)
fingerprinting	study_ID_sample	identifier for the sample in this study if applicable (na if not)
fingerprinting	sample-origin_ID	either internal identifier for the sample-origin (if not included in this study) or study_ID_sample (if included in study)
fingerprinting	type_short	sample type short
fingerprinting	DNA1_id	DNA identifier first extraction
fingerprinting	DNA2_id	DNA identifier second extraction
fingerprinting	fingerprinting	method used for genetic fingerprinting
fingerprinting	result_fingerprinting	result of genetic fingerprinting
karyotyping	Nr.	internal analysis number
karyotyping	study_ID_individual	identifier for the individual in this study if applicable (na if not)
karyotyping	study_ID_sample	identifier for the sample in this study if applicable (na if not)
karyotyping	sample-origin_ID	either internal identifier for the sample-origin (if not included in this study) or study_ID_sample (if included in study)
karyotyping	type	sample type
karyotyping	result	result of conventional karyotyping

## Sheet: Exome-coverage_stats
file_bam	file_bam_md5sum	files_fastq	files_fastq_md5sum	study_ID_individual	study_ID_sample	run	sudy	DNA_ID	type	mapped_reads	mapped_reads_%	duplicated_reads	duplicated_reads_%	mean_insert	median_insert	mean_coverage	>= 1X	>= 5X	>= 10X	>= 20X	>= 30X
SB01-111588	1e252d861cff12230e37f703e57230cc	111588_ACCTCCAA_L003_R2_001.fastq.gz,111588_ACCTCCAA_L001_R2_001.fastq.gz,111588_ACCTCCAA_L003_R2_001.fastq.gz,111588_ACCTCCAA_L002_R1_001.fastq.gz,111588_ACCTCCAA_L004_R1_001.fastq.gz,111588_ACCTCCAA_L002_R1_001.fastq.gz,111588_ACCTCCAA_L006_R2_001.fastq.gz,111588_ACCTCCAA_L002_R2_001.fastq.gz,111588_ACCTCCAA_L005_R1_001.fastq.gz,111588_ACCTCCAA_L005_R2_001.fastq.gz,111588_ACCTCCAA_L004_R2_001.f…	271e2724af026dc4fbd11c6aaddcdaa4,2a6cc6e1d471cf481bfdc541512c48f9,366222ffd9ab899d1a8a0a58658f9604,37ec3e093ca1c4e09f0c4a1c18e58329,3884c61363f3354d48703dc58bab6266,3b56f62f3f8d7eb7c3afe2cb2c9e738e,3fb6dc45aaa99b39f28d27968d9a5c53,447ba4caabde961e07f56514eec658ce,552121012f4e289b47c097d0beae22f3,55acd63eb51c5af6aa8d7fb4276d83bc,5971eda019a0d881a10a3855a67c11a3,60b0c432cd2a45cb882e0e8f57ce079a,6ca…	R66	UKERfR66-X-001	B	FORIPS	111588	fibroblast	122970531	0.9986	1928352	0.0156814	5179.9	223	162.637	0.9921	0.9859	0.9813	0.971	0.9571
SB02-111590	0283bc381159a01c36c1ad25b1fe586e	111590_GCGAGTAA_L003_R2_001.fastq.gz,111590_GCGAGTAA_L003_R1_001.fastq.gz,111590_GCGAGTAA_L001_R1_001.fastq.gz,111590_GCGAGTAA_L004_R1_001.fastq.gz,111590_GCGAGTAA_L004_R2_001.fastq.gz,111590_GCGAGTAA_L005_R1_001.fastq.gz,111590_GCGAGTAA_L002_R2_001.fastq.gz,111590_GCGAGTAA_L001_R2_001.fastq.gz,111590_GCGAGTAA_L001_R1_001.fastq.gz,111590_GCGAGTAA_L005_R2_001.fastq.gz,111590_GCGAGTAA_L003_R1_001.f…	067a908253c9f71ed64fcdd88e45cc60,0b69ff80c82bab0d62b71e6bd5eefde7,13299a8596b2770c6af77783f3c6500a,1ec2e5175f21af7e246a21196ab5a458,2beb20a300baab710a47979b492c9725,3fe794aee3ee360cf0f2abeafe036598,3ffd72b7cb21d9d9ed30c33be03872c7,42d5e6d1eef7db10b2639b64530c942d,585c1a90facda5279a9752fbfa6932a3,59a097b6ae50b2cd47bf6ef952b7c4ea,674b3882893c02dfa73e9602c03006d6,6e453468e910f0b564dc14ef2985c330,6f1…	AY6	UKERfAY6-X-001	B	FORIPS	111590	fibroblast	129671851	0.9985	3947582	0.0304429	6757.35	226	170.043	0.9943	0.9882	0.9836	0.9743	0.962
SB03-111593	be04cd20e6e080aae3a551cdb38efcab	111593_ACTATGCA_L001_R2_001.fastq.gz,111593_ACTATGCA_L003_R1_001.fastq.gz,111593_ACTATGCA_L001_R1_001.fastq.gz,111593_ACTATGCA_L004_R2_001.fastq.gz,111593_ACTATGCA_L002_R1_001.fastq.gz,111593_ACTATGCA_L002_R1_001.fastq.gz,111593_ACTATGCA_L005_R2_001.fastq.gz,111593_ACTATGCA_L003_R2_001.fastq.gz,111593_ACTATGCA_L004_R1_001.fastq.gz,111593_ACTATGCA_L004_R2_001.fastq.gz,111593_ACTATGCA_L001_R1_001.f…	049465852f76de36da2c30cbcbc797a2,068cd398cb6cce8de33b54cfe3479080,0d58261bc6a46cd1aa8dc0225b841c26,0fb4be817286d9bc0c56caea8b61675e,13015bb42e26d7ad9a4fd870d274b4cc,145931eac73493abf4a191ad0e7721f1,260c7aa37e70b985b7fdd3c368d73219,2ac2d6947234fe1b4581214101cc12df,3bbe003a35885cee2355afd653eaebcc,3f83d6a963c14decd88797a345477d1a,45854cd8714e76080e9ddc4600ec3193,50a4f6a04fd3e45c6eb9a586bb7dba34,54b…	82A	UKERf82A-X-001	B	FORIPS	111593	fibroblast	129054473	0.9986	2600124	0.0201475	4853.83	226	171.336	0.9907	0.9844	0.9798	0.9706	0.9586
SB04-112665	5de53219e93689cd6dda8b5baee31fe6	112665_CATCAAGT_L001_R1_001.fastq.gz,112665_CATCAAGT_L002_R2_001.fastq.gz,112665_CATCAAGT_L005_R2_001.fastq.gz,112665_CATCAAGT_L004_R1_001.fastq.gz,112665_CATCAAGT_L001_R2_001.fastq.gz,112665_CATCAAGT_L004_R2_001.fastq.gz,112665_CATCAAGT_L005_R2_001.fastq.gz,112665_CATCAAGT_L004_R1_001.fastq.gz,112665_CATCAAGT_L001_R2_001.fastq.gz,112665_CATCAAGT_L001_R1_001.fastq.gz,112665_CATCAAGT_L003_R2_001.f…	0138a269a8e48aa48974fee95e205bfd,05ce27bb6e723c893bb45a62b131f3f6,0b7cff563b1614b6e5f70feeb4647ce2,15a398fe3693c278b16dbc46c4b37990,1d9274f0e65e821f9307fafa8dbd382c,23f3786de152937ee9a4e68ae5f71242,389cb1d9f9c5a1f91e542c0f7733c1df,41993e4073f06c458ce01fed579e8895,41cd35c2b8306c06e02c2b9bfe52a760,4dffb1f569b768bc8e5f3839a7ab253a,529b900f5eb9bd194a89fdd0f721ad0b,5830535d34f2da5ca89fa102d7920395,7f7…	RJO	UKERfRJO-X-001	B	FORIPS	112665	fibroblast	122918417	0.9985	2650199	0.0215606	4551.16	231	157.146	0.9937	0.9887	0.9843	0.9746	0.9617
SB05-173548	c84a8b2d8e1612393cf838b64f5ec771	173548_CGGATTGC_L003_R2_001.fastq.gz,173548_CGGATTGC_L006_R2_001.fastq.gz,173548_CGGATTGC_L001_R2_001.fastq.gz,173548_CGGATTGC_L002_R1_001.fastq.gz,173548_CGGATTGC_L002_R2_001.fastq.gz,173548_CGGATTGC_L002_R2_001.fastq.gz,173548_CGGATTGC_L004_R1_001.fastq.gz,173548_CGGATTGC_L002_R1_001.fastq.gz,173548_CGGATTGC_L003_R2_001.fastq.gz,173548_CGGATTGC_L001_R1_001.fastq.gz,173548_CGGATTGC_L001_R1_001.f…	0aacdcd554d0605e40553fc0ca9cf5b8,145082997070d757d425b103c29ecd6a,19b61f50717acdf83b4bfa98eaf2a4eb,1b489607edfe8a1232e43ecae9da1a90,1ddcad34ae924ac79c1a5f4f32cb840c,2249526d12705a4344d40c00a12b03ec,22a76f5284f29465dbce234131842d18,2ba5a8965c959351a17e399804d9868c,2dee7d45a96efca7a33035c6112f90b4,36b153b4e6c2db8cf3ae703e3d9ba0dd,39522b2ed1404de6c1381ad5eb9bcf24,4baca43959ac9021704cf5895256c4af,515…	82A	UKERi82A-R1-001	B	FORIPS	173548	retroviral-iPSC	114197900	0.9985	4031412	0.035302	5525.42	221	156.388	0.9921	0.9861	0.9812	0.9702	0.954
SB06-175683	8c665dca31578236f89d143d36794b62	175683_ACCACTGT_L002_R1_001.fastq.gz,175683_ACCACTGT_L001_R2_001.fastq.gz,175683_ACCACTGT_L002_R1_001.fastq.gz,175683_ACCACTGT_L002_R2_001.fastq.gz,175683_ACCACTGT_L003_R2_001.fastq.gz,175683_ACCACTGT_L006_R1_001.fastq.gz,175683_ACCACTGT_L004_R2_001.fastq.gz,175683_ACCACTGT_L001_R1_001.fastq.gz,175683_ACCACTGT_L003_R1_001.fastq.gz,175683_ACCACTGT_L004_R2_001.fastq.gz,175683_ACCACTGT_L001_R1_001.f…	0abe096213b1ddc17b344158ddd46147,1d8334e8243ee689b4f007cda3408090,1e5b97ec681cd1dbc9ec0ecc6737878e,225e70f2df4b55c919c75c2f47527c87,2531b80a4394a75c8cc731555c9cced9,3618163a70a2f762487832142ad77977,379488576d20e888dc0870ee47ba7065,37aeb2fe1059a32af6bb29bbeab08fd1,43aa7fc1aad8c21ab402b8bc27d20919,54ba73803b0a080b255fda87b87f5246,5a6e86cbfdfb0acf95d38149d404eab3,5f32700c43348e4bdd5c124c0a8d7242,71d…	AY6	UKERiAY6-R1-003	B	FORIPS	175683	retroviral-iPSC	120814381	0.9986	1882829	0.0155845	4788.73	224	157.252	0.9923	0.9862	0.9813	0.971	0.9579
SB07-175746	52c13c86c6d4685755407a67d966156c	175746_CGCTGATC_L005_R1_001.fastq.gz,175746_CGCTGATC_L001_R1_001.fastq.gz,175746_CGCTGATC_L001_R1_001.fastq.gz,175746_CGCTGATC_L002_R2_001.fastq.gz,175746_CGCTGATC_L004_R1_001.fastq.gz,175746_CGCTGATC_L004_R2_001.fastq.gz,175746_CGCTGATC_L001_R2_001.fastq.gz,175746_CGCTGATC_L005_R2_001.fastq.gz,175746_CGCTGATC_L006_R2_001.fastq.gz,175746_CGCTGATC_L004_R1_001.fastq.gz,175746_CGCTGATC_L005_R2_001.f…	1aefaf94c3776c1f157eee3070f09720,211a0b40c706371bd317d31a273b8dd8,2273ef626728a7af635660f65e33d338,261512ba992f933d8b7ffd000f5dae88,29681a392e5c6764a9cfbed6c10c7f7b,415ae6c98eaf8e6cd1430e1221da00d2,50ce82d989772939d1346a3af9d05339,51b67a53b00d1148aecd566c2d72c4c2,6759aa620db1c3ec8e472c5ba130837c,716f5a18efb240fbe9e8657808e62f3f,7b8fec3b243b9ea754ec800ffd1d5c2c,86c5a966ff2a39dc26afc42f5f3032b4,8d5…	82A	UKERi82A-R1-002	B	FORIPS	175746	retroviral-iPSC	127953823	0.9985	3270307	0.0255585	4456.34	229	168.537	0.9925	0.9877	0.9837	0.9751	0.9641
SB08-179456	afd776cf317f3a79e274168d1a7d418e	179456_AGTACAAG_L003_R2_001.fastq.gz,179456_AGTACAAG_L004_R2_001.fastq.gz,179456_AGTACAAG_L006_R1_001.fastq.gz,179456_AGTACAAG_L001_R1_001.fastq.gz,179456_AGTACAAG_L003_R1_001.fastq.gz,179456_AGTACAAG_L002_R2_001.fastq.gz,179456_AGTACAAG_L004_R2_001.fastq.gz,179456_AGTACAAG_L001_R2_001.fastq.gz,179456_AGTACAAG_L002_R1_001.fastq.gz,179456_AGTACAAG_L001_R1_001.fastq.gz,179456_AGTACAAG_L006_R2_001.f…	02886503d3fe14622e10ca2bcc45e57d,08b6f0e164bf27a82b5a8b416235c3ce,10ffa1f92134a271477c922cf9b83b3a,11fe8dcf980c7dc6840f1ecc1db9714e,1e10f59b129bbb386ea650e68917caa4,2d96b4507b416c164c300a6951114c54,4c78a7d9309ec3cc13ea3c2aa5a46e23,5e554341a8204e195798441c9ec7ad3b,732ca20fff704baad60e57899d1465f4,77685dcb1e98d923d75c5ba32dbdbb5d,778ce1387374afd7ebbe89e46a62d59f,964fd50a20860a83a40411754cae2e97,973…	AY6	UKERiAY6-R1-004	B	FORIPS	179456	retroviral-iPSC	134982002	0.9985	2190717	0.0162297	4616.12	223	178.537	0.992	0.9859	0.9812	0.9715	0.9587
SB09-186823	7dff10cba640f077031093da34bdb5f9	186823_GTACGCAA_L003_R2_001.fastq.gz,186823_GTACGCAA_L006_R1_001.fastq.gz,186823_GTACGCAA_L001_R2_001.fastq.gz,186823_GTACGCAA_L004_R2_001.fastq.gz,186823_GTACGCAA_L003_R1_001.fastq.gz,186823_GTACGCAA_L003_R2_001.fastq.gz,186823_GTACGCAA_L001_R1_001.fastq.gz,186823_GTACGCAA_L005_R1_001.fastq.gz,186823_GTACGCAA_L003_R1_001.fastq.gz,186823_GTACGCAA_L005_R2_001.fastq.gz,186823_GTACGCAA_L006_R1_001.f…	11d3772b73a4ca205750f475e451fc20,30c298699702321de79f34145704d8a9,3887d4a2efcaeaf79adf4a17c2c6f0c5,39575186ae2b9398b4001f464822d1e1,4d6fbf55b9472538df88636dab9a07cb,4f0e9b94bd6469696428df6d3edbc1ba,4f589570aea25aa059c399a9f3de443b,54856a1f6ef504854acaf3bb664487d0,700437d23999f1fe7db01933197eb468,79f46a87a4cb4a088468b7c53a213427,835ec36095891de45e58ac0701710bba,879bd7a58e6de31ea098cbca8a99896b,8d8…	82A	UKERi82A-R1-002	B	FORIPS	186823	retroviral-iPSC	123246420	0.9986	3422979	0.0277735	4452.77	221	165.035	0.9931	0.9886	0.9842	0.9739	0.9586
SB10-186857	9dd623e71667799523cf76167f48b3e6	186857_AGCCATGC_L003_R1_001.fastq.gz,186857_AGCCATGC_L003_R2_001.fastq.gz,186857_AGCCATGC_L001_R1_001.fastq.gz,186857_AGCCATGC_L005_R2_001.fastq.gz,186857_AGCCATGC_L001_R2_001.fastq.gz,186857_AGCCATGC_L006_R2_001.fastq.gz,186857_AGCCATGC_L002_R1_001.fastq.gz,186857_AGCCATGC_L005_R1_001.fastq.gz,186857_AGCCATGC_L003_R2_001.fastq.gz,186857_AGCCATGC_L001_R2_001.fastq.gz,186857_AGCCATGC_L001_R2_001.f…	097514b72ed00c30a81725ae6a252a68,3de94dfc70a34504cdc6890cd7724cb2,4ad1130babde8f1c1d99078b5673a4ac,4bff1c6652ffda6627611a54859974f8,4dfc417fbcc9156b512e82edd68817ac,64e17cb8250bb5744d153dfe9c6d5ddc,710c9f24a6e3c9c8b492a33e107470fd,717f5c0feaa301d9cb507000462fc74e,71a476983026a8684ddfb1ec74859dda,731faae5b4615a6672f7a210d11a5e23,7fdaea2cd18ad8a7ebddbda083a6d9dd,8019917b4cb044e8c4d315a5f81b3d66,82b…	AY6	UKERiAY6-R1-003	B	FORIPS	186857	retroviral-iPSC	117096095	0.9985	2195522	0.0187497	5111.29	220	153.343	0.9941	0.9887	0.984	0.9734	0.9588
SB11-186859	eff02cfee5ec4ca763f575d9a9a7f662	186859_CTGAGCCA_L005_R2_001.fastq.gz,186859_CTGAGCCA_L005_R2_001.fastq.gz,186859_CTGAGCCA_L001_R2_001.fastq.gz,186859_CTGAGCCA_L002_R1_001.fastq.gz,186859_CTGAGCCA_L006_R2_001.fastq.gz,186859_CTGAGCCA_L003_R2_001.fastq.gz,186859_CTGAGCCA_L004_R2_001.fastq.gz,186859_CTGAGCCA_L002_R1_001.fastq.gz,186859_CTGAGCCA_L002_R2_001.fastq.gz,186859_CTGAGCCA_L004_R2_001.fastq.gz,186859_CTGAGCCA_L001_R1_001.f…	01f2e61b589fa26a69879c9178dc6ae8,03164ff8e9af47691e7c8dd6bfec548f,0645fa19bdffb0a5e183a6d7c1750b7e,07b7e341fbebab9f2b459727e1cfc900,146e3019b7cbf69842ed1039844bed09,26582cc3168fb40c69dfc5cbf4505708,2c40d03f4f22c0ef3fdc1c17fb533ef4,3ae96b3388f6b29e8c9e261441972a78,45c096197a7933b9427b0215bd6e2a48,5113cc604041b20da3cfb3925d08a58c,55ee53f36a4295369d1069a516dd5f8c,7daa801df28fb5ddd75c733d83cc8cd0,93a…	82A	UKERi82A-R1-001	B	FORIPS	186859	retroviral-iPSC	114337102	0.9985	3937408	0.0344368	4574.23	218	153.129	0.9921	0.9858	0.9808	0.9694	0.9534
SB12-187972	caa4921ba93175b1178393ecb421e781	187972_CCTAATCC_L006_R2_001.fastq.gz,187972_CCTAATCC_L003_R2_001.fastq.gz,187972_CCTAATCC_L002_R1_001.fastq.gz,187972_CCTAATCC_L001_R2_001.fastq.gz,187972_CCTAATCC_L002_R2_001.fastq.gz,187972_CCTAATCC_L005_R2_001.fastq.gz,187972_CCTAATCC_L005_R1_001.fastq.gz,187972_CCTAATCC_L004_R2_001.fastq.gz,187972_CCTAATCC_L001_R1_001.fastq.gz,187972_CCTAATCC_L005_R2_001.fastq.gz,187972_CCTAATCC_L004_R1_001.f…	0244ce318f9f1a27dd45b8fd12ead635,05f082a27cc5725bfa1f979d553ca868,0888c6df667876afb06ffbe4e3f93b66,0d1576719480694125964c6fec7abb3e,3295b13711f85493e33d4c3e8180c705,4446f9d71c4266dcd4d82e33e85071d2,4792a3ffb2034aec71df427aae9a703d,4fb57cb1f042496f7c73be3dbd013a5e,664238f41d6cceb001526b6c8b330e2f,694399cdb9e43cfcaf522b1bfa344905,6a5bdd548f4746138722a259ff860417,73fe8c662f332dab50664d026548e933,74c…	82A	UKERi82A-R1-002	B	FORIPS	187972	retroviral-iPSC	112553226	0.9985	2700180	0.0239902	5405.74	221	149.793	0.9918	0.9856	0.9803	0.9681	0.9505
SB13-188170	8a0d565c48db97742114a776e206e747	188170_GGTGCGAA_L003_R2_001.fastq.gz,188170_GGTGCGAA_L004_R1_001.fastq.gz,188170_GGTGCGAA_L002_R2_001.fastq.gz,188170_GGTGCGAA_L004_R2_001.fastq.gz,188170_GGTGCGAA_L006_R2_001.fastq.gz,188170_GGTGCGAA_L001_R1_001.fastq.gz,188170_GGTGCGAA_L001_R1_001.fastq.gz,188170_GGTGCGAA_L004_R2_001.fastq.gz,188170_GGTGCGAA_L002_R1_001.fastq.gz,188170_GGTGCGAA_L006_R1_001.fastq.gz,188170_GGTGCGAA_L005_R2_001.f…	08603d409783363aa21b906af880c94e,1995a41ec1db29419b6b1d6e38222e6e,1c5db51df58b89ec6e45499da9edda82,1d5779d7915d0c4a9e97878bbeaf574a,1fb74fdb598579ccd49a9021e8c03ceb,33e3a246d704ae9fd3f2d3e6642b3174,3b7fc010b7e6bee960db835ce7540eee,455ddebffa3ee1fc7c3107fe4f24857f,46f7b3f8041b1c5dcc6dc5dcf074b3b8,52d7537ad268f7764afc13cf53c55d4a,6f3442ca54a967e65e79406894156cf6,816a157878565e02646af9f2084a4bd3,90e…	AY6	UKERiAY6-R1-003	B	FORIPS	188170	retroviral-iPSC	124746447	0.9985	3170337	0.0254142	5731.77	228	163.545	0.9944	0.9885	0.984	0.9741	0.9603
SB14-188370	2d55c4bb3fe6db18c1a4a1095bcc0ff0	188370_AACTCACC_L006_R2_001.fastq.gz,188370_AACTCACC_L006_R1_001.fastq.gz,188370_AACTCACC_L002_R2_001.fastq.gz,188370_AACTCACC_L001_R2_001.fastq.gz,188370_AACTCACC_L001_R1_001.fastq.gz,188370_AACTCACC_L002_R1_001.fastq.gz,188370_AACTCACC_L004_R1_001.fastq.gz,188370_AACTCACC_L002_R2_001.fastq.gz,188370_AACTCACC_L003_R1_001.fastq.gz,188370_AACTCACC_L001_R2_001.fastq.gz,188370_AACTCACC_L006_R1_001.f…	05c2889e4c41f4f419c693b6a6f52cd5,075b6266ddea13440fa6f7ca083c58e0,0ce06bf6db3a96a6b9acb47e2cca6adc,1c1667d056dc15a172d99616f9c5822f,2086bbce9ea3d6ff7cfdf3d4a58b11b3,233c4bde6d74fd3a0969b279772521ab,2380115f9bda8cd04f6125d7f5d47a92,31864d608b04742e72ffb0f0c00c6b07,3e36ed6fae3bff49c8c83af0f9a5ad6d,42578b9c7f8bc79088b70ef5440fc9c9,475b8e3b861343880027d039f74d2809,4e0c22285395bc4721bc3725a621f84c,530…	82A	UKERi82A-R1-001	B	FORIPS	188370	retroviral-iPSC	124200793	0.9986	2584862	0.020812	4782.31	217	169.427	0.9875	0.9786	0.9719	0.9562	0.9334
SB15-188473	a044811bcd40d4223c7fd4efd47de632	188473_AAGGTACA_L002_R2_001.fastq.gz,188473_AAGGTACA_L001_R2_001.fastq.gz,188473_AAGGTACA_L006_R1_001.fastq.gz,188473_AAGGTACA_L004_R2_001.fastq.gz,188473_AAGGTACA_L006_R2_001.fastq.gz,188473_AAGGTACA_L004_R1_001.fastq.gz,188473_AAGGTACA_L001_R2_001.fastq.gz,188473_AAGGTACA_L001_R1_001.fastq.gz,188473_AAGGTACA_L005_R1_001.fastq.gz,188473_AAGGTACA_L003_R1_001.fastq.gz,188473_AAGGTACA_L005_R2_001.f…	064b8091ec8ef2c22a6fe2afcfdb9671,064dfb283b2fb09a83a1af523120aef9,07e2f79d46d763b19791f9f483e740c8,0a262729ed09c89c8d0c1d22645d8bb5,0d44885e1b359f09c6bf73c6c6f97596,1ffcc3a5f872bdade09c9502fab1804e,255fb52cb814deec9e71d9e19d405c43,2a460901d4726c4f8d7c4b2eb514d7a2,314e9622454180ce99aa0055034ac6a9,36b8b8c3838f9603e778860bf86ede72,4e758f651f239c2fdf57d234d0f7b2f0,6eec2d160462b8408e5c5943fa32c0c6,7a1…	82A	UKERi82A-S1-005	B	FORIPS	188473	sendai-iPSC	119923948	0.9985	2843443	0.0237104	5276.76	218	158.226	0.9923	0.986	0.9809	0.9696	0.9537
SB16-188612	0bd53b344763380b427b369c61a6e28a	188612_GGAGAACA_L001_R1_001.fastq.gz,188612_GGAGAACA_L006_R1_001.fastq.gz,188612_GGAGAACA_L001_R2_001.fastq.gz,188612_GGAGAACA_L006_R2_001.fastq.gz,188612_GGAGAACA_L002_R1_001.fastq.gz,188612_GGAGAACA_L004_R2_001.fastq.gz,188612_GGAGAACA_L001_R1_001.fastq.gz,188612_GGAGAACA_L002_R1_001.fastq.gz,188612_GGAGAACA_L002_R2_001.fastq.gz,188612_GGAGAACA_L006_R1_001.fastq.gz,188612_GGAGAACA_L005_R2_001.f…	0401e8c41bf978b066a3f16237ffc0db,094eac9aba0148660a0d57e8e7392e74,238257d8e62964139a5364842d82ffc8,33d6eb66ae72a7353adc91f900e4b223,382ed6d1749a4bfb505f243114d933c6,39a9ddac430e40c331390b2d198eb89e,3ddf8943f25fdbdabd549e5f6c076b35,430c91d79ec048feab8167ca2bc99eb5,4b41d0e40a46c7dc302fdeaa09920700,5b661676fc559b432031039b6d6acde1,6025235d7603e881ea2f39291d2998b8,604ad866fb63d2ee0ade415ba71d1552,625…	AY6	UKERiAY6-R1-004	B	FORIPS	188612	retroviral-iPSC	120295396	0.9986	2984344	0.0248085	5245.42	212	163.838	0.9935	0.988	0.9834	0.9731	0.9581
SB17-188614	a480991007abb2d6900dbbbb595c51db	188614_AACGCTTA_L003_R1_001.fastq.gz,188614_AACGCTTA_L003_R2_001.fastq.gz,188614_AACGCTTA_L006_R2_001.fastq.gz,188614_AACGCTTA_L006_R2_001.fastq.gz,188614_AACGCTTA_L003_R1_001.fastq.gz,188614_AACGCTTA_L005_R2_001.fastq.gz,188614_AACGCTTA_L002_R2_001.fastq.gz,188614_AACGCTTA_L001_R2_001.fastq.gz,188614_AACGCTTA_L004_R2_001.fastq.gz,188614_AACGCTTA_L002_R2_001.fastq.gz,188614_AACGCTTA_L005_R2_001.f…	0d5c90ecb87f811be141e645ceeccaee,131964cefa587e3924560028bbbdf364,1d58a29d3c05be5a5ff265e39a2c5caf,1e15f7c64f809cc2dec7f6ea26f2c4e3,2ccee1f176249bcd3eb453f448214290,3885b9e7ba9270b86a68e90eb2842525,3eba4c442514d6a3fa9026c9137fcc30,4724dc8a922457cdf19c152a72a6e53c,5342a29442db21a2df135c7a156b74de,55973e6b0ba923fcd0499364ae40e6f9,55d2875b01a8d520e7c7a8b8c34d9bbc,79d8b29b194f00c676a58e5f5f81256e,8ab…	82A	UKERi82A-S1-022	B	FORIPS	188614	sendai-iPSC	127293737	0.9986	2075809	0.0163072	5853.04	220	169.751	0.9899	0.9833	0.9785	0.9688	0.9564
SB18-188787	64c55e84cf7349b1deb69df8c8eb217a	188787_AGTCACTA_L002_R1_001.fastq.gz,188787_AGTCACTA_L003_R2_001.fastq.gz,188787_AGTCACTA_L004_R1_001.fastq.gz,188787_AGTCACTA_L002_R2_001.fastq.gz,188787_AGTCACTA_L005_R1_001.fastq.gz,188787_AGTCACTA_L001_R2_001.fastq.gz,188787_AGTCACTA_L001_R2_001.fastq.gz,188787_AGTCACTA_L001_R1_001.fastq.gz,188787_AGTCACTA_L002_R1_001.fastq.gz,188787_AGTCACTA_L004_R2_001.fastq.gz,188787_AGTCACTA_L001_R1_001.f…	1580f6b33ca4f09b39c82adf786b5c02,158fdac82637d8c0862be731d84df377,2d4d86f4f9d31b5b37e1cd4d9a18f049,434152d1b0a76fbc93d08ba985219015,4c2173da5db23db87830d52da9be5259,52928f082b01270600cc8f7cd9d597c8,554e4b84b2be5ff5c1ded46cbd16d79d,566921af7b3e794850024d77f4bed0a2,591b8979a65f3d5abf2387a6331f800c,5da59f9d0833b51b4fa4076bc9569b69,679ad35b725d5fe32edbb13fc1802a9e,6ca0a2d4fd5292dc7adaa11b6ecb0f4c,6d8…	AY6	UKERiAY6-S1-002	B	FORIPS	188787	sendai-iPSC	130376822	0.9984	2288697	0.0175545	5791.84	223	173.124	0.9938	0.9877	0.9829	0.9732	0.9599
SB19-189178	737ace2ca1224efcb4e744fca3f85e77	189178_ACACGACC_L001_R1_001.fastq.gz,189178_ACACGACC_L005_R1_001.fastq.gz,189178_ACACGACC_L002_R2_001.fastq.gz,189178_ACACGACC_L003_R1_001.fastq.gz,189178_ACACGACC_L001_R1_001.fastq.gz,189178_ACACGACC_L005_R2_001.fastq.gz,189178_ACACGACC_L001_R2_001.fastq.gz,189178_ACACGACC_L003_R1_001.fastq.gz,189178_ACACGACC_L005_R2_001.fastq.gz,189178_ACACGACC_L006_R1_001.fastq.gz,189178_ACACGACC_L002_R1_001.f…	21d2467de66b7e4b32dccdcceba83797,2316c9d5276ec8121493fa4e6bcf7210,27ce523233559d2734d2437f34ed17eb,4f6915d20d8efc7ae6d96144dded41db,54932f770c833a517dd432e5e00518ed,54cb1bb86c46179905d68f1eb9ccc88f,5c3a60ec4326311799464c5b9eb6beec,679d9122ccd9205a317ea7c9fb03efa3,67bcd97bf7680c88a2f84223124a9a9c,74342e944adea624b8ad7d79f9bad0a9,8254057faef068d049e8aaead216c430,860909a5bf15398c6ec62b456238c5c0,863…	AY6	UKERiAY6-R1-004	B	FORIPS	189178	retroviral-iPSC	115035095	0.9985	2033053	0.0176733	6068.15	223	152.76	0.9931	0.9867	0.9815	0.9701	0.9541
SB20-189366	370760ac70b8fa648d64f3b96519118c	189366_GCTCGGTA_L002_R1_001.fastq.gz,189366_GCTCGGTA_L001_R1_001.fastq.gz,189366_GCTCGGTA_L002_R1_001.fastq.gz,189366_GCTCGGTA_L006_R2_001.fastq.gz,189366_GCTCGGTA_L004_R2_001.fastq.gz,189366_GCTCGGTA_L003_R1_001.fastq.gz,189366_GCTCGGTA_L002_R2_001.fastq.gz,189366_GCTCGGTA_L005_R2_001.fastq.gz,189366_GCTCGGTA_L006_R1_001.fastq.gz,189366_GCTCGGTA_L002_R2_001.fastq.gz,189366_GCTCGGTA_L001_R2_001.f…	02e09275b3ee268f6ec39f9595c320b2,14f2d347f26e91540c8f1dbd16ab89e4,1aec0d8f590c7b5af65a0552d31dc5d0,21a1a8b124da14d5aeb359a8a6b17652,3a5d3d1df210a8fe44e624392aa397ff,414bb2f38024ac7496987f435d11cf8d,48f88228d9a30a5747e76565c37dda0e,4d83d634f828868dd01bebd5d1be5ba2,5aa56ffa2ac39fed89ef138b0f7ec9dc,6a7fb62723e21ec4af4a424e0f9b928f,6f3213ea2b3176c2b7f465c2b4aa0dca,74b4b41095265875ee09cc9ff9d1eeca,814…	82A	UKERp82A-R1-001	B	FORIPS	189366	NPC	136047263	0.9985	3048878	0.0224104	4442.63	224	182.039	0.9909	0.9845	0.9801	0.9714	0.9603
SB21-189368	c78eef3b2b16dafc4350bd2711147230	189368_CTGTAGCC_L002_R1_001.fastq.gz,189368_CTGTAGCC_L004_R2_001.fastq.gz,189368_CTGTAGCC_L001_R2_001.fastq.gz,189368_CTGTAGCC_L003_R1_001.fastq.gz,189368_CTGTAGCC_L003_R2_001.fastq.gz,189368_CTGTAGCC_L006_R1_001.fastq.gz,189368_CTGTAGCC_L006_R1_001.fastq.gz,189368_CTGTAGCC_L005_R1_001.fastq.gz,189368_CTGTAGCC_L004_R1_001.fastq.gz,189368_CTGTAGCC_L004_R1_001.fastq.gz,189368_CTGTAGCC_L005_R2_001.f…	02c504c4c5889d987fff6d699a938c48,0439aa024af5359a85ea01f442693d17,0b5c83966f085666fa1fdf8a52a3989b,0e54d9dc1556009be8ed70bb2361f6e9,17606b76d5425cebebbe632498edcdaa,1fd89cfb6cd75aa5a727edef133a4789,2a2ad6e479aaf0dcd52aaf0637e08131,3ce61d222f905133d9e4f2f33314f79f,3e1c079dbf31cce4e4f075ab26103f6b,3e80aed7f006c669f03a45c6846e34b9,417d9ecc8d8739142b768fced20b7c7f,427c12b3421c4e78729db58c189fa587,465…	82A	UKERp82A-R1-002	B	FORIPS	189368	NPC	127340137	0.9985	3701778	0.02907	4530.16	226	170.425	0.9909	0.9845	0.9799	0.9704	0.9584
SB22-189432	0af27bfeb234a31bc77a98f9f929d55f	189432_ATCCTGTA_L005_R2_001.fastq.gz,189432_ATCCTGTA_L001_R2_001.fastq.gz,189432_ATCCTGTA_L005_R2_001.fastq.gz,189432_ATCCTGTA_L005_R1_001.fastq.gz,189432_ATCCTGTA_L003_R1_001.fastq.gz,189432_ATCCTGTA_L006_R1_001.fastq.gz,189432_ATCCTGTA_L002_R2_001.fastq.gz,189432_ATCCTGTA_L003_R2_001.fastq.gz,189432_ATCCTGTA_L001_R1_001.fastq.gz,189432_ATCCTGTA_L002_R1_001.fastq.gz,189432_ATCCTGTA_L004_R2_001.f…	035be0e3a8f3756361739138ed4f81f5,07125336d795c0fcabd37831ef88695e,1403640c898831ee5069d2eaec06ddfb,221b4f1e43331deb6dbd635522d8a3e3,22c5aedf54201751ab638a6b22680e31,331c1103d0994398cffcada3e313cbf8,33db240fcf1aa562b0c3a42ee8c16bb3,404f06fc4de4415ba23b6fa1f2eccb9b,68193fdafd7190a904ab2b4d3b0e66e1,6d394224d2af98e2e5483488a42e938f,740833d73b0283afce458610163dd9a5,7fe3e01c93620333673a70f50ee1a90d,827…	AY6	UKERpAY6-R1-003	B	FORIPS	189432	NPC	137002074	0.9985	2356155	0.017198	4537.75	229	180.232	0.9921	0.9852	0.9803	0.9708	0.9589
SB23-191742	b8a3f7b648ce1dba206d1019927476d1	191742_CAGATCTG_L002_R2_001.fastq.gz,191742_CAGATCTG_L004_R2_001.fastq.gz,191742_CAGATCTG_L004_R2_001.fastq.gz,191742_CAGATCTG_L002_R1_001.fastq.gz,191742_CAGATCTG_L006_R2_001.fastq.gz,191742_CAGATCTG_L004_R1_001.fastq.gz,191742_CAGATCTG_L004_R1_001.fastq.gz,191742_CAGATCTG_L002_R1_001.fastq.gz,191742_CAGATCTG_L001_R1_001.fastq.gz,191742_CAGATCTG_L003_R2_001.fastq.gz,191742_CAGATCTG_L006_R1_001.f…	025247ef77cd5a2f8d91421a020954f1,04a93a8edcb8db7e12dc72d161b19e69,34bc115490e7e6c0ae018d70b234d725,358cb08946a1883101fbced2bb362d86,3db833739d74f4f16999d1a472d609f0,5049d2b6b10a9d5e730efd3b636581ef,51d48262bc27193fe63b6a94f6f869f4,5a6c26b2adef9796f871f429f4205311,64df8c5357e5b49ff5e0885a4dc98eb3,6689cfcb6af037d3006398e649a79596,76422684b62ec1d816d8897b646af139,8ac08810f46ad173d4462f4e155edc55,8f0…	AY6	UKERpAY6-R1-004	B	FORIPS	191742	NPC	133617755	0.9986	3234995	0.0242108	6295.45	216	179.958	0.9943	0.9893	0.9848	0.9743	0.9591
SB24-191731	a76864a4b1c841a78f65c796c5c79a2a	191731_GCTAACGA_L005_R1_001.fastq.gz,191731_GCTAACGA_L001_R1_001.fastq.gz,191731_GCTAACGA_L002_R2_001.fastq.gz,191731_GCTAACGA_L005_R2_001.fastq.gz,191731_GCTAACGA_L003_R2_001.fastq.gz,191731_GCTAACGA_L001_R2_001.fastq.gz,191731_GCTAACGA_L001_R1_001.fastq.gz,191731_GCTAACGA_L002_R1_001.fastq.gz,191731_GCTAACGA_L003_R2_001.fastq.gz,191731_GCTAACGA_L001_R2_001.fastq.gz,191731_GCTAACGA_L005_R1_001.f…	0cf4127bb8262f3c3d5e2c3fb46cc55b,1e53dcbeebc2127822f026db4c160a9b,4a510c5f61a0f31cdb6dbba73e5f8f6a,519b30096839380c15a330bbe0f1c170,526cd68af23faf35cb9ebdc668ad8e74,631cf794b52ef176a676103a5d9c5ac0,63b67d2e12507aed5499868bb4dcfc4f,6c60d5d279a37ea29af46d11dc7dea27,6ed63eab93599b5a5ac5471b3e0a0acb,8b04c8944b6d7aa3676386d62f3c3253,9c87497ec82d9a253dc23dc23454f705,a897a818cc3f136681da5c310a126375,ac5…	AY6	AY6	B	FORIPS	191731	blood	121120468	0.9985	4047065	0.0334136	3371.95	214	165.016	0.9944	0.9889	0.9842	0.9743	0.9615
SB25-191732	5140ac9a7ccd331992de6b7ded81fabe	191732_CTGGCATA_L003_R1_001.fastq.gz,191732_CTGGCATA_L006_R1_001.fastq.gz,191732_CTGGCATA_L002_R1_001.fastq.gz,191732_CTGGCATA_L005_R2_001.fastq.gz,191732_CTGGCATA_L004_R1_001.fastq.gz,191732_CTGGCATA_L004_R2_001.fastq.gz,191732_CTGGCATA_L001_R1_001.fastq.gz,191732_CTGGCATA_L002_R1_001.fastq.gz,191732_CTGGCATA_L001_R2_001.fastq.gz,191732_CTGGCATA_L002_R2_001.fastq.gz,191732_CTGGCATA_L001_R2_001.f…	00654e945ab1c3c9c8e93036185b13ef,027aa648985870ea2ee2144d9a179b64,0ac296cd6d68b0516223543b2793f540,0c522187cce521523056378e3dbfd09a,0e3136d85a8eef706cb0bf58a73adcc7,2747ca0a5c5a130db3ec5b06b649fae4,2869b22737fd84ea88dede88dada8fec,28c9eb25dc5cc26bcace5a02a062964f,2fb782e7dbbfcf4252c4749f58b8e0f3,300d29f17c4c7e3f62007cff64040516,53f3e094024f7c14cc4bef96d804d991,674e6c28e42f807a690b38e1904fb33a,6a8…	82A	82A	B	FORIPS	191732	blood	112504783	0.9985	3188880	0.0283444	3538.74	209	153.508	0.9922	0.9868	0.9818	0.9707	0.9562
SC01-188892	5b41e99847fd71e005cc3883ba2e6cb8	188892_GTCTGTCA_L006_R2_001.fastq.gz,188892_GTCTGTCA_L008_R2_001.fastq.gz,188892_GTCTGTCA_L008_R2_001.fastq.gz,188892_GTCTGTCA_L008_R1_001.fastq.gz,188892_GTCTGTCA_L004_R1_001.fastq.gz,188892_GTCTGTCA_L004_R1_001.fastq.gz,188892_GTCTGTCA_L002_R1_001.fastq.gz,188892_GTCTGTCA_L001_R2_001.fastq.gz,188892_GTCTGTCA_L008_R1_001.fastq.gz,188892_GTCTGTCA_L006_R1_001.fastq.gz,188892_GTCTGTCA_L003_R1_001.f…	01b877df0ab9b56611bc7b701a536d59,20740c468f7d267694eac03d7c133262,23915f19484fccda707c152f64a1c7ce,3ea81da1fc33e21ddd5b49499df77bc8,406d27ebcca7ea7d8713911f33e2d582,4c53e042e117ce06e3a9c483167e0c1d,5787b000f126458e1aa2f7b206b6b84f,58b0f05b86a43e340a58aee91b200691,5ab3b645609127a7226f79a50fd76a72,5f587bf6ce8d208a066c6368ec4d2d95,61e76abce108b183ccdbfda1c6e216f4,661a89f96d6b497be92d1a5fde5875c3,678…	88H	UKERi88H-S1-009	C	FORIPS	188892	sendai-iPSC	110209593	0.9982	1997397	0.0181236	5009.73	227	149.709	0.9907	0.9849	0.98	0.9694	0.9547
SC02-188616	115dcc9d04b5f8862ce6367956fd2d86	188616_CTAAGGTC_L004_R2_001.fastq.gz,188616_CTAAGGTC_L003_R2_001.fastq.gz,188616_CTAAGGTC_L008_R1_001.fastq.gz,188616_CTAAGGTC_L002_R2_001.fastq.gz,188616_CTAAGGTC_L003_R1_001.fastq.gz,188616_CTAAGGTC_L005_R2_001.fastq.gz,188616_CTAAGGTC_L001_R1_001.fastq.gz,188616_CTAAGGTC_L005_R2_001.fastq.gz,188616_CTAAGGTC_L008_R2_001.fastq.gz,188616_CTAAGGTC_L007_R1_001.fastq.gz,188616_CTAAGGTC_L004_R2_001.f…	0b7d59211e9aca68e625ed151d00c3dd,0ccccfdc5b549885de47dc8fb66527b0,13771044e27dbee190007e0740a304fa,2023f49bb0fd51395ee6019df66bc7f7,226dcd2ab9367c254b253910d8a9a7ea,2d6505debea0c45c19650de217df424e,2fc316c0af23f32f584f5a4a00292909,3241217dce0c54a1ff882b88584a3599,339917a93a26898360ba59610bc97f26,47d1cd6cb5cc0f498bdceec6157eb790,4b08e8f42b2788c71f44848ddfa0604c,4f3ec4a222507e320af05fd6f3b2e64e,595…	88H	UKERi88H-S1-002	C	FORIPS	188616	sendai-iPSC	110368752	0.9981	2078242	0.01883	6527.92	229	149.58	0.9912	0.9857	0.9811	0.971	0.9562
SC03-175684	cf31a2c04253f1d708269e1394d57775	175684_CGACACAC_L001_R1_001.fastq.gz,175684_CGACACAC_L005_R1_001.fastq.gz,175684_CGACACAC_L001_R1_001.fastq.gz,175684_CGACACAC_L002_R2_001.fastq.gz,175684_CGACACAC_L006_R1_001.fastq.gz,175684_CGACACAC_L007_R1_001.fastq.gz,175684_CGACACAC_L008_R1_001.fastq.gz,175684_CGACACAC_L004_R2_001.fastq.gz,175684_CGACACAC_L002_R1_001.fastq.gz,175684_CGACACAC_L002_R2_001.fastq.gz,175684_CGACACAC_L005_R2_001.f…	025660ad4ac661e272ae8eb2e6553da9,11ad6c64a4baae0d210c916362665851,138150e4a24528c02fcf8cf045fd1d95,15f0c8217d05e9112cbdfbe0c8eaf5ee,1b6c0f90e2d45a7305ea626801f06bc0,1cefb1a780bd049855cd092b02c4984b,31b14efdfd53574f515043f6c4513e23,35072ca94230e7c138eccb18df41fb46,3643f41593e7acc708b4cabadf621469,3b6474d34387f33dc46cc322f2fd8054,4090691947634531c4b86516515c9eea,42630b2c7b8564d95e1a5bbf38f04ce3,43c…	88H	UKERi88H-R1-002	C	FORIPS	175684	retroviral-iPSC	109581868	0.998	2202748	0.0201014	4056.88	222	148.653	0.9919	0.9858	0.981	0.9704	0.9551
SC04-111952	9c9046a2ad976a20a3fd1b7e1be2bd45	111952_GTGTTCTA_L002_R1_001.fastq.gz,111952_GTGTTCTA_L002_R2_001.fastq.gz,111952_GTGTTCTA_L004_R2_001.fastq.gz,111952_GTGTTCTA_L001_R2_001.fastq.gz,111952_GTGTTCTA_L003_R2_001.fastq.gz,111952_GTGTTCTA_L007_R2_001.fastq.gz,111952_GTGTTCTA_L002_R1_001.fastq.gz,111952_GTGTTCTA_L008_R1_001.fastq.gz,111952_GTGTTCTA_L005_R1_001.fastq.gz,111952_GTGTTCTA_L005_R2_001.fastq.gz,111952_GTGTTCTA_L005_R2_001.f…	08d75b0bbfdc4d677211ef42bee397b4,102fcf4a703b27c22fcb34ddcf71c586,1114546be706a1c7f5b3392907c6918c,16abfde0236f57399b14ca47ca9a51a8,186f1b72208af5880bc998b680263db5,2037cf165a0ea563ad03b7a6d757fe17,3757805871f66367f5bed45e217446b6,3e87bb2420fc2cb1bcce168dfc7a0dab,4138945c8a06c6d44d2c94218d91b0bd,53069f07bb0f6ad4f712ed36f83887c1,5621ffd4e1e37957f0525a7630622b96,5f448ba76dc7ea2f83dda569ffe266eb,6ac…	PX7	UKERfPX7-X-001	C	FORIPS	111952	fibroblast	122718438	0.9983	2477916	0.0201919	4973.72	219	169.04	0.9934	0.9881	0.9838	0.9741	0.9607
SC05-194021	3f0631a553e0fd9c14ad92459475c101	194021_AGCACCTC_L007_R2_001.fastq.gz,194021_AGCACCTC_L006_R2_001.fastq.gz,194021_AGCACCTC_L004_R2_001.fastq.gz,194021_AGCACCTC_L001_R2_001.fastq.gz,194021_AGCACCTC_L002_R2_001.fastq.gz,194021_AGCACCTC_L005_R2_001.fastq.gz,194021_AGCACCTC_L004_R1_001.fastq.gz,194021_AGCACCTC_L004_R2_001.fastq.gz,194021_AGCACCTC_L002_R1_001.fastq.gz,194021_AGCACCTC_L008_R1_001.fastq.gz,194021_AGCACCTC_L008_R1_001.f…	055394f455c5d54d010f9a0dea47b09f,09adfe843f52e20ac6309d66a2f93795,10af34284b687a7798362889addfab62,1ac903611b649a853e2c9b97420fb5c2,247f40d7c6c8dfa136370019afa9dac7,2b0dd059bcad87a7aa36491706a75c7c,2ccbfd67f10863aafa5566e90096ae02,2ffec81871f4bc4584a808ddcd05ff10,38fccf2f45590abc297e54d9199813de,49368c34f3ec81f6d5ea5b5ac41da124,5bda865b6f108ba093613dfd1926d1d5,6468022ff66afee8d4c98317564ca656,677…	PX7	PX7	C	FORIPS	194021	blood	195207157	0.9982	4568985	0.0234058	5397.21	225	264.72	0.9923	0.9866	0.983	0.9768	0.9702
SC06-174911	07be212d96a3547ad9d9fff38526ecc0	174911_CAGCGTTA_L002_R1_001.fastq.gz,174911_CAGCGTTA_L007_R1_001.fastq.gz,174911_CAGCGTTA_L005_R2_001.fastq.gz,174911_CAGCGTTA_L003_R2_001.fastq.gz,174911_CAGCGTTA_L008_R1_001.fastq.gz,174911_CAGCGTTA_L007_R2_001.fastq.gz,174911_CAGCGTTA_L006_R2_001.fastq.gz,174911_CAGCGTTA_L004_R1_001.fastq.gz,174911_CAGCGTTA_L002_R2_001.fastq.gz,174911_CAGCGTTA_L001_R1_001.fastq.gz,174911_CAGCGTTA_L005_R2_001.f…	0232385e8539c6349718a8da14a13280,030a92f67ab63a7b41491ea6ba76254e,08b1ea8aa74b13af4c7f8a135543dde1,0fbcdd556a15b3bff93bb2378b88bac7,13a64f034707610564634bc9ba883d36,2dd40e2ce96be631c892fa7dc17a8f45,393a8da68b7551540ab6826d1511a3d8,4125d70824e385c3267e19059826970f,436a541b8dd01da97880ad088720df42,47ee39f8fc0e17e6abf728f3819cc3c2,4a6295af95c592a964583cea1d431277,556a4ff24cbee0d481064d8318d91e45,5a2…	PX7	UKERiPX7-R1-001	C	FORIPS	174911	retroviral-iPSC	108809004	0.9981	2193677	0.0201608	4711.5	232	148.138	0.9884	0.9801	0.9743	0.9624	0.9455
SC07-175747	aac5d21c7ef9b7d0adf17fa395ae3ce8	175747_TAGGATGA_L003_R1_001.fastq.gz,175747_TAGGATGA_L005_R1_001.fastq.gz,175747_TAGGATGA_L008_R2_001.fastq.gz,175747_TAGGATGA_L001_R1_001.fastq.gz,175747_TAGGATGA_L005_R1_001.fastq.gz,175747_TAGGATGA_L006_R1_001.fastq.gz,175747_TAGGATGA_L001_R1_001.fastq.gz,175747_TAGGATGA_L003_R2_001.fastq.gz,175747_TAGGATGA_L007_R1_001.fastq.gz,175747_TAGGATGA_L004_R2_001.fastq.gz,175747_TAGGATGA_L007_R1_001.f…	03a5f61ec2838fd546a8c9c623b6e7b3,1433db3247808a242cf8a84bcb139469,169ef646169f75ffc9c92f8bc9f52b60,18c9a3e2c306c4a83357578f939f0813,1f72b774dbd4c6a5924482a42d50dd68,2cf2d1026f0fd9b7c0e094511ec75704,3aef8a690746b3e4cb8aa878168bd9cd,53a087905a880b4459292e4933cde9cd,5e4347d3eb2bf85f187b9f4f45883723,5e99de555043c096c853e3a2d8942a0c,61dd6320fa762cae51628dd1d9f745bd,671c83b7f4181cab090c4ce0fa6ba76c,790…	PX7	UKERiPX7-R1-002	C	FORIPS	175747	retroviral-iPSC	119787653	0.9982	3376974	0.0281913	4192.91	228	164.774	0.9929	0.9872	0.9826	0.9726	0.9584
SC08-188786	be5827327d529986de680972abe1ea15	188786_AGTGGTCA_L001_R1_001.fastq.gz,188786_AGTGGTCA_L004_R2_001.fastq.gz,188786_AGTGGTCA_L002_R1_001.fastq.gz,188786_AGTGGTCA_L002_R1_001.fastq.gz,188786_AGTGGTCA_L006_R1_001.fastq.gz,188786_AGTGGTCA_L002_R2_001.fastq.gz,188786_AGTGGTCA_L007_R2_001.fastq.gz,188786_AGTGGTCA_L001_R2_001.fastq.gz,188786_AGTGGTCA_L005_R2_001.fastq.gz,188786_AGTGGTCA_L004_R2_001.fastq.gz,188786_AGTGGTCA_L003_R2_001.f…	002945007d121adece448233904ce992,07e18c77131324bd2ebf40bd4bac2930,082fbf69eb2bfb6c03d0806e4374e323,0cc10792c3aa7399afa770732326e9e7,0e8dbc22dec4bccfc8da836dfbae9d51,11ae842108ec1e4461eb8ac680a7b63f,1db017dcfa575d0dbce1cdec755352d2,1f84996adcb70bffe347a42e8499edbd,3340ef8d9180dd76ee7de5819a29e8f1,34955eef35530bb3ddb7bdc5d13d5f93,3d1de398f2ea6b55f166bde4aeb22479,437ef5f94c2405e659d046d8d9a60283,4ab…	PX7	UKERiPX7-S1-004	C	FORIPS	188786	sendai-iPSC	120693998	0.9982	2065019	0.0171095	6495.7	222	163.657	0.9935	0.9878	0.9832	0.973	0.9583
SC09-194022	38fbbeaf6d64d6b22018e35d0e7c1fca	194022_ACAGCAGA_L008_R1_001.fastq.gz,194022_ACAGCAGA_L002_R2_001.fastq.gz,194022_ACAGCAGA_L001_R1_001.fastq.gz,194022_ACAGCAGA_L003_R2_001.fastq.gz,194022_ACAGCAGA_L007_R2_001.fastq.gz,194022_ACAGCAGA_L006_R2_001.fastq.gz,194022_ACAGCAGA_L003_R1_001.fastq.gz,194022_ACAGCAGA_L006_R1_001.fastq.gz,194022_ACAGCAGA_L007_R2_001.fastq.gz,194022_ACAGCAGA_L006_R2_001.fastq.gz,194022_ACAGCAGA_L002_R2_001.f…	0155c052a825897d084a1315c09362a4,01dd714e3008bd0e22e4c4c7ec7b6cb5,0cf798b5a075dd922c2a8031fc68cc9c,16ee32ac9cf207e895a561c295e47899,1c39f909b4e171725d32ed18c0f936ad,1ec142d363e024463534a05b0d9b7efd,2409ffb182088f37c4b8ded902c0c218,3405554fd36db9dd9b1b48bc67539182,3564a42af71416d7827a4ab035cadd5c,3ddbf4b30cde0bef89317a83534ce5a9,3f4c5ed76857e985547ee37d3fb56f59,4a8180fae0b36b6b2eea66af4c495774,51f…	88H	88H	C	FORIPS	194022	blood	97754026	0.9981	1675593	0.0171409	7832.91	215	130.8	0.9915	0.9853	0.9794	0.9645	0.9408
SC10-174912	413aec144aba8d0213d8f5f7cc5d8a0c	174912_CTGTAGCC_L007_R2_001.fastq.gz,174912_CTGTAGCC_L003_R2_001.fastq.gz,174912_CTGTAGCC_L003_R1_001.fastq.gz,174912_CTGTAGCC_L002_R1_001.fastq.gz,174912_CTGTAGCC_L008_R2_001.fastq.gz,174912_CTGTAGCC_L004_R1_001.fastq.gz,174912_CTGTAGCC_L002_R1_001.fastq.gz,174912_CTGTAGCC_L008_R1_001.fastq.gz,174912_CTGTAGCC_L002_R2_001.fastq.gz,174912_CTGTAGCC_L001_R2_001.fastq.gz,174912_CTGTAGCC_L006_R2_001.f…	1a2b85e7ed39e87680ad221f8c2443b2,30b32a7c154bd09000f29de7190affd2,31d10c496a1aabf53ae4f9b863a6e335,52f690d817de45d25d7328afdad2dda2,6530175b1442cad6b2d9c6324aca54ae,72689100f4bf531c6606b088ad9bdcb8,7592676b78559dcdacf31cb3831b460b,7a086e6cfd0d1b78338cddf38598c8fb,85588c8c17900fc60023aa200df0a768,8b14ceacb1b7f6ff65fcd8e01d8f7005,c8698fd994926083c0cf61bff7da68b5,c89e4981326e8887382c73cd4596e8c9,cb0…	88H	UKERi88H-R1-001	C	FORIPS	174912	retroviral-iPSC	87316963	0.9992	3311396	0.0379239	4384.25	222	117.038	0.9909	0.9841	0.9771	0.9565	0.9202
SC11-111591	fee17f594c2119d7283951c93eae4507	111591_GCTCGGTA_L002_R2_001.fastq.gz,111591_GCTCGGTA_L008_R1_001.fastq.gz,111591_GCTCGGTA_L002_R2_001.fastq.gz,111591_GCTCGGTA_L003_R1_001.fastq.gz,111591_GCTCGGTA_L004_R2_001.fastq.gz,111591_GCTCGGTA_L007_R2_001.fastq.gz,111591_GCTCGGTA_L001_R1_001.fastq.gz,111591_GCTCGGTA_L006_R2_001.fastq.gz,111591_GCTCGGTA_L003_R2_001.fastq.gz,111591_GCTCGGTA_L001_R2_001.fastq.gz,111591_GCTCGGTA_L004_R1_001.f…	1c0b20827336edd0692c83e97b500e8d,363759b7d153539a7899bc1b8f0aed77,3b9fb9714f12921b7627fc4f2854d730,456de2bd3931f471cb67106e031aa5ec,5bd62983b52f33e070cbdcb1673cc876,6ba8a0e4a9827729e89d5cc60775a9eb,761a75cdf2f1720e4c6ebbc74cdbce7a,819904b944344c650eece5e8a36d0799,890260fbed76cbc01b010f1827cf0009,89814807a5a42e8670fdba49be429226,949b7b1625566bea5dcd55bea74ed918,a02d9dc3d42fd0ef8e7446971870e3e4,a42…	88H	UKERf88H-X-001	C	FORIPS	111591	fibroblast	96731244	0.9992	2160746	0.0223376	4940.74	216	128.833	0.9905	0.984	0.978	0.9619	0.9335
CB01-105291	NA	NA	NA	CB01	CB01	B	in-house	105291	blood-control	104358579	0.9985	2571987	0.0246457	6941.19	212	136.065	0.9892	0.9824	0.9765	0.9626	0.9432
CB02-107675	NA	NA	NA	CB02	CB02	B	in-house	107675	blood-control	117930869	0.9986	4385011	0.0371829	9951.83	215	161.079	0.9869	0.958	0.9301	0.8847	0.8455
CB03-107676	NA	NA	NA	CB03	CB03	B	in-house	107676	blood-control	125909119	0.9986	3115218	0.0247418	4718.31	211	173.649	0.9935	0.9892	0.9852	0.9761	0.9639
CB04-107677	NA	NA	NA	CB04	CB04	B	in-house	107677	blood-control	121048865	0.9986	3973457	0.0328252	6814.82	198	171.93	0.9949	0.9896	0.9849	0.9743	0.9599
CB05-111150	NA	NA	NA	CB05	CB05	B	in-house	111150	blood-control	119002967	0.9986	3408879	0.0286453	6380.68	208	166.392	0.9919	0.9813	0.9694	0.9451	0.9188
CB06-111151	NA	NA	NA	CB06	CB06	B	in-house	111151	blood-control	130701766	0.9986	2899169	0.0221816	5314.06	204	183.574	0.9944	0.9885	0.983	0.9706	0.9545
CB07-111228	NA	NA	NA	CB07	CB07	B	in-house	111228	blood-control	129017552	0.9986	3451386	0.0267513	4059.85	208	178.076	0.9949	0.9897	0.9852	0.9762	0.9649
CB08-144957	NA	NA	NA	CB08	CB08	B	in-house	144957	blood-control	147111727	0.9986	3951929	0.0268635	8477.91	210	201.944	0.9864	0.9629	0.9397	0.9026	0.871
CB10-175658	NA	NA	NA	CB10	CB10	B	in-house	175658	blood-control	116091417	0.9985	3795702	0.0326958	6181.27	202	163.302	0.9923	0.9866	0.9802	0.9603	0.9293
CB11-177652	NA	NA	NA	CB11	CB11	B	in-house	177652	blood-control	118726858	0.9981	3212953	0.0270617	9614.37	215	162.054	0.9925	0.987	0.9823	0.9719	0.9572
CB12-177653	NA	NA	NA	CB12	CB12	B	in-house	177653	blood-control	97752814	0.9976	3222717	0.032968	5244.47	214	135.978	0.9941	0.9883	0.9825	0.9677	0.9448
CB13-186569	NA	NA	NA	CB13	CB13	B	in-house	186569	blood-control	119917108	0.9984	3688184	0.0307561	8573.44	215	164.861	0.9951	0.9903	0.9858	0.9756	0.961
CB14-186588	NA	NA	NA	CB14	CB14	B	in-house	186588	blood-control	120177645	0.9984	5494372	0.0457188	5576.17	223	162.556	0.9922	0.9866	0.982	0.972	0.9584
CB16-188002	NA	NA	NA	CB16	CB16	B	in-house	188002	blood-control	140206134	0.9985	4492006	0.0320386	6278.43	216	191.34	0.9929	0.9813	0.9687	0.9443	0.9193
CB17-188619	NA	NA	NA	CB17	CB17	B	in-house	188619	blood-control	137356473	0.9983	2258254	0.0164408	5335.51	214	184.138	0.99	0.9837	0.9792	0.9702	0.9591
CB18-188697	NA	NA	NA	CB18	CB18	B	in-house	188697	blood-control	117480296	0.9985	4030886	0.0343112	6369.46	212	159.228	0.9952	0.9904	0.9859	0.9747	0.958
CB19-189003	NA	NA	NA	CB19	CB19	B	in-house	189003	blood-control	120581901	0.9986	3008877	0.024953	6804.52	206	163.274	0.9899	0.9826	0.9757	0.9583	0.9318
CB20-189044	NA	NA	NA	CB20	CB20	B	in-house	189044	blood-control	123491326	0.9986	3914905	0.0317019	7962.06	206	169.942	0.9938	0.9875	0.9813	0.9657	0.9429
CC02-145562	NA	NA	NA	CC02	CC02	C	in-house	145562	blood-control	93224512	0.9983	2064222	0.0221425	3850.79	211	133.219	0.9917	0.9861	0.9806	0.9672	0.9476
CC04-172652	NA	NA	NA	CC04	CC04	C	in-house	172652	blood-control	121070324	0.9984	3844001	0.0317502	4268.37	208	172.936	0.9906	0.9846	0.9798	0.9698	0.9568
CC05-175590	NA	NA	NA	CC05	CC05	C	in-house	175590	blood-control	94562138	0.9982	1521521	0.0160902	4175.76	210	131.712	0.9933	0.9875	0.9816	0.9665	0.9436
CC06-181444	NA	NA	NA	CC06	CC06	C	in-house	181444	blood-control	114354690	0.9984	2950521	0.0258015	3673.71	206	162.394	0.9912	0.9854	0.9804	0.9698	0.9564
CC07-181445	NA	NA	NA	CC07	CC07	C	in-house	181445	blood-control	113941110	0.9984	2672409	0.0234543	3537.3	211	163.858	0.9944	0.9889	0.9841	0.973	0.9568
CC08-186122	NA	NA	NA	CC08	CC08	C	in-house	186122	blood-control	96655964	0.9981	2449161	0.025339	7110.62	221	136.585	0.9936	0.9877	0.9821	0.9676	0.9449
CC09-188303	NA	NA	NA	CC09	CC09	C	in-house	188303	blood-control	117714659	0.9983	3763970	0.0319754	4426.86	209	168.995	0.9919	0.9865	0.9818	0.9715	0.9577
CC10-188304	NA	NA	NA	CC10	CC10	C	in-house	188304	blood-control	104981381	0.9981	4397183	0.0418854	5668.12	208	149.441	0.994	0.988	0.9826	0.9699	0.9513
CC11-192095	NA	NA	NA	CC11	CC11	C	in-house	192095	blood-control	107885239	0.9982	4587779	0.0425246	4190.58	211	154.405	0.9937	0.9881	0.9832	0.9716	0.9554
CC12-192879	NA	NA	NA	CC12	CC12	C	in-house	192879	blood-control	107410897	0.9982	3663860	0.0341107	5496.15	218	151.898	0.9918	0.9863	0.9815	0.9695	0.951
CC13-192915	NA	NA	NA	CC13	CC13	C	in-house	192915	blood-control	114886844	0.9982	2705760	0.0235515	8388.2	226	158.456	0.9938	0.9881	0.9833	0.9724	0.9565
CC14-192989	NA	NA	NA	CC14	CC14	C	in-house	192989	blood-control	108499152	0.9983	2030735	0.0187166	5668.68	224	149.81	0.9926	0.9871	0.9823	0.9714	0.9555
CC15-193054	NA	NA	NA	CC15	CC15	C	in-house	193054	blood-control	118567662	0.9982	2262939	0.0190856	6100.97	223	164.832	0.9918	0.9852	0.9806	0.9707	0.9568
CC16-194275	NA	NA	NA	CC16	CC16	C	in-house	194275	blood-control	97263608	0.9982	2817758	0.0289703	6173.43	223	136.399	0.9891	0.9822	0.9762	0.9614	0.9389
CC17-194276	NA	NA	NA	CC17	CC17	C	in-house	194276	blood-control	115732806	0.9981	2860784	0.0247189	6458.5	226	158.229	0.9918	0.9853	0.9804	0.9696	0.9541
CC18-194278	NA	NA	NA	CC18	CC18	C	in-house	194278	blood-control	109156439	0.9982	4430876	0.040592	11932.1	220	150.677	0.9938	0.9879	0.9828	0.97	0.95
CC19-194279	NA	NA	NA	CC19	CC19	C	in-house	194279	blood-control	106188097	0.9981	3670155	0.0345628	6148.07	229	147.489	0.9913	0.9845	0.9789	0.9653	0.9439
CC20-194401	NA	NA	NA	CC20	CC20	C	in-house	194401	blood-control	90540446	0.9981	6364106	0.0702902	6809.2	220	127.367	0.9902	0.9823	0.9753	0.9562	0.9264
CD03-194423	NA	NA	NA	CD03	CD03	D	in-house	194423	blood-control	79942452	0.9992	3722964	0.0465706	5697.44	212	111.745	0.9918	0.9853	0.9779	0.9546	0.9137
CD04-194424	NA	NA	NA	CD04	CD04	D	in-house	194424	blood-control	89699280	0.9991	2481579	0.0276655	4891.86	215	122.025	0.9914	0.9855	0.9795	0.9632	0.9357
CD05-194425	NA	NA	NA	CD05	CD05	D	in-house	194425	blood-control	81406824	0.999	4138040	0.0508316	6476.51	218	109.194	0.9934	0.9863	0.9784	0.955	0.9155
CD06-194737	NA	NA	NA	CD06	CD06	D	in-house	194737	blood-control	81816099	0.9991	3414126	0.0417293	5503.15	221	111.546	0.9923	0.9862	0.9793	0.9602	0.9279
CD07-194759	NA	NA	NA	CD07	CD07	D	in-house	194759	blood-control	87553397	0.9991	3507130	0.040057	7194.95	220	119.572	0.9918	0.9845	0.9776	0.9585	0.9274
CD08-194814	NA	NA	NA	CD08	CD08	D	in-house	194814	blood-control	84246947	0.999	2475577	0.0293848	12363.8	212	115.589	0.9917	0.9837	0.9764	0.9565	0.9236
CD09-194868	NA	NA	NA	CD09	CD09	D	in-house	194868	blood-control	90949657	0.9988	2467657	0.0271321	5607.35	221	121.186	0.9938	0.9877	0.9815	0.9648	0.9371
CD10-195107	NA	NA	NA	CD10	CD10	D	in-house	195107	blood-control	87142371	0.9987	2262951	0.0259684	4807.48	206	112.898	0.9913	0.9836	0.9749	0.949	0.9065
CD11-121439	NA	NA	NA	CD11	CD11	D	in-house	121439	blood-control	111693039	0.998	5165072	0.0462435	4658.59	221	149.88	0.994	0.9879	0.9828	0.969	0.9456
CD12-154470	NA	NA	NA	CD12	CD12	D	in-house	154470	blood-control	92538218	0.9981	5958973	0.0643947	6732.39	206	129.661	0.9931	0.9866	0.9791	0.9551	0.915
CD13-163528	NA	NA	NA	CD13	CD13	D	in-house	163528	blood-control	154633638	0.9972	11395084	0.0736908	3408.83	208	216.338	0.9958	0.991	0.9873	0.9797	0.9702
CD14-169820	NA	NA	NA	CD14	CD14	D	in-house	169820	blood-control	121822732	0.9973	7754764	0.0636561	4092.79	203	175.01	0.9918	0.9848	0.9793	0.9666	0.9474
CD15-179327	NA	NA	NA	CD15	CD15	D	in-house	179327	blood-control	119020398	0.998	3672235	0.0308538	5061.5	210	162.524	0.9954	0.9901	0.9852	0.9751	0.9611
CD16-179328	NA	NA	NA	CD16	CD16	D	in-house	179328	blood-control	125371625	0.9982	5706437	0.0455162	6261.73	212	172.802	0.9926	0.9821	0.9727	0.9549	0.9345
CD17-179818	NA	NA	NA	CD17	CD17	D	in-house	179818	blood-control	185218388	0.9981	9508100	0.0513345	4631.83	211	254.627	0.9947	0.9907	0.9876	0.9814	0.9739
CD19-194280	NA	NA	NA	CD19	CD19	D	in-house	194280	blood-control	152745160	0.9985	30712277	0.201069	8128.23	226	213.485	0.9861	0.9688	0.9537	0.9277	0.9033
CD20-58661	NA	NA	NA	CD20	CD20	D	in-house	58661	blood-control	157903982	0.998	9760301	0.0618116	5006.25	205	218.065	0.9951	0.9905	0.9866	0.9784	0.9674

## Sheet: Array_QC
file_basename	file_CEL_md5sum	file_cychp_md5sum	study_ID_individual	study_ID_sample	type	DNA_ID	MAPD	SNPQC	waviness-sd
993_120926_84099_111591	ba4eabadeb8bb804adf2b6a186e4a8a4	cb50c761b430aa6feae2346bbbd0dbb0	88H	UKERf88H-X-001	fibroblast	111591	0.181839	14.2528	0.064212
993_120925_84098_111590	cbeec3f3621c7167a689a1538f00a616	442531adfb793d640d534c152e55799a	AY6	UKERfAY6-X-001	fibroblast	111590	0.151674	25.2064	0.066469
993_120923_84096_111588	903480c3f7a3b89f4c3b3cad1dcbb2d3	1222e96fed73159b6f1f5b5ba6d52116	R66	UKERfR66-X-001	fibroblast	111588	0.157108	23.2849	0.059663
993_120922_84617_112664	9b192f3d2a261ebcd8afa882ed9f2b23	5b19bb58146f90f1832cbf7527c74a6d	M89	UKERfM89-X-001	fibroblast	112664	0.152549	27.2324	0.06748
993_120921_84414_112320	9e3847d0194800aaa2808df230e04266	98f47a408b9f7210481a278895eff301	J2C	UKERfJ2C-X-001	fibroblast	112320	0.144186	28.9529	0.073485
993_120899_84267_111952	365aa8d4ccecbb561dfce0955c91091c	1c2eb2d9f698e27d7115864ae2321155	PX7	UKERfPX7-X-001	fibroblast	111952	0.206641	14.2701	0.068874
993_120898_84095_111587	75dd88a16c9b490a5ae6735972dfe6be	794ff85573a991d43b84a5bba78ff7ee	VK2	UKERfVK2-X-001	fibroblast	111587	0.148221	24.5675	0.069416
993_120897_84094_111586	c9b2197e826dfb1a3759cf1913e18afd	e93a62fdc679e4f017d64835e4ccb05e	C99	UKERfC99-X-001	fibroblast	111586	0.181437	17.7625	0.074901
993_120896_84618_112665	88aa90189a988698124f4c4d4ceeef40	72eb559661ee3e7e3099cc36020785c7	RJO	UKERfRJO-X-001	fibroblast	112665	0.161509	22.2342	0.070221
993_145273_84097_144600	7713efa7c2d65ddb85486c541a4de108	6e2db876d28862396ce203c7e848e45c	1E4	UKERi1E4-R1-012	retroviral-iPSC	144600	0.157348	22.8417	0.095074
993_145271_84615_144614	3e28535b0a9e287a965b80a932fc9caa	d04169b3a55e244c17a802a0547a2eec	G3G	UKERiG3G-R1-032	retroviral-iPSC	144614	0.148646	29.9786	0.083492
993_148684_84096_147625	709588d65a1617ebfd58aff513931740	2d6a246127bfea4e52a7ddd325dc2aba	R66	UKERiR66-R1-007	retroviral-iPSC	147625	0.171942	24.7513	0.081795
993_146533_84097_145576	c188650e1c0ab8b94470d2ba8a419a7f	325a9cc75ae47bb44f07318933ef82fe	1E4	UKERi1E4-R1-003	retroviral-iPSC	145576	0.165721	24.5731	0.083118
993_146443_84615_112662	f72085c72c4504a691bb3102e9bae16b	c58675a61fa84d7763d02966eac7d6b2	G3G	UKERfG3G-X-001	fibroblast	112662	0.194437	16.8491	0.086354
993_146442_84415_112321	61bfb65ccd3b34da14c9ab9669806bf4	790fba3717ff6a82721ecb2719b76020	1JF	UKERf1JF-X-001	fibroblast	112321	0.16751	23.0593	0.074968
993_146441_84266_111951	fee64bd6b6ff835ce91b616b7089610c	0021755eaf32f15feef672232c788f28	33Q	UKERf33Q-X-001	fibroblast	111951	0.171261	23.6813	0.082579
993_146440_84102_111593	b480487ef88955f012d5d5af8b861199	36ac95ef55809d9482cc8c765ef3510c	82A	UKERf82A-X-001	fibroblast	111593	0.1724	22.4613	0.080139
993_146439_84100_111592	a6bd070d1c20a567a1cc8afae57ca4ec	dc650a3909f7543cc762f7b1dbde483a	O3H	UKERfO3H-X-001	fibroblast	111592	0.165102	26.3674	0.082245
993_146438_84097_111589	a3653f42d2b9b34f9c19198f6cceb772	5c4de9e59589d47514aaafc18c5b0e33	1E4	UKERf1E4-X-001	fibroblast	111589	0.188151	20.5931	0.087175
993_151018_84615_149598	4fcb4dd97168e5b4cf3213c7687d76f8	1e1972325b52bc072dceca33821c85ce	G3G	UKERiG3G-R1-047	retroviral-iPSC	149598	0.144209	27.6918	0.103625
993_166295_84618_161664	d52b518a33fe6f7574b3a74908166120	474b4199dafef512524f6dc7a256b36d	RJO	UKERiRJO-R1-003	retroviral-iPSC	161664	0.161786	21.5664	0.085086
993_166294_84100_161372	44afc8dbc89a9684c439adf71fea61ce	728ffbafedb90eaaeef9a40b653d6e6d	O3H	UKERiO3H-R1-001	retroviral-iPSC	161372	0.157461	20.7226	0.085706
993_166279_109166_161530	fdf83ec92abe98b6151432071daf1410	0eb51f31354364f45ea7705abe825460	J2C	UKERiJ2C-R1-015	retroviral-iPSC	161530	0.140397	29.4556	0.080274
993_166792_84096_161916_wdh	5852df82bcca92041bf60b03f24aa8bd	112e69f1634c3761f39106df2a9011b4	R66	UKERiR66-R1-014	retroviral-iPSC	161916	0.150668	24.9181	0.09656
993_166791_84100_161915_wdh	c404bd81a1291e41f0353235ccffed5d	4cab1590dee4c8b3818f4036866fa6b3	O3H	UKERiO3H-R1-005	retroviral-iPSC	161915	0.168518	21.5586	0.097925
993_166790_84100_161914_wdh	c8b4550e587740e9150caa9adfd77535	1910c61af7d72ce15cd551e62dfdd801	O3H	UKERiO3H-R1-003	retroviral-iPSC	161914	0.159058	24.996	0.098023
993_168596_84414_163479	2d3ec36aa7b42286caa36a69dea36c55	2b7d50e00c5fd6cdb1854d58f7268670	J2C	UKERiJ2C-R1-012	retroviral-iPSC	163479	0.154778	24.9229	0.073548
993_169189_84618_163674	2f4947c1d62c515c85b21d582d43b777	e4bd7b63792c9c9b22fdae767c5979f1	RJO	UKERiRJO-R1-005	retroviral-iPSC	163674	0.169183	24.0183	0.098865
993_175212_84414_164203	4974d850cd1452fbf4d99292b791ed3f	a107e2589db4f413888301577ef3c16f	J2C	UKERiJ2C-R1-003	retroviral-iPSC	164203	0.15275	22.9491	0.075776
993_178678_84618_172305	dbf466a405fa81c4fef3bb66e3b689b1	ce278266a18c38f81167ba1171a295e0	RJO	UKERiRJO-R1-008	retroviral-iPSC	172305	0.18441	17.1545	0.080239
993_179556_84415_173016	fc1cc7c4639500e20277cc47c3112b28	747dad5656af7e4168d935b171957ff5	1JF	UKERi1JF-R1-011	retroviral-iPSC	173016	0.155526	22.4725	0.091103
993_179555_84102_173013	365156089adb8dd0dbdfa507d3f1637f	17902507ff595f9663e4fa2ea1094e76	82A	UKERi82A-R1-001	retroviral-iPSC	173013	0.163746	23.6651	0.093177
993_182528_84099_174913	1d5a92f94eeb43ab6c5ecb236984d1fe	fb71f282511c3f64e021f6f4124c2557	88H	UKERi88H-R1-001	retroviral-iPSC	174913	0.141575	27.1037	0.094472
993_182527_84267_174911	949c19bcc2f42441f21f368fae2e66b3	047dcb6d5eb3c176a9eb1061c3730a14	PX7	UKERiPX7-R1-001	retroviral-iPSC	174911	0.153757	23.1674	0.088416
993_182526_84098_174909	f9e7db3b53c9206f44ad64015df06601	a035ae360da3c0c93bf7baa708f6bd3c	AY6	UKERiAY6-R1-002	retroviral-iPSC	174909	0.150877	26.7416	0.090491
993_182525_84266_174004	12aa2c19f7aa4e23222d0810474b4e4d	9e051ab04274283e421018d417fe164e	33Q	UKERi33Q-R1-002	retroviral-iPSC	174004	0.148089	27.9397	0.082725
993_182524_84415_173793	0c20940ef83d65fca0eb315abfc89752	06a8082d6b23f8184da5ce6000cdc772	1JF	UKERi1JF-R1-018	retroviral-iPSC	173793	0.16142	25.4312	0.085391
993_182523_84102_173548	0213c22b79f0431bc58a520fe287a4a4	9e90d3a45a6300cadef635cbdacdcb00	82A	UKERi82A-R1-001	retroviral-iPSC	173548	0.167693	22.7756	0.088333
993_182521_84617_173544	639b23d455adb8a640f9bef2046ff7ff	8a731adf12efa3905d0d2389141a903b	M89	UKERiM89-R1-002	retroviral-iPSC	173544	0.19126	17.7638	0.087438
993_183200_84102_175748	88b30d0d2788bd498e011f55159b18ad	6450c484c71036d7805e525a40eefc44	82A	UKERi82A-R1-002	retroviral-iPSC	175748	0.145956	27.8128	0.082232
993_183199_84267_175747	9dd7c5d779923023718652911960a916	ffe042751139202c36fdc82eecee5b69	PX7	UKERiPX7-R1-002	retroviral-iPSC	175747	0.136753	28.9765	0.081264
993_183198_84099_175684	74c374ad57f1e190afaf403fd5b9ab75	5ac7ec5948b4720e0434bd0cfe887ccf	88H	UKERi88H-R1-002	retroviral-iPSC	175684	0.152111	25.3511	0.078429
993_183197_84098_175678	e23d782b89013212147e71bba266305b	d924cdca280000095615022b28b743e0	AY6	UKERiAY6-R1-003	retroviral-iPSC	175678	0.170143	26.7175	0.102583
993_184721_84617_177305	9c45fb5cc99b004921e3daf69187bf8b	03827f26eb947cbfde4f9716f6f9a0ca	M89	UKERiM89-R1-005	retroviral-iPSC	177305	0.151109	26.8679	0.0884
993_186503_84267_178483	2299c32f2541cb8dbbe00f81c8eeb9ee	e42d6ad934b81f1160138dd6da05e4de	PX7	UKERiPX7-R1-003	retroviral-iPSC	178483	0.153387	25.2797	0.085554
993_186502_84617_178482	aa53c127cfc4a27f3ba0d1096cd81490	848be0da3967f57907008c005a9825b4	M89	UKERiM89-R1-006	retroviral-iPSC	178482	0.160729	24.0626	0.085944
993_187882_84098_179457	19262a35c74c2ea5eeb72d928e2923ac	f95d9649c05510e45d6360ac051fdc80	AY6	UKERiAY6-R1-004	retroviral-iPSC	179457	0.153001	24.8949	0.077847
993_187880_84094_179338	3c66ecd9bc43cc8a358ee87a0504815e	dd72737bab49d35daabbacd38a473cb7	C99	UKERiC99-R1-008	retroviral-iPSC	179338	0.153387	26.3947	0.074073
993_187879_84415_179336	57df6cbfe7d350a9f47a501d64901f80	e0f4e0279c98bb7ed0792fd28aeada49	1JF	UKERi1JF-R1-002	retroviral-iPSC	179336	0.145983	25.7998	0.108384
993_188082_84266_179685	847ebd648c4ae1de073a10939141f4bb	fe5cc2b27833e73145339afa450d7c26	33Q	UKERi33Q-R1-016	retroviral-iPSC	179685	0.144133	24.6814	0.076741
993_188081_84097_179681	e8f3756403382b7c7a12c8b1f40a3f50	be25fd616fa3eb8e681887ec55256524	1E4	UKERi1E4-R1-016	retroviral-iPSC	179681	0.149192	24.5792	0.084057
993_187881_84094_179453	6c9ef46d667fa7024a400ac11ffa81e7	9b4604932f1987907fe67c3056d9089f	C99	UKERiC99-R1-007	retroviral-iPSC	179453	0.139932	29.6496	0.072688
993_190154_84102_181337	f3edb1eb99c92566b93f3c673a8b901f	a3d2d9678b763c139f41cb29ec8fa8fc	82A	UKERi82A-R1-003	retroviral-iPSC	181337	0.152926	29.0283	0.070014
993_190153_84098_181334	8257a92aa7d2b0e127766d510a9d3388	59676126abc6974241c9116ad3085702	AY6	UKERiAY6-R1-005	retroviral-iPSC	181334	0.161775	23.7636	0.075369
993_190152_84266_181266	64377bf874d844f1fd498c46b5447620	43c8d1f6f5626dd64d738edf92daa4ea	33Q	UKERi33Q-R1-106	retroviral-iPSC	181266	0.161438	25.3671	0.074409
993_192467_84099_183398	3323050d69c5342562b07aade82bd67b	2f75a497b7fdf1d96fc06da211d5fca9	88H	UKERi88H-R1-005	retroviral-iPSC	183398	0.142728	27.6711	0.076044
993_192466_84267_183397	b2f033b12dc462f1bb15ed23e85150cd	b56905fbc049b6aa3eca8d7049058585	PX7	UKERiPX7-R1-005	retroviral-iPSC	183397	0.141695	27.9763	0.084806
993_192465_84098_183395	eed451f3db713f2ce779efdd22d1caef	ad2a718be83a08bb5491072c50582ead	AY6	UKERiAY6-R1-006	retroviral-iPSC	183395	0.137359	28.4133	0.072082
993_190857_84615_181754	a6f74825717f966ded19aaa30a90edad	3fc35539dfa23e14e70931c595024983	G3G	UKERiG3G-R1-039	retroviral-iPSC	181754	0.138602	30.6369	0.071813
993_193695_84267_184373	9f3d49f1627fa9c7dc4cd8b85ac3baf2	f01b188adc6233acd5a9de84ef68cf4e	PX7	UKERiPX7-R1-006	retroviral-iPSC	184373	0.136038	27.584	0.076535
993_195938_84095_185531	30217f1898b71da02ebf2b6f5621d285	a17afded38e8adf8eb731bf9ec413d4f	VK2	UKERiVK2-R1-016	retroviral-iPSC	185531	0.172225	20.8436	0.078375
993_195937_84095_185529	ea2b0bb2841291d7d8ea4c97b986773c	d82a24588fbec87d1a35cedd43de621e	VK2	UKERiVK2-R1-007	retroviral-iPSC	185529	0.146546	28.7047	0.083379
993_195936_84095_185528	32f69607b67e6cae642347bef17ea21f	290beeb8c28ed05a92db565f09dcd937	VK2	UKERiVK2-R1-005	retroviral-iPSC	185528	0.139046	28.1921	0.092485
993_197452_84102_186859	e778b166de82e42426080d9a7c199829	1f78f31eea080f96b73ac64334096fba	82A	UKERi82A-R1-001	retroviral-iPSC	186859	0.142508	29.3705	0.081466
993_197450_84098_186858	44ab13d40ac3c7ada2994f349cb8e7ff	d56481961706608d856654b5eeb0b285	AY6	UKERiAY6-R1-003	retroviral-iPSC	186858	0.150965	23.19	0.084979
993_197448_84102_186824	80805b3e5695a91a00eab4d81b0b3706	0305744ae664344b525bc511f64a3aa9	82A	UKERi82A-R1-002	retroviral-iPSC	186824	0.142613	27.4177	0.085888
993_197387_117583_179682	c0ab29ce883a5582ad483d0871de4de4	b39d1816687a375f055736fe2f805206	4AA	UKERi4AA-R1-006	retroviral-iPSC	179682	0.150601	26.8831	0.082319
993_197386_117583_186683	5dd776e0ba072590290fb060cd3a302a	1c67db7c4d33fc76c9420ea0eb01fe49	4AA	UKERf4AA-X-001	fibroblast	186683	0.147667	28.7795	0.07318
993_200167_84102_188475	51fefcc603f53b2aaf079a0cc879cca1	464a077eb82f20dfa4b5142ec7c23adb	82A	UKERi82A-S1-004	sendai-iPSC	188475	0.153939	24.4854	0.079247
993_200166_84102_188474	69a273d147dfdf45aeeb05e6f81a0535	ba0f86fcb3208673724ac3d05a2e8068	82A	UKERi82A-S1-005	sendai-iPSC	188474	0.155342	26.3377	0.081746
993_200165_84102_188371	8a286ebc5d94caae8f802eaf16e19126	8e6a29da35b5ef4ffa5b19d9e8f3f4e5	82A	UKERi82A-R1-001	retroviral-iPSC	188371	0.156976	26.5524	0.076713
993_200164_84098_188171	1d925f43231cf693fbc1b2cf64a01bbb	701b51add77ae07cde015dcfc4182816	AY6	UKERiAY6-R1-003	retroviral-iPSC	188171	0.142739	25.7742	0.078398
993_200172_84098_188787	037f28390acf4f350e6fb1ea14d3048e	7b103382893895622750a3a27fa6e943	AY6	UKERiAY6-S1-002	sendai-iPSC	188787	0.147198	26.8235	0.073377
993_200171_84267_188786	6cbcfab10a72742c29ebe1b695cc4c21	6102a1e575b8e85e93f9aaad7d46c4be	PX7	UKERiPX7-S1-004	sendai-iPSC	188786	0.147734	27.7784	0.079047
993_200170_84099_188617	095dbde5aa5ee0c0737af7c0f88add82	c1df52869c390f747897a171209312c2	88H	UKERi88H-S1-002	sendai-iPSC	188617	0.156575	25.9595	0.085478
993_200168_84098_188613	d321a0db4bf9a00bf147b4a80b82f152	9059a4af7efa1ad1b70c6da11a7929be	AY6	UKERiAY6-R1-004	retroviral-iPSC	188613	0.151385	26.1726	0.089087
993_200163_84102_187972	ca6baa7dc2f3e3b09be36404c8327f7a	45e5c2eaf0792d1c7b1b5eb2b2ab2ba0	82A	UKERi82A-R1-002	retroviral-iPSC	187972	0.148069	31.5379	0.074718
993_200643_84098_189178_wdh	150dbed7cd5685c9ff2e14711c049060	a654870436b8523bd9feb9f27426a0ad	AY6	UKERiAY6-R1-004	retroviral-iPSC	189178	0.155624	26.6439	0.094698
993_200243_84099_188893_wdh	9be21b9d17ffdc263fcd15366dfe7e5a	f1819d33f2c296c9e507e93716b54a55	88H	UKERi88H-S1-021	sendai-iPSC	188893	0.150194	28.373	0.084929
993_200242_84099_188892_wdh	feaa0f844828370529f068000d081b85	21c59179c6fbd8b5c5a186d790898afe	88H	UKERi88H-S1-009	sendai-iPSC	188892	0.166743	27.6066	0.091165
993_200169_84102_188614_wdh2	a2b4cb5f9c72925b1d63bbc6766acdd5	f2d1c124651b7255de1062995c9b7ceb	82A	UKERi82A-S1-022	sendai-iPSC	188614	0.154987	27.5307	0.088858
993_203169_84098_189433	6f3ef721d1b135e55e4102e83ef480d6	da86662b8b32aee6e530941c974214b8	AY6	UKERpAY6-R1-003	NPC	189433	0.148597	26.6101	0.073584
993_203168_84102_189368	88926fe3f906a77fdb538f344a3c4fc3	2f81495001e77dc4859a3a12e83da0dd	82A	UKERp82A-R1-002	NPC	189368	0.189176	20.2873	0.093609
993_203167_84102_189367	e58c89db7726fecbaddf0210d877b371	7fe0263df3745c448d915a97e2ba9766	82A	UKERp82A-R1-001	NPC	189367	0.147347	29.3135	0.082221
993_203343_84098_191742	4b741925903c52b5a587117786507cba	a5f80a735dc0d7ddbac600bea03b5930	AY6	UKERpAY6-R1-004	NPC	191742	0.167536	25.1051	0.096315
993_206162_117631_179687	0aef7a62dc367fef2dbeee818d0c4e0c	a66f13db171073c320931bfaab68cfb8	K22	UKERiK22-R1-022	retroviral-iPSC	179687	0.169561	15.2025	0.064812
993_206160_117631_193655	c24f5f72eab1c4ef74d2aaa7a688fcb4	abc26c266b1f843886a70cf6e157b0c5	K22	UKERfK22-X-001	fibroblast	193655	0.148769	25.2455	0.073037
993_211606_117583_197404	f3488f8468642cce573afc0ae30ca10b	ba1a98044de80278bb48536af9059cbb	4AA	UKERi4AA-S1-006	sendai-iPSC	197404	0.154914	21.9477	0.0672232
993_211608_117631_197406	7ef481a18447aad19aa6cc7daeee48d0	eed263e0e554bfb2db67bdbe00ea8887	K22	UKERiK22-S1-001	sendai-iPSC	197406	0.149728	22.7444	0.0607906
993_211609_120554_197408	5ec9b0c0cd24855bec39ab2ac56c0fb8	02e82372db32a05e0d472f5eafb78449	G7G	UKERiG7G-S1-001	sendai-iPSC	197408	0.127696	26.609	0.0599628
993_211904_120554_197587	6b1c74fbfcfb377b852b4308203b6edf	4d196495cb9467de239a1cfcb579a690	G7G	UKERfG7G-X-001	fibroblast	197587	0.140172	25.1714	0.0633915
993_211901_117631_197582	1bd42771d103ee8bc6889b7fe014b84b	e9c8a6363358b9554a3fd7a931bbb197	K22	UKERiK22-S1-003	sendai-iPSC	197582	0.128231	28.8525	0.0611123
993_211902_120554_197584	af8ff72f447df236eecf38c3473aad1a	765d4ce393b77cdc02cb1974c44dd068	G7G	UKERiG7G-S1-008	sendai-iPSC	197584	0.134576	26.323	0.0618986
993_211903_120462_197586	dfc4f47d8f2b13298f0af646be10f065	ea6fbc34c3c705964dba96150941e2bc	55O	UKERi55O-S1-002	sendai-iPSC	197586	0.13239	26.2638	0.0712667
993_212151_120462_197780	9e93f6eb18f3a30aff32d59c87526c1b	dda3ae38a06f53b6f0cfd2270c7f516f	55O	UKERi55O-S1-004	sendai-iPSC	197780	0.134245	22.9904	0.0610567
993_212152_120462_197781	554d4d2f8bbae2e050ee6c59573569d9	b4ea685db6c9df891ebe9992148c27fd	55O	UKERf55O-X-001	fibroblast	197781	0.13185	28.1229	0.0606868
CTL1_45785_160405(32.3)_Fibroblast	fffe5e8cd23180d1322948834f39555e	78ec07ee2047d3ab4d3c1569d93abf08	CT1	CT1-X-001	fibroblast	27315	0.165	26.749	0.09
CTL1_P27315_SiPSC10_P5_160624(32.3)	db1c5c76dd0285569e0bd14cced3053f	2d85dfdd273111df2ab47a4ab8bb05df	CT1	CT1-S1-010	sendai-iPSC	189281	0.179	18.956	0.1
CTL1_P27315_SiPSC11_P5_160624(32.3)	a172861410535b559458477873d83d0d	abe903a445d17addc7b76a724be9035e	CT1	CT1-S1-011	sendai-iPSC	189283	0.175	21.894	0.095
CTL2_ERF19 E12 P10_160928(32.3)	1fd462cc8213582164edde2417a53579	1ff13a7e89afd89f7f5848d92174778e	FF2	UKERiFF2-S1-012	sendai-iPSC	193401	0.18	20.329	0.127
CTL2_ERF19 E6 P10_160928(32.3)	4ebe59d2e538ca9af3630e6e5d21b6e0	21fd24800f91d14f0b152d3654c84350	FF2	UKERiFF2-S1-006	sendai-iPSC	193399	0.185	18.41	0.112
CTL2_ERF19 Fibroblast P6_160928(32.3)	604f5e20db4d1902b230631a4db6a9d4	0dcc9825f759f611ab7a08186cb02888	FF2	UKERfFF2-X-001	fibroblast	193147	0.177	21.456	0.104
Pt1_45780_160405(32.3)_Fibroblast	8fd6448ac231e87ea3c95bf9b83381c5	c19cd8730df773689010dc0a7a95be8a	PT1	PT1-X-001	fibroblast	27193	0.16	27.12	0.095
Pt1_P27193_SiPSC11_P5_160624(32.3)	adae9fcbe855b11dcc2f41d37594391e	9d0bea516687aca183eeeb98e959f933	PT1	PT1-S1-011	sendai-iPSC	189381	0.182	20.287	0.113
Pt1_P27193_SiPSC16_P4_160624(32.3)	29a31b68a7363ff19ec5052e854149c6	257b770de2bdff74bfe07f85a038fe58	PT1	PT1-S1-016	sendai-iPSC	189383	0.168	25.754	0.103
Pt2_45784_160405(32.3)_Fibroblast	d9b233cb9114d51a357413c7cc26cfe9	06904b90de75988084c7864b612bf179	PT2	PT2-X-001	fibroblast	27301	0.157	27.994	0.089
Pt2_P27301_SiPSC12_P5_160624(32.3)	47d64c821179699186ec056589f98b4c	b03551333869c6c211879671b913e8ca	PT2	PT2-S1-012	sendai-iPSC	189279	0.196	18.069	0.104
Pt2_P27301_SiPSC9_P5_160624(32.3)	e9fb9c8380788fa348b732ec377fa8ff	c2a187c797aeb83eaa2441032544f756	PT2	PT2-S1-009	sendai-iPSC	189277	0.182	22.009	0.098

## Sheet: Exome_identity
ID1	ID2	IBD0	IBD1	IBD2	KINSHIP	NSNP	file1	file2	study_ID_individual1	study_ID_individual2	status	pair
UKERfAY6-X-001	UKERf88H-X-001	0.9048	0	0.0952	0.0476	30491	SB02-111590	SC11-111591	AY6	88H	unrelated	unrelated
UKERfAY6-X-001	UKERf82A-X-001	1	0	0	0	30514	SB02-111590	SB03-111593	AY6	82A	unrelated	unrelated
UKERfAY6-X-001	UKERfPX7-X-001	1	0	0	0	30500	SB02-111590	SC04-111952	AY6	PX7	unrelated	unrelated
UKERfAY6-X-001	UKERi82A-R1-001	1	0	0	0	30515	SB02-111590	SB05-173548	AY6	82A	unrelated	unrelated
UKERfAY6-X-001	UKERiPX7-R1-001	1	0	0	0	30280	SB02-111590	SC06-174911	AY6	PX7	unrelated	unrelated
UKERfAY6-X-001	UKERi88H-R1-001	0.9059	0	0.0941	0.04705	30477	SB02-111590	SC10-174912	AY6	88H	unrelated	unrelated
UKERfAY6-X-001	UKERiAY6-R1-003	0.00983	0	0.99017	0.49508	30504	SB02-111590	SB06-175683	AY6	AY6	duplicate	duplicate
UKERfAY6-X-001	UKERi88H-R1-002	0.90638	0	0.09362	0.04681	30508	SB02-111590	SC03-175684	AY6	88H	unrelated	unrelated
UKERfAY6-X-001	UKERi82A-R1-002	1	0	0	0	30554	SB02-111590	SB07-175746	AY6	82A	unrelated	unrelated
UKERfAY6-X-001	UKERiPX7-R1-002	1	0	0	0	30455	SB02-111590	SC07-175747	AY6	PX7	unrelated	unrelated
UKERfAY6-X-001	UKERiAY6-R1-004	0.01432	0	0.98568	0.49284	30496	SB02-111590	SB08-179456	AY6	AY6	duplicate	duplicate
UKERfAY6-X-001	UKERi82A-R1-002	1	0	0	0	30575	SB02-111590	SB09-186823	AY6	82A	unrelated	unrelated
UKERfAY6-X-001	UKERiAY6-R1-003	0.00916	0	0.99084	0.49542	30545	SB02-111590	SB10-186857	AY6	AY6	duplicate	duplicate
UKERfAY6-X-001	UKERi82A-R1-001	1	0	0	0	30529	SB02-111590	SB11-186859	AY6	82A	unrelated	unrelated
UKERfAY6-X-001	UKERi82A-R1-002	1	0	0	0	30517	SB02-111590	SB12-187972	AY6	82A	unrelated	unrelated
UKERfAY6-X-001	UKERiAY6-R1-003	0.00981	0	0.99019	0.49509	30542	SB02-111590	SB13-188170	AY6	AY6	duplicate	duplicate
UKERfAY6-X-001	UKERi82A-R1-001	1	0	0	0	30355	SB02-111590	SB14-188370	AY6	82A	unrelated	unrelated
UKERfAY6-X-001	UKERi82A-S1-005	1	0	0	0	30537	SB02-111590	SB15-188473	AY6	82A	unrelated	unrelated
UKERfAY6-X-001	UKERiAY6-R1-004	0.01047	0	0.98953	0.49476	30519	SB02-111590	SB16-188612	AY6	AY6	duplicate	duplicate
UKERfAY6-X-001	UKERi82A-S1-022	1	0	0	0	30467	SB02-111590	SB17-188614	AY6	82A	unrelated	unrelated
UKERfAY6-X-001	UKERi88H-S1-002	0.9091	0	0.0909	0.04545	30486	SB02-111590	SC02-188616	AY6	88H	unrelated	unrelated
UKERfAY6-X-001	UKERiPX7-S1-004	1	0	0	0	30490	SB02-111590	SC08-188786	AY6	PX7	unrelated	unrelated
UKERfAY6-X-001	UKERiAY6-S1-002	0.00722	0.00137	0.99141	0.49605	30528	SB02-111590	SB18-188787	AY6	AY6	duplicate	duplicate
UKERfAY6-X-001	UKERi88H-S1-009	0.90801	0	0.09199	0.046	30455	SB02-111590	SC01-188892	AY6	88H	unrelated	unrelated
UKERfAY6-X-001	UKERiAY6-R1-004	0.01049	0	0.98951	0.49476	30495	SB02-111590	SB19-189178	AY6	AY6	duplicate	duplicate
UKERfAY6-X-001	UKERp82A-R1-001	1	0	0	0	30499	SB02-111590	SB20-189366	AY6	82A	unrelated	unrelated
UKERfAY6-X-001	UKERp82A-R1-002	1	0	0	0	30507	SB02-111590	SB21-189368	AY6	82A	unrelated	unrelated
UKERfAY6-X-001	UKERpAY6-R1-003	0.00918	0	0.99082	0.49541	30480	SB02-111590	SB22-189432	AY6	AY6	duplicate	duplicate
UKERfAY6-X-001	AY6	0.00919	0	0.99081	0.49541	30524	SB02-111590	SB24-191731	AY6	AY6	duplicate	duplicate
UKERfAY6-X-001	82A	1	0	0	0	30521	SB02-111590	SB25-191732	AY6	82A	unrelated	unrelated
UKERfAY6-X-001	UKERpAY6-R1-004	0.00721	0.00115	0.99164	0.49611	30558	SB02-111590	SB23-191742	AY6	AY6	duplicate	duplicate
UKERfAY6-X-001	PX7	1	0	0	0	30462	SB02-111590	SC05-194021	AY6	PX7	unrelated	unrelated
UKERfAY6-X-001	88H	0.90681	0	0.09319	0.04659	30508	SB02-111590	SC09-194022	AY6	88H	unrelated	unrelated
UKERf88H-X-001	UKERf82A-X-001	0.18662	0.47243	0.34094	0.28858	30480	SC11-111591	SB03-111593	88H	82A	siblings	82A-88H
UKERf88H-X-001	UKERfPX7-X-001	1	0	0	0	30463	SC11-111591	SC04-111952	88H	PX7	unrelated	unrelated
UKERf88H-X-001	UKERi82A-R1-001	0.18398	0.47504	0.34098	0.28925	30482	SC11-111591	SB05-173548	88H	82A	siblings	82A-88H
UKERf88H-X-001	UKERiPX7-R1-001	1	0	0	0	30257	SC11-111591	SC06-174911	88H	PX7	unrelated	unrelated
UKERf88H-X-001	UKERi88H-R1-001	0.01377	0	0.98623	0.49312	30454	SC11-111591	SC10-174912	88H	88H	duplicate	duplicate
UKERf88H-X-001	UKERiAY6-R1-003	0.90541	0	0.09459	0.0473	30464	SC11-111591	SB06-175683	88H	AY6	unrelated	unrelated
UKERf88H-X-001	UKERi88H-R1-002	0.01629	0	0.98371	0.49185	30491	SC11-111591	SC03-175684	88H	88H	duplicate	duplicate
UKERf88H-X-001	UKERi82A-R1-002	0.18503	0.47389	0.34108	0.28901	30526	SC11-111591	SB07-175746	88H	82A	siblings	82A-88H
UKERf88H-X-001	UKERiPX7-R1-002	1	0	0	0	30435	SC11-111591	SC07-175747	88H	PX7	unrelated	unrelated
UKERf88H-X-001	UKERiAY6-R1-004	0.90537	0	0.09463	0.04732	30466	SC11-111591	SB08-179456	88H	AY6	unrelated	unrelated
UKERf88H-X-001	UKERi82A-R1-002	0.18173	0.47993	0.33834	0.28915	30530	SC11-111591	SB09-186823	88H	82A	siblings	82A-88H
UKERf88H-X-001	UKERiAY6-R1-003	0.90595	0	0.09405	0.04702	30505	SC11-111591	SB10-186857	88H	AY6	unrelated	unrelated
UKERf88H-X-001	UKERi82A-R1-001	0.1892	0.46865	0.34215	0.28824	30488	SC11-111591	SB11-186859	88H	82A	siblings	82A-88H
UKERf88H-X-001	UKERi82A-R1-002	0.17938	0.48115	0.33947	0.29002	30483	SC11-111591	SB12-187972	88H	82A	siblings	82A-88H
UKERf88H-X-001	UKERiAY6-R1-003	0.90494	0	0.09506	0.04753	30503	SC11-111591	SB13-188170	88H	AY6	unrelated	unrelated
UKERf88H-X-001	UKERi82A-R1-001	0.19007	0.46782	0.34211	0.28801	30349	SC11-111591	SB14-188370	88H	82A	siblings	82A-88H
UKERf88H-X-001	UKERi82A-S1-005	0.18317	0.47731	0.33952	0.28909	30508	SC11-111591	SB15-188473	88H	82A	siblings	82A-88H
UKERf88H-X-001	UKERiAY6-R1-004	0.90512	0	0.09488	0.04744	30466	SC11-111591	SB16-188612	88H	AY6	unrelated	unrelated
UKERf88H-X-001	UKERi82A-S1-022	0.18028	0.48048	0.33924	0.28974	30442	SC11-111591	SB17-188614	88H	82A	siblings	82A-88H
UKERf88H-X-001	UKERi88H-S1-002	0.0118	0	0.9882	0.4941	30470	SC11-111591	SC02-188616	88H	88H	duplicate	duplicate
UKERf88H-X-001	UKERiPX7-S1-004	1	0	0	0	30467	SC11-111591	SC08-188786	88H	PX7	unrelated	unrelated
UKERf88H-X-001	UKERiAY6-S1-002	0.90687	0	0.09313	0.04656	30487	SC11-111591	SB18-188787	88H	AY6	unrelated	unrelated
UKERf88H-X-001	UKERi88H-S1-009	0.01052	0	0.98948	0.49474	30445	SC11-111591	SC01-188892	88H	88H	duplicate	duplicate
UKERf88H-X-001	UKERiAY6-R1-004	0.90262	0	0.09738	0.04869	30480	SC11-111591	SB19-189178	88H	AY6	unrelated	unrelated
UKERf88H-X-001	UKERp82A-R1-001	0.19057	0.46603	0.3434	0.28821	30480	SC11-111591	SB20-189366	88H	82A	siblings	82A-88H
UKERf88H-X-001	UKERp82A-R1-002	0.18858	0.46926	0.34216	0.28839	30482	SC11-111591	SB21-189368	88H	82A	siblings	82A-88H
UKERf88H-X-001	UKERpAY6-R1-003	0.90481	0	0.09519	0.0476	30442	SC11-111591	SB22-189432	88H	AY6	unrelated	unrelated
UKERf88H-X-001	AY6	0.90408	0	0.09592	0.04796	30484	SC11-111591	SB24-191731	88H	AY6	unrelated	unrelated
UKERf88H-X-001	82A	0.18787	0.46975	0.34238	0.28863	30491	SC11-111591	SB25-191732	88H	82A	siblings	82A-88H
UKERf88H-X-001	UKERpAY6-R1-004	0.90476	0	0.09524	0.04762	30519	SC11-111591	SB23-191742	88H	AY6	unrelated	unrelated
UKERf88H-X-001	PX7	1	0	0	0	30449	SC11-111591	SC05-194021	88H	PX7	unrelated	unrelated
UKERf88H-X-001	88H	0.00986	0.00102	0.98912	0.49482	30472	SC11-111591	SC09-194022	88H	88H	duplicate	duplicate
UKERf82A-X-001	UKERfPX7-X-001	1	0	0	0	30476	SB03-111593	SC04-111952	82A	PX7	unrelated	unrelated
UKERf82A-X-001	UKERi82A-R1-001	0.01179	0	0.98821	0.49411	30493	SB03-111593	SB05-173548	82A	82A	duplicate	duplicate
UKERf82A-X-001	UKERiPX7-R1-001	1	0	0	0	30273	SB03-111593	SC06-174911	82A	PX7	unrelated	unrelated
UKERf82A-X-001	UKERi88H-R1-001	0.1795	0.48226	0.33824	0.28969	30463	SB03-111593	SC10-174912	82A	88H	siblings	82A-88H
UKERf82A-X-001	UKERiAY6-R1-003	1	0	0	0	30478	SB03-111593	SB06-175683	82A	AY6	unrelated	unrelated
UKERf82A-X-001	UKERi88H-R1-002	0.18	0.48008	0.33992	0.28998	30489	SB03-111593	SC03-175684	82A	88H	siblings	82A-88H
UKERf82A-X-001	UKERi82A-R1-002	0.01176	0	0.98824	0.49412	30535	SB03-111593	SB07-175746	82A	82A	duplicate	duplicate
UKERf82A-X-001	UKERiPX7-R1-002	1	0	0	0	30443	SB03-111593	SC07-175747	82A	PX7	unrelated	unrelated
UKERf82A-X-001	UKERiAY6-R1-004	1	0	0	0	30479	SB03-111593	SB08-179456	82A	AY6	unrelated	unrelated
UKERf82A-X-001	UKERi82A-R1-002	0.00983	0.00067	0.98949	0.49491	30551	SB03-111593	SB09-186823	82A	82A	duplicate	duplicate
UKERf82A-X-001	UKERiAY6-R1-003	0.90226	0	0.09774	0.04887	30510	SB03-111593	SB10-186857	82A	AY6	unrelated	unrelated
UKERf82A-X-001	UKERi82A-R1-001	0.01499	0	0.98501	0.4925	30518	SB03-111593	SB11-186859	82A	82A	duplicate	duplicate
UKERf82A-X-001	UKERi82A-R1-002	0.01372	0	0.98628	0.49314	30495	SB03-111593	SB12-187972	82A	82A	duplicate	duplicate
UKERf82A-X-001	UKERiAY6-R1-003	1	0	0	0	30502	SB03-111593	SB13-188170	82A	AY6	unrelated	unrelated
UKERf82A-X-001	UKERi82A-R1-001	0.01317	0	0.98683	0.49341	30351	SB03-111593	SB14-188370	82A	82A	duplicate	duplicate
UKERf82A-X-001	UKERi82A-S1-005	0.0137	0	0.9863	0.49315	30510	SB03-111593	SB15-188473	82A	82A	duplicate	duplicate
UKERf82A-X-001	UKERiAY6-R1-004	1	0	0	0	30484	SB03-111593	SB16-188612	82A	AY6	unrelated	unrelated
UKERf82A-X-001	UKERi82A-S1-022	0.01818	0	0.98182	0.49091	30455	SB03-111593	SB17-188614	82A	82A	duplicate	duplicate
UKERf82A-X-001	UKERi88H-S1-002	0.17476	0.48756	0.33767	0.29073	30486	SB03-111593	SC02-188616	82A	88H	siblings	82A-88H
UKERf82A-X-001	UKERiPX7-S1-004	1	0	0	0	30473	SB03-111593	SC08-188786	82A	PX7	unrelated	unrelated
UKERf82A-X-001	UKERiAY6-S1-002	1	0	0	0	30498	SB03-111593	SB18-188787	82A	AY6	unrelated	unrelated
UKERf82A-X-001	UKERi88H-S1-009	0.18355	0.47556	0.34089	0.28933	30445	SB03-111593	SC01-188892	82A	88H	siblings	82A-88H
UKERf82A-X-001	UKERiAY6-R1-004	1	0	0	0	30481	SB03-111593	SB19-189178	82A	AY6	unrelated	unrelated
UKERf82A-X-001	UKERp82A-R1-001	0.01242	0	0.98758	0.49379	30489	SB03-111593	SB20-189366	82A	82A	duplicate	duplicate
UKERf82A-X-001	UKERp82A-R1-002	0.01178	0	0.98822	0.49411	30479	SB03-111593	SB21-189368	82A	82A	duplicate	duplicate
UKERf82A-X-001	UKERpAY6-R1-003	0.90224	0	0.09776	0.04888	30452	SB03-111593	SB22-189432	82A	AY6	unrelated	unrelated
UKERf82A-X-001	AY6	1	0	0	0	30493	SB03-111593	SB24-191731	82A	AY6	unrelated	unrelated
UKERf82A-X-001	82A	0.01435	0	0.98565	0.49283	30504	SB03-111593	SB25-191732	82A	82A	duplicate	duplicate
UKERf82A-X-001	UKERpAY6-R1-004	1	0	0	0	30523	SB03-111593	SB23-191742	82A	AY6	unrelated	unrelated
UKERf82A-X-001	PX7	1	0	0	0	30467	SB03-111593	SC05-194021	82A	PX7	unrelated	unrelated
UKERf82A-X-001	88H	0.18132	0.47883	0.33985	0.28963	30488	SB03-111593	SC09-194022	82A	88H	siblings	82A-88H
UKERfPX7-X-001	UKERi82A-R1-001	1	0	0	0	30479	SC04-111952	SB05-173548	PX7	82A	unrelated	unrelated
UKERfPX7-X-001	UKERiPX7-R1-001	0.01124	0	0.98876	0.49438	30302	SC04-111952	SC06-174911	PX7	PX7	duplicate	duplicate
UKERfPX7-X-001	UKERi88H-R1-001	1	0	0	0	30447	SC04-111952	SC10-174912	PX7	88H	unrelated	unrelated
UKERfPX7-X-001	UKERiAY6-R1-003	1	0	0	0	30472	SC04-111952	SB06-175683	PX7	AY6	unrelated	unrelated
UKERfPX7-X-001	UKERi88H-R1-002	1	0	0	0	30469	SC04-111952	SC03-175684	PX7	88H	unrelated	unrelated
UKERfPX7-X-001	UKERi82A-R1-002	1	0	0	0	30519	SC04-111952	SB07-175746	PX7	82A	unrelated	unrelated
UKERfPX7-X-001	UKERiPX7-R1-002	0.01752	0	0.98248	0.49124	30485	SC04-111952	SC07-175747	PX7	PX7	duplicate	duplicate
UKERfPX7-X-001	UKERiAY6-R1-004	1	0	0	0	30470	SC04-111952	SB08-179456	PX7	AY6	unrelated	unrelated
UKERfPX7-X-001	UKERi82A-R1-002	1	0	0	0	30532	SC04-111952	SB09-186823	PX7	82A	unrelated	unrelated
UKERfPX7-X-001	UKERiAY6-R1-003	1	0	0	0	30505	SC04-111952	SB10-186857	PX7	AY6	unrelated	unrelated
UKERfPX7-X-001	UKERi82A-R1-001	1	0	0	0	30479	SC04-111952	SB11-186859	PX7	82A	unrelated	unrelated
UKERfPX7-X-001	UKERi82A-R1-002	1	0	0	0	30478	SC04-111952	SB12-187972	PX7	82A	unrelated	unrelated
UKERfPX7-X-001	UKERiAY6-R1-003	1	0	0	0	30502	SC04-111952	SB13-188170	PX7	AY6	unrelated	unrelated
UKERfPX7-X-001	UKERi82A-R1-001	1	0	0	0	30330	SC04-111952	SB14-188370	PX7	82A	unrelated	unrelated
UKERfPX7-X-001	UKERi82A-S1-005	1	0	0	0	30504	SC04-111952	SB15-188473	PX7	82A	unrelated	unrelated
UKERfPX7-X-001	UKERiAY6-R1-004	1	0	0	0	30485	SC04-111952	SB16-188612	PX7	AY6	unrelated	unrelated
UKERfPX7-X-001	UKERi82A-S1-022	1	0	0	0	30437	SC04-111952	SB17-188614	PX7	82A	unrelated	unrelated
UKERfPX7-X-001	UKERi88H-S1-002	1	0	0	0	30461	SC04-111952	SC02-188616	PX7	88H	unrelated	unrelated
UKERfPX7-X-001	UKERiPX7-S1-004	0.01498	0	0.98502	0.49251	30516	SC04-111952	SC08-188786	PX7	PX7	duplicate	duplicate
UKERfPX7-X-001	UKERiAY6-S1-002	1	0	0	0	30497	SC04-111952	SB18-188787	PX7	AY6	unrelated	unrelated
UKERfPX7-X-001	UKERi88H-S1-009	1	0	0	0	30435	SC04-111952	SC01-188892	PX7	88H	unrelated	unrelated
UKERfPX7-X-001	UKERiAY6-R1-004	1	0	0	0	30462	SC04-111952	SB19-189178	PX7	AY6	unrelated	unrelated
UKERfPX7-X-001	UKERp82A-R1-001	1	0	0	0	30468	SC04-111952	SB20-189366	PX7	82A	unrelated	unrelated
UKERfPX7-X-001	UKERp82A-R1-002	1	0	0	0	30475	SC04-111952	SB21-189368	PX7	82A	unrelated	unrelated
UKERfPX7-X-001	UKERpAY6-R1-003	1	0	0	0	30446	SC04-111952	SB22-189432	PX7	AY6	unrelated	unrelated
UKERfPX7-X-001	AY6	1	0	0	0	30484	SC04-111952	SB24-191731	PX7	AY6	unrelated	unrelated
UKERfPX7-X-001	82A	1	0	0	0	30486	SC04-111952	SB25-191732	PX7	82A	unrelated	unrelated
UKERfPX7-X-001	UKERpAY6-R1-004	1	0	0	0	30518	SC04-111952	SB23-191742	PX7	AY6	unrelated	unrelated
UKERfPX7-X-001	PX7	0.01114	0	0.98886	0.49443	30478	SC04-111952	SC05-194021	PX7	PX7	duplicate	duplicate
UKERfPX7-X-001	88H	1	0	0	0	30472	SC04-111952	SC09-194022	PX7	88H	unrelated	unrelated
UKERi82A-R1-001	UKERiPX7-R1-001	1	0	0	0	30251	SB05-173548	SC06-174911	82A	PX7	unrelated	unrelated
UKERi82A-R1-001	UKERi88H-R1-001	0.18462	0.4747	0.34067	0.28901	30485	SB05-173548	SC10-174912	82A	88H	siblings	82A-88H
UKERi82A-R1-001	UKERiAY6-R1-003	1	0	0	0	30482	SB05-173548	SB06-175683	82A	AY6	unrelated	unrelated
UKERi82A-R1-001	UKERi88H-R1-002	0.18381	0.47493	0.34126	0.28936	30511	SB05-173548	SC03-175684	82A	88H	siblings	82A-88H
UKERi82A-R1-001	UKERi82A-R1-002	0.01686	0	0.98314	0.49157	30561	SB05-173548	SB07-175746	82A	82A	duplicate	duplicate
UKERi82A-R1-001	UKERiPX7-R1-002	1	0	0	0	30469	SB05-173548	SC07-175747	82A	PX7	unrelated	unrelated
UKERi82A-R1-001	UKERiAY6-R1-004	1	0	0	0	30491	SB05-173548	SB08-179456	82A	AY6	unrelated	unrelated
UKERi82A-R1-001	UKERi82A-R1-002	0.0124	0	0.9876	0.4938	30585	SB05-173548	SB09-186823	82A	82A	duplicate	duplicate
UKERi82A-R1-001	UKERiAY6-R1-003	1	0	0	0	30545	SB05-173548	SB10-186857	82A	AY6	unrelated	unrelated
UKERi82A-R1-001	UKERi82A-R1-001	0.01751	0	0.98249	0.49124	30539	SB05-173548	SB11-186859	82A	82A	duplicate	duplicate
UKERi82A-R1-001	UKERi82A-R1-002	0.01369	0	0.98631	0.49315	30529	SB05-173548	SB12-187972	82A	82A	duplicate	duplicate
UKERi82A-R1-001	UKERiAY6-R1-003	1	0	0	0	30517	SB05-173548	SB13-188170	82A	AY6	unrelated	unrelated
UKERi82A-R1-001	UKERi82A-R1-001	0.01254	0.00043	0.98703	0.49362	30344	SB05-173548	SB14-188370	82A	82A	duplicate	duplicate
UKERi82A-R1-001	UKERi82A-S1-005	0.00918	0	0.99082	0.49541	30540	SB05-173548	SB15-188473	82A	82A	duplicate	duplicate
UKERi82A-R1-001	UKERiAY6-R1-004	1	0	0	0	30512	SB05-173548	SB16-188612	82A	AY6	unrelated	unrelated
UKERi82A-R1-001	UKERi82A-S1-022	0.00592	0.00697	0.98711	0.4953	30467	SB05-173548	SB17-188614	82A	82A	duplicate	duplicate
UKERi82A-R1-001	UKERi88H-S1-002	0.17934	0.48287	0.33778	0.28961	30489	SB05-173548	SC02-188616	82A	88H	siblings	82A-88H
UKERi82A-R1-001	UKERiPX7-S1-004	1	0	0	0	30477	SB05-173548	SC08-188786	82A	PX7	unrelated	unrelated
UKERi82A-R1-001	UKERiAY6-S1-002	1	0	0	0	30504	SB05-173548	SB18-188787	82A	AY6	unrelated	unrelated
UKERi82A-R1-001	UKERi88H-S1-009	0.1861	0.47181	0.34209	0.289	30458	SB05-173548	SC01-188892	82A	88H	siblings	82A-88H
UKERi82A-R1-001	UKERiAY6-R1-004	1	0	0	0	30493	SB05-173548	SB19-189178	82A	AY6	unrelated	unrelated
UKERi82A-R1-001	UKERp82A-R1-001	0.00985	0.00033	0.98981	0.49499	30498	SB05-173548	SB20-189366	82A	82A	duplicate	duplicate
UKERi82A-R1-001	UKERp82A-R1-002	0.01371	0	0.98629	0.49314	30500	SB05-173548	SB21-189368	82A	82A	duplicate	duplicate
UKERi82A-R1-001	UKERpAY6-R1-003	1	0	0	0	30462	SB05-173548	SB22-189432	82A	AY6	unrelated	unrelated
UKERi82A-R1-001	AY6	1	0	0	0	30528	SB05-173548	SB24-191731	82A	AY6	unrelated	unrelated
UKERi82A-R1-001	82A	0.01371	0	0.98629	0.49315	30528	SB05-173548	SB25-191732	82A	82A	duplicate	duplicate
UKERi82A-R1-001	UKERpAY6-R1-004	1	0	0	0	30552	SB05-173548	SB23-191742	82A	AY6	unrelated	unrelated
UKERi82A-R1-001	PX7	1	0	0	0	30460	SB05-173548	SC05-194021	82A	PX7	unrelated	unrelated
UKERi82A-R1-001	88H	0.18322	0.47573	0.34105	0.28946	30500	SB05-173548	SC09-194022	82A	88H	siblings	82A-88H
UKERiPX7-R1-001	UKERi88H-R1-001	1	0	0	0	30254	SC06-174911	SC10-174912	PX7	88H	unrelated	unrelated
UKERiPX7-R1-001	UKERiAY6-R1-003	1	0	0	0	30278	SC06-174911	SB06-175683	PX7	AY6	unrelated	unrelated
UKERiPX7-R1-001	UKERi88H-R1-002	1	0	0	0	30262	SC06-174911	SC03-175684	PX7	88H	unrelated	unrelated
UKERiPX7-R1-001	UKERi82A-R1-002	1	0	0	0	30284	SC06-174911	SB07-175746	PX7	82A	unrelated	unrelated
UKERiPX7-R1-001	UKERiPX7-R1-002	0.00926	0.00281	0.98793	0.49467	30280	SC06-174911	SC07-175747	PX7	PX7	duplicate	duplicate
UKERiPX7-R1-001	UKERiAY6-R1-004	1	0	0	0	30279	SC06-174911	SB08-179456	PX7	AY6	unrelated	unrelated
UKERiPX7-R1-001	UKERi82A-R1-002	1	0	0	0	30302	SC06-174911	SB09-186823	PX7	82A	unrelated	unrelated
UKERiPX7-R1-001	UKERiAY6-R1-003	1	0	0	0	30286	SC06-174911	SB10-186857	PX7	AY6	unrelated	unrelated
UKERiPX7-R1-001	UKERi82A-R1-001	1	0	0	0	30262	SC06-174911	SB11-186859	PX7	82A	unrelated	unrelated
UKERiPX7-R1-001	UKERi82A-R1-002	1	0	0	0	30256	SC06-174911	SB12-187972	PX7	82A	unrelated	unrelated
UKERiPX7-R1-001	UKERiAY6-R1-003	1	0	0	0	30279	SC06-174911	SB13-188170	PX7	AY6	unrelated	unrelated
UKERiPX7-R1-001	UKERi82A-R1-001	1	0	0	0	30190	SC06-174911	SB14-188370	PX7	82A	unrelated	unrelated
UKERiPX7-R1-001	UKERi82A-S1-005	1	0	0	0	30272	SC06-174911	SB15-188473	PX7	82A	unrelated	unrelated
UKERiPX7-R1-001	UKERiAY6-R1-004	1	0	0	0	30266	SC06-174911	SB16-188612	PX7	AY6	unrelated	unrelated
UKERiPX7-R1-001	UKERi82A-S1-022	1	0	0	0	30262	SC06-174911	SB17-188614	PX7	82A	unrelated	unrelated
UKERiPX7-R1-001	UKERi88H-S1-002	1	0	0	0	30261	SC06-174911	SC02-188616	PX7	88H	unrelated	unrelated
UKERiPX7-R1-001	UKERiPX7-S1-004	0.01189	0	0.98811	0.49405	30300	SC06-174911	SC08-188786	PX7	PX7	duplicate	duplicate
UKERiPX7-R1-001	UKERiAY6-S1-002	1	0	0	0	30272	SC06-174911	SB18-188787	PX7	AY6	unrelated	unrelated
UKERiPX7-R1-001	UKERi88H-S1-009	1	0	0	0	30235	SC06-174911	SC01-188892	PX7	88H	unrelated	unrelated
UKERiPX7-R1-001	UKERiAY6-R1-004	1	0	0	0	30264	SC06-174911	SB19-189178	PX7	AY6	unrelated	unrelated
UKERiPX7-R1-001	UKERp82A-R1-001	1	0	0	0	30278	SC06-174911	SB20-189366	PX7	82A	unrelated	unrelated
UKERiPX7-R1-001	UKERp82A-R1-002	1	0	0	0	30279	SC06-174911	SB21-189368	PX7	82A	unrelated	unrelated
UKERiPX7-R1-001	UKERpAY6-R1-003	1	0	0	0	30263	SC06-174911	SB22-189432	PX7	AY6	unrelated	unrelated
UKERiPX7-R1-001	AY6	1	0	0	0	30271	SC06-174911	SB24-191731	PX7	AY6	unrelated	unrelated
UKERiPX7-R1-001	82A	1	0	0	0	30259	SC06-174911	SB25-191732	PX7	82A	unrelated	unrelated
UKERiPX7-R1-001	UKERpAY6-R1-004	1	0	0	0	30288	SC06-174911	SB23-191742	PX7	AY6	unrelated	unrelated
UKERiPX7-R1-001	PX7	0.01577	0	0.98423	0.49211	30303	SC06-174911	SC05-194021	PX7	PX7	duplicate	duplicate
UKERiPX7-R1-001	88H	1	0	0	0	30265	SC06-174911	SC09-194022	PX7	88H	unrelated	unrelated
UKERi88H-R1-001	UKERiAY6-R1-003	0.9057	0	0.0943	0.04715	30457	SC10-174912	SB06-175683	88H	AY6	unrelated	unrelated
UKERi88H-R1-001	UKERi88H-R1-002	0.01182	0	0.98818	0.49409	30477	SC10-174912	SC03-175684	88H	88H	duplicate	duplicate
UKERi88H-R1-001	UKERi82A-R1-002	0.17856	0.48304	0.3384	0.28996	30511	SC10-174912	SB07-175746	88H	82A	siblings	82A-88H
UKERi88H-R1-001	UKERiPX7-R1-002	1	0	0	0	30427	SC10-174912	SC07-175747	88H	PX7	unrelated	unrelated
UKERi88H-R1-001	UKERiAY6-R1-004	0.9072	0	0.0928	0.0464	30452	SC10-174912	SB08-179456	88H	AY6	unrelated	unrelated
UKERi88H-R1-001	UKERi82A-R1-002	0.17978	0.48369	0.33653	0.28919	30527	SC10-174912	SB09-186823	88H	82A	siblings	82A-88H
UKERi88H-R1-001	UKERiAY6-R1-003	0.90613	0	0.09387	0.04694	30502	SC10-174912	SB10-186857	88H	AY6	unrelated	unrelated
UKERi88H-R1-001	UKERi82A-R1-001	0.17808	0.48314	0.33878	0.29017	30480	SC10-174912	SB11-186859	88H	82A	siblings	82A-88H
UKERi88H-R1-001	UKERi82A-R1-002	0.18202	0.47833	0.33965	0.28941	30480	SC10-174912	SB12-187972	88H	82A	siblings	82A-88H
UKERi88H-R1-001	UKERiAY6-R1-003	0.90737	0	0.09263	0.04632	30483	SC10-174912	SB13-188170	88H	AY6	unrelated	unrelated
UKERi88H-R1-001	UKERi82A-R1-001	0.18096	0.48148	0.33756	0.28915	30328	SC10-174912	SB14-188370	88H	82A	siblings	82A-88H
UKERi88H-R1-001	UKERi82A-S1-005	0.17676	0.48653	0.33671	0.28999	30482	SC10-174912	SB15-188473	88H	82A	siblings	82A-88H
UKERi88H-R1-001	UKERiAY6-R1-004	0.90657	0	0.09343	0.04672	30460	SC10-174912	SB16-188612	88H	AY6	unrelated	unrelated
UKERi88H-R1-001	UKERi82A-S1-022	0.18163	0.47794	0.34043	0.2897	30436	SC10-174912	SB17-188614	88H	82A	siblings	82A-88H
UKERi88H-R1-001	UKERi88H-S1-002	0.00986	0.00068	0.98946	0.4949	30462	SC10-174912	SC02-188616	88H	88H	duplicate	duplicate
UKERi88H-R1-001	UKERiPX7-S1-004	1	0	0	0	30462	SC10-174912	SC08-188786	88H	PX7	unrelated	unrelated
UKERi88H-R1-001	UKERiAY6-S1-002	0.90747	0	0.09253	0.04626	30469	SC10-174912	SB18-188787	88H	AY6	unrelated	unrelated
UKERi88H-R1-001	UKERi88H-S1-009	0.01312	0	0.98688	0.49344	30434	SC10-174912	SC01-188892	88H	88H	duplicate	duplicate
UKERi88H-R1-001	UKERiAY6-R1-004	0.90656	0	0.09344	0.04672	30450	SC10-174912	SB19-189178	88H	AY6	unrelated	unrelated
UKERi88H-R1-001	UKERp82A-R1-001	0.18083	0.4815	0.33767	0.28921	30460	SC10-174912	SB20-189366	88H	82A	siblings	82A-88H
UKERi88H-R1-001	UKERp82A-R1-002	0.18216	0.47993	0.33792	0.28894	30458	SC10-174912	SB21-189368	88H	82A	siblings	82A-88H
UKERi88H-R1-001	UKERpAY6-R1-003	0.9068	0	0.0932	0.0466	30424	SC10-174912	SB22-189432	88H	AY6	unrelated	unrelated
UKERi88H-R1-001	AY6	0.90522	0	0.09478	0.04739	30467	SC10-174912	SB24-191731	88H	AY6	unrelated	unrelated
UKERi88H-R1-001	82A	0.18199	0.48017	0.33784	0.28896	30486	SC10-174912	SB25-191732	88H	82A	siblings	82A-88H
UKERi88H-R1-001	UKERpAY6-R1-004	0.90565	0	0.09435	0.04718	30507	SC10-174912	SB23-191742	88H	AY6	unrelated	unrelated
UKERi88H-R1-001	PX7	1	0	0	0	30428	SC10-174912	SC05-194021	88H	PX7	unrelated	unrelated
UKERi88H-R1-001	88H	0.01695	0	0.98305	0.49153	30467	SC10-174912	SC09-194022	88H	88H	duplicate	duplicate
UKERiAY6-R1-003	UKERi88H-R1-002	0.90493	0	0.09507	0.04753	30479	SB06-175683	SC03-175684	AY6	88H	unrelated	unrelated
UKERiAY6-R1-003	UKERi82A-R1-002	1	0	0	0	30524	SB06-175683	SB07-175746	AY6	82A	unrelated	unrelated
UKERiAY6-R1-003	UKERiPX7-R1-002	1	0	0	0	30451	SB06-175683	SC07-175747	AY6	PX7	unrelated	unrelated
UKERiAY6-R1-003	UKERiAY6-R1-004	0.01304	0	0.98696	0.49348	30493	SB06-175683	SB08-179456	AY6	AY6	duplicate	duplicate
UKERiAY6-R1-003	UKERi82A-R1-002	1	0	0	0	30537	SB06-175683	SB09-186823	AY6	82A	unrelated	unrelated
UKERiAY6-R1-003	UKERiAY6-R1-003	0.01177	0	0.98823	0.49412	30512	SB06-175683	SB10-186857	AY6	AY6	duplicate	duplicate
UKERiAY6-R1-003	UKERi82A-R1-001	1	0	0	0	30495	SB06-175683	SB11-186859	AY6	82A	unrelated	unrelated
UKERiAY6-R1-003	UKERi82A-R1-002	1	0	0	0	30487	SB06-175683	SB12-187972	AY6	82A	unrelated	unrelated
UKERiAY6-R1-003	UKERiAY6-R1-003	0.00722	0.00149	0.99129	0.49602	30510	SB06-175683	SB13-188170	AY6	AY6	duplicate	duplicate
UKERiAY6-R1-003	UKERi82A-R1-001	1	0	0	0	30346	SB06-175683	SB14-188370	AY6	82A	unrelated	unrelated
UKERiAY6-R1-003	UKERi82A-S1-005	1	0	0	0	30503	SB06-175683	SB15-188473	AY6	82A	unrelated	unrelated
UKERiAY6-R1-003	UKERiAY6-R1-004	0.01369	0	0.98631	0.49316	30495	SB06-175683	SB16-188612	AY6	AY6	duplicate	duplicate
UKERiAY6-R1-003	UKERi82A-S1-022	1	0	0	0	30454	SB06-175683	SB17-188614	AY6	82A	unrelated	unrelated
UKERiAY6-R1-003	UKERi88H-S1-002	0.90698	0	0.09302	0.04651	30478	SB06-175683	SC02-188616	AY6	88H	unrelated	unrelated
UKERiAY6-R1-003	UKERiPX7-S1-004	1	0	0	0	30476	SB06-175683	SC08-188786	AY6	PX7	unrelated	unrelated
UKERiAY6-R1-003	UKERiAY6-S1-002	0.01047	0	0.98953	0.49477	30496	SB06-175683	SB18-188787	AY6	AY6	duplicate	duplicate
UKERiAY6-R1-003	UKERi88H-S1-009	0.9052	0	0.0948	0.0474	30440	SB06-175683	SC01-188892	AY6	88H	unrelated	unrelated
UKERiAY6-R1-003	UKERiAY6-R1-004	0.01178	0	0.98822	0.49411	30478	SB06-175683	SB19-189178	AY6	AY6	duplicate	duplicate
UKERiAY6-R1-003	UKERp82A-R1-001	1	0	0	0	30478	SB06-175683	SB20-189366	AY6	82A	unrelated	unrelated
UKERiAY6-R1-003	UKERp82A-R1-002	1	0	0	0	30478	SB06-175683	SB21-189368	AY6	82A	unrelated	unrelated
UKERiAY6-R1-003	UKERpAY6-R1-003	0.01176	0	0.98824	0.49412	30467	SB06-175683	SB22-189432	AY6	AY6	duplicate	duplicate
UKERiAY6-R1-003	AY6	0.01436	0	0.98564	0.49282	30497	SB06-175683	SB24-191731	AY6	AY6	duplicate	duplicate
UKERiAY6-R1-003	82A	1	0	0	0	30480	SB06-175683	SB25-191732	AY6	82A	unrelated	unrelated
UKERiAY6-R1-003	UKERpAY6-R1-004	0.01303	0	0.98697	0.49348	30534	SB06-175683	SB23-191742	AY6	AY6	duplicate	duplicate
UKERiAY6-R1-003	PX7	1	0	0	0	30460	SB06-175683	SC05-194021	AY6	PX7	unrelated	unrelated
UKERiAY6-R1-003	88H	0.90571	0	0.09429	0.04715	30480	SB06-175683	SC09-194022	AY6	88H	unrelated	unrelated
UKERi88H-R1-002	UKERi82A-R1-002	0.18298	0.47717	0.33985	0.28922	30539	SC03-175684	SB07-175746	88H	82A	siblings	82A-88H
UKERi88H-R1-002	UKERiPX7-R1-002	1	0	0	0	30458	SC03-175684	SC07-175747	88H	PX7	unrelated	unrelated
UKERi88H-R1-002	UKERiAY6-R1-004	0.90801	0	0.09199	0.04599	30474	SC03-175684	SB08-179456	88H	AY6	unrelated	unrelated
UKERi88H-R1-002	UKERi82A-R1-002	0.1802	0.48142	0.33838	0.28954	30566	SC03-175684	SB09-186823	88H	82A	siblings	82A-88H
UKERi88H-R1-002	UKERiAY6-R1-003	0.90785	0	0.09215	0.04607	30515	SC03-175684	SB10-186857	88H	AY6	unrelated	unrelated
UKERi88H-R1-002	UKERi82A-R1-001	0.18118	0.48007	0.33875	0.28939	30511	SC03-175684	SB11-186859	88H	82A	siblings	82A-88H
UKERi88H-R1-002	UKERi82A-R1-002	0.18051	0.4801	0.33939	0.28972	30513	SC03-175684	SB12-187972	88H	82A	siblings	82A-88H
UKERi88H-R1-002	UKERiAY6-R1-003	0.90782	0	0.09218	0.04609	30511	SC03-175684	SB13-188170	88H	AY6	unrelated	unrelated
UKERi88H-R1-002	UKERi82A-R1-001	0.1868	0.47278	0.34042	0.2884	30344	SC03-175684	SB14-188370	88H	82A	siblings	82A-88H
UKERi88H-R1-002	UKERi82A-S1-005	0.17782	0.48482	0.33737	0.28989	30525	SC03-175684	SB15-188473	88H	82A	siblings	82A-88H
UKERi88H-R1-002	UKERiAY6-R1-004	0.90533	0	0.09467	0.04733	30501	SC03-175684	SB16-188612	88H	AY6	unrelated	unrelated
UKERi88H-R1-002	UKERi82A-S1-022	0.18152	0.47867	0.33981	0.28957	30455	SC03-175684	SB17-188614	88H	82A	siblings	82A-88H
UKERi88H-R1-002	UKERi88H-S1-002	0.01114	0	0.98886	0.49443	30497	SC03-175684	SC02-188616	88H	88H	duplicate	duplicate
UKERi88H-R1-002	UKERiPX7-S1-004	1	0	0	0	30481	SC03-175684	SC08-188786	88H	PX7	unrelated	unrelated
UKERi88H-R1-002	UKERiAY6-S1-002	0.9078	0	0.0922	0.0461	30499	SC03-175684	SB18-188787	88H	AY6	unrelated	unrelated
UKERi88H-R1-002	UKERi88H-S1-009	0.00985	0	0.99015	0.49507	30450	SC03-175684	SC01-188892	88H	88H	duplicate	duplicate
UKERi88H-R1-002	UKERiAY6-R1-004	0.90609	0	0.09391	0.04696	30486	SC03-175684	SB19-189178	88H	AY6	unrelated	unrelated
UKERi88H-R1-002	UKERp82A-R1-001	0.18593	0.47263	0.34144	0.28888	30486	SC03-175684	SB20-189366	88H	82A	siblings	82A-88H
UKERi88H-R1-002	UKERp82A-R1-002	0.18198	0.47765	0.34037	0.2896	30487	SC03-175684	SB21-189368	88H	82A	siblings	82A-88H
UKERi88H-R1-002	UKERpAY6-R1-003	0.90662	0	0.09338	0.04669	30454	SC03-175684	SB22-189432	88H	AY6	unrelated	unrelated
UKERi88H-R1-002	AY6	0.90611	0	0.09389	0.04695	30506	SC03-175684	SB24-191731	88H	AY6	unrelated	unrelated
UKERi88H-R1-002	82A	0.18046	0.48007	0.33947	0.28975	30522	SC03-175684	SB25-191732	88H	82A	siblings	82A-88H
UKERi88H-R1-002	UKERpAY6-R1-004	0.90607	0	0.09393	0.04697	30530	SC03-175684	SB23-191742	88H	AY6	unrelated	unrelated
UKERi88H-R1-002	PX7	1	0	0	0	30457	SC03-175684	SC05-194021	88H	PX7	unrelated	unrelated
UKERi88H-R1-002	88H	0.015	0	0.985	0.4925	30492	SC03-175684	SC09-194022	88H	88H	duplicate	duplicate
UKERi82A-R1-002	UKERiPX7-R1-002	1	0	0	0	30495	SB07-175746	SC07-175747	82A	PX7	unrelated	unrelated
UKERi82A-R1-002	UKERiAY6-R1-004	1	0	0	0	30510	SB07-175746	SB08-179456	82A	AY6	unrelated	unrelated
UKERi82A-R1-002	UKERi82A-R1-002	0.01107	0	0.98893	0.49447	30620	SB07-175746	SB09-186823	82A	82A	duplicate	duplicate
UKERi82A-R1-002	UKERiAY6-R1-003	1	0	0	0	30567	SB07-175746	SB10-186857	82A	AY6	unrelated	unrelated
UKERi82A-R1-002	UKERi82A-R1-001	0.01304	0	0.98696	0.49348	30565	SB07-175746	SB11-186859	82A	82A	duplicate	duplicate
UKERi82A-R1-002	UKERi82A-R1-002	0.01623	0	0.98377	0.49189	30556	SB07-175746	SB12-187972	82A	82A	duplicate	duplicate
UKERi82A-R1-002	UKERiAY6-R1-003	1	0	0	0	30566	SB07-175746	SB13-188170	82A	AY6	unrelated	unrelated
UKERi82A-R1-002	UKERi82A-R1-001	0.01055	0.00176	0.98769	0.49428	30372	SB07-175746	SB14-188370	82A	82A	duplicate	duplicate
UKERi82A-R1-002	UKERi82A-S1-005	0.01557	0	0.98443	0.49221	30577	SB07-175746	SB15-188473	82A	82A	duplicate	duplicate
UKERi82A-R1-002	UKERiAY6-R1-004	1	0	0	0	30554	SB07-175746	SB16-188612	82A	AY6	unrelated	unrelated
UKERi82A-R1-002	UKERi82A-S1-022	0.01114	0	0.98886	0.49443	30486	SB07-175746	SB17-188614	82A	82A	duplicate	duplicate
UKERi82A-R1-002	UKERi88H-S1-002	0.17454	0.48889	0.33657	0.29051	30524	SB07-175746	SC02-188616	82A	88H	siblings	82A-88H
UKERi82A-R1-002	UKERiPX7-S1-004	1	0	0	0	30516	SB07-175746	SC08-188786	82A	PX7	unrelated	unrelated
UKERi82A-R1-002	UKERiAY6-S1-002	1	0	0	0	30542	SB07-175746	SB18-188787	82A	AY6	unrelated	unrelated
UKERi82A-R1-002	UKERi88H-S1-009	0.18259	0.47667	0.34074	0.28954	30495	SB07-175746	SC01-188892	82A	88H	siblings	82A-88H
UKERi82A-R1-002	UKERiAY6-R1-004	1	0	0	0	30526	SB07-175746	SB19-189178	82A	AY6	unrelated	unrelated
UKERi82A-R1-002	UKERp82A-R1-001	0.01241	0	0.98759	0.49379	30523	SB07-175746	SB20-189366	82A	82A	duplicate	duplicate
UKERi82A-R1-002	UKERp82A-R1-002	0.01241	0	0.98759	0.49379	30537	SB07-175746	SB21-189368	82A	82A	duplicate	duplicate
UKERi82A-R1-002	UKERpAY6-R1-003	1	0	0	0	30499	SB07-175746	SB22-189432	82A	AY6	unrelated	unrelated
UKERi82A-R1-002	AY6	1	0	0	0	30558	SB07-175746	SB24-191731	82A	AY6	unrelated	unrelated
UKERi82A-R1-002	82A	0.01495	0	0.98505	0.49253	30570	SB07-175746	SB25-191732	82A	82A	duplicate	duplicate
UKERi82A-R1-002	UKERpAY6-R1-004	1	0	0	0	30593	SB07-175746	SB23-191742	82A	AY6	unrelated	unrelated
UKERi82A-R1-002	PX7	1	0	0	0	30488	SB07-175746	SC05-194021	82A	PX7	unrelated	unrelated
UKERi82A-R1-002	88H	0.18426	0.47468	0.34106	0.2892	30545	SB07-175746	SC09-194022	82A	88H	siblings	82A-88H
UKERiPX7-R1-002	UKERiAY6-R1-004	1	0	0	0	30441	SC07-175747	SB08-179456	PX7	AY6	unrelated	unrelated
UKERiPX7-R1-002	UKERi82A-R1-002	1	0	0	0	30508	SC07-175747	SB09-186823	PX7	82A	unrelated	unrelated
UKERiPX7-R1-002	UKERiAY6-R1-003	1	0	0	0	30483	SC07-175747	SB10-186857	PX7	AY6	unrelated	unrelated
UKERiPX7-R1-002	UKERi82A-R1-001	1	0	0	0	30475	SC07-175747	SB11-186859	PX7	82A	unrelated	unrelated
UKERiPX7-R1-002	UKERi82A-R1-002	1	0	0	0	30453	SC07-175747	SB12-187972	PX7	82A	unrelated	unrelated
UKERiPX7-R1-002	UKERiAY6-R1-003	1	0	0	0	30469	SC07-175747	SB13-188170	PX7	AY6	unrelated	unrelated
UKERiPX7-R1-002	UKERi82A-R1-001	1	0	0	0	30306	SC07-175747	SB14-188370	PX7	82A	unrelated	unrelated
UKERiPX7-R1-002	UKERi82A-S1-005	1	0	0	0	30467	SC07-175747	SB15-188473	PX7	82A	unrelated	unrelated
UKERiPX7-R1-002	UKERiAY6-R1-004	1	0	0	0	30452	SC07-175747	SB16-188612	PX7	AY6	unrelated	unrelated
UKERiPX7-R1-002	UKERi82A-S1-022	1	0	0	0	30415	SC07-175747	SB17-188614	PX7	82A	unrelated	unrelated
UKERiPX7-R1-002	UKERi88H-S1-002	1	0	0	0	30447	SC07-175747	SC02-188616	PX7	88H	unrelated	unrelated
UKERiPX7-R1-002	UKERiPX7-S1-004	0.01049	0	0.98951	0.49475	30472	SC07-175747	SC08-188786	PX7	PX7	duplicate	duplicate
UKERiPX7-R1-002	UKERiAY6-S1-002	1	0	0	0	30459	SC07-175747	SB18-188787	PX7	AY6	unrelated	unrelated
UKERiPX7-R1-002	UKERi88H-S1-009	1	0	0	0	30409	SC07-175747	SC01-188892	PX7	88H	unrelated	unrelated
UKERiPX7-R1-002	UKERiAY6-R1-004	1	0	0	0	30440	SC07-175747	SB19-189178	PX7	AY6	unrelated	unrelated
UKERiPX7-R1-002	UKERp82A-R1-001	1	0	0	0	30445	SC07-175747	SB20-189366	PX7	82A	unrelated	unrelated
UKERiPX7-R1-002	UKERp82A-R1-002	1	0	0	0	30444	SC07-175747	SB21-189368	PX7	82A	unrelated	unrelated
UKERiPX7-R1-002	UKERpAY6-R1-003	1	0	0	0	30422	SC07-175747	SB22-189432	PX7	AY6	unrelated	unrelated
UKERiPX7-R1-002	AY6	1	0	0	0	30458	SC07-175747	SB24-191731	PX7	AY6	unrelated	unrelated
UKERiPX7-R1-002	82A	1	0	0	0	30460	SC07-175747	SB25-191732	PX7	82A	unrelated	unrelated
UKERiPX7-R1-002	UKERpAY6-R1-004	1	0	0	0	30481	SC07-175747	SB23-191742	PX7	AY6	unrelated	unrelated
UKERiPX7-R1-002	PX7	0.01246	0	0.98754	0.49377	30462	SC07-175747	SC05-194021	PX7	PX7	duplicate	duplicate
UKERiPX7-R1-002	88H	1	0	0	0	30453	SC07-175747	SC09-194022	PX7	88H	unrelated	unrelated
UKERiAY6-R1-004	UKERi82A-R1-002	1	0	0	0	30532	SB08-179456	SB09-186823	AY6	82A	unrelated	unrelated
UKERiAY6-R1-004	UKERiAY6-R1-003	0.00918	0	0.99082	0.49541	30517	SB08-179456	SB10-186857	AY6	AY6	duplicate	duplicate
UKERiAY6-R1-004	UKERi82A-R1-001	1	0	0	0	30487	SB08-179456	SB11-186859	AY6	82A	unrelated	unrelated
UKERiAY6-R1-004	UKERi82A-R1-002	1	0	0	0	30481	SB08-179456	SB12-187972	AY6	82A	unrelated	unrelated
UKERiAY6-R1-004	UKERiAY6-R1-003	0.01112	0	0.98888	0.49444	30512	SB08-179456	SB13-188170	AY6	AY6	duplicate	duplicate
UKERiAY6-R1-004	UKERi82A-R1-001	1	0	0	0	30361	SB08-179456	SB14-188370	AY6	82A	unrelated	unrelated
UKERiAY6-R1-004	UKERi82A-S1-005	1	0	0	0	30496	SB08-179456	SB15-188473	AY6	82A	unrelated	unrelated
UKERiAY6-R1-004	UKERiAY6-R1-004	0.01048	0	0.98952	0.49476	30489	SB08-179456	SB16-188612	AY6	AY6	duplicate	duplicate
UKERiAY6-R1-004	UKERi82A-S1-022	1	0	0	0	30456	SB08-179456	SB17-188614	AY6	82A	unrelated	unrelated
UKERiAY6-R1-004	UKERi88H-S1-002	0.90813	0	0.09187	0.04593	30475	SB08-179456	SC02-188616	AY6	88H	unrelated	unrelated
UKERiAY6-R1-004	UKERiPX7-S1-004	1	0	0	0	30475	SB08-179456	SC08-188786	AY6	PX7	unrelated	unrelated
UKERiAY6-R1-004	UKERiAY6-S1-002	0.01368	0	0.98632	0.49316	30487	SB08-179456	SB18-188787	AY6	AY6	duplicate	duplicate
UKERiAY6-R1-004	UKERi88H-S1-009	0.90634	0	0.09366	0.04683	30435	SB08-179456	SC01-188892	AY6	88H	unrelated	unrelated
UKERiAY6-R1-004	UKERiAY6-R1-004	0.01179	0	0.98821	0.4941	30475	SB08-179456	SB19-189178	AY6	AY6	duplicate	duplicate
UKERiAY6-R1-004	UKERp82A-R1-001	1	0	0	0	30489	SB08-179456	SB20-189366	AY6	82A	unrelated	unrelated
UKERiAY6-R1-004	UKERp82A-R1-002	1	0	0	0	30483	SB08-179456	SB21-189368	AY6	82A	unrelated	unrelated
UKERiAY6-R1-004	UKERpAY6-R1-003	0.01112	0	0.98888	0.49444	30473	SB08-179456	SB22-189432	AY6	AY6	duplicate	duplicate
UKERiAY6-R1-004	AY6	0.01371	0	0.98629	0.49315	30487	SB08-179456	SB24-191731	AY6	AY6	duplicate	duplicate
UKERiAY6-R1-004	82A	1	0	0	0	30463	SB08-179456	SB25-191732	AY6	82A	unrelated	unrelated
UKERiAY6-R1-004	UKERpAY6-R1-004	0.0143	0	0.9857	0.49285	30523	SB08-179456	SB23-191742	AY6	AY6	duplicate	duplicate
UKERiAY6-R1-004	PX7	1	0	0	0	30451	SB08-179456	SC05-194021	AY6	PX7	unrelated	unrelated
UKERiAY6-R1-004	88H	0.90755	0	0.09245	0.04622	30461	SB08-179456	SC09-194022	AY6	88H	unrelated	unrelated
UKERi82A-R1-002	UKERiAY6-R1-003	1	0	0	0	30597	SB09-186823	SB10-186857	82A	AY6	unrelated	unrelated
UKERi82A-R1-002	UKERi82A-R1-001	0.01242	0	0.98758	0.49379	30584	SB09-186823	SB11-186859	82A	82A	duplicate	duplicate
UKERi82A-R1-002	UKERi82A-R1-002	0.01177	0	0.98823	0.49411	30574	SB09-186823	SB12-187972	82A	82A	duplicate	duplicate
UKERi82A-R1-002	UKERiAY6-R1-003	1	0	0	0	30581	SB09-186823	SB13-188170	82A	AY6	unrelated	unrelated
UKERi82A-R1-002	UKERi82A-R1-001	0.01511	0	0.98489	0.49245	30381	SB09-186823	SB14-188370	82A	82A	duplicate	duplicate
UKERi82A-R1-002	UKERi82A-S1-005	0.01237	0	0.98763	0.49381	30599	SB09-186823	SB15-188473	82A	82A	duplicate	duplicate
UKERi82A-R1-002	UKERiAY6-R1-004	1	0	0	0	30553	SB09-186823	SB16-188612	82A	AY6	unrelated	unrelated
UKERi82A-R1-002	UKERi82A-S1-022	0.0105	0	0.9895	0.49475	30519	SB09-186823	SB17-188614	82A	82A	duplicate	duplicate
UKERi82A-R1-002	UKERi88H-S1-002	0.17571	0.48825	0.33603	0.29008	30549	SB09-186823	SC02-188616	82A	88H	siblings	82A-88H
UKERi82A-R1-002	UKERiPX7-S1-004	1	0	0	0	30540	SB09-186823	SC08-188786	82A	PX7	unrelated	unrelated
UKERi82A-R1-002	UKERiAY6-S1-002	1	0	0	0	30565	SB09-186823	SB18-188787	82A	AY6	unrelated	unrelated
UKERi82A-R1-002	UKERi88H-S1-009	0.17991	0.4829	0.33719	0.28932	30505	SB09-186823	SC01-188892	82A	88H	siblings	82A-88H
UKERi82A-R1-002	UKERiAY6-R1-004	1	0	0	0	30543	SB09-186823	SB19-189178	82A	AY6	unrelated	unrelated
UKERi82A-R1-002	UKERp82A-R1-001	0.01305	0	0.98695	0.49347	30533	SB09-186823	SB20-189366	82A	82A	duplicate	duplicate
UKERi82A-R1-002	UKERp82A-R1-002	0.01049	0	0.98951	0.49476	30549	SB09-186823	SB21-189368	82A	82A	duplicate	duplicate
UKERi82A-R1-002	UKERpAY6-R1-003	1	0	0	0	30509	SB09-186823	SB22-189432	82A	AY6	unrelated	unrelated
UKERi82A-R1-002	AY6	1	0	0	0	30583	SB09-186823	SB24-191731	82A	AY6	unrelated	unrelated
UKERi82A-R1-002	82A	0.01175	0	0.98825	0.49413	30587	SB09-186823	SB25-191732	82A	82A	duplicate	duplicate
UKERi82A-R1-002	UKERpAY6-R1-004	1	0	0	0	30604	SB09-186823	SB23-191742	82A	AY6	unrelated	unrelated
UKERi82A-R1-002	PX7	1	0	0	0	30506	SB09-186823	SC05-194021	82A	PX7	unrelated	unrelated
UKERi82A-R1-002	88H	0.18027	0.48182	0.33791	0.28941	30555	SB09-186823	SC09-194022	82A	88H	siblings	82A-88H
UKERiAY6-R1-003	UKERi82A-R1-001	1	0	0	0	30539	SB10-186857	SB11-186859	AY6	82A	unrelated	unrelated
UKERiAY6-R1-003	UKERi82A-R1-002	1	0	0	0	30518	SB10-186857	SB12-187972	AY6	82A	unrelated	unrelated
UKERiAY6-R1-003	UKERiAY6-R1-003	0.01302	0	0.98698	0.49349	30560	SB10-186857	SB13-188170	AY6	AY6	duplicate	duplicate
UKERiAY6-R1-003	UKERi82A-R1-001	1	0	0	0	30359	SB10-186857	SB14-188370	AY6	82A	unrelated	unrelated
UKERiAY6-R1-003	UKERi82A-S1-005	1	0	0	0	30550	SB10-186857	SB15-188473	AY6	82A	unrelated	unrelated
UKERiAY6-R1-003	UKERiAY6-R1-004	0.01303	0	0.98697	0.49348	30531	SB10-186857	SB16-188612	AY6	AY6	duplicate	duplicate
UKERiAY6-R1-003	UKERi82A-S1-022	1	0	0	0	30486	SB10-186857	SB17-188614	AY6	82A	unrelated	unrelated
UKERiAY6-R1-003	UKERi88H-S1-002	0.91006	0	0.08994	0.04497	30507	SB10-186857	SC02-188616	AY6	88H	unrelated	unrelated
UKERiAY6-R1-003	UKERiPX7-S1-004	1	0	0	0	30507	SB10-186857	SC08-188786	AY6	PX7	unrelated	unrelated
UKERiAY6-R1-003	UKERiAY6-S1-002	0.01493	0	0.98507	0.49254	30533	SB10-186857	SB18-188787	AY6	AY6	duplicate	duplicate
UKERiAY6-R1-003	UKERi88H-S1-009	0.90786	0	0.09214	0.04607	30470	SB10-186857	SC01-188892	AY6	88H	unrelated	unrelated
UKERiAY6-R1-003	UKERiAY6-R1-004	0.01625	0	0.98375	0.49188	30521	SB10-186857	SB19-189178	AY6	AY6	duplicate	duplicate
UKERiAY6-R1-003	UKERp82A-R1-001	1	0	0	0	30507	SB10-186857	SB20-189366	AY6	82A	unrelated	unrelated
UKERiAY6-R1-003	UKERp82A-R1-002	1	0	0	0	30515	SB10-186857	SB21-189368	AY6	82A	unrelated	unrelated
UKERiAY6-R1-003	UKERpAY6-R1-003	0.01175	0	0.98825	0.49413	30494	SB10-186857	SB22-189432	AY6	AY6	duplicate	duplicate
UKERiAY6-R1-003	AY6	0.01431	0	0.98569	0.49285	30547	SB10-186857	SB24-191731	AY6	AY6	duplicate	duplicate
UKERiAY6-R1-003	82A	1	0	0	0	30538	SB10-186857	SB25-191732	AY6	82A	unrelated	unrelated
UKERiAY6-R1-003	UKERpAY6-R1-004	0.01111	0	0.98889	0.49444	30575	SB10-186857	SB23-191742	AY6	AY6	duplicate	duplicate
UKERiAY6-R1-003	PX7	1	0	0	0	30467	SB10-186857	SC05-194021	AY6	PX7	unrelated	unrelated
UKERiAY6-R1-003	88H	0.90635	0	0.09365	0.04682	30520	SB10-186857	SC09-194022	AY6	88H	unrelated	unrelated
UKERi82A-R1-001	UKERi82A-R1-002	0.01562	0	0.98438	0.49219	30523	SB11-186859	SB12-187972	82A	82A	duplicate	duplicate
UKERi82A-R1-001	UKERiAY6-R1-003	1	0	0	0	30531	SB11-186859	SB13-188170	82A	AY6	unrelated	unrelated
UKERi82A-R1-001	UKERi82A-R1-001	0.01512	0	0.98488	0.49244	30366	SB11-186859	SB14-188370	82A	82A	duplicate	duplicate
UKERi82A-R1-001	UKERi82A-S1-005	0.01624	0	0.98376	0.49188	30545	SB11-186859	SB15-188473	82A	82A	duplicate	duplicate
UKERi82A-R1-001	UKERiAY6-R1-004	1	0	0	0	30512	SB11-186859	SB16-188612	82A	AY6	unrelated	unrelated
UKERi82A-R1-001	UKERi82A-S1-022	0.01373	0	0.98627	0.49313	30476	SB11-186859	SB17-188614	82A	82A	duplicate	duplicate
UKERi82A-R1-001	UKERi88H-S1-002	0.17272	0.49086	0.33642	0.29092	30498	SB11-186859	SC02-188616	82A	88H	siblings	82A-88H
UKERi82A-R1-001	UKERiPX7-S1-004	1	0	0	0	30486	SB11-186859	SC08-188786	82A	PX7	unrelated	unrelated
UKERi82A-R1-001	UKERiAY6-S1-002	1	0	0	0	30503	SB11-186859	SB18-188787	82A	AY6	unrelated	unrelated
UKERi82A-R1-001	UKERi88H-S1-009	0.18996	0.46769	0.34235	0.2881	30472	SB11-186859	SC01-188892	82A	88H	siblings	82A-88H
UKERi82A-R1-001	UKERiAY6-R1-004	1	0	0	0	30491	SB11-186859	SB19-189178	82A	AY6	unrelated	unrelated
UKERi82A-R1-001	UKERp82A-R1-001	0.01372	0	0.98628	0.49314	30492	SB11-186859	SB20-189366	82A	82A	duplicate	duplicate
UKERi82A-R1-001	UKERp82A-R1-002	0.01243	0	0.98757	0.49378	30510	SB11-186859	SB21-189368	82A	82A	duplicate	duplicate
UKERi82A-R1-001	UKERpAY6-R1-003	1	0	0	0	30466	SB11-186859	SB22-189432	82A	AY6	unrelated	unrelated
UKERi82A-R1-001	AY6	1	0	0	0	30520	SB11-186859	SB24-191731	82A	AY6	unrelated	unrelated
UKERi82A-R1-001	82A	0.01626	0	0.98374	0.49187	30530	SB11-186859	SB25-191732	82A	82A	duplicate	duplicate
UKERi82A-R1-001	UKERpAY6-R1-004	1	0	0	0	30539	SB11-186859	SB23-191742	82A	AY6	unrelated	unrelated
UKERi82A-R1-001	PX7	1	0	0	0	30465	SB11-186859	SC05-194021	82A	PX7	unrelated	unrelated
UKERi82A-R1-001	88H	0.18182	0.4788	0.33938	0.28939	30515	SB11-186859	SC09-194022	82A	88H	siblings	82A-88H
UKERi82A-R1-002	UKERiAY6-R1-003	1	0	0	0	30516	SB12-187972	SB13-188170	82A	AY6	unrelated	unrelated
UKERi82A-R1-002	UKERi82A-R1-001	0.01448	0	0.98552	0.49276	30351	SB12-187972	SB14-188370	82A	82A	duplicate	duplicate
UKERi82A-R1-002	UKERi82A-S1-005	0.01498	0	0.98502	0.49251	30534	SB12-187972	SB15-188473	82A	82A	duplicate	duplicate
UKERi82A-R1-002	UKERiAY6-R1-004	1	0	0	0	30503	SB12-187972	SB16-188612	82A	AY6	unrelated	unrelated
UKERi82A-R1-002	UKERi82A-S1-022	0.01692	0	0.98308	0.49154	30468	SB12-187972	SB17-188614	82A	82A	duplicate	duplicate
UKERi82A-R1-002	UKERi88H-S1-002	0.1682	0.49675	0.33505	0.29171	30484	SB12-187972	SC02-188616	82A	88H	siblings	82A-88H
UKERi82A-R1-002	UKERiPX7-S1-004	1	0	0	0	30481	SB12-187972	SC08-188786	82A	PX7	unrelated	unrelated
UKERi82A-R1-002	UKERiAY6-S1-002	1	0	0	0	30503	SB12-187972	SB18-188787	82A	AY6	unrelated	unrelated
UKERi82A-R1-002	UKERi88H-S1-009	0.17954	0.48125	0.33921	0.28992	30455	SB12-187972	SC01-188892	82A	88H	siblings	82A-88H
UKERi82A-R1-002	UKERiAY6-R1-004	1	0	0	0	30480	SB12-187972	SB19-189178	82A	AY6	unrelated	unrelated
UKERi82A-R1-002	UKERp82A-R1-001	0.00984	0	0.99016	0.49508	30493	SB12-187972	SB20-189366	82A	82A	duplicate	duplicate
UKERi82A-R1-002	UKERp82A-R1-002	0.01626	0	0.98374	0.49187	30496	SB12-187972	SB21-189368	82A	82A	duplicate	duplicate
UKERi82A-R1-002	UKERpAY6-R1-003	1	0	0	0	30465	SB12-187972	SB22-189432	82A	AY6	unrelated	unrelated
UKERi82A-R1-002	AY6	1	0	0	0	30512	SB12-187972	SB24-191731	82A	AY6	unrelated	unrelated
UKERi82A-R1-002	82A	0.01688	0	0.98312	0.49156	30517	SB12-187972	SB25-191732	82A	82A	duplicate	duplicate
UKERi82A-R1-002	UKERpAY6-R1-004	1	0	0	0	30539	SB12-187972	SB23-191742	82A	AY6	unrelated	unrelated
UKERi82A-R1-002	PX7	1	0	0	0	30447	SB12-187972	SC05-194021	82A	PX7	unrelated	unrelated
UKERi82A-R1-002	88H	0.1774	0.48371	0.33889	0.29037	30484	SB12-187972	SC09-194022	82A	88H	siblings	82A-88H
UKERiAY6-R1-003	UKERi82A-R1-001	1	0	0	0	30360	SB13-188170	SB14-188370	AY6	82A	unrelated	unrelated
UKERiAY6-R1-003	UKERi82A-S1-005	1	0	0	0	30555	SB13-188170	SB15-188473	AY6	82A	unrelated	unrelated
UKERiAY6-R1-003	UKERiAY6-R1-004	0.00591	0.00468	0.98941	0.49588	30526	SB13-188170	SB16-188612	AY6	AY6	duplicate	duplicate
UKERiAY6-R1-003	UKERi82A-S1-022	1	0	0	0	30472	SB13-188170	SB17-188614	AY6	82A	unrelated	unrelated
UKERiAY6-R1-003	UKERi88H-S1-002	0.90933	0	0.09067	0.04534	30497	SB13-188170	SC02-188616	AY6	88H	unrelated	unrelated
UKERiAY6-R1-003	UKERiPX7-S1-004	1	0	0	0	30507	SB13-188170	SC08-188786	AY6	PX7	unrelated	unrelated
UKERiAY6-R1-003	UKERiAY6-S1-002	0.00459	0.0048	0.9906	0.4965	30529	SB13-188170	SB18-188787	AY6	AY6	duplicate	duplicate
UKERiAY6-R1-003	UKERi88H-S1-009	0.90754	0	0.09246	0.04623	30467	SB13-188170	SC01-188892	AY6	88H	unrelated	unrelated
UKERiAY6-R1-003	UKERiAY6-R1-004	0.01048	0	0.98952	0.49476	30514	SB13-188170	SB19-189178	AY6	AY6	duplicate	duplicate
UKERiAY6-R1-003	UKERp82A-R1-001	1	0	0	0	30513	SB13-188170	SB20-189366	AY6	82A	unrelated	unrelated
UKERiAY6-R1-003	UKERp82A-R1-002	1	0	0	0	30505	SB13-188170	SB21-189368	AY6	82A	unrelated	unrelated
UKERiAY6-R1-003	UKERpAY6-R1-003	0.01046	0	0.98954	0.49477	30487	SB13-188170	SB22-189432	AY6	AY6	duplicate	duplicate
UKERiAY6-R1-003	AY6	0.01046	0	0.98954	0.49477	30545	SB13-188170	SB24-191731	AY6	AY6	duplicate	duplicate
UKERiAY6-R1-003	82A	1	0	0	0	30533	SB13-188170	SB25-191732	AY6	82A	unrelated	unrelated
UKERiAY6-R1-003	UKERpAY6-R1-004	0.00786	0.00052	0.99162	0.49594	30563	SB13-188170	SB23-191742	AY6	AY6	duplicate	duplicate
UKERiAY6-R1-003	PX7	1	0	0	0	30478	SB13-188170	SC05-194021	AY6	PX7	unrelated	unrelated
UKERiAY6-R1-003	88H	0.90691	0	0.09309	0.04654	30510	SB13-188170	SC09-194022	AY6	88H	unrelated	unrelated
UKERi82A-R1-001	UKERi82A-S1-005	0.00857	0.00355	0.98788	0.49483	30367	SB14-188370	SB15-188473	82A	82A	duplicate	duplicate
UKERi82A-R1-001	UKERiAY6-R1-004	1	0	0	0	30346	SB14-188370	SB16-188612	82A	AY6	unrelated	unrelated
UKERi82A-R1-001	UKERi82A-S1-022	0.01443	0	0.98557	0.49279	30352	SB14-188370	SB17-188614	82A	82A	duplicate	duplicate
UKERi82A-R1-001	UKERi88H-S1-002	0.17828	0.4845	0.33723	0.28974	30334	SB14-188370	SC02-188616	82A	88H	siblings	82A-88H
UKERi82A-R1-001	UKERiPX7-S1-004	1	0	0	0	30336	SB14-188370	SC08-188786	82A	PX7	unrelated	unrelated
UKERi82A-R1-001	UKERiAY6-S1-002	1	0	0	0	30348	SB14-188370	SB18-188787	82A	AY6	unrelated	unrelated
UKERi82A-R1-001	UKERi88H-S1-009	0.18828	0.46974	0.34198	0.28842	30318	SB14-188370	SC01-188892	82A	88H	siblings	82A-88H
UKERi82A-R1-001	UKERiAY6-R1-004	1	0	0	0	30351	SB14-188370	SB19-189178	82A	AY6	unrelated	unrelated
UKERi82A-R1-001	UKERp82A-R1-001	0.01315	0	0.98685	0.49342	30346	SB14-188370	SB20-189366	82A	82A	duplicate	duplicate
UKERi82A-R1-001	UKERp82A-R1-002	0.01895	0	0.98105	0.49052	30355	SB14-188370	SB21-189368	82A	82A	duplicate	duplicate
UKERi82A-R1-001	UKERpAY6-R1-003	1	0	0	0	30337	SB14-188370	SB22-189432	82A	AY6	unrelated	unrelated
UKERi82A-R1-001	AY6	1	0	0	0	30333	SB14-188370	SB24-191731	82A	AY6	unrelated	unrelated
UKERi82A-R1-001	82A	0.01188	0.00118	0.98694	0.49376	30346	SB14-188370	SB25-191732	82A	82A	duplicate	duplicate
UKERi82A-R1-001	UKERpAY6-R1-004	1	0	0	0	30382	SB14-188370	SB23-191742	82A	AY6	unrelated	unrelated
UKERi82A-R1-001	PX7	1	0	0	0	30324	SB14-188370	SC05-194021	82A	PX7	unrelated	unrelated
UKERi82A-R1-001	88H	0.17896	0.48312	0.33791	0.28974	30330	SB14-188370	SC09-194022	82A	88H	siblings	82A-88H
UKERi82A-S1-005	UKERiAY6-R1-004	1	0	0	0	30521	SB15-188473	SB16-188612	82A	AY6	unrelated	unrelated
UKERi82A-S1-005	UKERi82A-S1-022	0.0092	5e-05	0.99074	0.49539	30471	SB15-188473	SB17-188614	82A	82A	duplicate	duplicate
UKERi82A-S1-005	UKERi88H-S1-002	0.17338	0.48977	0.33685	0.29087	30498	SB15-188473	SC02-188616	82A	88H	siblings	82A-88H
UKERi82A-S1-005	UKERiPX7-S1-004	1	0	0	0	30503	SB15-188473	SC08-188786	82A	PX7	unrelated	unrelated
UKERi82A-S1-005	UKERiAY6-S1-002	1	0	0	0	30519	SB15-188473	SB18-188787	82A	AY6	unrelated	unrelated
UKERi82A-S1-005	UKERi88H-S1-009	0.17946	0.48194	0.3386	0.28979	30469	SB15-188473	SC01-188892	82A	88H	siblings	82A-88H
UKERi82A-S1-005	UKERiAY6-R1-004	1	0	0	0	30504	SB15-188473	SB19-189178	82A	AY6	unrelated	unrelated
UKERi82A-S1-005	UKERp82A-R1-001	0.00788	0.00097	0.99115	0.49582	30516	SB15-188473	SB20-189366	82A	82A	duplicate	duplicate
UKERi82A-S1-005	UKERp82A-R1-002	0.01306	0	0.98694	0.49347	30516	SB15-188473	SB21-189368	82A	82A	duplicate	duplicate
UKERi82A-S1-005	UKERpAY6-R1-003	1	0	0	0	30483	SB15-188473	SB22-189432	82A	AY6	unrelated	unrelated
UKERi82A-S1-005	AY6	1	0	0	0	30527	SB15-188473	SB24-191731	82A	AY6	unrelated	unrelated
UKERi82A-S1-005	82A	0.01047	0	0.98953	0.49477	30531	SB15-188473	SB25-191732	82A	82A	duplicate	duplicate
UKERi82A-S1-005	UKERpAY6-R1-004	1	0	0	0	30563	SB15-188473	SB23-191742	82A	AY6	unrelated	unrelated
UKERi82A-S1-005	PX7	1	0	0	0	30471	SB15-188473	SC05-194021	82A	PX7	unrelated	unrelated
UKERi82A-S1-005	88H	0.17849	0.48264	0.33887	0.29009	30522	SB15-188473	SC09-194022	82A	88H	siblings	82A-88H
UKERiAY6-R1-004	UKERi82A-S1-022	1	0	0	0	30457	SB16-188612	SB17-188614	AY6	82A	unrelated	unrelated
UKERiAY6-R1-004	UKERi88H-S1-002	0.90699	0	0.09301	0.0465	30483	SB16-188612	SC02-188616	AY6	88H	unrelated	unrelated
UKERiAY6-R1-004	UKERiPX7-S1-004	1	0	0	0	30481	SB16-188612	SC08-188786	AY6	PX7	unrelated	unrelated
UKERiAY6-R1-004	UKERiAY6-S1-002	0.0124	0	0.9876	0.4938	30498	SB16-188612	SB18-188787	AY6	AY6	duplicate	duplicate
UKERiAY6-R1-004	UKERi88H-S1-009	0.9061	0	0.0939	0.04695	30440	SB16-188612	SC01-188892	AY6	88H	unrelated	unrelated
UKERiAY6-R1-004	UKERiAY6-R1-004	0.0092	0.00062	0.99018	0.49525	30486	SB16-188612	SB19-189178	AY6	AY6	duplicate	duplicate
UKERiAY6-R1-004	UKERp82A-R1-001	1	0	0	0	30486	SB16-188612	SB20-189366	AY6	82A	unrelated	unrelated
UKERiAY6-R1-004	UKERp82A-R1-002	1	0	0	0	30487	SB16-188612	SB21-189368	AY6	82A	unrelated	unrelated
UKERiAY6-R1-004	UKERpAY6-R1-003	0.01241	0	0.98759	0.4938	30474	SB16-188612	SB22-189432	AY6	AY6	duplicate	duplicate
UKERiAY6-R1-004	AY6	0.01307	0	0.98693	0.49347	30511	SB16-188612	SB24-191731	AY6	AY6	duplicate	duplicate
UKERiAY6-R1-004	82A	1	0	0	0	30511	SB16-188612	SB25-191732	AY6	82A	unrelated	unrelated
UKERiAY6-R1-004	UKERpAY6-R1-004	0.00982	0	0.99018	0.49509	30542	SB16-188612	SB23-191742	AY6	AY6	duplicate	duplicate
UKERiAY6-R1-004	PX7	1	0	0	0	30459	SB16-188612	SC05-194021	AY6	PX7	unrelated	unrelated
UKERiAY6-R1-004	88H	0.9053	0	0.0947	0.04735	30490	SB16-188612	SC09-194022	AY6	88H	unrelated	unrelated
UKERi82A-S1-022	UKERi88H-S1-002	0.1796	0.48141	0.33899	0.28985	30445	SB17-188614	SC02-188616	82A	88H	siblings	82A-88H
UKERi82A-S1-022	UKERiPX7-S1-004	1	0	0	0	30448	SB17-188614	SC08-188786	82A	PX7	unrelated	unrelated
UKERi82A-S1-022	UKERiAY6-S1-002	1	0	0	0	30455	SB17-188614	SB18-188787	82A	AY6	unrelated	unrelated
UKERi82A-S1-022	UKERi88H-S1-009	0.18308	0.476	0.34093	0.28946	30414	SB17-188614	SC01-188892	82A	88H	siblings	82A-88H
UKERi82A-S1-022	UKERiAY6-R1-004	1	0	0	0	30449	SB17-188614	SB19-189178	82A	AY6	unrelated	unrelated
UKERi82A-S1-022	UKERp82A-R1-001	0.01435	0	0.98565	0.49283	30469	SB17-188614	SB20-189366	82A	82A	duplicate	duplicate
UKERi82A-S1-022	UKERp82A-R1-002	0.01434	0	0.98566	0.49283	30456	SB17-188614	SB21-189368	82A	82A	duplicate	duplicate
UKERi82A-S1-022	UKERpAY6-R1-003	1	0	0	0	30445	SB17-188614	SB22-189432	82A	AY6	unrelated	unrelated
UKERi82A-S1-022	AY6	1	0	0	0	30460	SB17-188614	SB24-191731	82A	AY6	unrelated	unrelated
UKERi82A-S1-022	82A	0.00921	0.0004	0.9904	0.4953	30453	SB17-188614	SB25-191732	82A	82A	duplicate	duplicate
UKERi82A-S1-022	UKERpAY6-R1-004	1	0	0	0	30479	SB17-188614	SB23-191742	82A	AY6	unrelated	unrelated
UKERi82A-S1-022	PX7	1	0	0	0	30427	SB17-188614	SC05-194021	82A	PX7	unrelated	unrelated
UKERi82A-S1-022	88H	0.18224	0.47764	0.34012	0.28947	30444	SB17-188614	SC09-194022	82A	88H	siblings	82A-88H
UKERi88H-S1-002	UKERiPX7-S1-004	1	0	0	0	30472	SC02-188616	SC08-188786	88H	PX7	unrelated	unrelated
UKERi88H-S1-002	UKERiAY6-S1-002	0.91085	0	0.08915	0.04457	30478	SC02-188616	SB18-188787	88H	AY6	unrelated	unrelated
UKERi88H-S1-002	UKERi88H-S1-009	0.00987	0	0.99013	0.49507	30445	SC02-188616	SC01-188892	88H	88H	duplicate	duplicate
UKERi88H-S1-002	UKERiAY6-R1-004	0.90827	0	0.09173	0.04587	30465	SC02-188616	SB19-189178	88H	AY6	unrelated	unrelated
UKERi88H-S1-002	UKERp82A-R1-001	0.17419	0.48957	0.33624	0.29051	30471	SC02-188616	SB20-189366	88H	82A	siblings	82A-88H
UKERi88H-S1-002	UKERp82A-R1-002	0.17811	0.4839	0.33799	0.28997	30475	SC02-188616	SB21-189368	88H	82A	siblings	82A-88H
UKERi88H-S1-002	UKERpAY6-R1-003	0.90927	0	0.09073	0.04536	30430	SC02-188616	SB22-189432	88H	AY6	unrelated	unrelated
UKERi88H-S1-002	AY6	0.90744	0	0.09256	0.04628	30490	SC02-188616	SB24-191731	88H	AY6	unrelated	unrelated
UKERi88H-S1-002	82A	0.16876	0.49742	0.33382	0.29126	30502	SC02-188616	SB25-191732	88H	82A	siblings	82A-88H
UKERi88H-S1-002	UKERpAY6-R1-004	0.9079	0	0.0921	0.04605	30507	SC02-188616	SB23-191742	88H	AY6	unrelated	unrelated
UKERi88H-S1-002	PX7	1	0	0	0	30440	SC02-188616	SC05-194021	88H	PX7	unrelated	unrelated
UKERi88H-S1-002	88H	0.00854	0.00068	0.99077	0.49556	30487	SC02-188616	SC09-194022	88H	88H	duplicate	duplicate
UKERiPX7-S1-004	UKERiAY6-S1-002	1	0	0	0	30491	SC08-188786	SB18-188787	PX7	AY6	unrelated	unrelated
UKERiPX7-S1-004	UKERi88H-S1-009	1	0	0	0	30433	SC08-188786	SC01-188892	PX7	88H	unrelated	unrelated
UKERiPX7-S1-004	UKERiAY6-R1-004	1	0	0	0	30474	SC08-188786	SB19-189178	PX7	AY6	unrelated	unrelated
UKERiPX7-S1-004	UKERp82A-R1-001	1	0	0	0	30469	SC08-188786	SB20-189366	PX7	82A	unrelated	unrelated
UKERiPX7-S1-004	UKERp82A-R1-002	1	0	0	0	30478	SC08-188786	SB21-189368	PX7	82A	unrelated	unrelated
UKERiPX7-S1-004	UKERpAY6-R1-003	1	0	0	0	30452	SC08-188786	SB22-189432	PX7	AY6	unrelated	unrelated
UKERiPX7-S1-004	AY6	1	0	0	0	30484	SC08-188786	SB24-191731	PX7	AY6	unrelated	unrelated
UKERiPX7-S1-004	82A	1	0	0	0	30471	SC08-188786	SB25-191732	PX7	82A	unrelated	unrelated
UKERiPX7-S1-004	UKERpAY6-R1-004	1	0	0	0	30511	SC08-188786	SB23-191742	PX7	AY6	unrelated	unrelated
UKERiPX7-S1-004	PX7	0.0092	0.00199	0.98881	0.4949	30486	SC08-188786	SC05-194021	PX7	PX7	duplicate	duplicate
UKERiPX7-S1-004	88H	1	0	0	0	30462	SC08-188786	SC09-194022	PX7	88H	unrelated	unrelated
UKERiAY6-S1-002	UKERi88H-S1-009	0.90751	0	0.09249	0.04625	30456	SB18-188787	SC01-188892	AY6	88H	unrelated	unrelated
UKERiAY6-S1-002	UKERiAY6-R1-004	0.00788	0.0012	0.99092	0.49576	30508	SB18-188787	SB19-189178	AY6	AY6	duplicate	duplicate
UKERiAY6-S1-002	UKERp82A-R1-001	1	0	0	0	30483	SB18-188787	SB20-189366	AY6	82A	unrelated	unrelated
UKERiAY6-S1-002	UKERp82A-R1-002	1	0	0	0	30507	SB18-188787	SB21-189368	AY6	82A	unrelated	unrelated
UKERiAY6-S1-002	UKERpAY6-R1-003	0.00788	0	0.99212	0.49606	30480	SB18-188787	SB22-189432	AY6	AY6	duplicate	duplicate
UKERiAY6-S1-002	AY6	0.00787	0.00268	0.98945	0.49539	30525	SB18-188787	SB24-191731	AY6	AY6	duplicate	duplicate
UKERiAY6-S1-002	82A	1	0	0	0	30512	SB18-188787	SB25-191732	AY6	82A	unrelated	unrelated
UKERiAY6-S1-002	UKERpAY6-R1-004	0.00917	0	0.99083	0.49542	30544	SB18-188787	SB23-191742	AY6	AY6	duplicate	duplicate
UKERiAY6-S1-002	PX7	1	0	0	0	30460	SB18-188787	SC05-194021	AY6	PX7	unrelated	unrelated
UKERiAY6-S1-002	88H	0.90776	0	0.09224	0.04612	30484	SB18-188787	SC09-194022	AY6	88H	unrelated	unrelated
UKERi88H-S1-009	UKERiAY6-R1-004	0.90698	0	0.09302	0.04651	30436	SC01-188892	SB19-189178	88H	AY6	unrelated	unrelated
UKERi88H-S1-009	UKERp82A-R1-001	0.18366	0.47436	0.34198	0.28958	30427	SC01-188892	SB20-189366	88H	82A	siblings	82A-88H
UKERi88H-S1-009	UKERp82A-R1-002	0.18028	0.48082	0.3389	0.28966	30442	SC01-188892	SB21-189368	88H	82A	siblings	82A-88H
UKERi88H-S1-009	UKERpAY6-R1-003	0.90535	0	0.09465	0.04732	30422	SC01-188892	SB22-189432	88H	AY6	unrelated	unrelated
UKERi88H-S1-009	AY6	0.90591	0	0.09409	0.04705	30454	SC01-188892	SB24-191731	88H	AY6	unrelated	unrelated
UKERi88H-S1-009	82A	0.18277	0.47803	0.3392	0.28911	30466	SC01-188892	SB25-191732	88H	82A	siblings	82A-88H
UKERi88H-S1-009	UKERpAY6-R1-004	0.90517	0	0.09483	0.04741	30474	SC01-188892	SB23-191742	88H	AY6	unrelated	unrelated
UKERi88H-S1-009	PX7	1	0	0	0	30408	SC01-188892	SC05-194021	88H	PX7	unrelated	unrelated
UKERi88H-S1-009	88H	0.01563	0	0.98437	0.49218	30450	SC01-188892	SC09-194022	88H	88H	duplicate	duplicate
UKERiAY6-R1-004	UKERp82A-R1-001	1	0	0	0	30484	SB19-189178	SB20-189366	AY6	82A	unrelated	unrelated
UKERiAY6-R1-004	UKERp82A-R1-002	1	0	0	0	30483	SB19-189178	SB21-189368	AY6	82A	unrelated	unrelated
UKERiAY6-R1-004	UKERpAY6-R1-003	0.01113	0	0.98887	0.49444	30462	SB19-189178	SB22-189432	AY6	AY6	duplicate	duplicate
UKERiAY6-R1-004	AY6	0.0105	0	0.9895	0.49475	30504	SB19-189178	SB24-191731	AY6	AY6	duplicate	duplicate
UKERiAY6-R1-004	82A	1	0	0	0	30499	SB19-189178	SB25-191732	AY6	82A	unrelated	unrelated
UKERiAY6-R1-004	UKERpAY6-R1-004	0.01369	0	0.98631	0.49316	30548	SB19-189178	SB23-191742	AY6	AY6	duplicate	duplicate
UKERiAY6-R1-004	PX7	1	0	0	0	30448	SB19-189178	SC05-194021	AY6	PX7	unrelated	unrelated
UKERiAY6-R1-004	88H	0.90625	0	0.09375	0.04688	30477	SB19-189178	SC09-194022	AY6	88H	unrelated	unrelated
UKERp82A-R1-001	UKERp82A-R1-002	0.00983	0	0.99017	0.49509	30487	SB20-189366	SB21-189368	82A	82A	duplicate	duplicate
UKERp82A-R1-001	UKERpAY6-R1-003	1	0	0	0	30464	SB20-189366	SB22-189432	82A	AY6	unrelated	unrelated
UKERp82A-R1-001	AY6	1	0	0	0	30486	SB20-189366	SB24-191731	82A	AY6	unrelated	unrelated
UKERp82A-R1-001	82A	0.01497	0	0.98503	0.49251	30491	SB20-189366	SB25-191732	82A	82A	duplicate	duplicate
UKERp82A-R1-001	UKERpAY6-R1-004	1	0	0	0	30523	SB20-189366	SB23-191742	82A	AY6	unrelated	unrelated
UKERp82A-R1-001	PX7	1	0	0	0	30449	SB20-189366	SC05-194021	82A	PX7	unrelated	unrelated
UKERp82A-R1-001	88H	0.18401	0.47603	0.33996	0.28899	30477	SB20-189366	SC09-194022	82A	88H	siblings	82A-88H
UKERp82A-R1-002	UKERpAY6-R1-003	1	0	0	0	30464	SB21-189368	SB22-189432	82A	AY6	unrelated	unrelated
UKERp82A-R1-002	AY6	1	0	0	0	30492	SB21-189368	SB24-191731	82A	AY6	unrelated	unrelated
UKERp82A-R1-002	82A	0.01372	0	0.98628	0.49314	30506	SB21-189368	SB25-191732	82A	82A	duplicate	duplicate
UKERp82A-R1-002	UKERpAY6-R1-004	1	0	0	0	30526	SB21-189368	SB23-191742	82A	AY6	unrelated	unrelated
UKERp82A-R1-002	PX7	1	0	0	0	30449	SB21-189368	SC05-194021	82A	PX7	unrelated	unrelated
UKERp82A-R1-002	88H	0.18328	0.47624	0.34047	0.2893	30489	SB21-189368	SC09-194022	82A	88H	siblings	82A-88H
UKERpAY6-R1-003	AY6	0.01048	0	0.98952	0.49476	30470	SB22-189432	SB24-191731	AY6	AY6	duplicate	duplicate
UKERpAY6-R1-003	82A	0.90333	0	0.09667	0.04833	30455	SB22-189432	SB25-191732	AY6	82A	unrelated	unrelated
UKERpAY6-R1-003	UKERpAY6-R1-004	0.01367	0	0.98633	0.49316	30500	SB22-189432	SB23-191742	AY6	AY6	duplicate	duplicate
UKERpAY6-R1-003	PX7	1	0	0	0	30436	SB22-189432	SC05-194021	AY6	PX7	unrelated	unrelated
UKERpAY6-R1-003	88H	0.90608	0	0.09392	0.04696	30451	SB22-189432	SC09-194022	AY6	88H	unrelated	unrelated
AY6	82A	1	0	0	0	30525	SB24-191731	SB25-191732	AY6	82A	unrelated	unrelated
AY6	UKERpAY6-R1-004	0.00787	0.0012	0.99094	0.49577	30559	SB24-191731	SB23-191742	AY6	AY6	duplicate	duplicate
AY6	PX7	1	0	0	0	30458	SB24-191731	SC05-194021	AY6	PX7	unrelated	unrelated
AY6	88H	0.90418	0	0.09582	0.04791	30497	SB24-191731	SC09-194022	AY6	88H	unrelated	unrelated
82A	UKERpAY6-R1-004	1	0	0	0	30545	SB25-191732	SB23-191742	82A	AY6	unrelated	unrelated
82A	PX7	1	0	0	0	30450	SB25-191732	SC05-194021	82A	PX7	unrelated	unrelated
82A	88H	0.17601	0.48714	0.33686	0.29021	30498	SB25-191732	SC09-194022	82A	88H	siblings	82A-88H
UKERpAY6-R1-004	PX7	1	0	0	0	30486	SB23-191742	SC05-194021	AY6	PX7	unrelated	unrelated
UKERpAY6-R1-004	88H	0.90658	0	0.09342	0.04671	30520	SB23-191742	SC09-194022	AY6	88H	unrelated	unrelated
PX7	88H	1	0	0	0	30444	SC05-194021	SC09-194022	PX7	88H	unrelated	unrelated

## Sheet: Array_identity
ID1	ID2	IBD0	IBD1	IBD2	KINSHIP	NSNP	file1	file2	study_ID_individual1	study_ID_individual2	status	pair
UKERfRJO-X-001	UKERfC99-X-001	0.92463	0	0.07537	0.03768	11464	993_120896_84618_112665	993_120897_84094_111586	RJO	C99	unrelated	unrelated
UKERfRJO-X-001	UKERfVK2-X-001	0.90575	0.04508	0.04917	0.03586	11572	993_120896_84618_112665	993_120898_84095_111587	RJO	VK2	unrelated	unrelated
UKERfRJO-X-001	UKERfPX7-X-001	0.95166	0	0.04834	0.02417	11417	993_120896_84618_112665	993_120899_84267_111952	RJO	PX7	unrelated	unrelated
UKERfRJO-X-001	UKERfJ2C-X-001	0.89449	0.06176	0.04375	0.03731	11584	993_120896_84618_112665	993_120921_84414_112320	RJO	J2C	unrelated	unrelated
UKERfRJO-X-001	UKERfM89-X-001	0.93894	0	0.06106	0.03053	11587	993_120896_84618_112665	993_120922_84617_112664	RJO	M89	unrelated	unrelated
UKERfRJO-X-001	UKERfR66-X-001	0.93871	0.00702	0.05426	0.02889	11573	993_120896_84618_112665	993_120923_84096_111588	RJO	R66	unrelated	unrelated
UKERfRJO-X-001	UKERfAY6-X-001	0.90773	0.03399	0.05827	0.03763	11573	993_120896_84618_112665	993_120925_84098_111590	RJO	AY6	unrelated	unrelated
UKERfRJO-X-001	UKERf88H-X-001	0.92617	0.02872	0.04511	0.02973	11420	993_120896_84618_112665	993_120926_84099_111591	RJO	88H	unrelated	unrelated
UKERfRJO-X-001	UKERiG3G-R1-032	0.91441	0.0361	0.04949	0.03377	11593	993_120896_84618_112665	993_145271_84615_144614	RJO	G3G	unrelated	unrelated
UKERfRJO-X-001	UKERi1E4-R1-012	0.93541	0.00998	0.05461	0.0298	11550	993_120896_84618_112665	993_145273_84097_144600	RJO	1E4	unrelated	unrelated
UKERfRJO-X-001	UKERf1E4-X-001	0.92985	0.01784	0.05232	0.03062	11542	993_120896_84618_112665	993_146438_84097_111589	RJO	1E4	unrelated	unrelated
UKERfRJO-X-001	UKERfO3H-X-001	0.93756	0	0.06244	0.03122	11583	993_120896_84618_112665	993_146439_84100_111592	RJO	O3H	unrelated	unrelated
UKERfRJO-X-001	UKERf82A-X-001	0.92212	0.03166	0.04622	0.03103	11548	993_120896_84618_112665	993_146440_84102_111593	RJO	82A	unrelated	unrelated
UKERfRJO-X-001	UKERf33Q-X-001	0.92592	0.02115	0.05293	0.03175	11578	993_120896_84618_112665	993_146441_84266_111951	RJO	33Q	unrelated	unrelated
UKERfRJO-X-001	UKERf1JF-X-001	0.90836	0.02706	0.06458	0.03905	11565	993_120896_84618_112665	993_146442_84415_112321	RJO	1JF	unrelated	unrelated
UKERfRJO-X-001	UKERfG3G-X-001	0.89962	0.05491	0.04547	0.03646	11518	993_120896_84618_112665	993_146443_84615_112662	RJO	G3G	unrelated	unrelated
UKERfRJO-X-001	UKERi1E4-R1-003	0.93572	0.01204	0.05225	0.02913	11559	993_120896_84618_112665	993_146533_84097_145576	RJO	1E4	unrelated	unrelated
UKERfRJO-X-001	UKERiR66-R1-007	0.94084	0.00517	0.054	0.02829	11585	993_120896_84618_112665	993_148684_84096_147625	RJO	R66	unrelated	unrelated
UKERfRJO-X-001	UKERiG3G-R1-047	0.91076	0.04068	0.04856	0.03445	11587	993_120896_84618_112665	993_151018_84615_149598	RJO	G3G	unrelated	unrelated
UKERfRJO-X-001	UKERiJ2C-R1-015	0.89436	0.06179	0.04385	0.03737	11599	993_120896_84618_112665	993_166279_109166_161530	RJO	J2C	unrelated	unrelated
UKERfRJO-X-001	UKERiO3H-R1-001	0.93245	0.00562	0.06193	0.03237	11561	993_120896_84618_112665	993_166294_84100_161372	RJO	O3H	unrelated	unrelated
UKERfRJO-X-001	UKERiRJO-R1-003	0	0.00087	0.99913	0.49978	11579	993_120896_84618_112665	993_166295_84618_161664	RJO	RJO	duplicate	duplicate
UKERfRJO-X-001	UKERiO3H-R1-003	0.93712	0	0.06288	0.03144	11591	993_120896_84618_112665	993_166790_84100_161914_wdh	RJO	O3H	unrelated	unrelated
UKERfRJO-X-001	UKERiO3H-R1-005	0.93563	0.00072	0.06364	0.032	11560	993_120896_84618_112665	993_166791_84100_161915_wdh	RJO	O3H	unrelated	unrelated
UKERfRJO-X-001	UKERiR66-R1-014	0.93853	0.0069	0.05457	0.02901	11588	993_120896_84618_112665	993_166792_84096_161916_wdh	RJO	R66	unrelated	unrelated
UKERfRJO-X-001	UKERiJ2C-R1-012	0.8883	0.06893	0.04277	0.03862	11584	993_120896_84618_112665	993_168596_84414_163479	RJO	J2C	unrelated	unrelated
UKERfRJO-X-001	UKERiRJO-R1-005	0	0.0013	0.9987	0.49967	11592	993_120896_84618_112665	993_169189_84618_163674	RJO	RJO	duplicate	duplicate
UKERfRJO-X-001	UKERiJ2C-R1-003	0.88198	0.07625	0.04176	0.03994	11545	993_120896_84618_112665	993_175212_84414_164203	RJO	J2C	unrelated	unrelated
UKERfRJO-X-001	UKERiRJO-R1-008	0	0.00745	0.99255	0.49814	11483	993_120896_84618_112665	993_178678_84618_172305	RJO	RJO	duplicate	duplicate
UKERfRJO-X-001	UKERi82A-R1-001	0.91694	0.037	0.04605	0.03228	11548	993_120896_84618_112665	993_179555_84102_173013	RJO	82A	unrelated	unrelated
UKERfRJO-X-001	UKERi1JF-R1-011	0.89816	0.04202	0.05982	0.04042	11550	993_120896_84618_112665	993_179556_84415_173016	RJO	1JF	unrelated	unrelated
UKERfRJO-X-001	UKERiM89-R1-002	0.94125	0.00029	0.05846	0.0293	11491	993_120896_84618_112665	993_182521_84617_173544	RJO	M89	unrelated	unrelated
UKERfRJO-X-001	UKERi82A-R1-001	0.92013	0.03239	0.04748	0.03184	11560	993_120896_84618_112665	993_182523_84102_173548	RJO	82A	unrelated	unrelated
UKERfRJO-X-001	UKERi1JF-R1-018	0.90561	0.03189	0.0625	0.03922	11587	993_120896_84618_112665	993_182524_84415_173793	RJO	1JF	unrelated	unrelated
UKERfRJO-X-001	UKERi33Q-R1-002	0.92314	0.02431	0.05255	0.03235	11574	993_120896_84618_112665	993_182525_84266_174004	RJO	33Q	unrelated	unrelated
UKERfRJO-X-001	UKERiAY6-R1-002	0.90846	0.03286	0.05868	0.03755	11590	993_120896_84618_112665	993_182526_84098_174909	RJO	AY6	unrelated	unrelated
UKERfRJO-X-001	UKERiPX7-R1-001	0.95101	0	0.04899	0.02449	11578	993_120896_84618_112665	993_182527_84267_174911	RJO	PX7	unrelated	unrelated
UKERfRJO-X-001	UKERi88H-R1-001	0.94542	0.00397	0.05061	0.0263	11592	993_120896_84618_112665	993_182528_84099_174913	RJO	88H	unrelated	unrelated
UKERfRJO-X-001	UKERiAY6-R1-003	0.91045	0.0296	0.05995	0.03738	11591	993_120896_84618_112665	993_183197_84098_175678	RJO	AY6	unrelated	unrelated
UKERfRJO-X-001	UKERi88H-R1-002	0.93851	0.01205	0.04944	0.02773	11550	993_120896_84618_112665	993_183198_84099_175684	RJO	88H	unrelated	unrelated
UKERfRJO-X-001	UKERiPX7-R1-002	0.94984	0	0.05016	0.02508	11594	993_120896_84618_112665	993_183199_84267_175747	RJO	PX7	unrelated	unrelated
UKERfRJO-X-001	UKERi82A-R1-002	0.92687	0.02364	0.04948	0.03065	11579	993_120896_84618_112665	993_183200_84102_175748	RJO	82A	unrelated	unrelated
UKERfRJO-X-001	UKERiM89-R1-005	0.93911	0	0.06089	0.03044	11589	993_120896_84618_112665	993_184721_84617_177305	RJO	M89	unrelated	unrelated
UKERfRJO-X-001	UKERiM89-R1-006	0.93877	0	0.06123	0.03062	11578	993_120896_84618_112665	993_186502_84617_178482	RJO	M89	unrelated	unrelated
UKERfRJO-X-001	UKERiPX7-R1-003	0.95154	0	0.04846	0.02423	11555	993_120896_84618_112665	993_186503_84267_178483	RJO	PX7	unrelated	unrelated
UKERfRJO-X-001	UKERi1JF-R1-002	0.90783	0.02842	0.06375	0.03898	11585	993_120896_84618_112665	993_187879_84415_179336	RJO	1JF	unrelated	unrelated
UKERfRJO-X-001	UKERiC99-R1-008	0.92168	0	0.07832	0.03916	11591	993_120896_84618_112665	993_187880_84094_179338	RJO	C99	unrelated	unrelated
UKERfRJO-X-001	UKERiC99-R1-007	0.92216	0	0.07784	0.03892	11593	993_120896_84618_112665	993_187881_84094_179453	RJO	C99	unrelated	unrelated
UKERfRJO-X-001	UKERiAY6-R1-004	0.9037	0.03819	0.05811	0.0386	11585	993_120896_84618_112665	993_187882_84098_179457	RJO	AY6	unrelated	unrelated
UKERfRJO-X-001	UKERi1E4-R1-016	0.93289	0.0146	0.0525	0.0299	11594	993_120896_84618_112665	993_188081_84097_179681	RJO	1E4	unrelated	unrelated
UKERfRJO-X-001	UKERi33Q-R1-016	0.92314	0.02512	0.05174	0.03215	11600	993_120896_84618_112665	993_188082_84266_179685	RJO	33Q	unrelated	unrelated
UKERfRJO-X-001	UKERi33Q-R1-106	0.92615	0.02145	0.05239	0.03156	11588	993_120896_84618_112665	993_190152_84266_181266	RJO	33Q	unrelated	unrelated
UKERfRJO-X-001	UKERiAY6-R1-005	0.91005	0.03081	0.05914	0.03727	11583	993_120896_84618_112665	993_190153_84098_181334	RJO	AY6	unrelated	unrelated
UKERfRJO-X-001	UKERi82A-R1-003	0.92845	0.02263	0.04893	0.03012	11598	993_120896_84618_112665	993_190154_84102_181337	RJO	82A	unrelated	unrelated
UKERfRJO-X-001	UKERiG3G-R1-039	0.91132	0.03925	0.04943	0.03453	11593	993_120896_84618_112665	993_190857_84615_181754	RJO	G3G	unrelated	unrelated
UKERfRJO-X-001	UKERiAY6-R1-006	0.90862	0.03178	0.0596	0.03775	11588	993_120896_84618_112665	993_192465_84098_183395	RJO	AY6	unrelated	unrelated
UKERfRJO-X-001	UKERiPX7-R1-005	0.95068	0	0.04932	0.02466	11591	993_120896_84618_112665	993_192466_84267_183397	RJO	PX7	unrelated	unrelated
UKERfRJO-X-001	UKERi88H-R1-005	0.94545	0.00299	0.05155	0.02652	11579	993_120896_84618_112665	993_192467_84099_183398	RJO	88H	unrelated	unrelated
UKERfRJO-X-001	UKERiPX7-R1-006	0.94973	0	0.05027	0.02514	11593	993_120896_84618_112665	993_193695_84267_184373	RJO	PX7	unrelated	unrelated
UKERfRJO-X-001	UKERiVK2-R1-005	0.90672	0.04372	0.04956	0.03571	11586	993_120896_84618_112665	993_195936_84095_185528	RJO	VK2	unrelated	unrelated
UKERfRJO-X-001	UKERiVK2-R1-007	0.90632	0.04414	0.04954	0.0358	11591	993_120896_84618_112665	993_195937_84095_185529	RJO	VK2	unrelated	unrelated
UKERfRJO-X-001	UKERiVK2-R1-016	0.9104	0.03839	0.05121	0.0352	11526	993_120896_84618_112665	993_195938_84095_185531	RJO	VK2	unrelated	unrelated
UKERfRJO-X-001	UKERf4AA-X-001	0.92028	0.0166	0.06311	0.03571	11571	993_120896_84618_112665	993_197386_117583_186683	RJO	4AA	unrelated	unrelated
UKERfRJO-X-001	UKERi4AA-R1-006	0.92417	0.01299	0.06284	0.03467	11587	993_120896_84618_112665	993_197387_117583_179682	RJO	4AA	unrelated	unrelated
UKERfRJO-X-001	UKERi82A-R1-002	0.92005	0.03289	0.04706	0.03175	11574	993_120896_84618_112665	993_197448_84102_186824	RJO	82A	unrelated	unrelated
UKERfRJO-X-001	UKERiAY6-R1-003	0.90691	0.03354	0.05956	0.03816	11544	993_120896_84618_112665	993_197450_84098_186858	RJO	AY6	unrelated	unrelated
UKERfRJO-X-001	UKERi82A-R1-001	0.92583	0.02579	0.04838	0.03064	11592	993_120896_84618_112665	993_197452_84102_186859	RJO	82A	unrelated	unrelated
UKERfRJO-X-001	UKERi82A-R1-002	0.92536	0.02621	0.04844	0.03077	11598	993_120896_84618_112665	993_200163_84102_187972	RJO	82A	unrelated	unrelated
UKERfRJO-X-001	UKERiAY6-R1-003	0.91061	0.02917	0.06023	0.03741	11589	993_120896_84618_112665	993_200164_84098_188171	RJO	AY6	unrelated	unrelated
UKERfRJO-X-001	UKERi82A-R1-001	0.92513	0.02626	0.04861	0.03087	11575	993_120896_84618_112665	993_200165_84102_188371	RJO	82A	unrelated	unrelated
UKERfRJO-X-001	UKERi82A-S1-005	0.921	0.03155	0.04745	0.03161	11588	993_120896_84618_112665	993_200166_84102_188474	RJO	82A	unrelated	unrelated
UKERfRJO-X-001	UKERi82A-S1-004	0.92283	0.02908	0.0481	0.03132	11578	993_120896_84618_112665	993_200167_84102_188475	RJO	82A	unrelated	unrelated
UKERfRJO-X-001	UKERiAY6-R1-004	0.90407	0.03771	0.05822	0.03854	11567	993_120896_84618_112665	993_200168_84098_188613	RJO	AY6	unrelated	unrelated
UKERfRJO-X-001	UKERi82A-S1-022	0.92623	0.02515	0.04862	0.0306	11587	993_120896_84618_112665	993_200169_84102_188614_wdh2	RJO	82A	unrelated	unrelated
UKERfRJO-X-001	UKERi88H-S1-002	0.94293	0.0068	0.05027	0.02684	11572	993_120896_84618_112665	993_200170_84099_188617	RJO	88H	unrelated	unrelated
UKERfRJO-X-001	UKERiPX7-S1-004	0.95006	0	0.04994	0.02497	11595	993_120896_84618_112665	993_200171_84267_188786	RJO	PX7	unrelated	unrelated
UKERfRJO-X-001	UKERiAY6-S1-002	0.9114	0.02862	0.05998	0.03715	11592	993_120896_84618_112665	993_200172_84098_188787	RJO	AY6	unrelated	unrelated
UKERfRJO-X-001	UKERi88H-S1-009	0.94249	0.00733	0.05017	0.02692	11590	993_120896_84618_112665	993_200242_84099_188892_wdh	RJO	88H	unrelated	unrelated
UKERfRJO-X-001	UKERi88H-S1-021	0.94513	0.00473	0.05014	0.02625	11583	993_120896_84618_112665	993_200243_84099_188893_wdh	RJO	88H	unrelated	unrelated
UKERfRJO-X-001	UKERiAY6-R1-004	0.90901	0.03136	0.05963	0.03765	11583	993_120896_84618_112665	993_200643_84098_189178_wdh	RJO	AY6	unrelated	unrelated
UKERfRJO-X-001	UKERp82A-R1-001	0.9256	0.02578	0.04862	0.03076	11595	993_120896_84618_112665	993_203167_84102_189367	RJO	82A	unrelated	unrelated
UKERfRJO-X-001	UKERp82A-R1-002	0.91813	0.03698	0.04488	0.03169	11520	993_120896_84618_112665	993_203168_84102_189368	RJO	82A	unrelated	unrelated
UKERfRJO-X-001	UKERpAY6-R1-003	0.90806	0.03147	0.06047	0.0381	11582	993_120896_84618_112665	993_203169_84098_189433	RJO	AY6	unrelated	unrelated
UKERfRJO-X-001	UKERpAY6-R1-004	0.90956	0.03159	0.05884	0.03732	11576	993_120896_84618_112665	993_203343_84098_191742	RJO	AY6	unrelated	unrelated
UKERfRJO-X-001	UKERfK22-X-001	0.95144	0	0.04856	0.02428	11583	993_120896_84618_112665	993_206160_117631_193655	RJO	K22	unrelated	unrelated
UKERfRJO-X-001	UKERiK22-R1-022	0.89979	0.0591	0.04111	0.03533	11383	993_120896_84618_112665	993_206162_117631_179687	RJO	K22	unrelated	unrelated
UKERfRJO-X-001	UKERi4AA-S1-006	0.91901	0.01988	0.06111	0.03552	11561	993_120896_84618_112665	993_211606_117583_197404	RJO	4AA	unrelated	unrelated
UKERfRJO-X-001	UKERiK22-S1-001	0.95277	0	0.04723	0.02361	11554	993_120896_84618_112665	993_211608_117631_197406	RJO	K22	unrelated	unrelated
UKERfRJO-X-001	UKERiG7G-S1-001	0.93803	0	0.06197	0.03098	11599	993_120896_84618_112665	993_211609_120554_197408	RJO	G7G	unrelated	unrelated
UKERfRJO-X-001	UKERiK22-S1-003	0.95285	0	0.04715	0.02357	11588	993_120896_84618_112665	993_211901_117631_197582	RJO	K22	unrelated	unrelated
UKERfRJO-X-001	UKERiG7G-S1-008	0.9378	0	0.0622	0.0311	11589	993_120896_84618_112665	993_211902_120554_197584	RJO	G7G	unrelated	unrelated
UKERfRJO-X-001	UKERi55O-S1-002	0.92687	0.01505	0.05809	0.03281	11592	993_120896_84618_112665	993_211903_120462_197586	RJO	55O	unrelated	unrelated
UKERfRJO-X-001	UKERfG7G-X-001	0.93806	0	0.06194	0.03097	11570	993_120896_84618_112665	993_211904_120554_197587	RJO	G7G	unrelated	unrelated
UKERfRJO-X-001	UKERi55O-S1-004	0.921	0.02344	0.05556	0.03364	11575	993_120896_84618_112665	993_212151_120462_197780	RJO	55O	unrelated	unrelated
UKERfRJO-X-001	UKERf55O-X-001	0.92568	0.01593	0.05839	0.03318	11581	993_120896_84618_112665	993_212152_120462_197781	RJO	55O	unrelated	unrelated
UKERfRJO-X-001	CT1-X-001	0.92853	0.02458	0.04689	0.02959	11597	993_120896_84618_112665	CTL1_45785_160405(32.3)_Fibroblast	RJO	CT1	unrelated	unrelated
UKERfRJO-X-001	CT1-S1-010	0.91662	0.04072	0.04266	0.03151	11513	993_120896_84618_112665	CTL1_P27315_SiPSC10_P5_160624(32.3)	RJO	CT1	unrelated	unrelated
UKERfRJO-X-001	CT1-S1-011	0.92593	0.02672	0.04735	0.03036	11565	993_120896_84618_112665	CTL1_P27315_SiPSC11_P5_160624(32.3)	RJO	CT1	unrelated	unrelated
UKERfRJO-X-001	UKERiFF2-S1-012	0.95119	0	0.04881	0.0244	11571	993_120896_84618_112665	CTL2_ERF19 E12 P10_160928(32.3)	RJO	FF2	unrelated	unrelated
UKERfRJO-X-001	UKERiFF2-S1-006	0.9554	0	0.0446	0.0223	11527	993_120896_84618_112665	CTL2_ERF19 E6 P10_160928(32.3)	RJO	FF2	unrelated	unrelated
UKERfRJO-X-001	UKERfFF2-X-001	0.95477	0	0.04523	0.02261	11536	993_120896_84618_112665	CTL2_ERF19 Fibroblast P6_160928(32.3)	RJO	FF2	unrelated	unrelated
UKERfRJO-X-001	PT1-X-001	0.8957	0.05997	0.04433	0.03716	11595	993_120896_84618_112665	Pt1_45780_160405(32.3)_Fibroblast	RJO	PT1	unrelated	unrelated
UKERfRJO-X-001	PT1-S1-011	0.89668	0.05912	0.04419	0.03688	11569	993_120896_84618_112665	Pt1_P27193_SiPSC11_P5_160624(32.3)	RJO	PT1	unrelated	unrelated
UKERfRJO-X-001	PT1-S1-016	0.89813	0.05691	0.04496	0.03671	11577	993_120896_84618_112665	Pt1_P27193_SiPSC16_P4_160624(32.3)	RJO	PT1	unrelated	unrelated
UKERfRJO-X-001	PT2-X-001	0.93849	0	0.06151	0.03075	11589	993_120896_84618_112665	Pt2_45784_160405(32.3)_Fibroblast	RJO	PT2	unrelated	unrelated
UKERfRJO-X-001	PT2-S1-012	0.93642	0	0.06358	0.03179	11527	993_120896_84618_112665	Pt2_P27301_SiPSC12_P5_160624(32.3)	RJO	PT2	unrelated	unrelated
UKERfRJO-X-001	PT2-S1-009	0.93724	0	0.06276	0.03138	11581	993_120896_84618_112665	Pt2_P27301_SiPSC9_P5_160624(32.3)	RJO	PT2	unrelated	unrelated
UKERfC99-X-001	UKERfVK2-X-001	0.91292	0.04231	0.04477	0.03296	11468	993_120897_84094_111586	993_120898_84095_111587	C99	VK2	unrelated	unrelated
UKERfC99-X-001	UKERfPX7-X-001	0.89247	0.06483	0.0427	0.03756	11329	993_120897_84094_111586	993_120899_84267_111952	C99	PX7	unrelated	unrelated
UKERfC99-X-001	UKERfJ2C-X-001	0.90621	0.05703	0.03677	0.03264	11487	993_120897_84094_111586	993_120921_84414_112320	C99	J2C	unrelated	unrelated
UKERfC99-X-001	UKERfM89-X-001	0.92294	0	0.07706	0.03853	11488	993_120897_84094_111586	993_120922_84617_112664	C99	M89	unrelated	unrelated
UKERfC99-X-001	UKERfR66-X-001	0.92069	0.03812	0.04119	0.03012	11475	993_120897_84094_111586	993_120923_84096_111588	C99	R66	unrelated	unrelated
UKERfC99-X-001	UKERfAY6-X-001	0.89361	0.06071	0.04567	0.03802	11475	993_120897_84094_111586	993_120925_84098_111590	C99	AY6	unrelated	unrelated
UKERfC99-X-001	UKERf88H-X-001	0.90318	0.05107	0.04575	0.03564	11327	993_120897_84094_111586	993_120926_84099_111591	C99	88H	unrelated	unrelated
UKERfC99-X-001	UKERiG3G-R1-032	0.89942	0.05043	0.05015	0.03768	11494	993_120897_84094_111586	993_145271_84615_144614	C99	G3G	unrelated	unrelated
UKERfC99-X-001	UKERi1E4-R1-012	0.81031	0.14019	0.0495	0.0598	11460	993_120897_84094_111586	993_145273_84097_144600	C99	1E4	unrelated	unrelated
UKERfC99-X-001	UKERf1E4-X-001	0.81617	0.1347	0.04914	0.05824	11451	993_120897_84094_111586	993_146438_84097_111589	C99	1E4	unrelated	unrelated
UKERfC99-X-001	UKERfO3H-X-001	0.89234	0.05708	0.05058	0.03956	11478	993_120897_84094_111586	993_146439_84100_111592	C99	O3H	unrelated	unrelated
UKERfC99-X-001	UKERf82A-X-001	0.88393	0.06666	0.04941	0.04137	11452	993_120897_84094_111586	993_146440_84102_111593	C99	82A	unrelated	unrelated
UKERfC99-X-001	UKERf33Q-X-001	0.91212	0.02978	0.05809	0.03649	11478	993_120897_84094_111586	993_146441_84266_111951	C99	33Q	unrelated	unrelated
UKERfC99-X-001	UKERf1JF-X-001	0.92318	0.02454	0.05229	0.03228	11470	993_120897_84094_111586	993_146442_84415_112321	C99	1JF	unrelated	unrelated
UKERfC99-X-001	UKERfG3G-X-001	0.89214	0.05866	0.0492	0.03927	11427	993_120897_84094_111586	993_146443_84615_112662	C99	G3G	unrelated	unrelated
UKERfC99-X-001	UKERi1E4-R1-003	0.8179	0.13354	0.04856	0.05767	11456	993_120897_84094_111586	993_146533_84097_145576	C99	1E4	unrelated	unrelated
UKERfC99-X-001	UKERiR66-R1-007	0.92293	0.0349	0.04217	0.02981	11486	993_120897_84094_111586	993_148684_84096_147625	C99	R66	unrelated	unrelated
UKERfC99-X-001	UKERiG3G-R1-047	0.89557	0.05614	0.04829	0.03818	11490	993_120897_84094_111586	993_151018_84615_149598	C99	G3G	unrelated	unrelated
UKERfC99-X-001	UKERiJ2C-R1-015	0.90726	0.05565	0.03709	0.03246	11500	993_120897_84094_111586	993_166279_109166_161530	C99	J2C	unrelated	unrelated
UKERfC99-X-001	UKERiO3H-R1-001	0.89134	0.05759	0.05107	0.03993	11464	993_120897_84094_111586	993_166294_84100_161372	C99	O3H	unrelated	unrelated
UKERfC99-X-001	UKERiRJO-R1-003	0.9248	0	0.0752	0.0376	11471	993_120897_84094_111586	993_166295_84618_161664	C99	RJO	unrelated	unrelated
UKERfC99-X-001	UKERiO3H-R1-003	0.89221	0.05799	0.0498	0.0394	11493	993_120897_84094_111586	993_166790_84100_161914_wdh	C99	O3H	unrelated	unrelated
UKERfC99-X-001	UKERiO3H-R1-005	0.88934	0.06067	0.04999	0.04016	11463	993_120897_84094_111586	993_166791_84100_161915_wdh	C99	O3H	unrelated	unrelated
UKERfC99-X-001	UKERiR66-R1-014	0.92157	0.03544	0.04299	0.03035	11490	993_120897_84094_111586	993_166792_84096_161916_wdh	C99	R66	unrelated	unrelated
UKERfC99-X-001	UKERiJ2C-R1-012	0.9042	0.05856	0.03723	0.03326	11486	993_120897_84094_111586	993_168596_84414_163479	C99	J2C	unrelated	unrelated
UKERfC99-X-001	UKERiRJO-R1-005	0.92392	0	0.07608	0.03804	11487	993_120897_84094_111586	993_169189_84618_163674	C99	RJO	unrelated	unrelated
UKERfC99-X-001	UKERiJ2C-R1-003	0.90206	0.06195	0.03598	0.03348	11447	993_120897_84094_111586	993_175212_84414_164203	C99	J2C	unrelated	unrelated
UKERfC99-X-001	UKERiRJO-R1-008	0.92423	0	0.07577	0.03788	11386	993_120897_84094_111586	993_178678_84618_172305	C99	RJO	unrelated	unrelated
UKERfC99-X-001	UKERi82A-R1-001	0.88207	0.07042	0.04751	0.04136	11449	993_120897_84094_111586	993_179555_84102_173013	C99	82A	unrelated	unrelated
UKERfC99-X-001	UKERi1JF-R1-011	0.91524	0.03545	0.04931	0.03352	11452	993_120897_84094_111586	993_179556_84415_173016	C99	1JF	unrelated	unrelated
UKERfC99-X-001	UKERiM89-R1-002	0.92151	0.00759	0.0709	0.03735	11400	993_120897_84094_111586	993_182521_84617_173544	C99	M89	unrelated	unrelated
UKERfC99-X-001	UKERi82A-R1-001	0.88926	0.06088	0.04986	0.04015	11464	993_120897_84094_111586	993_182523_84102_173548	C99	82A	unrelated	unrelated
UKERfC99-X-001	UKERi1JF-R1-018	0.92189	0.02735	0.05076	0.03222	11486	993_120897_84094_111586	993_182524_84415_173793	C99	1JF	unrelated	unrelated
UKERfC99-X-001	UKERi33Q-R1-002	0.9082	0.03462	0.05719	0.03725	11475	993_120897_84094_111586	993_182525_84266_174004	C99	33Q	unrelated	unrelated
UKERfC99-X-001	UKERiAY6-R1-002	0.89461	0.05954	0.04585	0.03781	11489	993_120897_84094_111586	993_182526_84098_174909	C99	AY6	unrelated	unrelated
UKERfC99-X-001	UKERiPX7-R1-001	0.907	0.05072	0.04228	0.03382	11477	993_120897_84094_111586	993_182527_84267_174911	C99	PX7	unrelated	unrelated
UKERfC99-X-001	UKERi88H-R1-001	0.92253	0.02285	0.05462	0.03302	11491	993_120897_84094_111586	993_182528_84099_174913	C99	88H	unrelated	unrelated
UKERfC99-X-001	UKERiAY6-R1-003	0.89645	0.05668	0.04687	0.0376	11492	993_120897_84094_111586	993_183197_84098_175678	C99	AY6	unrelated	unrelated
UKERfC99-X-001	UKERi88H-R1-002	0.91628	0.03183	0.05189	0.0339	11452	993_120897_84094_111586	993_183198_84099_175684	C99	88H	unrelated	unrelated
UKERfC99-X-001	UKERiPX7-R1-002	0.90797	0.05153	0.0405	0.03313	11491	993_120897_84094_111586	993_183199_84267_175747	C99	PX7	unrelated	unrelated
UKERfC99-X-001	UKERi82A-R1-002	0.89507	0.05366	0.05127	0.03905	11483	993_120897_84094_111586	993_183200_84102_175748	C99	82A	unrelated	unrelated
UKERfC99-X-001	UKERiM89-R1-005	0.92459	0	0.07541	0.0377	11494	993_120897_84094_111586	993_184721_84617_177305	C99	M89	unrelated	unrelated
UKERfC99-X-001	UKERiM89-R1-006	0.92623	0	0.07377	0.03688	11480	993_120897_84094_111586	993_186502_84617_178482	C99	M89	unrelated	unrelated
UKERfC99-X-001	UKERiPX7-R1-003	0.90441	0.05542	0.04017	0.03394	11457	993_120897_84094_111586	993_186503_84267_178483	C99	PX7	unrelated	unrelated
UKERfC99-X-001	UKERi1JF-R1-002	0.92389	0.0245	0.05161	0.03193	11487	993_120897_84094_111586	993_187879_84415_179336	C99	1JF	unrelated	unrelated
UKERfC99-X-001	UKERiC99-R1-008	0	0.00547	0.99453	0.49863	11497	993_120897_84094_111586	993_187880_84094_179338	C99	C99	duplicate	duplicate
UKERfC99-X-001	UKERiC99-R1-007	0	0.00591	0.99409	0.49852	11496	993_120897_84094_111586	993_187881_84094_179453	C99	C99	duplicate	duplicate
UKERfC99-X-001	UKERiAY6-R1-004	0.8958	0.05725	0.04695	0.03779	11487	993_120897_84094_111586	993_187882_84098_179457	C99	AY6	unrelated	unrelated
UKERfC99-X-001	UKERi1E4-R1-016	0.81824	0.13254	0.04922	0.05775	11495	993_120897_84094_111586	993_188081_84097_179681	C99	1E4	unrelated	unrelated
UKERfC99-X-001	UKERi33Q-R1-016	0.91526	0.02479	0.05995	0.03617	11504	993_120897_84094_111586	993_188082_84266_179685	C99	33Q	unrelated	unrelated
UKERfC99-X-001	UKERi33Q-R1-106	0.91517	0.02581	0.05902	0.03596	11492	993_120897_84094_111586	993_190152_84266_181266	C99	33Q	unrelated	unrelated
UKERfC99-X-001	UKERiAY6-R1-005	0.90004	0.05222	0.04774	0.03692	11486	993_120897_84094_111586	993_190153_84098_181334	C99	AY6	unrelated	unrelated
UKERfC99-X-001	UKERi82A-R1-003	0.89175	0.05709	0.05117	0.03985	11499	993_120897_84094_111586	993_190154_84102_181337	C99	82A	unrelated	unrelated
UKERfC99-X-001	UKERiG3G-R1-039	0.8963	0.05448	0.04922	0.03823	11494	993_120897_84094_111586	993_190857_84615_181754	C99	G3G	unrelated	unrelated
UKERfC99-X-001	UKERiAY6-R1-006	0.89676	0.05714	0.0461	0.03733	11488	993_120897_84094_111586	993_192465_84098_183395	C99	AY6	unrelated	unrelated
UKERfC99-X-001	UKERiPX7-R1-005	0.90989	0.04802	0.04209	0.03305	11493	993_120897_84094_111586	993_192466_84267_183397	C99	PX7	unrelated	unrelated
UKERfC99-X-001	UKERi88H-R1-005	0.91893	0.02659	0.05448	0.03389	11484	993_120897_84094_111586	993_192467_84099_183398	C99	88H	unrelated	unrelated
UKERfC99-X-001	UKERiPX7-R1-006	0.90477	0.05448	0.04074	0.03399	11492	993_120897_84094_111586	993_193695_84267_184373	C99	PX7	unrelated	unrelated
UKERfC99-X-001	UKERiVK2-R1-005	0.91781	0.03611	0.04608	0.03207	11485	993_120897_84094_111586	993_195936_84095_185528	C99	VK2	unrelated	unrelated
UKERfC99-X-001	UKERiVK2-R1-007	0.91645	0.03621	0.04734	0.03272	11489	993_120897_84094_111586	993_195937_84095_185529	C99	VK2	unrelated	unrelated
UKERfC99-X-001	UKERiVK2-R1-016	0.90976	0.04686	0.04338	0.0334	11429	993_120897_84094_111586	993_195938_84095_185531	C99	VK2	unrelated	unrelated
UKERfC99-X-001	UKERf4AA-X-001	0.88312	0.06356	0.05331	0.04255	11476	993_120897_84094_111586	993_197386_117583_186683	C99	4AA	unrelated	unrelated
UKERfC99-X-001	UKERi4AA-R1-006	0.88652	0.05934	0.05414	0.04191	11486	993_120897_84094_111586	993_197387_117583_179682	C99	4AA	unrelated	unrelated
UKERfC99-X-001	UKERi82A-R1-002	0.88648	0.06347	0.05005	0.04089	11473	993_120897_84094_111586	993_197448_84102_186824	C99	82A	unrelated	unrelated
UKERfC99-X-001	UKERiAY6-R1-003	0.89909	0.05109	0.04982	0.03768	11445	993_120897_84094_111586	993_197450_84098_186858	C99	AY6	unrelated	unrelated
UKERfC99-X-001	UKERi82A-R1-001	0.88806	0.06259	0.04936	0.04033	11493	993_120897_84094_111586	993_197452_84102_186859	C99	82A	unrelated	unrelated
UKERfC99-X-001	UKERi82A-R1-002	0.89175	0.05665	0.0516	0.03996	11499	993_120897_84094_111586	993_200163_84102_187972	C99	82A	unrelated	unrelated
UKERfC99-X-001	UKERiAY6-R1-003	0.899	0.05364	0.04736	0.03709	11486	993_120897_84094_111586	993_200164_84098_188171	C99	AY6	unrelated	unrelated
UKERfC99-X-001	UKERi82A-R1-001	0.88505	0.06552	0.04943	0.04109	11478	993_120897_84094_111586	993_200165_84102_188371	C99	82A	unrelated	unrelated
UKERfC99-X-001	UKERi82A-S1-005	0.88732	0.06338	0.0493	0.04049	11489	993_120897_84094_111586	993_200166_84102_188474	C99	82A	unrelated	unrelated
UKERfC99-X-001	UKERi82A-S1-004	0.88401	0.06782	0.04817	0.04104	11478	993_120897_84094_111586	993_200167_84102_188475	C99	82A	unrelated	unrelated
UKERfC99-X-001	UKERiAY6-R1-004	0.89721	0.05603	0.04677	0.03739	11469	993_120897_84094_111586	993_200168_84098_188613	C99	AY6	unrelated	unrelated
UKERfC99-X-001	UKERi82A-S1-022	0.88956	0.06032	0.05012	0.04014	11487	993_120897_84094_111586	993_200169_84102_188614_wdh2	C99	82A	unrelated	unrelated
UKERfC99-X-001	UKERi88H-S1-002	0.91781	0.02793	0.05426	0.03411	11472	993_120897_84094_111586	993_200170_84099_188617	C99	88H	unrelated	unrelated
UKERfC99-X-001	UKERiPX7-S1-004	0.90989	0.04736	0.04274	0.03321	11493	993_120897_84094_111586	993_200171_84267_188786	C99	PX7	unrelated	unrelated
UKERfC99-X-001	UKERiAY6-S1-002	0.89957	0.05285	0.04758	0.037	11492	993_120897_84094_111586	993_200172_84098_188787	C99	AY6	unrelated	unrelated
UKERfC99-X-001	UKERi88H-S1-009	0.92245	0.02219	0.05536	0.03323	11492	993_120897_84094_111586	993_200242_84099_188892_wdh	C99	88H	unrelated	unrelated
UKERfC99-X-001	UKERi88H-S1-021	0.91797	0.02801	0.05401	0.03401	11483	993_120897_84094_111586	993_200243_84099_188893_wdh	C99	88H	unrelated	unrelated
UKERfC99-X-001	UKERiAY6-R1-004	0.89611	0.05815	0.04574	0.03741	11483	993_120897_84094_111586	993_200643_84098_189178_wdh	C99	AY6	unrelated	unrelated
UKERfC99-X-001	UKERp82A-R1-001	0.89102	0.05765	0.05133	0.04008	11495	993_120897_84094_111586	993_203167_84102_189367	C99	82A	unrelated	unrelated
UKERfC99-X-001	UKERp82A-R1-002	0.87847	0.0755	0.04603	0.04189	11428	993_120897_84094_111586	993_203168_84102_189368	C99	82A	unrelated	unrelated
UKERfC99-X-001	UKERpAY6-R1-003	0.89419	0.06079	0.04502	0.03771	11481	993_120897_84094_111586	993_203169_84098_189433	C99	AY6	unrelated	unrelated
UKERfC99-X-001	UKERpAY6-R1-004	0.89739	0.05564	0.04697	0.03739	11480	993_120897_84094_111586	993_203343_84098_191742	C99	AY6	unrelated	unrelated
UKERfC99-X-001	UKERfK22-X-001	0.91605	0.01532	0.06864	0.03815	11481	993_120897_84094_111586	993_206160_117631_193655	C99	K22	unrelated	unrelated
UKERfC99-X-001	UKERiK22-R1-022	0.82773	0.12124	0.05103	0.05582	11291	993_120897_84094_111586	993_206162_117631_179687	C99	K22	unrelated	unrelated
UKERfC99-X-001	UKERi4AA-S1-006	0.88717	0.05935	0.05348	0.04158	11464	993_120897_84094_111586	993_211606_117583_197404	C99	4AA	unrelated	unrelated
UKERfC99-X-001	UKERiK22-S1-001	0.91781	0.01381	0.06838	0.03764	11459	993_120897_84094_111586	993_211608_117631_197406	C99	K22	unrelated	unrelated
UKERfC99-X-001	UKERiG7G-S1-001	0.88648	0.07819	0.03534	0.03722	11500	993_120897_84094_111586	993_211609_120554_197408	C99	G7G	unrelated	unrelated
UKERfC99-X-001	UKERiK22-S1-003	0.91941	0.01223	0.06835	0.03724	11491	993_120897_84094_111586	993_211901_117631_197582	C99	K22	unrelated	unrelated
UKERfC99-X-001	UKERiG7G-S1-008	0.88725	0.07738	0.03537	0.03703	11490	993_120897_84094_111586	993_211902_120554_197584	C99	G7G	unrelated	unrelated
UKERfC99-X-001	UKERi55O-S1-002	0.89229	0.06959	0.03811	0.03646	11492	993_120897_84094_111586	993_211903_120462_197586	C99	55O	unrelated	unrelated
UKERfC99-X-001	UKERfG7G-X-001	0.88247	0.08322	0.03432	0.03796	11471	993_120897_84094_111586	993_211904_120554_197587	C99	G7G	unrelated	unrelated
UKERfC99-X-001	UKERi55O-S1-004	0.8913	0.07143	0.03727	0.03649	11478	993_120897_84094_111586	993_212151_120462_197780	C99	55O	unrelated	unrelated
UKERfC99-X-001	UKERf55O-X-001	0.8938	0.06733	0.03887	0.03627	11486	993_120897_84094_111586	993_212152_120462_197781	C99	55O	unrelated	unrelated
UKERfC99-X-001	CT1-X-001	0.90862	0.02208	0.0693	0.04017	11496	993_120897_84094_111586	CTL1_45785_160405(32.3)_Fibroblast	C99	CT1	unrelated	unrelated
UKERfC99-X-001	CT1-S1-010	0.89839	0.03702	0.06459	0.04155	11414	993_120897_84094_111586	CTL1_P27315_SiPSC10_P5_160624(32.3)	C99	CT1	unrelated	unrelated
UKERfC99-X-001	CT1-S1-011	0.90498	0.02742	0.06761	0.04066	11463	993_120897_84094_111586	CTL1_P27315_SiPSC11_P5_160624(32.3)	C99	CT1	unrelated	unrelated
UKERfC99-X-001	UKERiFF2-S1-012	0.93383	0	0.06617	0.03308	11476	993_120897_84094_111586	CTL2_ERF19 E12 P10_160928(32.3)	C99	FF2	unrelated	unrelated
UKERfC99-X-001	UKERiFF2-S1-006	0.93642	0	0.06358	0.03179	11430	993_120897_84094_111586	CTL2_ERF19 E6 P10_160928(32.3)	C99	FF2	unrelated	unrelated
UKERfC99-X-001	UKERfFF2-X-001	0.93564	0	0.06436	0.03218	11441	993_120897_84094_111586	CTL2_ERF19 Fibroblast P6_160928(32.3)	C99	FF2	unrelated	unrelated
UKERfC99-X-001	PT1-X-001	0.88447	0.08192	0.03361	0.03728	11499	993_120897_84094_111586	Pt1_45780_160405(32.3)_Fibroblast	C99	PT1	unrelated	unrelated
UKERfC99-X-001	PT1-S1-011	0.88478	0.08082	0.0344	0.0374	11468	993_120897_84094_111586	Pt1_P27193_SiPSC11_P5_160624(32.3)	C99	PT1	unrelated	unrelated
UKERfC99-X-001	PT1-S1-016	0.88578	0.08007	0.03415	0.03709	11482	993_120897_84094_111586	Pt1_P27193_SiPSC16_P4_160624(32.3)	C99	PT1	unrelated	unrelated
UKERfC99-X-001	PT2-X-001	0.90046	0.04594	0.0536	0.03829	11494	993_120897_84094_111586	Pt2_45784_160405(32.3)_Fibroblast	C99	PT2	unrelated	unrelated
UKERfC99-X-001	PT2-S1-012	0.89407	0.05425	0.05168	0.0394	11429	993_120897_84094_111586	Pt2_P27301_SiPSC12_P5_160624(32.3)	C99	PT2	unrelated	unrelated
UKERfC99-X-001	PT2-S1-009	0.90028	0.04654	0.05319	0.03823	11483	993_120897_84094_111586	Pt2_P27301_SiPSC9_P5_160624(32.3)	C99	PT2	unrelated	unrelated
UKERfVK2-X-001	UKERfPX7-X-001	0.92609	0.02035	0.05356	0.03187	11421	993_120898_84095_111587	993_120899_84267_111952	VK2	PX7	unrelated	unrelated
UKERfVK2-X-001	UKERfJ2C-X-001	0.88311	0.08859	0.02831	0.0363	11598	993_120898_84095_111587	993_120921_84414_112320	VK2	J2C	unrelated	unrelated
UKERfVK2-X-001	UKERfM89-X-001	0.93146	0.01861	0.04993	0.02962	11599	993_120898_84095_111587	993_120922_84617_112664	VK2	M89	unrelated	unrelated
UKERfVK2-X-001	UKERfR66-X-001	0.90775	0.05881	0.03344	0.03142	11586	993_120898_84095_111587	993_120923_84096_111588	VK2	R66	unrelated	unrelated
UKERfVK2-X-001	UKERfAY6-X-001	0.8891	0.07684	0.03406	0.03624	11587	993_120898_84095_111587	993_120925_84098_111590	VK2	AY6	unrelated	unrelated
UKERfVK2-X-001	UKERf88H-X-001	0.87688	0.07886	0.04425	0.04184	11435	993_120898_84095_111587	993_120926_84099_111591	VK2	88H	unrelated	unrelated
UKERfVK2-X-001	UKERiG3G-R1-032	0.94176	0	0.05824	0.02912	11604	993_120898_84095_111587	993_145271_84615_144614	VK2	G3G	unrelated	unrelated
UKERfVK2-X-001	UKERi1E4-R1-012	0.93166	0.02053	0.04781	0.02904	11558	993_120898_84095_111587	993_145273_84097_144600	VK2	1E4	unrelated	unrelated
UKERfVK2-X-001	UKERf1E4-X-001	0.9362	0.01248	0.05132	0.02878	11553	993_120898_84095_111587	993_146438_84097_111589	VK2	1E4	unrelated	unrelated
UKERfVK2-X-001	UKERfO3H-X-001	0.93498	0	0.06502	0.03251	11592	993_120898_84095_111587	993_146439_84100_111592	VK2	O3H	unrelated	unrelated
UKERfVK2-X-001	UKERf82A-X-001	0.88601	0.05733	0.05666	0.04266	11560	993_120898_84095_111587	993_146440_84102_111593	VK2	82A	unrelated	unrelated
UKERfVK2-X-001	UKERf33Q-X-001	0.91687	0.04067	0.04246	0.0314	11588	993_120898_84095_111587	993_146441_84266_111951	VK2	33Q	unrelated	unrelated
UKERfVK2-X-001	UKERf1JF-X-001	0.90345	0.05681	0.03975	0.03408	11575	993_120898_84095_111587	993_146442_84415_112321	VK2	1JF	unrelated	unrelated
UKERfVK2-X-001	UKERfG3G-X-001	0.9372	0.00738	0.05542	0.02956	11528	993_120898_84095_111587	993_146443_84615_112662	VK2	G3G	unrelated	unrelated
UKERfVK2-X-001	UKERi1E4-R1-003	0.94206	0.00648	0.05147	0.02735	11570	993_120898_84095_111587	993_146533_84097_145576	VK2	1E4	unrelated	unrelated
UKERfVK2-X-001	UKERiR66-R1-007	0.91013	0.05627	0.0336	0.03087	11595	993_120898_84095_111587	993_148684_84096_147625	VK2	R66	unrelated	unrelated
UKERfVK2-X-001	UKERiG3G-R1-047	0.94183	0	0.05817	0.02908	11599	993_120898_84095_111587	993_151018_84615_149598	VK2	G3G	unrelated	unrelated
UKERfVK2-X-001	UKERiJ2C-R1-015	0.88513	0.08664	0.02824	0.03578	11612	993_120898_84095_111587	993_166279_109166_161530	VK2	J2C	unrelated	unrelated
UKERfVK2-X-001	UKERiO3H-R1-001	0.92743	0.01149	0.06108	0.03341	11572	993_120898_84095_111587	993_166294_84100_161372	VK2	O3H	unrelated	unrelated
UKERfVK2-X-001	UKERiRJO-R1-003	0.90631	0.04517	0.04852	0.03555	11578	993_120898_84095_111587	993_166295_84618_161664	VK2	RJO	unrelated	unrelated
UKERfVK2-X-001	UKERiO3H-R1-003	0.93344	0.00256	0.064	0.03264	11600	993_120898_84095_111587	993_166790_84100_161914_wdh	VK2	O3H	unrelated	unrelated
UKERfVK2-X-001	UKERiO3H-R1-005	0.92998	0.00845	0.06157	0.0329	11566	993_120898_84095_111587	993_166791_84100_161915_wdh	VK2	O3H	unrelated	unrelated
UKERfVK2-X-001	UKERiR66-R1-014	0.90879	0.05874	0.03247	0.03092	11599	993_120898_84095_111587	993_166792_84096_161916_wdh	VK2	R66	unrelated	unrelated
UKERfVK2-X-001	UKERiJ2C-R1-012	0.88208	0.09021	0.02771	0.03641	11598	993_120898_84095_111587	993_168596_84414_163479	VK2	J2C	unrelated	unrelated
UKERfVK2-X-001	UKERiRJO-R1-005	0.90657	0.04486	0.04857	0.0355	11601	993_120898_84095_111587	993_169189_84618_163674	VK2	RJO	unrelated	unrelated
UKERfVK2-X-001	UKERiJ2C-R1-003	0.8731	0.10342	0.02348	0.0376	11553	993_120898_84095_111587	993_175212_84414_164203	VK2	J2C	unrelated	unrelated
UKERfVK2-X-001	UKERiRJO-R1-008	0.89596	0.0577	0.04634	0.0376	11485	993_120898_84095_111587	993_178678_84618_172305	VK2	RJO	unrelated	unrelated
UKERfVK2-X-001	UKERi82A-R1-001	0.88387	0.06081	0.05533	0.04287	11561	993_120898_84095_111587	993_179555_84102_173013	VK2	82A	unrelated	unrelated
UKERfVK2-X-001	UKERi1JF-R1-011	0.89389	0.06926	0.03685	0.03574	11565	993_120898_84095_111587	993_179556_84415_173016	VK2	1JF	unrelated	unrelated
UKERfVK2-X-001	UKERiM89-R1-002	0.92764	0.0215	0.05085	0.0308	11505	993_120898_84095_111587	993_182521_84617_173544	VK2	M89	unrelated	unrelated
UKERfVK2-X-001	UKERi82A-R1-001	0.8932	0.04791	0.05889	0.04142	11574	993_120898_84095_111587	993_182523_84102_173548	VK2	82A	unrelated	unrelated
UKERfVK2-X-001	UKERi1JF-R1-018	0.90586	0.05344	0.0407	0.03371	11597	993_120898_84095_111587	993_182524_84415_173793	VK2	1JF	unrelated	unrelated
UKERfVK2-X-001	UKERi33Q-R1-002	0.91584	0.04186	0.04229	0.03161	11588	993_120898_84095_111587	993_182525_84266_174004	VK2	33Q	unrelated	unrelated
UKERfVK2-X-001	UKERiAY6-R1-002	0.88994	0.07781	0.03225	0.03558	11603	993_120898_84095_111587	993_182526_84098_174909	VK2	AY6	unrelated	unrelated
UKERfVK2-X-001	UKERiPX7-R1-001	0.93763	0	0.06237	0.03118	11588	993_120898_84095_111587	993_182527_84267_174911	VK2	PX7	unrelated	unrelated
UKERfVK2-X-001	UKERi88H-R1-001	0.90031	0.05093	0.04876	0.03711	11602	993_120898_84095_111587	993_182528_84099_174913	VK2	88H	unrelated	unrelated
UKERfVK2-X-001	UKERiAY6-R1-003	0.89104	0.07619	0.03276	0.03543	11602	993_120898_84095_111587	993_183197_84098_175678	VK2	AY6	unrelated	unrelated
UKERfVK2-X-001	UKERi88H-R1-002	0.89906	0.05153	0.04941	0.03759	11565	993_120898_84095_111587	993_183198_84099_175684	VK2	88H	unrelated	unrelated
UKERfVK2-X-001	UKERiPX7-R1-002	0.93757	0	0.06243	0.03121	11607	993_120898_84095_111587	993_183199_84267_175747	VK2	PX7	unrelated	unrelated
UKERfVK2-X-001	UKERi82A-R1-002	0.8899	0.05175	0.05835	0.04211	11590	993_120898_84095_111587	993_183200_84102_175748	VK2	82A	unrelated	unrelated
UKERfVK2-X-001	UKERiM89-R1-005	0.93558	0.01405	0.05037	0.0287	11599	993_120898_84095_111587	993_184721_84617_177305	VK2	M89	unrelated	unrelated
UKERfVK2-X-001	UKERiM89-R1-006	0.93115	0.01808	0.05077	0.0299	11590	993_120898_84095_111587	993_186502_84617_178482	VK2	M89	unrelated	unrelated
UKERfVK2-X-001	UKERiPX7-R1-003	0.93671	0	0.06329	0.03164	11569	993_120898_84095_111587	993_186503_84267_178483	VK2	PX7	unrelated	unrelated
UKERfVK2-X-001	UKERi1JF-R1-002	0.90792	0.05127	0.04081	0.03322	11597	993_120898_84095_111587	993_187879_84415_179336	VK2	1JF	unrelated	unrelated
UKERfVK2-X-001	UKERiC99-R1-008	0.93122	0.02142	0.04736	0.02904	11602	993_120898_84095_111587	993_187880_84094_179338	VK2	C99	unrelated	unrelated
UKERfVK2-X-001	UKERiC99-R1-007	0.93098	0.02099	0.04804	0.02927	11605	993_120898_84095_111587	993_187881_84094_179453	VK2	C99	unrelated	unrelated
UKERfVK2-X-001	UKERiAY6-R1-004	0.88929	0.07752	0.03319	0.03598	11598	993_120898_84095_111587	993_187882_84098_179457	VK2	AY6	unrelated	unrelated
UKERfVK2-X-001	UKERi1E4-R1-016	0.93716	0.01448	0.04837	0.0278	11605	993_120898_84095_111587	993_188081_84097_179681	VK2	1E4	unrelated	unrelated
UKERfVK2-X-001	UKERi33Q-R1-016	0.91498	0.0434	0.04162	0.03166	11612	993_120898_84095_111587	993_188082_84266_179685	VK2	33Q	unrelated	unrelated
UKERfVK2-X-001	UKERi33Q-R1-106	0.91822	0.03912	0.04266	0.03111	11597	993_120898_84095_111587	993_190152_84266_181266	VK2	33Q	unrelated	unrelated
UKERfVK2-X-001	UKERiAY6-R1-005	0.89063	0.0757	0.03367	0.03576	11594	993_120898_84095_111587	993_190153_84098_181334	VK2	AY6	unrelated	unrelated
UKERfVK2-X-001	UKERi82A-R1-003	0.89154	0.04917	0.05929	0.04194	11609	993_120898_84095_111587	993_190154_84102_181337	VK2	82A	unrelated	unrelated
UKERfVK2-X-001	UKERiG3G-R1-039	0.94178	0	0.05822	0.02911	11606	993_120898_84095_111587	993_190857_84615_181754	VK2	G3G	unrelated	unrelated
UKERfVK2-X-001	UKERiAY6-R1-006	0.8912	0.07534	0.03347	0.03557	11600	993_120898_84095_111587	993_192465_84098_183395	VK2	AY6	unrelated	unrelated
UKERfVK2-X-001	UKERiPX7-R1-005	0.93704	0	0.06296	0.03148	11603	993_120898_84095_111587	993_192466_84267_183397	VK2	PX7	unrelated	unrelated
UKERfVK2-X-001	UKERi88H-R1-005	0.90331	0.04599	0.0507	0.03685	11590	993_120898_84095_111587	993_192467_84099_183398	VK2	88H	unrelated	unrelated
UKERfVK2-X-001	UKERiPX7-R1-006	0.93739	0	0.06261	0.0313	11605	993_120898_84095_111587	993_193695_84267_184373	VK2	PX7	unrelated	unrelated
UKERfVK2-X-001	UKERiVK2-R1-005	0	0.00152	0.99848	0.49962	11599	993_120898_84095_111587	993_195936_84095_185528	VK2	VK2	duplicate	duplicate
UKERfVK2-X-001	UKERiVK2-R1-007	0	0.00152	0.99848	0.49962	11601	993_120898_84095_111587	993_195937_84095_185529	VK2	VK2	duplicate	duplicate
UKERfVK2-X-001	UKERiVK2-R1-016	0	0.00676	0.99324	0.49831	11538	993_120898_84095_111587	993_195938_84095_185531	VK2	VK2	duplicate	duplicate
UKERfVK2-X-001	UKERf4AA-X-001	0.8875	0.06515	0.04735	0.03996	11581	993_120898_84095_111587	993_197386_117583_186683	VK2	4AA	unrelated	unrelated
UKERfVK2-X-001	UKERi4AA-R1-006	0.89341	0.05713	0.04946	0.03901	11598	993_120898_84095_111587	993_197387_117583_179682	VK2	4AA	unrelated	unrelated
UKERfVK2-X-001	UKERi82A-R1-002	0.88719	0.05514	0.05767	0.04262	11585	993_120898_84095_111587	993_197448_84102_186824	VK2	82A	unrelated	unrelated
UKERfVK2-X-001	UKERiAY6-R1-003	0.88693	0.08047	0.03259	0.03642	11548	993_120898_84095_111587	993_197450_84098_186858	VK2	AY6	unrelated	unrelated
UKERfVK2-X-001	UKERi82A-R1-001	0.88677	0.05624	0.05699	0.04255	11604	993_120898_84095_111587	993_197452_84102_186859	VK2	82A	unrelated	unrelated
UKERfVK2-X-001	UKERi82A-R1-002	0.89256	0.04863	0.05881	0.04156	11609	993_120898_84095_111587	993_200163_84102_187972	VK2	82A	unrelated	unrelated
UKERfVK2-X-001	UKERiAY6-R1-003	0.88921	0.07773	0.03306	0.03596	11599	993_120898_84095_111587	993_200164_84098_188171	VK2	AY6	unrelated	unrelated
UKERfVK2-X-001	UKERi82A-R1-001	0.88593	0.05784	0.05623	0.04257	11588	993_120898_84095_111587	993_200165_84102_188371	VK2	82A	unrelated	unrelated
UKERfVK2-X-001	UKERi82A-S1-005	0.8912	0.05062	0.05818	0.04175	11600	993_120898_84095_111587	993_200166_84102_188474	VK2	82A	unrelated	unrelated
UKERfVK2-X-001	UKERi82A-S1-004	0.88903	0.05295	0.05802	0.04225	11588	993_120898_84095_111587	993_200167_84102_188475	VK2	82A	unrelated	unrelated
UKERfVK2-X-001	UKERiAY6-R1-004	0.88742	0.07969	0.03288	0.03637	11582	993_120898_84095_111587	993_200168_84098_188613	VK2	AY6	unrelated	unrelated
UKERfVK2-X-001	UKERi82A-S1-022	0.88723	0.05497	0.0578	0.04264	11598	993_120898_84095_111587	993_200169_84102_188614_wdh2	VK2	82A	unrelated	unrelated
UKERfVK2-X-001	UKERi88H-S1-002	0.89648	0.05524	0.04828	0.03795	11585	993_120898_84095_111587	993_200170_84099_188617	VK2	88H	unrelated	unrelated
UKERfVK2-X-001	UKERiPX7-S1-004	0.93755	0	0.06245	0.03123	11607	993_120898_84095_111587	993_200171_84267_188786	VK2	PX7	unrelated	unrelated
UKERfVK2-X-001	UKERiAY6-S1-002	0.89097	0.07488	0.03415	0.0358	11603	993_120898_84095_111587	993_200172_84098_188787	VK2	AY6	unrelated	unrelated
UKERfVK2-X-001	UKERi88H-S1-009	0.90237	0.04789	0.04973	0.03684	11602	993_120898_84095_111587	993_200242_84099_188892_wdh	VK2	88H	unrelated	unrelated
UKERfVK2-X-001	UKERi88H-S1-021	0.89872	0.05269	0.04859	0.03747	11596	993_120898_84095_111587	993_200243_84099_188893_wdh	VK2	88H	unrelated	unrelated
UKERfVK2-X-001	UKERiAY6-R1-004	0.8915	0.07515	0.03335	0.03546	11596	993_120898_84095_111587	993_200643_84098_189178_wdh	VK2	AY6	unrelated	unrelated
UKERfVK2-X-001	UKERp82A-R1-001	0.89295	0.04887	0.05818	0.04131	11604	993_120898_84095_111587	993_203167_84102_189367	VK2	82A	unrelated	unrelated
UKERfVK2-X-001	UKERp82A-R1-002	0.88831	0.05617	0.05552	0.0418	11530	993_120898_84095_111587	993_203168_84102_189368	VK2	82A	unrelated	unrelated
UKERfVK2-X-001	UKERpAY6-R1-003	0.8907	0.07658	0.03272	0.0355	11593	993_120898_84095_111587	993_203169_84098_189433	VK2	AY6	unrelated	unrelated
UKERfVK2-X-001	UKERpAY6-R1-004	0.8883	0.07914	0.03256	0.03607	11584	993_120898_84095_111587	993_203343_84098_191742	VK2	AY6	unrelated	unrelated
UKERfVK2-X-001	UKERfK22-X-001	0.92988	0.026	0.04412	0.02856	11593	993_120898_84095_111587	993_206160_117631_193655	VK2	K22	unrelated	unrelated
UKERfVK2-X-001	UKERiK22-R1-022	0.85449	0.1151	0.03041	0.04398	11399	993_120898_84095_111587	993_206162_117631_179687	VK2	K22	unrelated	unrelated
UKERfVK2-X-001	UKERi4AA-S1-006	0.89415	0.05757	0.04827	0.03853	11575	993_120898_84095_111587	993_211606_117583_197404	VK2	4AA	unrelated	unrelated
UKERfVK2-X-001	UKERiK22-S1-001	0.94007	0.01409	0.04584	0.02644	11569	993_120898_84095_111587	993_211608_117631_197406	VK2	K22	unrelated	unrelated
UKERfVK2-X-001	UKERiG7G-S1-001	0.88917	0.0758	0.03503	0.03647	11613	993_120898_84095_111587	993_211609_120554_197408	VK2	G7G	unrelated	unrelated
UKERfVK2-X-001	UKERiK22-S1-003	0.94477	0.00808	0.04714	0.02559	11600	993_120898_84095_111587	993_211901_117631_197582	VK2	K22	unrelated	unrelated
UKERfVK2-X-001	UKERiG7G-S1-008	0.88589	0.08021	0.0339	0.037	11602	993_120898_84095_111587	993_211902_120554_197584	VK2	G7G	unrelated	unrelated
UKERfVK2-X-001	UKERi55O-S1-002	0.89833	0.03923	0.06244	0.04103	11601	993_120898_84095_111587	993_211903_120462_197586	VK2	55O	unrelated	unrelated
UKERfVK2-X-001	UKERfG7G-X-001	0.88536	0.08056	0.03408	0.03718	11582	993_120898_84095_111587	993_211904_120554_197587	VK2	G7G	unrelated	unrelated
UKERfVK2-X-001	UKERi55O-S1-004	0.89204	0.04828	0.05968	0.04191	11589	993_120898_84095_111587	993_212151_120462_197780	VK2	55O	unrelated	unrelated
UKERfVK2-X-001	UKERf55O-X-001	0.89808	0.04132	0.0606	0.04063	11591	993_120898_84095_111587	993_212152_120462_197781	VK2	55O	unrelated	unrelated
UKERfVK2-X-001	CT1-X-001	0.93897	0.00646	0.05457	0.0289	11608	993_120898_84095_111587	CTL1_45785_160405(32.3)_Fibroblast	VK2	CT1	unrelated	unrelated
UKERfVK2-X-001	CT1-S1-010	0.9242	0.02802	0.04778	0.0309	11522	993_120898_84095_111587	CTL1_P27315_SiPSC10_P5_160624(32.3)	VK2	CT1	unrelated	unrelated
UKERfVK2-X-001	CT1-S1-011	0.93149	0.01735	0.05116	0.02992	11573	993_120898_84095_111587	CTL1_P27315_SiPSC11_P5_160624(32.3)	VK2	CT1	unrelated	unrelated
UKERfVK2-X-001	UKERiFF2-S1-012	0.91751	0.047	0.0355	0.0295	11580	993_120898_84095_111587	CTL2_ERF19 E12 P10_160928(32.3)	VK2	FF2	unrelated	unrelated
UKERfVK2-X-001	UKERiFF2-S1-006	0.9132	0.05511	0.0317	0.02962	11543	993_120898_84095_111587	CTL2_ERF19 E6 P10_160928(32.3)	VK2	FF2	unrelated	unrelated
UKERfVK2-X-001	UKERfFF2-X-001	0.91081	0.05465	0.03453	0.03093	11547	993_120898_84095_111587	CTL2_ERF19 Fibroblast P6_160928(32.3)	VK2	FF2	unrelated	unrelated
UKERfVK2-X-001	PT1-X-001	0.85668	0.12245	0.02087	0.04105	11607	993_120898_84095_111587	Pt1_45780_160405(32.3)_Fibroblast	VK2	PT1	unrelated	unrelated
UKERfVK2-X-001	PT1-S1-011	0.8558	0.12244	0.02176	0.04149	11577	993_120898_84095_111587	Pt1_P27193_SiPSC11_P5_160624(32.3)	VK2	PT1	unrelated	unrelated
UKERfVK2-X-001	PT1-S1-016	0.85794	0.11981	0.02226	0.04108	11590	993_120898_84095_111587	Pt1_P27193_SiPSC16_P4_160624(32.3)	VK2	PT1	unrelated	unrelated
UKERfVK2-X-001	PT2-X-001	0.88803	0.08411	0.02786	0.03496	11601	993_120898_84095_111587	Pt2_45784_160405(32.3)_Fibroblast	VK2	PT2	unrelated	unrelated
UKERfVK2-X-001	PT2-S1-012	0.88467	0.08895	0.02638	0.03543	11537	993_120898_84095_111587	Pt2_P27301_SiPSC12_P5_160624(32.3)	VK2	PT2	unrelated	unrelated
UKERfVK2-X-001	PT2-S1-009	0.88872	0.08375	0.02754	0.0347	11592	993_120898_84095_111587	Pt2_P27301_SiPSC9_P5_160624(32.3)	VK2	PT2	unrelated	unrelated
UKERfPX7-X-001	UKERfJ2C-X-001	0.91169	0.05939	0.02891	0.02931	11431	993_120899_84267_111952	993_120921_84414_112320	PX7	J2C	unrelated	unrelated
UKERfPX7-X-001	UKERfM89-X-001	0.91668	0.06982	0.0135	0.02421	11434	993_120899_84267_111952	993_120922_84617_112664	PX7	M89	unrelated	unrelated
UKERfPX7-X-001	UKERfR66-X-001	0.93293	0.02969	0.03739	0.02611	11427	993_120899_84267_111952	993_120923_84096_111588	PX7	R66	unrelated	unrelated
UKERfPX7-X-001	UKERfAY6-X-001	0.91949	0.06195	0.01856	0.02477	11425	993_120899_84267_111952	993_120925_84098_111590	PX7	AY6	unrelated	unrelated
UKERfPX7-X-001	UKERf88H-X-001	0.92642	0.05134	0.02224	0.02396	11288	993_120899_84267_111952	993_120926_84099_111591	PX7	88H	unrelated	unrelated
UKERfPX7-X-001	UKERiG3G-R1-032	0.94424	0.01865	0.03711	0.02322	11442	993_120899_84267_111952	993_145271_84615_144614	PX7	G3G	unrelated	unrelated
UKERfPX7-X-001	UKERi1E4-R1-012	0.87903	0.10177	0.0192	0.03504	11407	993_120899_84267_111952	993_145273_84097_144600	PX7	1E4	unrelated	unrelated
UKERfPX7-X-001	UKERf1E4-X-001	0.8786	0.10305	0.01834	0.03493	11399	993_120899_84267_111952	993_146438_84097_111589	PX7	1E4	unrelated	unrelated
UKERfPX7-X-001	UKERfO3H-X-001	0.91491	0.05115	0.03395	0.02976	11430	993_120899_84267_111952	993_146439_84100_111592	PX7	O3H	unrelated	unrelated
UKERfPX7-X-001	UKERf82A-X-001	0.93497	0.03196	0.03307	0.02452	11402	993_120899_84267_111952	993_146440_84102_111593	PX7	82A	unrelated	unrelated
UKERfPX7-X-001	UKERf33Q-X-001	0.9244	0.03651	0.03909	0.02867	11429	993_120899_84267_111952	993_146441_84266_111951	PX7	33Q	unrelated	unrelated
UKERfPX7-X-001	UKERf1JF-X-001	0.91273	0.04977	0.0375	0.03119	11418	993_120899_84267_111952	993_146442_84415_112321	PX7	1JF	unrelated	unrelated
UKERfPX7-X-001	UKERfG3G-X-001	0.93542	0.02961	0.03497	0.02489	11371	993_120899_84267_111952	993_146443_84615_112662	PX7	G3G	unrelated	unrelated
UKERfPX7-X-001	UKERi1E4-R1-003	0.88435	0.09769	0.01796	0.0334	11406	993_120899_84267_111952	993_146533_84097_145576	PX7	1E4	unrelated	unrelated
UKERfPX7-X-001	UKERiR66-R1-007	0.93637	0.02658	0.03705	0.02517	11436	993_120899_84267_111952	993_148684_84096_147625	PX7	R66	unrelated	unrelated
UKERfPX7-X-001	UKERiG3G-R1-047	0.94055	0.02394	0.03551	0.02374	11436	993_120899_84267_111952	993_151018_84615_149598	PX7	G3G	unrelated	unrelated
UKERfPX7-X-001	UKERiJ2C-R1-015	0.91138	0.06051	0.02811	0.02918	11448	993_120899_84267_111952	993_166279_109166_161530	PX7	J2C	unrelated	unrelated
UKERfPX7-X-001	UKERiO3H-R1-001	0.90669	0.06036	0.03295	0.03157	11415	993_120899_84267_111952	993_166294_84100_161372	PX7	O3H	unrelated	unrelated
UKERfPX7-X-001	UKERiRJO-R1-003	0.95224	0	0.04776	0.02388	11416	993_120899_84267_111952	993_166295_84618_161664	PX7	RJO	unrelated	unrelated
UKERfPX7-X-001	UKERiO3H-R1-003	0.91306	0.05253	0.03441	0.03034	11440	993_120899_84267_111952	993_166790_84100_161914_wdh	PX7	O3H	unrelated	unrelated
UKERfPX7-X-001	UKERiO3H-R1-005	0.91127	0.05399	0.03473	0.03086	11410	993_120899_84267_111952	993_166791_84100_161915_wdh	PX7	O3H	unrelated	unrelated
UKERfPX7-X-001	UKERiR66-R1-014	0.93517	0.02735	0.03749	0.02558	11438	993_120899_84267_111952	993_166792_84096_161916_wdh	PX7	R66	unrelated	unrelated
UKERfPX7-X-001	UKERiJ2C-R1-012	0.90751	0.06468	0.02781	0.03008	11431	993_120899_84267_111952	993_168596_84414_163479	PX7	J2C	unrelated	unrelated
UKERfPX7-X-001	UKERiRJO-R1-005	0.95154	0	0.04846	0.02423	11436	993_120899_84267_111952	993_169189_84618_163674	PX7	RJO	unrelated	unrelated
UKERfPX7-X-001	UKERiJ2C-R1-003	0.90521	0.06677	0.02802	0.0307	11394	993_120899_84267_111952	993_175212_84414_164203	PX7	J2C	unrelated	unrelated
UKERfPX7-X-001	UKERiRJO-R1-008	0.9534	0	0.0466	0.0233	11326	993_120899_84267_111952	993_178678_84618_172305	PX7	RJO	unrelated	unrelated
UKERfPX7-X-001	UKERi82A-R1-001	0.92586	0.04378	0.03036	0.02612	11398	993_120899_84267_111952	993_179555_84102_173013	PX7	82A	unrelated	unrelated
UKERfPX7-X-001	UKERi1JF-R1-011	0.9045	0.05966	0.03585	0.03284	11403	993_120899_84267_111952	993_179556_84415_173016	PX7	1JF	unrelated	unrelated
UKERfPX7-X-001	UKERiM89-R1-002	0.9088	0.07922	0.01198	0.02579	11349	993_120899_84267_111952	993_182521_84617_173544	PX7	M89	unrelated	unrelated
UKERfPX7-X-001	UKERi82A-R1-001	0.93633	0.02928	0.03438	0.02451	11411	993_120899_84267_111952	993_182523_84102_173548	PX7	82A	unrelated	unrelated
UKERfPX7-X-001	UKERi1JF-R1-018	0.9121	0.05111	0.0368	0.03117	11439	993_120899_84267_111952	993_182524_84415_173793	PX7	1JF	unrelated	unrelated
UKERfPX7-X-001	UKERi33Q-R1-002	0.92544	0.0342	0.04036	0.02873	11429	993_120899_84267_111952	993_182525_84266_174004	PX7	33Q	unrelated	unrelated
UKERfPX7-X-001	UKERiAY6-R1-002	0.92046	0.06209	0.01745	0.02425	11439	993_120899_84267_111952	993_182526_84098_174909	PX7	AY6	unrelated	unrelated
UKERfPX7-X-001	UKERiPX7-R1-001	0	0.0143	0.9857	0.49643	11434	993_120899_84267_111952	993_182527_84267_174911	PX7	PX7	duplicate	duplicate
UKERfPX7-X-001	UKERi88H-R1-001	0.94833	0.02831	0.02335	0.01875	11443	993_120899_84267_111952	993_182528_84099_174913	PX7	88H	unrelated	unrelated
UKERfPX7-X-001	UKERiAY6-R1-003	0.92166	0.06045	0.01788	0.02406	11437	993_120899_84267_111952	993_183197_84098_175678	PX7	AY6	unrelated	unrelated
UKERfPX7-X-001	UKERi88H-R1-002	0.95053	0.02477	0.0247	0.01854	11404	993_120899_84267_111952	993_183198_84099_175684	PX7	88H	unrelated	unrelated
UKERfPX7-X-001	UKERiPX7-R1-002	0	0.01385	0.98615	0.49654	11444	993_120899_84267_111952	993_183199_84267_175747	PX7	PX7	duplicate	duplicate
UKERfPX7-X-001	UKERi82A-R1-002	0.93582	0.03089	0.03329	0.02437	11430	993_120899_84267_111952	993_183200_84102_175748	PX7	82A	unrelated	unrelated
UKERfPX7-X-001	UKERiM89-R1-005	0.92062	0.06518	0.0142	0.0234	11437	993_120899_84267_111952	993_184721_84617_177305	PX7	M89	unrelated	unrelated
UKERfPX7-X-001	UKERiM89-R1-006	0.91724	0.06855	0.01421	0.02424	11427	993_120899_84267_111952	993_186502_84617_178482	PX7	M89	unrelated	unrelated
UKERfPX7-X-001	UKERiPX7-R1-003	0	0.01278	0.98722	0.4968	11413	993_120899_84267_111952	993_186503_84267_178483	PX7	PX7	duplicate	duplicate
UKERfPX7-X-001	UKERi1JF-R1-002	0.91684	0.04453	0.03863	0.03045	11432	993_120899_84267_111952	993_187879_84415_179336	PX7	1JF	unrelated	unrelated
UKERfPX7-X-001	UKERiC99-R1-008	0.90904	0.04507	0.04589	0.03421	11438	993_120899_84267_111952	993_187880_84094_179338	PX7	C99	unrelated	unrelated
UKERfPX7-X-001	UKERiC99-R1-007	0.91089	0.04263	0.04647	0.03389	11441	993_120899_84267_111952	993_187881_84094_179453	PX7	C99	unrelated	unrelated
UKERfPX7-X-001	UKERiAY6-R1-004	0.92078	0.0608	0.01843	0.02441	11435	993_120899_84267_111952	993_187882_84098_179457	PX7	AY6	unrelated	unrelated
UKERfPX7-X-001	UKERi1E4-R1-016	0.88134	0.10044	0.01822	0.03422	11445	993_120899_84267_111952	993_188081_84097_179681	PX7	1E4	unrelated	unrelated
UKERfPX7-X-001	UKERi33Q-R1-016	0.92303	0.03865	0.03832	0.02882	11446	993_120899_84267_111952	993_188082_84266_179685	PX7	33Q	unrelated	unrelated
UKERfPX7-X-001	UKERi33Q-R1-106	0.92383	0.03737	0.0388	0.02874	11436	993_120899_84267_111952	993_190152_84266_181266	PX7	33Q	unrelated	unrelated
UKERfPX7-X-001	UKERiAY6-R1-005	0.92102	0.06125	0.01773	0.02418	11432	993_120899_84267_111952	993_190153_84098_181334	PX7	AY6	unrelated	unrelated
UKERfPX7-X-001	UKERi82A-R1-003	0.93668	0.03084	0.03247	0.02395	11445	993_120899_84267_111952	993_190154_84102_181337	PX7	82A	unrelated	unrelated
UKERfPX7-X-001	UKERiG3G-R1-039	0.94119	0.02228	0.03653	0.02384	11441	993_120899_84267_111952	993_190857_84615_181754	PX7	G3G	unrelated	unrelated
UKERfPX7-X-001	UKERiAY6-R1-006	0.92375	0.05715	0.01909	0.02384	11437	993_120899_84267_111952	993_192465_84098_183395	PX7	AY6	unrelated	unrelated
UKERfPX7-X-001	UKERiPX7-R1-005	0	0.01341	0.98659	0.49665	11442	993_120899_84267_111952	993_192466_84267_183397	PX7	PX7	duplicate	duplicate
UKERfPX7-X-001	UKERi88H-R1-005	0.9482	0.02801	0.02379	0.0189	11432	993_120899_84267_111952	993_192467_84099_183398	PX7	88H	unrelated	unrelated
UKERfPX7-X-001	UKERiPX7-R1-006	0	0.01341	0.98659	0.49665	11442	993_120899_84267_111952	993_193695_84267_184373	PX7	PX7	duplicate	duplicate
UKERfPX7-X-001	UKERiVK2-R1-005	0.92472	0.02471	0.05057	0.03146	11438	993_120899_84267_111952	993_195936_84095_185528	PX7	VK2	unrelated	unrelated
UKERfPX7-X-001	UKERiVK2-R1-007	0.9264	0.02206	0.05153	0.03128	11443	993_120899_84267_111952	993_195937_84095_185529	PX7	VK2	unrelated	unrelated
UKERfPX7-X-001	UKERiVK2-R1-016	0.9207	0.02904	0.05026	0.03239	11384	993_120899_84267_111952	993_195938_84095_185531	PX7	VK2	unrelated	unrelated
UKERfPX7-X-001	UKERf4AA-X-001	0.93978	0.02529	0.03493	0.02379	11420	993_120899_84267_111952	993_197386_117583_186683	PX7	4AA	unrelated	unrelated
UKERfPX7-X-001	UKERi4AA-R1-006	0.94273	0.02284	0.03443	0.02293	11435	993_120899_84267_111952	993_197387_117583_179682	PX7	4AA	unrelated	unrelated
UKERfPX7-X-001	UKERi82A-R1-002	0.93317	0.03432	0.03251	0.02483	11424	993_120899_84267_111952	993_197448_84102_186824	PX7	82A	unrelated	unrelated
UKERfPX7-X-001	UKERiAY6-R1-003	0.90965	0.07451	0.01584	0.02655	11391	993_120899_84267_111952	993_197450_84098_186858	PX7	AY6	unrelated	unrelated
UKERfPX7-X-001	UKERi82A-R1-001	0.935	0.03196	0.03304	0.02451	11440	993_120899_84267_111952	993_197452_84102_186859	PX7	82A	unrelated	unrelated
UKERfPX7-X-001	UKERi82A-R1-002	0.9366	0.03062	0.03278	0.02404	11446	993_120899_84267_111952	993_200163_84102_187972	PX7	82A	unrelated	unrelated
UKERfPX7-X-001	UKERiAY6-R1-003	0.92488	0.05551	0.01961	0.02368	11436	993_120899_84267_111952	993_200164_84098_188171	PX7	AY6	unrelated	unrelated
UKERfPX7-X-001	UKERi82A-R1-001	0.93213	0.03531	0.03257	0.02511	11424	993_120899_84267_111952	993_200165_84102_188371	PX7	82A	unrelated	unrelated
UKERfPX7-X-001	UKERi82A-S1-005	0.93437	0.03296	0.03267	0.02458	11435	993_120899_84267_111952	993_200166_84102_188474	PX7	82A	unrelated	unrelated
UKERfPX7-X-001	UKERi82A-S1-004	0.93317	0.03498	0.03185	0.02467	11424	993_120899_84267_111952	993_200167_84102_188475	PX7	82A	unrelated	unrelated
UKERfPX7-X-001	UKERiAY6-R1-004	0.92303	0.05944	0.01752	0.02362	11420	993_120899_84267_111952	993_200168_84098_188613	PX7	AY6	unrelated	unrelated
UKERfPX7-X-001	UKERi82A-S1-022	0.93308	0.03504	0.03188	0.0247	11438	993_120899_84267_111952	993_200169_84102_188614_wdh2	PX7	82A	unrelated	unrelated
UKERfPX7-X-001	UKERi88H-S1-002	0.94388	0.03388	0.02224	0.01959	11421	993_120899_84267_111952	993_200170_84099_188617	PX7	88H	unrelated	unrelated
UKERfPX7-X-001	UKERiPX7-S1-004	0	0.01494	0.98506	0.49626	11444	993_120899_84267_111952	993_200171_84267_188786	PX7	PX7	duplicate	duplicate
UKERfPX7-X-001	UKERiAY6-S1-002	0.92351	0.05802	0.01847	0.02374	11440	993_120899_84267_111952	993_200172_84098_188787	PX7	AY6	unrelated	unrelated
UKERfPX7-X-001	UKERi88H-S1-009	0.94352	0.03416	0.02232	0.0197	11438	993_120899_84267_111952	993_200242_84099_188892_wdh	PX7	88H	unrelated	unrelated
UKERfPX7-X-001	UKERi88H-S1-021	0.94603	0.03197	0.022	0.01899	11433	993_120899_84267_111952	993_200243_84099_188893_wdh	PX7	88H	unrelated	unrelated
UKERfPX7-X-001	UKERiAY6-R1-004	0.92287	0.05838	0.01876	0.02397	11435	993_120899_84267_111952	993_200643_84098_189178_wdh	PX7	AY6	unrelated	unrelated
UKERfPX7-X-001	UKERp82A-R1-001	0.93484	0.03327	0.03189	0.02426	11442	993_120899_84267_111952	993_203167_84102_189367	PX7	82A	unrelated	unrelated
UKERfPX7-X-001	UKERp82A-R1-002	0.92959	0.04032	0.03009	0.02512	11378	993_120899_84267_111952	993_203168_84102_189368	PX7	82A	unrelated	unrelated
UKERfPX7-X-001	UKERpAY6-R1-003	0.92006	0.06203	0.01792	0.02447	11431	993_120899_84267_111952	993_203169_84098_189433	PX7	AY6	unrelated	unrelated
UKERfPX7-X-001	UKERpAY6-R1-004	0.92263	0.05898	0.01839	0.02394	11425	993_120899_84267_111952	993_203343_84098_191742	PX7	AY6	unrelated	unrelated
UKERfPX7-X-001	UKERfK22-X-001	0.95252	0	0.04748	0.02374	11431	993_120899_84267_111952	993_206160_117631_193655	PX7	K22	unrelated	unrelated
UKERfPX7-X-001	UKERiK22-R1-022	0.87524	0.09436	0.0304	0.03879	11238	993_120899_84267_111952	993_206162_117631_179687	PX7	K22	unrelated	unrelated
UKERfPX7-X-001	UKERi4AA-S1-006	0.94165	0.02498	0.03337	0.02293	11410	993_120899_84267_111952	993_211606_117583_197404	PX7	4AA	unrelated	unrelated
UKERfPX7-X-001	UKERiK22-S1-001	0.95366	0	0.04634	0.02317	11406	993_120899_84267_111952	993_211608_117631_197406	PX7	K22	unrelated	unrelated
UKERfPX7-X-001	UKERiG7G-S1-001	0.93877	0.01612	0.04511	0.02659	11445	993_120899_84267_111952	993_211609_120554_197408	PX7	G7G	unrelated	unrelated
UKERfPX7-X-001	UKERiK22-S1-003	0.95311	0	0.04689	0.02344	11435	993_120899_84267_111952	993_211901_117631_197582	PX7	K22	unrelated	unrelated
UKERfPX7-X-001	UKERiG7G-S1-008	0.93629	0.01954	0.04417	0.02697	11437	993_120899_84267_111952	993_211902_120554_197584	PX7	G7G	unrelated	unrelated
UKERfPX7-X-001	UKERi55O-S1-002	0.94382	0	0.05618	0.02809	11437	993_120899_84267_111952	993_211903_120462_197586	PX7	55O	unrelated	unrelated
UKERfPX7-X-001	UKERfG7G-X-001	0.93479	0.02057	0.04464	0.02746	11417	993_120899_84267_111952	993_211904_120554_197587	PX7	G7G	unrelated	unrelated
UKERfPX7-X-001	UKERi55O-S1-004	0.94493	0	0.05507	0.02753	11426	993_120899_84267_111952	993_212151_120462_197780	PX7	55O	unrelated	unrelated
UKERfPX7-X-001	UKERf55O-X-001	0.94287	0	0.05713	0.02856	11431	993_120899_84267_111952	993_212152_120462_197781	PX7	55O	unrelated	unrelated
UKERfPX7-X-001	CT1-X-001	0.96787	0	0.03213	0.01607	11444	993_120899_84267_111952	CTL1_45785_160405(32.3)_Fibroblast	PX7	CT1	unrelated	unrelated
UKERfPX7-X-001	CT1-S1-010	0.96861	0	0.03139	0.01569	11364	993_120899_84267_111952	CTL1_P27315_SiPSC10_P5_160624(32.3)	PX7	CT1	unrelated	unrelated
UKERfPX7-X-001	CT1-S1-011	0.96852	0	0.03148	0.01574	11413	993_120899_84267_111952	CTL1_P27315_SiPSC11_P5_160624(32.3)	PX7	CT1	unrelated	unrelated
UKERfPX7-X-001	UKERiFF2-S1-012	0.96799	0	0.03201	0.016	11418	993_120899_84267_111952	CTL2_ERF19 E12 P10_160928(32.3)	PX7	FF2	unrelated	unrelated
UKERfPX7-X-001	UKERiFF2-S1-006	0.96635	0	0.03365	0.01683	11379	993_120899_84267_111952	CTL2_ERF19 E6 P10_160928(32.3)	PX7	FF2	unrelated	unrelated
UKERfPX7-X-001	UKERfFF2-X-001	0.96884	0	0.03116	0.01558	11384	993_120899_84267_111952	CTL2_ERF19 Fibroblast P6_160928(32.3)	PX7	FF2	unrelated	unrelated
UKERfPX7-X-001	PT1-X-001	0.89909	0.07372	0.02719	0.03202	11445	993_120899_84267_111952	Pt1_45780_160405(32.3)_Fibroblast	PX7	PT1	unrelated	unrelated
UKERfPX7-X-001	PT1-S1-011	0.89614	0.07755	0.02631	0.03254	11416	993_120899_84267_111952	Pt1_P27193_SiPSC11_P5_160624(32.3)	PX7	PT1	unrelated	unrelated
UKERfPX7-X-001	PT1-S1-016	0.89865	0.0743	0.02705	0.0321	11424	993_120899_84267_111952	Pt1_P27193_SiPSC16_P4_160624(32.3)	PX7	PT1	unrelated	unrelated
UKERfPX7-X-001	PT2-X-001	0.9248	0.05924	0.01596	0.02279	11437	993_120899_84267_111952	Pt2_45784_160405(32.3)_Fibroblast	PX7	PT2	unrelated	unrelated
UKERfPX7-X-001	PT2-S1-012	0.9262	0.05788	0.01592	0.02243	11381	993_120899_84267_111952	Pt2_P27301_SiPSC12_P5_160624(32.3)	PX7	PT2	unrelated	unrelated
UKERfPX7-X-001	PT2-S1-009	0.92842	0.05542	0.01616	0.02193	11431	993_120899_84267_111952	Pt2_P27301_SiPSC9_P5_160624(32.3)	PX7	PT2	unrelated	unrelated
UKERfJ2C-X-001	UKERfM89-X-001	0.93359	0	0.06641	0.03321	11616	993_120921_84414_112320	993_120922_84617_112664	J2C	M89	unrelated	unrelated
UKERfJ2C-X-001	UKERfR66-X-001	0.88501	0.08402	0.03097	0.03649	11600	993_120921_84414_112320	993_120923_84096_111588	J2C	R66	unrelated	unrelated
UKERfJ2C-X-001	UKERfAY6-X-001	0.91529	0.03345	0.05126	0.03399	11608	993_120921_84414_112320	993_120925_84098_111590	J2C	AY6	unrelated	unrelated
UKERfJ2C-X-001	UKERf88H-X-001	0.87678	0.07689	0.04633	0.04239	11450	993_120921_84414_112320	993_120926_84099_111591	J2C	88H	unrelated	unrelated
UKERfJ2C-X-001	UKERiG3G-R1-032	0.87416	0.06017	0.06567	0.04788	11621	993_120921_84414_112320	993_145271_84615_144614	J2C	G3G	unrelated	unrelated
UKERfJ2C-X-001	UKERi1E4-R1-012	0.88693	0.08941	0.02366	0.03418	11575	993_120921_84414_112320	993_145273_84097_144600	J2C	1E4	unrelated	unrelated
UKERfJ2C-X-001	UKERf1E4-X-001	0.89446	0.07846	0.02708	0.03315	11571	993_120921_84414_112320	993_146438_84097_111589	J2C	1E4	unrelated	unrelated
UKERfJ2C-X-001	UKERfO3H-X-001	0.90191	0.04657	0.05152	0.0374	11608	993_120921_84414_112320	993_146439_84100_111592	J2C	O3H	unrelated	unrelated
UKERfJ2C-X-001	UKERf82A-X-001	0.92152	0	0.07848	0.03924	11573	993_120921_84414_112320	993_146440_84102_111593	J2C	82A	unrelated	unrelated
UKERfJ2C-X-001	UKERf33Q-X-001	0.8817	0.07955	0.03875	0.03926	11603	993_120921_84414_112320	993_146441_84266_111951	J2C	33Q	unrelated	unrelated
UKERfJ2C-X-001	UKERf1JF-X-001	0.00206	0.97003	0.02791	0.25646	11590	993_120921_84414_112320	993_146442_84415_112321	J2C	1JF	parent-offspring	1JF-J2C
UKERfJ2C-X-001	UKERfG3G-X-001	0.87052	0.06286	0.06662	0.04902	11546	993_120921_84414_112320	993_146443_84615_112662	J2C	G3G	unrelated	unrelated
UKERfJ2C-X-001	UKERi1E4-R1-003	0.89441	0.08282	0.02277	0.03209	11585	993_120921_84414_112320	993_146533_84097_145576	J2C	1E4	unrelated	unrelated
UKERfJ2C-X-001	UKERiR66-R1-007	0.8894	0.07755	0.03305	0.03591	11610	993_120921_84414_112320	993_148684_84096_147625	J2C	R66	unrelated	unrelated
UKERfJ2C-X-001	UKERiG3G-R1-047	0.87557	0.05814	0.0663	0.04768	11616	993_120921_84414_112320	993_151018_84615_149598	J2C	G3G	unrelated	unrelated
UKERfJ2C-X-001	UKERiJ2C-R1-015	0	0	1	0.5	11630	993_120921_84414_112320	993_166279_109166_161530	J2C	J2C	duplicate	duplicate
UKERfJ2C-X-001	UKERiO3H-R1-001	0.89426	0.0561	0.04964	0.03884	11587	993_120921_84414_112320	993_166294_84100_161372	J2C	O3H	unrelated	unrelated
UKERfJ2C-X-001	UKERiRJO-R1-003	0.90086	0.05356	0.04558	0.03618	11595	993_120921_84414_112320	993_166295_84618_161664	J2C	RJO	unrelated	unrelated
UKERfJ2C-X-001	UKERiO3H-R1-003	0.90406	0.04381	0.05213	0.03702	11620	993_120921_84414_112320	993_166790_84100_161914_wdh	J2C	O3H	unrelated	unrelated
UKERfJ2C-X-001	UKERiO3H-R1-005	0.89575	0.05494	0.04931	0.03839	11581	993_120921_84414_112320	993_166791_84100_161915_wdh	J2C	O3H	unrelated	unrelated
UKERfJ2C-X-001	UKERiR66-R1-014	0.88997	0.07675	0.03328	0.03583	11616	993_120921_84414_112320	993_166792_84096_161916_wdh	J2C	R66	unrelated	unrelated
UKERfJ2C-X-001	UKERiJ2C-R1-012	0	0.00022	0.99978	0.49995	11614	993_120921_84414_112320	993_168596_84414_163479	J2C	J2C	duplicate	duplicate
UKERfJ2C-X-001	UKERiRJO-R1-005	0.90018	0.05379	0.04603	0.03646	11617	993_120921_84414_112320	993_169189_84618_163674	J2C	RJO	unrelated	unrelated
UKERfJ2C-X-001	UKERiJ2C-R1-003	0	0.0013	0.9987	0.49967	11573	993_120921_84414_112320	993_175212_84414_164203	J2C	J2C	duplicate	duplicate
UKERfJ2C-X-001	UKERiRJO-R1-008	0.89071	0.06616	0.04313	0.0381	11499	993_120921_84414_112320	993_178678_84618_172305	J2C	RJO	unrelated	unrelated
UKERfJ2C-X-001	UKERi82A-R1-001	0.92282	0	0.07718	0.03859	11575	993_120921_84414_112320	993_179555_84102_173013	J2C	82A	unrelated	unrelated
UKERfJ2C-X-001	UKERi1JF-R1-011	0.00206	0.97147	0.02647	0.2561	11578	993_120921_84414_112320	993_179556_84415_173016	J2C	1JF	parent-offspring	1JF-J2C
UKERfJ2C-X-001	UKERiM89-R1-002	0.93525	0	0.06475	0.03238	11521	993_120921_84414_112320	993_182521_84617_173544	J2C	M89	unrelated	unrelated
UKERfJ2C-X-001	UKERi82A-R1-001	0.92274	0	0.07726	0.03863	11587	993_120921_84414_112320	993_182523_84102_173548	J2C	82A	unrelated	unrelated
UKERfJ2C-X-001	UKERi1JF-R1-018	0.00206	0.97036	0.02758	0.25638	11612	993_120921_84414_112320	993_182524_84415_173793	J2C	1JF	parent-offspring	1JF-J2C
UKERfJ2C-X-001	UKERi33Q-R1-002	0.87845	0.08528	0.03626	0.03945	11605	993_120921_84414_112320	993_182525_84266_174004	J2C	33Q	unrelated	unrelated
UKERfJ2C-X-001	UKERiAY6-R1-002	0.91957	0.02789	0.05254	0.03324	11619	993_120921_84414_112320	993_182526_84098_174909	J2C	AY6	unrelated	unrelated
UKERfJ2C-X-001	UKERiPX7-R1-001	0.929	0.03378	0.03723	0.02706	11604	993_120921_84414_112320	993_182527_84267_174911	J2C	PX7	unrelated	unrelated
UKERfJ2C-X-001	UKERi88H-R1-001	0.8918	0.05681	0.05139	0.0399	11619	993_120921_84414_112320	993_182528_84099_174913	J2C	88H	unrelated	unrelated
UKERfJ2C-X-001	UKERiAY6-R1-003	0.92052	0.0267	0.05278	0.03307	11620	993_120921_84414_112320	993_183197_84098_175678	J2C	AY6	unrelated	unrelated
UKERfJ2C-X-001	UKERi88H-R1-002	0.89075	0.05897	0.05028	0.03988	11579	993_120921_84414_112320	993_183198_84099_175684	J2C	88H	unrelated	unrelated
UKERfJ2C-X-001	UKERiPX7-R1-002	0.93278	0.02864	0.03858	0.02645	11621	993_120921_84414_112320	993_183199_84267_175747	J2C	PX7	unrelated	unrelated
UKERfJ2C-X-001	UKERi82A-R1-002	0.92159	0	0.07841	0.03921	11607	993_120921_84414_112320	993_183200_84102_175748	J2C	82A	unrelated	unrelated
UKERfJ2C-X-001	UKERiM89-R1-005	0.9333	0	0.0667	0.03335	11615	993_120921_84414_112320	993_184721_84617_177305	J2C	M89	unrelated	unrelated
UKERfJ2C-X-001	UKERiM89-R1-006	0.93307	0	0.06693	0.03347	11607	993_120921_84414_112320	993_186502_84617_178482	J2C	M89	unrelated	unrelated
UKERfJ2C-X-001	UKERiPX7-R1-003	0.92949	0.03372	0.03679	0.02682	11585	993_120921_84414_112320	993_186503_84267_178483	J2C	PX7	unrelated	unrelated
UKERfJ2C-X-001	UKERi1JF-R1-002	0.00206	0.97066	0.02728	0.25631	11611	993_120921_84414_112320	993_187879_84415_179336	J2C	1JF	parent-offspring	1JF-J2C
UKERfJ2C-X-001	UKERiC99-R1-008	0.92155	0.03525	0.0432	0.03041	11620	993_120921_84414_112320	993_187880_84094_179338	J2C	C99	unrelated	unrelated
UKERfJ2C-X-001	UKERiC99-R1-007	0.92123	0.03632	0.04245	0.03031	11624	993_120921_84414_112320	993_187881_84094_179453	J2C	C99	unrelated	unrelated
UKERfJ2C-X-001	UKERiAY6-R1-004	0.91664	0.03234	0.05102	0.03359	11617	993_120921_84414_112320	993_187882_84098_179457	J2C	AY6	unrelated	unrelated
UKERfJ2C-X-001	UKERi1E4-R1-016	0.89252	0.082	0.02548	0.03324	11623	993_120921_84414_112320	993_188081_84097_179681	J2C	1E4	unrelated	unrelated
UKERfJ2C-X-001	UKERi33Q-R1-016	0.87877	0.08468	0.03655	0.03944	11628	993_120921_84414_112320	993_188082_84266_179685	J2C	33Q	unrelated	unrelated
UKERfJ2C-X-001	UKERi33Q-R1-106	0.88262	0.07945	0.03794	0.03883	11618	993_120921_84414_112320	993_190152_84266_181266	J2C	33Q	unrelated	unrelated
UKERfJ2C-X-001	UKERiAY6-R1-005	0.92194	0.02487	0.05319	0.03281	11615	993_120921_84414_112320	993_190153_84098_181334	J2C	AY6	unrelated	unrelated
UKERfJ2C-X-001	UKERi82A-R1-003	0.92169	0	0.07831	0.03915	11625	993_120921_84414_112320	993_190154_84102_181337	J2C	82A	unrelated	unrelated
UKERfJ2C-X-001	UKERiG3G-R1-039	0.87622	0.05649	0.06729	0.04777	11621	993_120921_84414_112320	993_190857_84615_181754	J2C	G3G	unrelated	unrelated
UKERfJ2C-X-001	UKERiAY6-R1-006	0.92068	0.02671	0.05262	0.03299	11618	993_120921_84414_112320	993_192465_84098_183395	J2C	AY6	unrelated	unrelated
UKERfJ2C-X-001	UKERiPX7-R1-005	0.92969	0.03286	0.03745	0.02694	11621	993_120921_84414_112320	993_192466_84267_183397	J2C	PX7	unrelated	unrelated
UKERfJ2C-X-001	UKERi88H-R1-005	0.89035	0.05837	0.05128	0.04023	11611	993_120921_84414_112320	993_192467_84099_183398	J2C	88H	unrelated	unrelated
UKERfJ2C-X-001	UKERiPX7-R1-006	0.93175	0.02983	0.03842	0.02667	11621	993_120921_84414_112320	993_193695_84267_184373	J2C	PX7	unrelated	unrelated
UKERfJ2C-X-001	UKERiVK2-R1-005	0.88498	0.08445	0.03057	0.0364	11614	993_120921_84414_112320	993_195936_84095_185528	J2C	VK2	unrelated	unrelated
UKERfJ2C-X-001	UKERiVK2-R1-007	0.88292	0.08749	0.02959	0.03667	11614	993_120921_84414_112320	993_195937_84095_185529	J2C	VK2	unrelated	unrelated
UKERfJ2C-X-001	UKERiVK2-R1-016	0.87731	0.09667	0.02601	0.03718	11552	993_120921_84414_112320	993_195938_84095_185531	J2C	VK2	unrelated	unrelated
UKERfJ2C-X-001	UKERf4AA-X-001	0.8946	0.06267	0.04273	0.03703	11596	993_120921_84414_112320	993_197386_117583_186683	J2C	4AA	unrelated	unrelated
UKERfJ2C-X-001	UKERi4AA-R1-006	0.89637	0.06139	0.04224	0.03647	11613	993_120921_84414_112320	993_197387_117583_179682	J2C	4AA	unrelated	unrelated
UKERfJ2C-X-001	UKERi82A-R1-002	0.92316	0	0.07684	0.03842	11600	993_120921_84414_112320	993_197448_84102_186824	J2C	82A	unrelated	unrelated
UKERfJ2C-X-001	UKERiAY6-R1-003	0.9144	0.03488	0.05072	0.03408	11567	993_120921_84414_112320	993_197450_84098_186858	J2C	AY6	unrelated	unrelated
UKERfJ2C-X-001	UKERi82A-R1-001	0.92354	0	0.07646	0.03823	11620	993_120921_84414_112320	993_197452_84102_186859	J2C	82A	unrelated	unrelated
UKERfJ2C-X-001	UKERi82A-R1-002	0.92255	0	0.07745	0.03872	11625	993_120921_84414_112320	993_200163_84102_187972	J2C	82A	unrelated	unrelated
UKERfJ2C-X-001	UKERiAY6-R1-003	0.92178	0.02487	0.05335	0.03289	11617	993_120921_84414_112320	993_200164_84098_188171	J2C	AY6	unrelated	unrelated
UKERfJ2C-X-001	UKERi82A-R1-001	0.92259	0	0.07741	0.0387	11602	993_120921_84414_112320	993_200165_84102_188371	J2C	82A	unrelated	unrelated
UKERfJ2C-X-001	UKERi82A-S1-005	0.92297	0.00073	0.0763	0.03833	11615	993_120921_84414_112320	993_200166_84102_188474	J2C	82A	unrelated	unrelated
UKERfJ2C-X-001	UKERi82A-S1-004	0.92125	0	0.07875	0.03938	11604	993_120921_84414_112320	993_200167_84102_188475	J2C	82A	unrelated	unrelated
UKERfJ2C-X-001	UKERiAY6-R1-004	0.91513	0.03381	0.05106	0.03398	11597	993_120921_84414_112320	993_200168_84098_188613	J2C	AY6	unrelated	unrelated
UKERfJ2C-X-001	UKERi82A-S1-022	0.92167	0	0.07833	0.03917	11612	993_120921_84414_112320	993_200169_84102_188614_wdh2	J2C	82A	unrelated	unrelated
UKERfJ2C-X-001	UKERi88H-S1-002	0.88612	0.0631	0.05078	0.04116	11599	993_120921_84414_112320	993_200170_84099_188617	J2C	88H	unrelated	unrelated
UKERfJ2C-X-001	UKERiPX7-S1-004	0.93278	0.02799	0.03923	0.02661	11621	993_120921_84414_112320	993_200171_84267_188786	J2C	PX7	unrelated	unrelated
UKERfJ2C-X-001	UKERiAY6-S1-002	0.92155	0.02529	0.05316	0.0329	11620	993_120921_84414_112320	993_200172_84098_188787	J2C	AY6	unrelated	unrelated
UKERfJ2C-X-001	UKERi88H-S1-009	0.88776	0.06137	0.05087	0.04078	11618	993_120921_84414_112320	993_200242_84099_188892_wdh	J2C	88H	unrelated	unrelated
UKERfJ2C-X-001	UKERi88H-S1-021	0.8894	0.05913	0.05147	0.04052	11610	993_120921_84414_112320	993_200243_84099_188893_wdh	J2C	88H	unrelated	unrelated
UKERfJ2C-X-001	UKERiAY6-R1-004	0.91909	0.02867	0.05224	0.03329	11612	993_120921_84414_112320	993_200643_84098_189178_wdh	J2C	AY6	unrelated	unrelated
UKERfJ2C-X-001	UKERp82A-R1-001	0.92221	0	0.07779	0.0389	11621	993_120921_84414_112320	993_203167_84102_189367	J2C	82A	unrelated	unrelated
UKERfJ2C-X-001	UKERp82A-R1-002	0.92244	0.00161	0.07596	0.03838	11544	993_120921_84414_112320	993_203168_84102_189368	J2C	82A	unrelated	unrelated
UKERfJ2C-X-001	UKERpAY6-R1-003	0.91632	0.03204	0.05164	0.03383	11608	993_120921_84414_112320	993_203169_84098_189433	J2C	AY6	unrelated	unrelated
UKERfJ2C-X-001	UKERpAY6-R1-004	0.91909	0.03055	0.05036	0.03282	11599	993_120921_84414_112320	993_203343_84098_191742	J2C	AY6	unrelated	unrelated
UKERfJ2C-X-001	UKERfK22-X-001	0.92313	0	0.07687	0.03844	11610	993_120921_84414_112320	993_206160_117631_193655	J2C	K22	unrelated	unrelated
UKERfJ2C-X-001	UKERiK22-R1-022	0.89774	0.04244	0.05983	0.04052	11409	993_120921_84414_112320	993_206162_117631_179687	J2C	K22	unrelated	unrelated
UKERfJ2C-X-001	UKERi4AA-S1-006	0.89704	0.06053	0.04243	0.03635	11591	993_120921_84414_112320	993_211606_117583_197404	J2C	4AA	unrelated	unrelated
UKERfJ2C-X-001	UKERiK22-S1-001	0.92532	0	0.07468	0.03734	11585	993_120921_84414_112320	993_211608_117631_197406	J2C	K22	unrelated	unrelated
UKERfJ2C-X-001	UKERiG7G-S1-001	0.93625	0.00634	0.05741	0.03029	11629	993_120921_84414_112320	993_211609_120554_197408	J2C	G7G	unrelated	unrelated
UKERfJ2C-X-001	UKERiK22-S1-003	0.92423	0	0.07577	0.03788	11620	993_120921_84414_112320	993_211901_117631_197582	J2C	K22	unrelated	unrelated
UKERfJ2C-X-001	UKERiG7G-S1-008	0.93421	0.00754	0.05825	0.03101	11616	993_120921_84414_112320	993_211902_120554_197584	J2C	G7G	unrelated	unrelated
UKERfJ2C-X-001	UKERi55O-S1-002	0.92566	0.03438	0.03996	0.02857	11620	993_120921_84414_112320	993_211903_120462_197586	J2C	55O	unrelated	unrelated
UKERfJ2C-X-001	UKERfG7G-X-001	0.93043	0.0133	0.05627	0.03146	11599	993_120921_84414_112320	993_211904_120554_197587	J2C	G7G	unrelated	unrelated
UKERfJ2C-X-001	UKERi55O-S1-004	0.92472	0.03507	0.04021	0.02887	11606	993_120921_84414_112320	993_212151_120462_197780	J2C	55O	unrelated	unrelated
UKERfJ2C-X-001	UKERf55O-X-001	0.9202	0.04026	0.03954	0.02983	11611	993_120921_84414_112320	993_212152_120462_197781	J2C	55O	unrelated	unrelated
UKERfJ2C-X-001	CT1-X-001	0.90976	0.04076	0.04948	0.03493	11626	993_120921_84414_112320	CTL1_45785_160405(32.3)_Fibroblast	J2C	CT1	unrelated	unrelated
UKERfJ2C-X-001	CT1-S1-010	0.89839	0.05706	0.04455	0.03654	11547	993_120921_84414_112320	CTL1_P27315_SiPSC10_P5_160624(32.3)	J2C	CT1	unrelated	unrelated
UKERfJ2C-X-001	CT1-S1-011	0.90498	0.04597	0.04905	0.03602	11595	993_120921_84414_112320	CTL1_P27315_SiPSC11_P5_160624(32.3)	J2C	CT1	unrelated	unrelated
UKERfJ2C-X-001	UKERiFF2-S1-012	0.94095	0	0.05905	0.02953	11604	993_120921_84414_112320	CTL2_ERF19 E12 P10_160928(32.3)	J2C	FF2	unrelated	unrelated
UKERfJ2C-X-001	UKERiFF2-S1-006	0.94297	0	0.05703	0.02851	11559	993_120921_84414_112320	CTL2_ERF19 E6 P10_160928(32.3)	J2C	FF2	unrelated	unrelated
UKERfJ2C-X-001	UKERfFF2-X-001	0.9423	0.00104	0.05666	0.02859	11567	993_120921_84414_112320	CTL2_ERF19 Fibroblast P6_160928(32.3)	J2C	FF2	unrelated	unrelated
UKERfJ2C-X-001	PT1-X-001	0.87276	0.10093	0.02632	0.03839	11626	993_120921_84414_112320	Pt1_45780_160405(32.3)_Fibroblast	J2C	PT1	unrelated	unrelated
UKERfJ2C-X-001	PT1-S1-011	0.87273	0.10095	0.02633	0.0384	11599	993_120921_84414_112320	Pt1_P27193_SiPSC11_P5_160624(32.3)	J2C	PT1	unrelated	unrelated
UKERfJ2C-X-001	PT1-S1-016	0.87293	0.09966	0.02741	0.03862	11610	993_120921_84414_112320	Pt1_P27193_SiPSC16_P4_160624(32.3)	J2C	PT1	unrelated	unrelated
UKERfJ2C-X-001	PT2-X-001	0.90406	0.06005	0.03589	0.03296	11620	993_120921_84414_112320	Pt2_45784_160405(32.3)_Fibroblast	J2C	PT2	unrelated	unrelated
UKERfJ2C-X-001	PT2-S1-012	0.89976	0.06506	0.03517	0.03385	11556	993_120921_84414_112320	Pt2_P27301_SiPSC12_P5_160624(32.3)	J2C	PT2	unrelated	unrelated
UKERfJ2C-X-001	PT2-S1-009	0.90476	0.05988	0.03536	0.03265	11611	993_120921_84414_112320	Pt2_P27301_SiPSC9_P5_160624(32.3)	J2C	PT2	unrelated	unrelated
UKERfM89-X-001	UKERfR66-X-001	0.91062	0.04984	0.03955	0.03223	11602	993_120922_84617_112664	993_120923_84096_111588	M89	R66	unrelated	unrelated
UKERfM89-X-001	UKERfAY6-X-001	0.93098	0.02337	0.04565	0.02867	11605	993_120922_84617_112664	993_120925_84098_111590	M89	AY6	unrelated	unrelated
UKERfM89-X-001	UKERf88H-X-001	0.89379	0.04439	0.06182	0.04201	11446	993_120922_84617_112664	993_120926_84099_111591	M89	88H	unrelated	unrelated
UKERfM89-X-001	UKERiG3G-R1-032	0.94116	0	0.05884	0.02942	11624	993_120922_84617_112664	993_145271_84615_144614	M89	G3G	unrelated	unrelated
UKERfM89-X-001	UKERi1E4-R1-012	0.92807	0.00942	0.06252	0.03361	11577	993_120922_84617_112664	993_145273_84097_144600	M89	1E4	unrelated	unrelated
UKERfM89-X-001	UKERf1E4-X-001	0.93363	0.00257	0.0638	0.03254	11572	993_120922_84617_112664	993_146438_84097_111589	M89	1E4	unrelated	unrelated
UKERfM89-X-001	UKERfO3H-X-001	0.92868	0.02076	0.05056	0.03047	11608	993_120922_84617_112664	993_146439_84100_111592	M89	O3H	unrelated	unrelated
UKERfM89-X-001	UKERf82A-X-001	0.93113	0	0.06887	0.03444	11577	993_120922_84617_112664	993_146440_84102_111593	M89	82A	unrelated	unrelated
UKERfM89-X-001	UKERf33Q-X-001	0.9229	0.03248	0.04462	0.03043	11603	993_120922_84617_112664	993_146441_84266_111951	M89	33Q	unrelated	unrelated
UKERfM89-X-001	UKERf1JF-X-001	0.93668	0	0.06332	0.03166	11591	993_120922_84617_112664	993_146442_84415_112321	M89	1JF	unrelated	unrelated
UKERfM89-X-001	UKERfG3G-X-001	0.93247	0.01183	0.0557	0.03081	11548	993_120922_84617_112664	993_146443_84615_112662	M89	G3G	unrelated	unrelated
UKERfM89-X-001	UKERi1E4-R1-003	0.93544	0	0.06456	0.03228	11583	993_120922_84617_112664	993_146533_84097_145576	M89	1E4	unrelated	unrelated
UKERfM89-X-001	UKERiR66-R1-007	0.91158	0.04718	0.04125	0.03242	11616	993_120922_84617_112664	993_148684_84096_147625	M89	R66	unrelated	unrelated
UKERfM89-X-001	UKERiG3G-R1-047	0.94014	0.00147	0.05839	0.02956	11619	993_120922_84617_112664	993_151018_84615_149598	M89	G3G	unrelated	unrelated
UKERfM89-X-001	UKERiJ2C-R1-015	0.93311	0	0.06689	0.03345	11629	993_120922_84617_112664	993_166279_109166_161530	M89	J2C	unrelated	unrelated
UKERfM89-X-001	UKERiO3H-R1-001	0.9279	0.02231	0.04979	0.03047	11592	993_120922_84617_112664	993_166294_84100_161372	M89	O3H	unrelated	unrelated
UKERfM89-X-001	UKERiRJO-R1-003	0.93845	0	0.06155	0.03078	11596	993_120922_84617_112664	993_166295_84618_161664	M89	RJO	unrelated	unrelated
UKERfM89-X-001	UKERiO3H-R1-003	0.93175	0.01792	0.05032	0.02964	11621	993_120922_84617_112664	993_166790_84100_161914_wdh	M89	O3H	unrelated	unrelated
UKERfM89-X-001	UKERiO3H-R1-005	0.92552	0.02505	0.04943	0.03098	11583	993_120922_84617_112664	993_166791_84100_161915_wdh	M89	O3H	unrelated	unrelated
UKERfM89-X-001	UKERiR66-R1-014	0.9134	0.04457	0.04204	0.03216	11619	993_120922_84617_112664	993_166792_84096_161916_wdh	M89	R66	unrelated	unrelated
UKERfM89-X-001	UKERiJ2C-R1-012	0.93262	0	0.06738	0.03369	11617	993_120922_84617_112664	993_168596_84414_163479	M89	J2C	unrelated	unrelated
UKERfM89-X-001	UKERiRJO-R1-005	0.93787	0	0.06213	0.03107	11619	993_120922_84617_112664	993_169189_84618_163674	M89	RJO	unrelated	unrelated
UKERfM89-X-001	UKERiJ2C-R1-003	0.93415	0	0.06585	0.03293	11570	993_120922_84617_112664	993_175212_84414_164203	M89	J2C	unrelated	unrelated
UKERfM89-X-001	UKERiRJO-R1-008	0.9418	0	0.0582	0.0291	11503	993_120922_84617_112664	993_178678_84618_172305	M89	RJO	unrelated	unrelated
UKERfM89-X-001	UKERi82A-R1-001	0.93284	0	0.06716	0.03358	11582	993_120922_84617_112664	993_179555_84102_173013	M89	82A	unrelated	unrelated
UKERfM89-X-001	UKERi1JF-R1-011	0.93695	0.00105	0.062	0.03126	11582	993_120922_84617_112664	993_179556_84415_173016	M89	1JF	unrelated	unrelated
UKERfM89-X-001	UKERiM89-R1-002	0	0.00655	0.99345	0.49836	11523	993_120922_84617_112664	993_182521_84617_173544	M89	M89	duplicate	duplicate
UKERfM89-X-001	UKERi82A-R1-001	0.93189	0	0.06811	0.03406	11589	993_120922_84617_112664	993_182523_84102_173548	M89	82A	unrelated	unrelated
UKERfM89-X-001	UKERi1JF-R1-018	0.93689	0	0.06311	0.03156	11616	993_120922_84617_112664	993_182524_84415_173793	M89	1JF	unrelated	unrelated
UKERfM89-X-001	UKERi33Q-R1-002	0.92163	0.03388	0.04449	0.03071	11606	993_120922_84617_112664	993_182525_84266_174004	M89	33Q	unrelated	unrelated
UKERfM89-X-001	UKERiAY6-R1-002	0.93484	0.01803	0.04713	0.02807	11621	993_120922_84617_112664	993_182526_84098_174909	M89	AY6	unrelated	unrelated
UKERfM89-X-001	UKERiPX7-R1-001	0.95252	0.01956	0.02792	0.01885	11606	993_120922_84617_112664	993_182527_84267_174911	M89	PX7	unrelated	unrelated
UKERfM89-X-001	UKERi88H-R1-001	0.90802	0.02259	0.06939	0.04034	11622	993_120922_84617_112664	993_182528_84099_174913	M89	88H	unrelated	unrelated
UKERfM89-X-001	UKERiAY6-R1-003	0.93784	0.01402	0.04814	0.02757	11622	993_120922_84617_112664	993_183197_84098_175678	M89	AY6	unrelated	unrelated
UKERfM89-X-001	UKERi88H-R1-002	0.90393	0.02821	0.06785	0.04098	11582	993_120922_84617_112664	993_183198_84099_175684	M89	88H	unrelated	unrelated
UKERfM89-X-001	UKERiPX7-R1-002	0.95738	0.01303	0.02959	0.01805	11622	993_120922_84617_112664	993_183199_84267_175747	M89	PX7	unrelated	unrelated
UKERfM89-X-001	UKERi82A-R1-002	0.93118	0	0.06882	0.03441	11608	993_120922_84617_112664	993_183200_84102_175748	M89	82A	unrelated	unrelated
UKERfM89-X-001	UKERiM89-R1-005	0	0.00065	0.99935	0.49984	11619	993_120922_84617_112664	993_184721_84617_177305	M89	M89	duplicate	duplicate
UKERfM89-X-001	UKERiM89-R1-006	0	0.00108	0.99892	0.49973	11610	993_120922_84617_112664	993_186502_84617_178482	M89	M89	duplicate	duplicate
UKERfM89-X-001	UKERiPX7-R1-003	0.95536	0.01645	0.02819	0.01821	11584	993_120922_84617_112664	993_186503_84267_178483	M89	PX7	unrelated	unrelated
UKERfM89-X-001	UKERi1JF-R1-002	0.93545	0	0.06455	0.03228	11614	993_120922_84617_112664	993_187879_84415_179336	M89	1JF	unrelated	unrelated
UKERfM89-X-001	UKERiC99-R1-008	0.91891	0	0.08109	0.04054	11622	993_120922_84617_112664	993_187880_84094_179338	M89	C99	unrelated	unrelated
UKERfM89-X-001	UKERiC99-R1-007	0.91913	0	0.08087	0.04043	11625	993_120922_84617_112664	993_187881_84094_179453	M89	C99	unrelated	unrelated
UKERfM89-X-001	UKERiAY6-R1-004	0.93318	0.02172	0.0451	0.02798	11616	993_120922_84617_112664	993_187882_84098_179457	M89	AY6	unrelated	unrelated
UKERfM89-X-001	UKERi1E4-R1-016	0.93421	0	0.06579	0.0329	11625	993_120922_84617_112664	993_188081_84097_179681	M89	1E4	unrelated	unrelated
UKERfM89-X-001	UKERi33Q-R1-016	0.92273	0.03111	0.04616	0.03086	11631	993_120922_84617_112664	993_188082_84266_179685	M89	33Q	unrelated	unrelated
UKERfM89-X-001	UKERi33Q-R1-106	0.92574	0.02767	0.04659	0.03021	11619	993_120922_84617_112664	993_190152_84266_181266	M89	33Q	unrelated	unrelated
UKERfM89-X-001	UKERiAY6-R1-005	0.93643	0.01685	0.04672	0.02757	11614	993_120922_84617_112664	993_190153_84098_181334	M89	AY6	unrelated	unrelated
UKERfM89-X-001	UKERi82A-R1-003	0.92982	0	0.07018	0.03509	11628	993_120922_84617_112664	993_190154_84102_181337	M89	82A	unrelated	unrelated
UKERfM89-X-001	UKERiG3G-R1-039	0.94085	0	0.05915	0.02957	11625	993_120922_84617_112664	993_190857_84615_181754	M89	G3G	unrelated	unrelated
UKERfM89-X-001	UKERiAY6-R1-006	0.93697	0.01565	0.04738	0.0276	11620	993_120922_84617_112664	993_192465_84098_183395	M89	AY6	unrelated	unrelated
UKERfM89-X-001	UKERiPX7-R1-005	0.95643	0.01423	0.02934	0.01823	11621	993_120922_84617_112664	993_192466_84267_183397	M89	PX7	unrelated	unrelated
UKERfM89-X-001	UKERi88H-R1-005	0.90397	0.02902	0.06702	0.04076	11608	993_120922_84617_112664	993_192467_84099_183398	M89	88H	unrelated	unrelated
UKERfM89-X-001	UKERiPX7-R1-006	0.95627	0.01401	0.02972	0.01836	11623	993_120922_84617_112664	993_193695_84267_184373	M89	PX7	unrelated	unrelated
UKERfM89-X-001	UKERiVK2-R1-005	0.93738	0.01003	0.0526	0.0288	11615	993_120922_84617_112664	993_195936_84095_185528	M89	VK2	unrelated	unrelated
UKERfM89-X-001	UKERiVK2-R1-007	0.93302	0.01566	0.05132	0.02958	11618	993_120922_84617_112664	993_195937_84095_185529	M89	VK2	unrelated	unrelated
UKERfM89-X-001	UKERiVK2-R1-016	0.9206	0.03284	0.04655	0.03149	11554	993_120922_84617_112664	993_195938_84095_185531	M89	VK2	unrelated	unrelated
UKERfM89-X-001	UKERf4AA-X-001	0.94786	0.01643	0.03571	0.02196	11600	993_120922_84617_112664	993_197386_117583_186683	M89	4AA	unrelated	unrelated
UKERfM89-X-001	UKERi4AA-R1-006	0.94767	0.01781	0.03452	0.02171	11615	993_120922_84617_112664	993_197387_117583_179682	M89	4AA	unrelated	unrelated
UKERfM89-X-001	UKERi82A-R1-002	0.93134	0	0.06866	0.03433	11603	993_120922_84617_112664	993_197448_84102_186824	M89	82A	unrelated	unrelated
UKERfM89-X-001	UKERiAY6-R1-003	0.92768	0.0291	0.04323	0.02889	11569	993_120922_84617_112664	993_197450_84098_186858	M89	AY6	unrelated	unrelated
UKERfM89-X-001	UKERi82A-R1-001	0.93095	0	0.06905	0.03452	11623	993_120922_84617_112664	993_197452_84102_186859	M89	82A	unrelated	unrelated
UKERfM89-X-001	UKERi82A-R1-002	0.93084	0	0.06916	0.03458	11628	993_120922_84617_112664	993_200163_84102_187972	M89	82A	unrelated	unrelated
UKERfM89-X-001	UKERiAY6-R1-003	0.93603	0.01641	0.04756	0.02788	11619	993_120922_84617_112664	993_200164_84098_188171	M89	AY6	unrelated	unrelated
UKERfM89-X-001	UKERi82A-R1-001	0.93197	0	0.06803	0.03401	11605	993_120922_84617_112664	993_200165_84102_188371	M89	82A	unrelated	unrelated
UKERfM89-X-001	UKERi82A-S1-005	0.9321	0	0.0679	0.03395	11621	993_120922_84617_112664	993_200166_84102_188474	M89	82A	unrelated	unrelated
UKERfM89-X-001	UKERi82A-S1-004	0.93154	0	0.06846	0.03423	11608	993_120922_84617_112664	993_200167_84102_188475	M89	82A	unrelated	unrelated
UKERfM89-X-001	UKERiAY6-R1-004	0.93661	0.01676	0.04663	0.0275	11599	993_120922_84617_112664	993_200168_84098_188613	M89	AY6	unrelated	unrelated
UKERfM89-X-001	UKERi82A-S1-022	0.93083	0	0.06917	0.03458	11617	993_120922_84617_112664	993_200169_84102_188614_wdh2	M89	82A	unrelated	unrelated
UKERfM89-X-001	UKERi88H-S1-002	0.90523	0.02653	0.06824	0.04075	11605	993_120922_84617_112664	993_200170_84099_188617	M89	88H	unrelated	unrelated
UKERfM89-X-001	UKERiPX7-S1-004	0.95508	0.01649	0.02843	0.01834	11625	993_120922_84617_112664	993_200171_84267_188786	M89	PX7	unrelated	unrelated
UKERfM89-X-001	UKERiAY6-S1-002	0.93657	0.01586	0.04757	0.02775	11625	993_120922_84617_112664	993_200172_84098_188787	M89	AY6	unrelated	unrelated
UKERfM89-X-001	UKERi88H-S1-009	0.90794	0.02346	0.0686	0.04016	11623	993_120922_84617_112664	993_200242_84099_188892_wdh	M89	88H	unrelated	unrelated
UKERfM89-X-001	UKERi88H-S1-021	0.90967	0.02033	0.06999	0.04008	11614	993_120922_84617_112664	993_200243_84099_188893_wdh	M89	88H	unrelated	unrelated
UKERfM89-X-001	UKERiAY6-R1-004	0.9354	0.01696	0.04764	0.02806	11614	993_120922_84617_112664	993_200643_84098_189178_wdh	M89	AY6	unrelated	unrelated
UKERfM89-X-001	UKERp82A-R1-001	0.93072	0	0.06928	0.03464	11623	993_120922_84617_112664	993_203167_84102_189367	M89	82A	unrelated	unrelated
UKERfM89-X-001	UKERp82A-R1-002	0.93351	0	0.06649	0.03324	11548	993_120922_84617_112664	993_203168_84102_189368	M89	82A	unrelated	unrelated
UKERfM89-X-001	UKERpAY6-R1-003	0.93136	0.02389	0.04474	0.02834	11613	993_120922_84617_112664	993_203169_84098_189433	M89	AY6	unrelated	unrelated
UKERfM89-X-001	UKERpAY6-R1-004	0.93518	0.01903	0.04579	0.02765	11604	993_120922_84617_112664	993_203343_84098_191742	M89	AY6	unrelated	unrelated
UKERfM89-X-001	UKERfK22-X-001	0.93739	0	0.06261	0.0313	11613	993_120922_84617_112664	993_206160_117631_193655	M89	K22	unrelated	unrelated
UKERfM89-X-001	UKERiK22-R1-022	0.9037	0.04859	0.04771	0.036	11413	993_120922_84617_112664	993_206162_117631_179687	M89	K22	unrelated	unrelated
UKERfM89-X-001	UKERi4AA-S1-006	0.94955	0.01351	0.03694	0.02185	11592	993_120922_84617_112664	993_211606_117583_197404	M89	4AA	unrelated	unrelated
UKERfM89-X-001	UKERiK22-S1-001	0.93803	0	0.06197	0.03098	11587	993_120922_84617_112664	993_211608_117631_197406	M89	K22	unrelated	unrelated
UKERfM89-X-001	UKERiG7G-S1-001	0.93498	0	0.06502	0.03251	11629	993_120922_84617_112664	993_211609_120554_197408	M89	G7G	unrelated	unrelated
UKERfM89-X-001	UKERiK22-S1-003	0.93716	0	0.06284	0.03142	11617	993_120922_84617_112664	993_211901_117631_197582	M89	K22	unrelated	unrelated
UKERfM89-X-001	UKERiG7G-S1-008	0.93497	0	0.06503	0.03252	11618	993_120922_84617_112664	993_211902_120554_197584	M89	G7G	unrelated	unrelated
UKERfM89-X-001	UKERi55O-S1-002	0.90723	0.04868	0.04409	0.03422	11619	993_120922_84617_112664	993_211903_120462_197586	M89	55O	unrelated	unrelated
UKERfM89-X-001	UKERfG7G-X-001	0.93535	0	0.06465	0.03233	11599	993_120922_84617_112664	993_211904_120554_197587	M89	G7G	unrelated	unrelated
UKERfM89-X-001	UKERi55O-S1-004	0.90816	0.0496	0.04223	0.03352	11607	993_120922_84617_112664	993_212151_120462_197780	M89	55O	unrelated	unrelated
UKERfM89-X-001	UKERf55O-X-001	0.90476	0.05208	0.04316	0.0346	11611	993_120922_84617_112664	993_212152_120462_197781	M89	55O	unrelated	unrelated
UKERfM89-X-001	CT1-X-001	0.94424	0	0.05576	0.02788	11626	993_120922_84617_112664	CTL1_45785_160405(32.3)_Fibroblast	M89	CT1	unrelated	unrelated
UKERfM89-X-001	CT1-S1-010	0.94667	0	0.05333	0.02666	11541	993_120922_84617_112664	CTL1_P27315_SiPSC10_P5_160624(32.3)	M89	CT1	unrelated	unrelated
UKERfM89-X-001	CT1-S1-011	0.94255	0	0.05745	0.02873	11594	993_120922_84617_112664	CTL1_P27315_SiPSC11_P5_160624(32.3)	M89	CT1	unrelated	unrelated
UKERfM89-X-001	UKERiFF2-S1-012	0.9579	0	0.0421	0.02105	11601	993_120922_84617_112664	CTL2_ERF19 E12 P10_160928(32.3)	M89	FF2	unrelated	unrelated
UKERfM89-X-001	UKERiFF2-S1-006	0.96305	0	0.03695	0.01847	11557	993_120922_84617_112664	CTL2_ERF19 E6 P10_160928(32.3)	M89	FF2	unrelated	unrelated
UKERfM89-X-001	UKERfFF2-X-001	0.96051	0	0.03949	0.01975	11566	993_120922_84617_112664	CTL2_ERF19 Fibroblast P6_160928(32.3)	M89	FF2	unrelated	unrelated
UKERfM89-X-001	PT1-X-001	0.94091	0	0.05909	0.02955	11626	993_120922_84617_112664	Pt1_45780_160405(32.3)_Fibroblast	M89	PT1	unrelated	unrelated
UKERfM89-X-001	PT1-S1-011	0.94141	0	0.05859	0.02929	11597	993_120922_84617_112664	Pt1_P27193_SiPSC11_P5_160624(32.3)	M89	PT1	unrelated	unrelated
UKERfM89-X-001	PT1-S1-016	0.94154	0	0.05846	0.02923	11608	993_120922_84617_112664	Pt1_P27193_SiPSC16_P4_160624(32.3)	M89	PT1	unrelated	unrelated
UKERfM89-X-001	PT2-X-001	0.93072	0.02388	0.0454	0.02867	11621	993_120922_84617_112664	Pt2_45784_160405(32.3)_Fibroblast	M89	PT2	unrelated	unrelated
UKERfM89-X-001	PT2-S1-012	0.92363	0.03447	0.0419	0.02957	11555	993_120922_84617_112664	Pt2_P27301_SiPSC12_P5_160624(32.3)	M89	PT2	unrelated	unrelated
UKERfM89-X-001	PT2-S1-009	0.93255	0.02271	0.04474	0.02805	11611	993_120922_84617_112664	Pt2_P27301_SiPSC9_P5_160624(32.3)	M89	PT2	unrelated	unrelated
UKERfR66-X-001	UKERfAY6-X-001	0.94154	0.01916	0.03929	0.02444	11589	993_120923_84096_111588	993_120925_84098_111590	R66	AY6	unrelated	unrelated
UKERfR66-X-001	UKERf88H-X-001	0.85389	0.0989	0.04721	0.04833	11435	993_120923_84096_111588	993_120926_84099_111591	R66	88H	unrelated	unrelated
UKERfR66-X-001	UKERiG3G-R1-032	0.91315	0.03692	0.04993	0.03419	11609	993_120923_84096_111588	993_145271_84615_144614	R66	G3G	unrelated	unrelated
UKERfR66-X-001	UKERi1E4-R1-012	0.8888	0.05742	0.05378	0.04124	11564	993_120923_84096_111588	993_145273_84097_144600	R66	1E4	unrelated	unrelated
UKERfR66-X-001	UKERf1E4-X-001	0.89562	0.04766	0.05672	0.04027	11556	993_120923_84096_111588	993_146438_84097_111589	R66	1E4	unrelated	unrelated
UKERfR66-X-001	UKERfO3H-X-001	0.87421	0.08852	0.03727	0.04076	11593	993_120923_84096_111588	993_146439_84100_111592	R66	O3H	unrelated	unrelated
UKERfR66-X-001	UKERf82A-X-001	0.88999	0.05645	0.05356	0.04089	11562	993_120923_84096_111588	993_146440_84102_111593	R66	82A	unrelated	unrelated
UKERfR66-X-001	UKERf33Q-X-001	0.92092	0.03632	0.04276	0.03046	11589	993_120923_84096_111588	993_146441_84266_111951	R66	33Q	unrelated	unrelated
UKERfR66-X-001	UKERf1JF-X-001	0.89599	0.04952	0.05449	0.03963	11578	993_120923_84096_111588	993_146442_84415_112321	R66	1JF	unrelated	unrelated
UKERfR66-X-001	UKERfG3G-X-001	0.90466	0.04655	0.04879	0.03603	11533	993_120923_84096_111588	993_146443_84615_112662	R66	G3G	unrelated	unrelated
UKERfR66-X-001	UKERi1E4-R1-003	0.90352	0.03704	0.05944	0.03898	11574	993_120923_84096_111588	993_146533_84097_145576	R66	1E4	unrelated	unrelated
UKERfR66-X-001	UKERiR66-R1-007	0	0.00022	0.99978	0.49995	11602	993_120923_84096_111588	993_148684_84096_147625	R66	R66	duplicate	duplicate
UKERfR66-X-001	UKERiG3G-R1-047	0.91149	0.03932	0.0492	0.03443	11604	993_120923_84096_111588	993_151018_84615_149598	R66	G3G	unrelated	unrelated
UKERfR66-X-001	UKERiJ2C-R1-015	0.88776	0.08107	0.03117	0.03585	11618	993_120923_84096_111588	993_166279_109166_161530	R66	J2C	unrelated	unrelated
UKERfR66-X-001	UKERiO3H-R1-001	0.86819	0.09506	0.03675	0.04214	11577	993_120923_84096_111588	993_166294_84100_161372	R66	O3H	unrelated	unrelated
UKERfR66-X-001	UKERiRJO-R1-003	0.93695	0.00951	0.05353	0.02914	11582	993_120923_84096_111588	993_166295_84618_161664	R66	RJO	unrelated	unrelated
UKERfR66-X-001	UKERiO3H-R1-003	0.87117	0.09211	0.03672	0.04139	11606	993_120923_84096_111588	993_166790_84100_161914_wdh	R66	O3H	unrelated	unrelated
UKERfR66-X-001	UKERiO3H-R1-005	0.86658	0.09837	0.03505	0.04212	11571	993_120923_84096_111588	993_166791_84100_161915_wdh	R66	O3H	unrelated	unrelated
UKERfR66-X-001	UKERiR66-R1-014	0	0.00087	0.99913	0.49978	11606	993_120923_84096_111588	993_166792_84096_161916_wdh	R66	R66	duplicate	duplicate
UKERfR66-X-001	UKERiJ2C-R1-012	0.88089	0.08987	0.02923	0.03708	11600	993_120923_84096_111588	993_168596_84414_163479	R66	J2C	unrelated	unrelated
UKERfR66-X-001	UKERiRJO-R1-005	0.94033	0.0044	0.05527	0.02874	11604	993_120923_84096_111588	993_169189_84618_163674	R66	RJO	unrelated	unrelated
UKERfR66-X-001	UKERiJ2C-R1-003	0.87988	0.09019	0.02992	0.03751	11559	993_120923_84096_111588	993_175212_84414_164203	R66	J2C	unrelated	unrelated
UKERfR66-X-001	UKERiRJO-R1-008	0.9291	0.02	0.0509	0.03045	11487	993_120923_84096_111588	993_178678_84618_172305	R66	RJO	unrelated	unrelated
UKERfR66-X-001	UKERi82A-R1-001	0.8826	0.06547	0.05193	0.04233	11564	993_120923_84096_111588	993_179555_84102_173013	R66	82A	unrelated	unrelated
UKERfR66-X-001	UKERi1JF-R1-011	0.89041	0.05825	0.05134	0.04023	11570	993_120923_84096_111588	993_179556_84415_173016	R66	1JF	unrelated	unrelated
UKERfR66-X-001	UKERiM89-R1-002	0.89401	0.07418	0.03181	0.03445	11510	993_120923_84096_111588	993_182521_84617_173544	R66	M89	unrelated	unrelated
UKERfR66-X-001	UKERi82A-R1-001	0.88979	0.05626	0.05395	0.04104	11578	993_120923_84096_111588	993_182523_84102_173548	R66	82A	unrelated	unrelated
UKERfR66-X-001	UKERi1JF-R1-018	0.89707	0.04865	0.05428	0.0393	11604	993_120923_84096_111588	993_182524_84415_173793	R66	1JF	unrelated	unrelated
UKERfR66-X-001	UKERi33Q-R1-002	0.91552	0.0425	0.04197	0.03161	11592	993_120923_84096_111588	993_182525_84266_174004	R66	33Q	unrelated	unrelated
UKERfR66-X-001	UKERiAY6-R1-002	0.94626	0.01393	0.03981	0.02339	11607	993_120923_84096_111588	993_182526_84098_174909	R66	AY6	unrelated	unrelated
UKERfR66-X-001	UKERiPX7-R1-001	0.95153	0.0044	0.04408	0.02314	11593	993_120923_84096_111588	993_182527_84267_174911	R66	PX7	unrelated	unrelated
UKERfR66-X-001	UKERi88H-R1-001	0.87315	0.07043	0.05642	0.04582	11607	993_120923_84096_111588	993_182528_84099_174913	R66	88H	unrelated	unrelated
UKERfR66-X-001	UKERiAY6-R1-003	0.9423	0.01978	0.03791	0.0239	11605	993_120923_84096_111588	993_183197_84098_175678	R66	AY6	unrelated	unrelated
UKERfR66-X-001	UKERi88H-R1-002	0.86783	0.07828	0.05388	0.04651	11568	993_120923_84096_111588	993_183198_84099_175684	R66	88H	unrelated	unrelated
UKERfR66-X-001	UKERiPX7-R1-002	0.95433	0.00027	0.0454	0.02277	11609	993_120923_84096_111588	993_183199_84267_175747	R66	PX7	unrelated	unrelated
UKERfR66-X-001	UKERi82A-R1-002	0.89467	0.04923	0.0561	0.04036	11595	993_120923_84096_111588	993_183200_84102_175748	R66	82A	unrelated	unrelated
UKERfR66-X-001	UKERiM89-R1-005	0.91355	0.04712	0.03933	0.03145	11604	993_120923_84096_111588	993_184721_84617_177305	R66	M89	unrelated	unrelated
UKERfR66-X-001	UKERiM89-R1-006	0.91021	0.05107	0.03872	0.03213	11594	993_120923_84096_111588	993_186502_84617_178482	R66	M89	unrelated	unrelated
UKERfR66-X-001	UKERiPX7-R1-003	0.94793	0.00843	0.04365	0.02393	11574	993_120923_84096_111588	993_186503_84267_178483	R66	PX7	unrelated	unrelated
UKERfR66-X-001	UKERi1JF-R1-002	0.89928	0.04497	0.05575	0.03912	11602	993_120923_84096_111588	993_187879_84415_179336	R66	1JF	unrelated	unrelated
UKERfR66-X-001	UKERiC99-R1-008	0.92781	0.03063	0.04156	0.02844	11606	993_120923_84096_111588	993_187880_84094_179338	R66	C99	unrelated	unrelated
UKERfR66-X-001	UKERiC99-R1-007	0.92749	0.03127	0.04124	0.02844	11610	993_120923_84096_111588	993_187881_84094_179453	R66	C99	unrelated	unrelated
UKERfR66-X-001	UKERiAY6-R1-004	0.94057	0.02283	0.0366	0.02401	11601	993_120923_84096_111588	993_187882_84098_179457	R66	AY6	unrelated	unrelated
UKERfR66-X-001	UKERi1E4-R1-016	0.89954	0.04309	0.05737	0.03946	11612	993_120923_84096_111588	993_188081_84097_179681	R66	1E4	unrelated	unrelated
UKERfR66-X-001	UKERi33Q-R1-016	0.92305	0.03169	0.04525	0.03055	11614	993_120923_84096_111588	993_188082_84266_179685	R66	33Q	unrelated	unrelated
UKERfR66-X-001	UKERi33Q-R1-106	0.92417	0.03152	0.04432	0.03004	11600	993_120923_84096_111588	993_190152_84266_181266	R66	33Q	unrelated	unrelated
UKERfR66-X-001	UKERiAY6-R1-005	0.94605	0.0147	0.03925	0.0233	11597	993_120923_84096_111588	993_190153_84098_181334	R66	AY6	unrelated	unrelated
UKERfR66-X-001	UKERi82A-R1-003	0.89542	0.04742	0.05715	0.04043	11612	993_120923_84096_111588	993_190154_84102_181337	R66	82A	unrelated	unrelated
UKERfR66-X-001	UKERiG3G-R1-039	0.90999	0.04092	0.04909	0.03478	11610	993_120923_84096_111588	993_190857_84615_181754	R66	G3G	unrelated	unrelated
UKERfR66-X-001	UKERiAY6-R1-006	0.94762	0.01296	0.03943	0.02295	11603	993_120923_84096_111588	993_192465_84098_183395	R66	AY6	unrelated	unrelated
UKERfR66-X-001	UKERiPX7-R1-005	0.95236	0.00135	0.04629	0.02348	11608	993_120923_84096_111588	993_192466_84267_183397	R66	PX7	unrelated	unrelated
UKERfR66-X-001	UKERi88H-R1-005	0.87001	0.07463	0.05536	0.04634	11594	993_120923_84096_111588	993_192467_84099_183398	R66	88H	unrelated	unrelated
UKERfR66-X-001	UKERiPX7-R1-006	0.95133	0.00341	0.04526	0.02348	11608	993_120923_84096_111588	993_193695_84267_184373	R66	PX7	unrelated	unrelated
UKERfR66-X-001	UKERiVK2-R1-005	0.90855	0.05829	0.03315	0.03115	11602	993_120923_84096_111588	993_195936_84095_185528	R66	VK2	unrelated	unrelated
UKERfR66-X-001	UKERiVK2-R1-007	0.90523	0.06294	0.03183	0.03165	11605	993_120923_84096_111588	993_195937_84095_185529	R66	VK2	unrelated	unrelated
UKERfR66-X-001	UKERiVK2-R1-016	0.90109	0.07061	0.0283	0.0318	11539	993_120923_84096_111588	993_195938_84095_185531	R66	VK2	unrelated	unrelated
UKERfR66-X-001	UKERf4AA-X-001	0.91855	0	0.08145	0.04073	11588	993_120923_84096_111588	993_197386_117583_186683	R66	4AA	unrelated	unrelated
UKERfR66-X-001	UKERi4AA-R1-006	0.91982	0	0.08018	0.04009	11602	993_120923_84096_111588	993_197387_117583_179682	R66	4AA	unrelated	unrelated
UKERfR66-X-001	UKERi82A-R1-002	0.88792	0.05718	0.0549	0.04175	11589	993_120923_84096_111588	993_197448_84102_186824	R66	82A	unrelated	unrelated
UKERfR66-X-001	UKERiAY6-R1-003	0.93405	0.02968	0.03627	0.02555	11554	993_120923_84096_111588	993_197450_84098_186858	R66	AY6	unrelated	unrelated
UKERfR66-X-001	UKERi82A-R1-001	0.89256	0.05145	0.05599	0.04086	11609	993_120923_84096_111588	993_197452_84102_186859	R66	82A	unrelated	unrelated
UKERfR66-X-001	UKERi82A-R1-002	0.89226	0.05251	0.05523	0.04074	11613	993_120923_84096_111588	993_200163_84102_187972	R66	82A	unrelated	unrelated
UKERfR66-X-001	UKERiAY6-R1-003	0.94453	0.01697	0.0385	0.02349	11603	993_120923_84096_111588	993_200164_84098_188171	R66	AY6	unrelated	unrelated
UKERfR66-X-001	UKERi82A-R1-001	0.8899	0.05631	0.05379	0.04097	11590	993_120923_84096_111588	993_200165_84102_188371	R66	82A	unrelated	unrelated
UKERfR66-X-001	UKERi82A-S1-005	0.89097	0.05408	0.05496	0.041	11603	993_120923_84096_111588	993_200166_84102_188474	R66	82A	unrelated	unrelated
UKERfR66-X-001	UKERi82A-S1-004	0.88983	0.05587	0.0543	0.04112	11591	993_120923_84096_111588	993_200167_84102_188475	R66	82A	unrelated	unrelated
UKERfR66-X-001	UKERiAY6-R1-004	0.94076	0.0221	0.03715	0.0241	11586	993_120923_84096_111588	993_200168_84098_188613	R66	AY6	unrelated	unrelated
UKERfR66-X-001	UKERi82A-S1-022	0.89303	0.05126	0.05572	0.04067	11603	993_120923_84096_111588	993_200169_84102_188614_wdh2	R66	82A	unrelated	unrelated
UKERfR66-X-001	UKERi88H-S1-002	0.8695	0.07414	0.05636	0.04671	11587	993_120923_84096_111588	993_200170_84099_188617	R66	88H	unrelated	unrelated
UKERfR66-X-001	UKERiPX7-S1-004	0.95219	0.00265	0.04515	0.02324	11610	993_120923_84096_111588	993_200171_84267_188786	R66	PX7	unrelated	unrelated
UKERfR66-X-001	UKERiAY6-S1-002	0.94523	0.01555	0.03921	0.0235	11607	993_120923_84096_111588	993_200172_84098_188787	R66	AY6	unrelated	unrelated
UKERfR66-X-001	UKERi88H-S1-009	0.86999	0.07443	0.05557	0.0464	11608	993_120923_84096_111588	993_200242_84099_188892_wdh	R66	88H	unrelated	unrelated
UKERfR66-X-001	UKERi88H-S1-021	0.8717	0.072	0.05631	0.04615	11599	993_120923_84096_111588	993_200243_84099_188893_wdh	R66	88H	unrelated	unrelated
UKERfR66-X-001	UKERiAY6-R1-004	0.94263	0.02023	0.03714	0.02363	11601	993_120923_84096_111588	993_200643_84098_189178_wdh	R66	AY6	unrelated	unrelated
UKERfR66-X-001	UKERp82A-R1-001	0.8947	0.04993	0.05537	0.04017	11608	993_120923_84096_111588	993_203167_84102_189367	R66	82A	unrelated	unrelated
UKERfR66-X-001	UKERp82A-R1-002	0.89112	0.0556	0.05328	0.04054	11534	993_120923_84096_111588	993_203168_84102_189368	R66	82A	unrelated	unrelated
UKERfR66-X-001	UKERpAY6-R1-003	0.94716	0.01351	0.03933	0.02304	11596	993_120923_84096_111588	993_203169_84098_189433	R66	AY6	unrelated	unrelated
UKERfR66-X-001	UKERpAY6-R1-004	0.94472	0.01688	0.0384	0.02342	11588	993_120923_84096_111588	993_203343_84098_191742	R66	AY6	unrelated	unrelated
UKERfR66-X-001	UKERfK22-X-001	0.94867	0	0.05133	0.02567	11596	993_120923_84096_111588	993_206160_117631_193655	R66	K22	unrelated	unrelated
UKERfR66-X-001	UKERiK22-R1-022	0.86108	0.10454	0.03438	0.04332	11395	993_120923_84096_111588	993_206162_117631_179687	R66	K22	unrelated	unrelated
UKERfR66-X-001	UKERi4AA-S1-006	0.91949	0	0.08051	0.04025	11576	993_120923_84096_111588	993_211606_117583_197404	R66	4AA	unrelated	unrelated
UKERfR66-X-001	UKERiK22-S1-001	0.94876	0	0.05124	0.02562	11571	993_120923_84096_111588	993_211608_117631_197406	R66	K22	unrelated	unrelated
UKERfR66-X-001	UKERiG7G-S1-001	0.90975	0.04719	0.04306	0.03333	11613	993_120923_84096_111588	993_211609_120554_197408	R66	G7G	unrelated	unrelated
UKERfR66-X-001	UKERiK22-S1-003	0.9487	0	0.0513	0.02565	11602	993_120923_84096_111588	993_211901_117631_197582	R66	K22	unrelated	unrelated
UKERfR66-X-001	UKERiG7G-S1-008	0.9076	0.04974	0.04266	0.03376	11601	993_120923_84096_111588	993_211902_120554_197584	R66	G7G	unrelated	unrelated
UKERfR66-X-001	UKERi55O-S1-002	0.92789	0.03042	0.0417	0.02845	11605	993_120923_84096_111588	993_211903_120462_197586	R66	55O	unrelated	unrelated
UKERfR66-X-001	UKERfG7G-X-001	0.90362	0.05686	0.03952	0.03397	11586	993_120923_84096_111588	993_211904_120554_197587	R66	G7G	unrelated	unrelated
UKERfR66-X-001	UKERi55O-S1-004	0.9279	0.03078	0.04133	0.02836	11592	993_120923_84096_111588	993_212151_120462_197780	R66	55O	unrelated	unrelated
UKERfR66-X-001	UKERf55O-X-001	0.93154	0.02577	0.04269	0.02779	11598	993_120923_84096_111588	993_212152_120462_197781	R66	55O	unrelated	unrelated
UKERfR66-X-001	CT1-X-001	0.94079	0.00082	0.05839	0.0294	11611	993_120923_84096_111588	CTL1_45785_160405(32.3)_Fibroblast	R66	CT1	unrelated	unrelated
UKERfR66-X-001	CT1-S1-010	0.92699	0.02026	0.05275	0.03144	11526	993_120923_84096_111588	CTL1_P27315_SiPSC10_P5_160624(32.3)	R66	CT1	unrelated	unrelated
UKERfR66-X-001	CT1-S1-011	0.9372	0.00517	0.05763	0.03011	11579	993_120923_84096_111588	CTL1_P27315_SiPSC11_P5_160624(32.3)	R66	CT1	unrelated	unrelated
UKERfR66-X-001	UKERiFF2-S1-012	0.95287	0	0.04713	0.02357	11585	993_120923_84096_111588	CTL2_ERF19 E12 P10_160928(32.3)	R66	FF2	unrelated	unrelated
UKERfR66-X-001	UKERiFF2-S1-006	0.95792	0	0.04208	0.02104	11542	993_120923_84096_111588	CTL2_ERF19 E6 P10_160928(32.3)	R66	FF2	unrelated	unrelated
UKERfR66-X-001	UKERfFF2-X-001	0.95562	0	0.04438	0.02219	11548	993_120923_84096_111588	CTL2_ERF19 Fibroblast P6_160928(32.3)	R66	FF2	unrelated	unrelated
UKERfR66-X-001	PT1-X-001	0.89954	0.06951	0.03095	0.03285	11612	993_120923_84096_111588	Pt1_45780_160405(32.3)_Fibroblast	R66	PT1	unrelated	unrelated
UKERfR66-X-001	PT1-S1-011	0.90084	0.06741	0.03175	0.03273	11582	993_120923_84096_111588	Pt1_P27193_SiPSC11_P5_160624(32.3)	R66	PT1	unrelated	unrelated
UKERfR66-X-001	PT1-S1-016	0.90109	0.06746	0.03145	0.03259	11592	993_120923_84096_111588	Pt1_P27193_SiPSC16_P4_160624(32.3)	R66	PT1	unrelated	unrelated
UKERfR66-X-001	PT2-X-001	0.9436	0	0.0564	0.0282	11604	993_120923_84096_111588	Pt2_45784_160405(32.3)_Fibroblast	R66	PT2	unrelated	unrelated
UKERfR66-X-001	PT2-S1-012	0.94148	0.00203	0.05649	0.02875	11539	993_120923_84096_111588	Pt2_P27301_SiPSC12_P5_160624(32.3)	R66	PT2	unrelated	unrelated
UKERfR66-X-001	PT2-S1-009	0.94315	0	0.05685	0.02842	11597	993_120923_84096_111588	Pt2_P27301_SiPSC9_P5_160624(32.3)	R66	PT2	unrelated	unrelated
UKERfAY6-X-001	UKERf88H-X-001	0.92986	0.01141	0.05873	0.03222	11439	993_120925_84098_111590	993_120926_84099_111591	AY6	88H	unrelated	unrelated
UKERfAY6-X-001	UKERiG3G-R1-032	0.92226	0.03073	0.04701	0.03119	11611	993_120925_84098_111590	993_145271_84615_144614	AY6	G3G	unrelated	unrelated
UKERfAY6-X-001	UKERi1E4-R1-012	0.90438	0.03316	0.06246	0.03952	11563	993_120925_84098_111590	993_145273_84097_144600	AY6	1E4	unrelated	unrelated
UKERfAY6-X-001	UKERf1E4-X-001	0.90041	0.03686	0.06273	0.04058	11561	993_120925_84098_111590	993_146438_84097_111589	AY6	1E4	unrelated	unrelated
UKERfAY6-X-001	UKERfO3H-X-001	0.93986	0.0095	0.05064	0.02769	11597	993_120925_84098_111590	993_146439_84100_111592	AY6	O3H	unrelated	unrelated
UKERfAY6-X-001	UKERf82A-X-001	0.90955	0.04718	0.04327	0.03343	11563	993_120925_84098_111590	993_146440_84102_111593	AY6	82A	unrelated	unrelated
UKERfAY6-X-001	UKERf33Q-X-001	0.87811	0.09023	0.03166	0.03839	11596	993_120925_84098_111590	993_146441_84266_111951	AY6	33Q	unrelated	unrelated
UKERfAY6-X-001	UKERf1JF-X-001	0.91846	0.02451	0.05703	0.03464	11581	993_120925_84098_111590	993_146442_84415_112321	AY6	1JF	unrelated	unrelated
UKERfAY6-X-001	UKERfG3G-X-001	0.91575	0.03856	0.04569	0.03249	11537	993_120925_84098_111590	993_146443_84615_112662	AY6	G3G	unrelated	unrelated
UKERfAY6-X-001	UKERi1E4-R1-003	0.90368	0.034	0.06232	0.03966	11572	993_120925_84098_111590	993_146533_84097_145576	AY6	1E4	unrelated	unrelated
UKERfAY6-X-001	UKERiR66-R1-007	0.94786	0.01079	0.04135	0.02337	11600	993_120925_84098_111590	993_148684_84096_147625	AY6	R66	unrelated	unrelated
UKERfAY6-X-001	UKERiG3G-R1-047	0.91632	0.03897	0.0447	0.0321	11608	993_120925_84098_111590	993_151018_84615_149598	AY6	G3G	unrelated	unrelated
UKERfAY6-X-001	UKERiJ2C-R1-015	0.9145	0.03494	0.05056	0.03401	11618	993_120925_84098_111590	993_166279_109166_161530	AY6	J2C	unrelated	unrelated
UKERfAY6-X-001	UKERiO3H-R1-001	0.92902	0.02343	0.04755	0.02963	11578	993_120925_84098_111590	993_166294_84100_161372	AY6	O3H	unrelated	unrelated
UKERfAY6-X-001	UKERiRJO-R1-003	0.91084	0.03135	0.05781	0.03674	11586	993_120925_84098_111590	993_166295_84618_161664	AY6	RJO	unrelated	unrelated
UKERfAY6-X-001	UKERiO3H-R1-003	0.93968	0.00916	0.05116	0.02787	11612	993_120925_84098_111590	993_166790_84100_161914_wdh	AY6	O3H	unrelated	unrelated
UKERfAY6-X-001	UKERiO3H-R1-005	0.93768	0.0117	0.05062	0.02824	11573	993_120925_84098_111590	993_166791_84100_161915_wdh	AY6	O3H	unrelated	unrelated
UKERfAY6-X-001	UKERiR66-R1-014	0.94428	0.0161	0.03962	0.02383	11606	993_120925_84098_111590	993_166792_84096_161916_wdh	AY6	R66	unrelated	unrelated
UKERfAY6-X-001	UKERiJ2C-R1-012	0.91046	0.03964	0.0499	0.03486	11604	993_120925_84098_111590	993_168596_84414_163479	AY6	J2C	unrelated	unrelated
UKERfAY6-X-001	UKERiRJO-R1-005	0.90618	0.03574	0.05808	0.03797	11606	993_120925_84098_111590	993_169189_84618_163674	AY6	RJO	unrelated	unrelated
UKERfAY6-X-001	UKERiJ2C-R1-003	0.90645	0.04621	0.04734	0.03522	11563	993_120925_84098_111590	993_175212_84414_164203	AY6	J2C	unrelated	unrelated
UKERfAY6-X-001	UKERiRJO-R1-008	0.89125	0.05832	0.05042	0.03979	11492	993_120925_84098_111590	993_178678_84618_172305	AY6	RJO	unrelated	unrelated
UKERfAY6-X-001	UKERi82A-R1-001	0.90407	0.05424	0.04169	0.03441	11567	993_120925_84098_111590	993_179555_84102_173013	AY6	82A	unrelated	unrelated
UKERfAY6-X-001	UKERi1JF-R1-011	0.91218	0.03226	0.05556	0.03584	11569	993_120925_84098_111590	993_179556_84415_173016	AY6	1JF	unrelated	unrelated
UKERfAY6-X-001	UKERiM89-R1-002	0.9242	0.03297	0.04282	0.02965	11509	993_120925_84098_111590	993_182521_84617_173544	AY6	M89	unrelated	unrelated
UKERfAY6-X-001	UKERi82A-R1-001	0.90742	0.04854	0.04404	0.03416	11577	993_120925_84098_111590	993_182523_84102_173548	AY6	82A	unrelated	unrelated
UKERfAY6-X-001	UKERi1JF-R1-018	0.91767	0.02566	0.05668	0.03475	11604	993_120925_84098_111590	993_182524_84415_173793	AY6	1JF	unrelated	unrelated
UKERfAY6-X-001	UKERi33Q-R1-002	0.8773	0.09253	0.03016	0.03822	11593	993_120925_84098_111590	993_182525_84266_174004	AY6	33Q	unrelated	unrelated
UKERfAY6-X-001	UKERiAY6-R1-002	0	0.00087	0.99913	0.49978	11612	993_120925_84098_111590	993_182526_84098_174909	AY6	AY6	duplicate	duplicate
UKERfAY6-X-001	UKERiPX7-R1-001	0.94106	0.02848	0.03046	0.02235	11595	993_120925_84098_111590	993_182527_84267_174911	AY6	PX7	unrelated	unrelated
UKERfAY6-X-001	UKERi88H-R1-001	0.93715	0	0.06285	0.03142	11612	993_120925_84098_111590	993_182528_84099_174913	AY6	88H	unrelated	unrelated
UKERfAY6-X-001	UKERiAY6-R1-003	0	0.0013	0.9987	0.49968	11612	993_120925_84098_111590	993_183197_84098_175678	AY6	AY6	duplicate	duplicate
UKERfAY6-X-001	UKERi88H-R1-002	0.93803	0	0.06197	0.03098	11571	993_120925_84098_111590	993_183198_84099_175684	AY6	88H	unrelated	unrelated
UKERfAY6-X-001	UKERiPX7-R1-002	0.94602	0.02172	0.03226	0.02156	11610	993_120925_84098_111590	993_183199_84267_175747	AY6	PX7	unrelated	unrelated
UKERfAY6-X-001	UKERi82A-R1-002	0.91093	0.0453	0.04377	0.03321	11598	993_120925_84098_111590	993_183200_84102_175748	AY6	82A	unrelated	unrelated
UKERfAY6-X-001	UKERiM89-R1-005	0.93707	0.01426	0.04866	0.0279	11606	993_120925_84098_111590	993_184721_84617_177305	AY6	M89	unrelated	unrelated
UKERfAY6-X-001	UKERiM89-R1-006	0.93376	0.01905	0.04719	0.02836	11596	993_120925_84098_111590	993_186502_84617_178482	AY6	M89	unrelated	unrelated
UKERfAY6-X-001	UKERiPX7-R1-003	0.94363	0.02494	0.03143	0.02195	11576	993_120925_84098_111590	993_186503_84267_178483	AY6	PX7	unrelated	unrelated
UKERfAY6-X-001	UKERi1JF-R1-002	0.92108	0.02122	0.05771	0.03416	11600	993_120925_84098_111590	993_187879_84415_179336	AY6	1JF	unrelated	unrelated
UKERfAY6-X-001	UKERiC99-R1-008	0.91213	0.03594	0.05193	0.03495	11609	993_120925_84098_111590	993_187880_84094_179338	AY6	C99	unrelated	unrelated
UKERfAY6-X-001	UKERiC99-R1-007	0.91403	0.03355	0.05242	0.0346	11611	993_120925_84098_111590	993_187881_84094_179453	AY6	C99	unrelated	unrelated
UKERfAY6-X-001	UKERiAY6-R1-004	0	0.0013	0.9987	0.49968	11610	993_120925_84098_111590	993_187882_84098_179457	AY6	AY6	duplicate	duplicate
UKERfAY6-X-001	UKERi1E4-R1-016	0.90152	0.03637	0.06211	0.04015	11613	993_120925_84098_111590	993_188081_84097_179681	AY6	1E4	unrelated	unrelated
UKERfAY6-X-001	UKERi33Q-R1-016	0.87629	0.09243	0.03128	0.03875	11620	993_120925_84098_111590	993_188082_84266_179685	AY6	33Q	unrelated	unrelated
UKERfAY6-X-001	UKERi33Q-R1-106	0.87845	0.0894	0.03214	0.03842	11605	993_120925_84098_111590	993_190152_84266_181266	AY6	33Q	unrelated	unrelated
UKERfAY6-X-001	UKERiAY6-R1-005	0	0.0013	0.9987	0.49967	11606	993_120925_84098_111590	993_190153_84098_181334	AY6	AY6	duplicate	duplicate
UKERfAY6-X-001	UKERi82A-R1-003	0.91165	0.04415	0.0442	0.03314	11615	993_120925_84098_111590	993_190154_84102_181337	AY6	82A	unrelated	unrelated
UKERfAY6-X-001	UKERiG3G-R1-039	0.91601	0.03874	0.04525	0.03231	11612	993_120925_84098_111590	993_190857_84615_181754	AY6	G3G	unrelated	unrelated
UKERfAY6-X-001	UKERiAY6-R1-006	0	0.00087	0.99913	0.49978	11614	993_120925_84098_111590	993_192465_84098_183395	AY6	AY6	duplicate	duplicate
UKERfAY6-X-001	UKERiPX7-R1-005	0.94491	0.02291	0.03218	0.02182	11611	993_120925_84098_111590	993_192466_84267_183397	AY6	PX7	unrelated	unrelated
UKERfAY6-X-001	UKERi88H-R1-005	0.93746	0	0.06254	0.03127	11596	993_120925_84098_111590	993_192467_84099_183398	AY6	88H	unrelated	unrelated
UKERfAY6-X-001	UKERiPX7-R1-006	0.94285	0.02551	0.03164	0.0222	11611	993_120925_84098_111590	993_193695_84267_184373	AY6	PX7	unrelated	unrelated
UKERfAY6-X-001	UKERiVK2-R1-005	0.89383	0.07194	0.03424	0.0351	11606	993_120925_84098_111590	993_195936_84095_185528	AY6	VK2	unrelated	unrelated
UKERfAY6-X-001	UKERiVK2-R1-007	0.89177	0.07454	0.03369	0.03548	11606	993_120925_84098_111590	993_195937_84095_185529	AY6	VK2	unrelated	unrelated
UKERfAY6-X-001	UKERiVK2-R1-016	0.88191	0.08888	0.02921	0.03683	11546	993_120925_84098_111590	993_195938_84095_185531	AY6	VK2	unrelated	unrelated
UKERfAY6-X-001	UKERf4AA-X-001	0.91164	0.03774	0.05062	0.03475	11589	993_120925_84098_111590	993_197386_117583_186683	AY6	4AA	unrelated	unrelated
UKERfAY6-X-001	UKERi4AA-R1-006	0.91886	0.02902	0.05212	0.03332	11602	993_120925_84098_111590	993_197387_117583_179682	AY6	4AA	unrelated	unrelated
UKERfAY6-X-001	UKERi82A-R1-002	0.90751	0.04881	0.04368	0.03404	11589	993_120925_84098_111590	993_197448_84102_186824	AY6	82A	unrelated	unrelated
UKERfAY6-X-001	UKERiAY6-R1-003	0	0.00261	0.99739	0.49935	11563	993_120925_84098_111590	993_197450_84098_186858	AY6	AY6	duplicate	duplicate
UKERfAY6-X-001	UKERi82A-R1-001	0.90888	0.04774	0.04338	0.03362	11611	993_120925_84098_111590	993_197452_84102_186859	AY6	82A	unrelated	unrelated
UKERfAY6-X-001	UKERi82A-R1-002	0.91158	0.04458	0.04384	0.03307	11616	993_120925_84098_111590	993_200163_84102_187972	AY6	82A	unrelated	unrelated
UKERfAY6-X-001	UKERiAY6-R1-003	0	0.00152	0.99848	0.49962	11610	993_120925_84098_111590	993_200164_84098_188171	AY6	AY6	duplicate	duplicate
UKERfAY6-X-001	UKERi82A-R1-001	0.90632	0.05065	0.04303	0.03418	11591	993_120925_84098_111590	993_200165_84102_188371	AY6	82A	unrelated	unrelated
UKERfAY6-X-001	UKERi82A-S1-005	0.91038	0.04571	0.04391	0.03338	11605	993_120925_84098_111590	993_200166_84102_188474	AY6	82A	unrelated	unrelated
UKERfAY6-X-001	UKERi82A-S1-004	0.91006	0.0465	0.04344	0.03335	11596	993_120925_84098_111590	993_200167_84102_188475	AY6	82A	unrelated	unrelated
UKERfAY6-X-001	UKERiAY6-R1-004	0	0.00195	0.99805	0.49951	11593	993_120925_84098_111590	993_200168_84098_188613	AY6	AY6	duplicate	duplicate
UKERfAY6-X-001	UKERi82A-S1-022	0.90943	0.04734	0.04323	0.03345	11604	993_120925_84098_111590	993_200169_84102_188614_wdh2	AY6	82A	unrelated	unrelated
UKERfAY6-X-001	UKERi88H-S1-002	0.93695	0	0.06305	0.03153	11592	993_120925_84098_111590	993_200170_84099_188617	AY6	88H	unrelated	unrelated
UKERfAY6-X-001	UKERiPX7-S1-004	0.94569	0.02301	0.03129	0.0214	11614	993_120925_84098_111590	993_200171_84267_188786	AY6	PX7	unrelated	unrelated
UKERfAY6-X-001	UKERiAY6-S1-002	0	0.00195	0.99805	0.49951	11614	993_120925_84098_111590	993_200172_84098_188787	AY6	AY6	duplicate	duplicate
UKERfAY6-X-001	UKERi88H-S1-009	0.93808	0	0.06192	0.03096	11606	993_120925_84098_111590	993_200242_84099_188892_wdh	AY6	88H	unrelated	unrelated
UKERfAY6-X-001	UKERi88H-S1-021	0.9363	0	0.0637	0.03185	11604	993_120925_84098_111590	993_200243_84099_188893_wdh	AY6	88H	unrelated	unrelated
UKERfAY6-X-001	UKERiAY6-R1-004	0	0.00195	0.99805	0.49951	11607	993_120925_84098_111590	993_200643_84098_189178_wdh	AY6	AY6	duplicate	duplicate
UKERfAY6-X-001	UKERp82A-R1-001	0.91395	0.04113	0.04492	0.03274	11612	993_120925_84098_111590	993_203167_84102_189367	AY6	82A	unrelated	unrelated
UKERfAY6-X-001	UKERp82A-R1-002	0.90539	0.05514	0.03947	0.03352	11537	993_120925_84098_111590	993_203168_84102_189368	AY6	82A	unrelated	unrelated
UKERfAY6-X-001	UKERpAY6-R1-003	0	0.00173	0.99827	0.49957	11603	993_120925_84098_111590	993_203169_84098_189433	AY6	AY6	duplicate	duplicate
UKERfAY6-X-001	UKERpAY6-R1-004	0	0.0013	0.9987	0.49967	11595	993_120925_84098_111590	993_203343_84098_191742	AY6	AY6	duplicate	duplicate
UKERfAY6-X-001	UKERfK22-X-001	0.93241	0.02002	0.04757	0.02879	11600	993_120925_84098_111590	993_206160_117631_193655	AY6	K22	unrelated	unrelated
UKERfAY6-X-001	UKERiK22-R1-022	0.85598	0.10994	0.03407	0.04452	11407	993_120925_84098_111590	993_206162_117631_179687	AY6	K22	unrelated	unrelated
UKERfAY6-X-001	UKERi4AA-S1-006	0.92155	0.02549	0.05296	0.03285	11581	993_120925_84098_111590	993_211606_117583_197404	AY6	4AA	unrelated	unrelated
UKERfAY6-X-001	UKERiK22-S1-001	0.93323	0.01973	0.04704	0.02845	11577	993_120925_84098_111590	993_211608_117631_197406	AY6	K22	unrelated	unrelated
UKERfAY6-X-001	UKERiK22-S1-003	0.93699	0.01556	0.04745	0.02761	11607	993_120925_84098_111590	993_211901_117631_197582	AY6	K22	unrelated	unrelated
UKERfAY6-X-001	UKERiG7G-S1-008	0.90088	0.05513	0.04399	0.03578	11608	993_120925_84098_111590	993_211902_120554_197584	AY6	G7G	unrelated	unrelated
UKERfAY6-X-001	UKERi55O-S1-002	0.92028	0.01318	0.06653	0.03656	11610	993_120925_84098_111590	993_211903_120462_197586	AY6	55O	unrelated	unrelated
UKERfAY6-X-001	UKERfG7G-X-001	0.90029	0.05435	0.04536	0.03627	11589	993_120925_84098_111590	993_211904_120554_197587	AY6	G7G	unrelated	unrelated
UKERfAY6-X-001	UKERi55O-S1-004	0.9183	0.017	0.0647	0.0366	11596	993_120925_84098_111590	993_212151_120462_197780	AY6	55O	unrelated	unrelated
UKERfAY6-X-001	UKERf55O-X-001	0.92012	0.01417	0.0657	0.03639	11599	993_120925_84098_111590	993_212152_120462_197781	AY6	55O	unrelated	unrelated
UKERfAY6-X-001	CT1-X-001	0.94884	0	0.05116	0.02558	11614	993_120925_84098_111590	CTL1_45785_160405(32.3)_Fibroblast	AY6	CT1	unrelated	unrelated
UKERfAY6-X-001	CT1-S1-010	0.94732	0.00519	0.04749	0.02504	11531	993_120925_84098_111590	CTL1_P27315_SiPSC10_P5_160624(32.3)	AY6	CT1	unrelated	unrelated
UKERfAY6-X-001	CT1-S1-011	0.95064	0	0.04935	0.02468	11583	993_120925_84098_111590	CTL1_P27315_SiPSC11_P5_160624(32.3)	AY6	CT1	unrelated	unrelated
UKERfAY6-X-001	UKERiFF2-S1-012	0.92687	0.02503	0.04811	0.03031	11592	993_120925_84098_111590	CTL2_ERF19 E12 P10_160928(32.3)	AY6	FF2	unrelated	unrelated
UKERfAY6-X-001	UKERiFF2-S1-006	0.92379	0.03208	0.04413	0.03009	11553	993_120925_84098_111590	CTL2_ERF19 E6 P10_160928(32.3)	AY6	FF2	unrelated	unrelated
UKERfAY6-X-001	UKERfFF2-X-001	0.92029	0.03588	0.04384	0.03089	11558	993_120925_84098_111590	CTL2_ERF19 Fibroblast P6_160928(32.3)	AY6	FF2	unrelated	unrelated
UKERfAY6-X-001	PT1-X-001	0.94437	0	0.05563	0.02782	11616	993_120925_84098_111590	Pt1_45780_160405(32.3)_Fibroblast	AY6	PT1	unrelated	unrelated
UKERfAY6-X-001	PT1-S1-011	0.94486	0	0.05514	0.02757	11586	993_120925_84098_111590	Pt1_P27193_SiPSC11_P5_160624(32.3)	AY6	PT1	unrelated	unrelated
UKERfAY6-X-001	PT1-S1-016	0.94401	0	0.05599	0.028	11599	993_120925_84098_111590	Pt1_P27193_SiPSC16_P4_160624(32.3)	AY6	PT1	unrelated	unrelated
UKERfAY6-X-001	PT2-X-001	0.9359	0	0.0641	0.03205	11610	993_120925_84098_111590	Pt2_45784_160405(32.3)_Fibroblast	AY6	PT2	unrelated	unrelated
UKERfAY6-X-001	PT2-S1-012	0.93255	0.00356	0.06389	0.03284	11547	993_120925_84098_111590	Pt2_P27301_SiPSC12_P5_160624(32.3)	AY6	PT2	unrelated	unrelated
UKERfAY6-X-001	PT2-S1-009	0.93512	0	0.06488	0.03244	11600	993_120925_84098_111590	Pt2_P27301_SiPSC9_P5_160624(32.3)	AY6	PT2	unrelated	unrelated
UKERf88H-X-001	UKERiG3G-R1-032	0.89846	0.05083	0.05071	0.03806	11453	993_120926_84099_111591	993_145271_84615_144614	88H	G3G	unrelated	unrelated
UKERf88H-X-001	UKERi1E4-R1-012	0.87679	0.08235	0.04086	0.04102	11409	993_120926_84099_111591	993_145273_84097_144600	88H	1E4	unrelated	unrelated
UKERf88H-X-001	UKERf1E4-X-001	0.87589	0.08226	0.04185	0.04149	11407	993_120926_84099_111591	993_146438_84097_111589	88H	1E4	unrelated	unrelated
UKERf88H-X-001	UKERfO3H-X-001	0.19849	0.48837	0.31314	0.27866	11440	993_120926_84099_111591	993_146439_84100_111592	88H	O3H	siblings	O3H-88H
UKERf88H-X-001	UKERf82A-X-001	0.11839	0.57947	0.30214	0.29594	11407	993_120926_84099_111591	993_146440_84102_111593	88H	82A	siblings	82A-88H
UKERf88H-X-001	UKERf33Q-X-001	0.91628	0.02604	0.05768	0.03535	11439	993_120926_84099_111591	993_146441_84266_111951	88H	33Q	unrelated	unrelated
UKERf88H-X-001	UKERf1JF-X-001	0.83133	0.1432	0.02547	0.04853	11429	993_120926_84099_111591	993_146442_84415_112321	88H	1JF	unrelated	unrelated
UKERf88H-X-001	UKERfG3G-X-001	0.89042	0.05878	0.0508	0.0401	11382	993_120926_84099_111591	993_146443_84615_112662	88H	G3G	unrelated	unrelated
UKERf88H-X-001	UKERi1E4-R1-003	0.88439	0.07214	0.04347	0.03977	11419	993_120926_84099_111591	993_146533_84097_145576	88H	1E4	unrelated	unrelated
UKERf88H-X-001	UKERiR66-R1-007	0.85657	0.09763	0.04579	0.0473	11441	993_120926_84099_111591	993_148684_84096_147625	88H	R66	unrelated	unrelated
UKERf88H-X-001	UKERiG3G-R1-047	0.89661	0.0537	0.04969	0.03827	11450	993_120926_84099_111591	993_151018_84615_149598	88H	G3G	unrelated	unrelated
UKERf88H-X-001	UKERiJ2C-R1-015	0.87609	0.07815	0.04576	0.04242	11459	993_120926_84099_111591	993_166279_109166_161530	88H	J2C	unrelated	unrelated
UKERf88H-X-001	UKERiO3H-R1-001	0.19769	0.49194	0.31037	0.27817	11426	993_120926_84099_111591	993_166294_84100_161372	88H	O3H	siblings	O3H-88H
UKERf88H-X-001	UKERiRJO-R1-003	0.9277	0.02826	0.04404	0.02909	11427	993_120926_84099_111591	993_166295_84618_161664	88H	RJO	unrelated	unrelated
UKERf88H-X-001	UKERiO3H-R1-003	0.19618	0.49309	0.31073	0.27864	11453	993_120926_84099_111591	993_166790_84100_161914_wdh	88H	O3H	siblings	O3H-88H
UKERf88H-X-001	UKERiO3H-R1-005	0.1968	0.49354	0.30966	0.27822	11417	993_120926_84099_111591	993_166791_84100_161915_wdh	88H	O3H	siblings	O3H-88H
UKERf88H-X-001	UKERiR66-R1-014	0.85478	0.09964	0.04558	0.0477	11451	993_120926_84099_111591	993_166792_84096_161916_wdh	88H	R66	unrelated	unrelated
UKERf88H-X-001	UKERiJ2C-R1-012	0.87298	0.08154	0.04547	0.04312	11445	993_120926_84099_111591	993_168596_84414_163479	88H	J2C	unrelated	unrelated
UKERf88H-X-001	UKERiRJO-R1-005	0.92913	0.02678	0.04409	0.02874	11448	993_120926_84099_111591	993_169189_84618_163674	88H	RJO	unrelated	unrelated
UKERf88H-X-001	UKERiJ2C-R1-003	0.86452	0.09364	0.04184	0.04433	11405	993_120926_84099_111591	993_175212_84414_164203	88H	J2C	unrelated	unrelated
UKERf88H-X-001	UKERiRJO-R1-008	0.90831	0.05499	0.0367	0.0321	11342	993_120926_84099_111591	993_178678_84618_172305	88H	RJO	unrelated	unrelated
UKERf88H-X-001	UKERi82A-R1-001	0.11728	0.58126	0.30146	0.29604	11413	993_120926_84099_111591	993_179555_84102_173013	88H	82A	siblings	82A-88H
UKERf88H-X-001	UKERi1JF-R1-011	0.81993	0.15817	0.02189	0.05049	11413	993_120926_84099_111591	993_179556_84415_173016	88H	1JF	unrelated	unrelated
UKERf88H-X-001	UKERiM89-R1-002	0.8847	0.05635	0.05895	0.04356	11361	993_120926_84099_111591	993_182521_84617_173544	88H	M89	unrelated	unrelated
UKERf88H-X-001	UKERi82A-R1-001	0.12134	0.57669	0.30197	0.29516	11425	993_120926_84099_111591	993_182523_84102_173548	88H	82A	siblings	82A-88H
UKERf88H-X-001	UKERi1JF-R1-018	0.83405	0.14031	0.02564	0.0479	11449	993_120926_84099_111591	993_182524_84415_173793	88H	1JF	unrelated	unrelated
UKERf88H-X-001	UKERi33Q-R1-002	0.91539	0.02769	0.05691	0.03538	11437	993_120926_84099_111591	993_182525_84266_174004	88H	33Q	unrelated	unrelated
UKERf88H-X-001	UKERiAY6-R1-002	0.93089	0.01183	0.05728	0.0316	11452	993_120926_84099_111591	993_182526_84098_174909	88H	AY6	unrelated	unrelated
UKERf88H-X-001	UKERiPX7-R1-001	0.94754	0.02931	0.02315	0.0189	11440	993_120926_84099_111591	993_182527_84267_174911	88H	PX7	unrelated	unrelated
UKERf88H-X-001	UKERi88H-R1-001	0	0.01866	0.98134	0.49534	11458	993_120926_84099_111591	993_182528_84099_174913	88H	88H	duplicate	duplicate
UKERf88H-X-001	UKERiAY6-R1-003	0.93298	0.00919	0.05783	0.03121	11452	993_120926_84099_111591	993_183197_84098_175678	88H	AY6	unrelated	unrelated
UKERf88H-X-001	UKERi88H-R1-002	0	0.01805	0.98195	0.49549	11423	993_120926_84099_111591	993_183198_84099_175684	88H	88H	duplicate	duplicate
UKERf88H-X-001	UKERiPX7-R1-002	0.94855	0.02884	0.02261	0.01852	11453	993_120926_84099_111591	993_183199_84267_175747	88H	PX7	unrelated	unrelated
UKERf88H-X-001	UKERi82A-R1-002	0.12012	0.57792	0.30196	0.29546	11442	993_120926_84099_111591	993_183200_84102_175748	88H	82A	siblings	82A-88H
UKERf88H-X-001	UKERiM89-R1-005	0.89862	0.03832	0.06306	0.04111	11451	993_120926_84099_111591	993_184721_84617_177305	88H	M89	unrelated	unrelated
UKERf88H-X-001	UKERiM89-R1-006	0.89538	0.04254	0.06207	0.04167	11439	993_120926_84099_111591	993_186502_84617_178482	88H	M89	unrelated	unrelated
UKERf88H-X-001	UKERiPX7-R1-003	0.94501	0.03355	0.02144	0.01911	11420	993_120926_84099_111591	993_186503_84267_178483	88H	PX7	unrelated	unrelated
UKERf88H-X-001	UKERi1JF-R1-002	0.8333	0.14179	0.02491	0.0479	11445	993_120926_84099_111591	993_187879_84415_179336	88H	1JF	unrelated	unrelated
UKERf88H-X-001	UKERiC99-R1-008	0.91411	0.03863	0.04725	0.03328	11453	993_120926_84099_111591	993_187880_84094_179338	88H	C99	unrelated	unrelated
UKERf88H-X-001	UKERiC99-R1-007	0.91588	0.03686	0.04726	0.03284	11457	993_120926_84099_111591	993_187881_84094_179453	88H	C99	unrelated	unrelated
UKERf88H-X-001	UKERiAY6-R1-004	0.93138	0.01118	0.05744	0.03152	11446	993_120926_84099_111591	993_187882_84098_179457	88H	AY6	unrelated	unrelated
UKERf88H-X-001	UKERi1E4-R1-016	0.88049	0.07839	0.04112	0.04016	11456	993_120926_84099_111591	993_188081_84097_179681	88H	1E4	unrelated	unrelated
UKERf88H-X-001	UKERi33Q-R1-016	0.91765	0.02544	0.05692	0.03482	11461	993_120926_84099_111591	993_188082_84266_179685	88H	33Q	unrelated	unrelated
UKERf88H-X-001	UKERi33Q-R1-106	0.91949	0.02271	0.0578	0.03458	11451	993_120926_84099_111591	993_190152_84266_181266	88H	33Q	unrelated	unrelated
UKERf88H-X-001	UKERiAY6-R1-005	0.93146	0.01074	0.0578	0.03158	11445	993_120926_84099_111591	993_190153_84098_181334	88H	AY6	unrelated	unrelated
UKERf88H-X-001	UKERi82A-R1-003	0.11994	0.57728	0.30278	0.29571	11459	993_120926_84099_111591	993_190154_84102_181337	88H	82A	siblings	82A-88H
UKERf88H-X-001	UKERiG3G-R1-039	0.89413	0.05654	0.04933	0.0388	11455	993_120926_84099_111591	993_190857_84615_181754	88H	G3G	unrelated	unrelated
UKERf88H-X-001	UKERiAY6-R1-006	0.93202	0.0104	0.05758	0.03139	11451	993_120926_84099_111591	993_192465_84098_183395	88H	AY6	unrelated	unrelated
UKERf88H-X-001	UKERiPX7-R1-005	0.94655	0.03104	0.02242	0.01897	11452	993_120926_84099_111591	993_192466_84267_183397	88H	PX7	unrelated	unrelated
UKERf88H-X-001	UKERi88H-R1-005	0	0.0178	0.9822	0.49555	11446	993_120926_84099_111591	993_192467_84099_183398	88H	88H	duplicate	duplicate
UKERf88H-X-001	UKERiPX7-R1-006	0.94759	0.03071	0.0217	0.01853	11452	993_120926_84099_111591	993_193695_84267_184373	88H	PX7	unrelated	unrelated
UKERf88H-X-001	UKERiVK2-R1-005	0.8779	0.07899	0.04312	0.0413	11449	993_120926_84099_111591	993_195936_84095_185528	88H	VK2	unrelated	unrelated
UKERf88H-X-001	UKERiVK2-R1-007	0.87678	0.08063	0.0426	0.04145	11450	993_120926_84099_111591	993_195937_84095_185529	88H	VK2	unrelated	unrelated
UKERf88H-X-001	UKERiVK2-R1-016	0.87328	0.08242	0.0443	0.04275	11400	993_120926_84099_111591	993_195938_84095_185531	88H	VK2	unrelated	unrelated
UKERf88H-X-001	UKERf4AA-X-001	0.8907	0.0715	0.03779	0.03677	11432	993_120926_84099_111591	993_197386_117583_186683	88H	4AA	unrelated	unrelated
UKERf88H-X-001	UKERi4AA-R1-006	0.89371	0.06723	0.03905	0.03634	11447	993_120926_84099_111591	993_197387_117583_179682	88H	4AA	unrelated	unrelated
UKERf88H-X-001	UKERi82A-R1-002	0.11914	0.57965	0.30121	0.29552	11436	993_120926_84099_111591	993_197448_84102_186824	88H	82A	siblings	82A-88H
UKERf88H-X-001	UKERiAY6-R1-003	0.92054	0.02425	0.05521	0.03367	11399	993_120926_84099_111591	993_197450_84098_186858	88H	AY6	unrelated	unrelated
UKERf88H-X-001	UKERi82A-R1-001	0.11997	0.57787	0.30216	0.29555	11456	993_120926_84099_111591	993_197452_84102_186859	88H	82A	siblings	82A-88H
UKERf88H-X-001	UKERi82A-R1-002	0.11786	0.58019	0.30195	0.29602	11458	993_120926_84099_111591	993_200163_84102_187972	88H	82A	siblings	82A-88H
UKERf88H-X-001	UKERiAY6-R1-003	0.93226	0.01019	0.05755	0.03132	11448	993_120926_84099_111591	993_200164_84098_188171	88H	AY6	unrelated	unrelated
UKERf88H-X-001	UKERi82A-R1-001	0.11911	0.57796	0.30293	0.29596	11439	993_120926_84099_111591	993_200165_84102_188371	88H	82A	siblings	82A-88H
UKERf88H-X-001	UKERi82A-S1-005	0.11797	0.58047	0.30156	0.2959	11448	993_120926_84099_111591	993_200166_84102_188474	88H	82A	siblings	82A-88H
UKERf88H-X-001	UKERi82A-S1-004	0.11912	0.57977	0.30111	0.2955	11438	993_120926_84099_111591	993_200167_84102_188475	88H	82A	siblings	82A-88H
UKERf88H-X-001	UKERiAY6-R1-004	0.93252	0.01031	0.05717	0.03116	11432	993_120926_84099_111591	993_200168_84098_188613	88H	AY6	unrelated	unrelated
UKERf88H-X-001	UKERi82A-S1-022	0.12109	0.57592	0.30299	0.29548	11449	993_120926_84099_111591	993_200169_84102_188614_wdh2	88H	82A	siblings	82A-88H
UKERf88H-X-001	UKERi88H-S1-002	0	0.01914	0.98086	0.49522	11433	993_120926_84099_111591	993_200170_84099_188617	88H	88H	duplicate	duplicate
UKERf88H-X-001	UKERiPX7-S1-004	0.94742	0.03004	0.02253	0.01878	11454	993_120926_84099_111591	993_200171_84267_188786	88H	PX7	unrelated	unrelated
UKERf88H-X-001	UKERiAY6-S1-002	0.9341	0.00777	0.05813	0.03101	11451	993_120926_84099_111591	993_200172_84098_188787	88H	AY6	unrelated	unrelated
UKERf88H-X-001	UKERi88H-S1-009	0	0.01932	0.98068	0.49517	11454	993_120926_84099_111591	993_200242_84099_188892_wdh	88H	88H	duplicate	duplicate
UKERf88H-X-001	UKERi88H-S1-021	0	0.0189	0.9811	0.49528	11446	993_120926_84099_111591	993_200243_84099_188893_wdh	88H	88H	duplicate	duplicate
UKERf88H-X-001	UKERiAY6-R1-004	0.93042	0.01349	0.0561	0.03142	11445	993_120926_84099_111591	993_200643_84098_189178_wdh	88H	AY6	unrelated	unrelated
UKERf88H-X-001	UKERp82A-R1-001	0.11893	0.57908	0.30199	0.29577	11456	993_120926_84099_111591	993_203167_84102_189367	88H	82A	siblings	82A-88H
UKERf88H-X-001	UKERp82A-R1-002	0.11861	0.57922	0.30217	0.29589	11386	993_120926_84099_111591	993_203168_84102_189368	88H	82A	siblings	82A-88H
UKERf88H-X-001	UKERpAY6-R1-003	0.93162	0.01074	0.05764	0.0315	11443	993_120926_84099_111591	993_203169_84098_189433	88H	AY6	unrelated	unrelated
UKERf88H-X-001	UKERpAY6-R1-004	0.9252	0.02033	0.05447	0.03232	11432	993_120926_84099_111591	993_203343_84098_191742	88H	AY6	unrelated	unrelated
UKERf88H-X-001	UKERfK22-X-001	0.91839	0	0.08161	0.0408	11442	993_120926_84099_111591	993_206160_117631_193655	88H	K22	unrelated	unrelated
UKERf88H-X-001	UKERiK22-R1-022	0.90617	0.01755	0.07627	0.04252	11250	993_120926_84099_111591	993_206162_117631_179687	88H	K22	unrelated	unrelated
UKERf88H-X-001	UKERi4AA-S1-006	0.89593	0.06457	0.0395	0.03589	11432	993_120926_84099_111591	993_211606_117583_197404	88H	4AA	unrelated	unrelated
UKERf88H-X-001	UKERiK22-S1-001	0.91908	0	0.08092	0.04046	11422	993_120926_84099_111591	993_211608_117631_197406	88H	K22	unrelated	unrelated
UKERf88H-X-001	UKERiG7G-S1-001	0.9012	0.04455	0.05425	0.03826	11458	993_120926_84099_111591	993_211609_120554_197408	88H	G7G	unrelated	unrelated
UKERf88H-X-001	UKERiK22-S1-003	0.91737	0	0.08263	0.04132	11450	993_120926_84099_111591	993_211901_117631_197582	88H	K22	unrelated	unrelated
UKERf88H-X-001	UKERiG7G-S1-008	0.89669	0.05063	0.05268	0.039	11449	993_120926_84099_111591	993_211902_120554_197584	88H	G7G	unrelated	unrelated
UKERf88H-X-001	UKERi55O-S1-002	0.91122	0.03678	0.052	0.03519	11450	993_120926_84099_111591	993_211903_120462_197586	88H	55O	unrelated	unrelated
UKERf88H-X-001	UKERfG7G-X-001	0.89279	0.05588	0.05132	0.03963	11432	993_120926_84099_111591	993_211904_120554_197587	88H	G7G	unrelated	unrelated
UKERf88H-X-001	UKERi55O-S1-004	0.91121	0.03781	0.05098	0.03494	11437	993_120926_84099_111591	993_212151_120462_197780	88H	55O	unrelated	unrelated
UKERf88H-X-001	UKERf55O-X-001	0.90881	0.04022	0.05098	0.03554	11441	993_120926_84099_111591	993_212152_120462_197781	88H	55O	unrelated	unrelated
UKERf88H-X-001	CT1-X-001	0.90352	0.05357	0.04291	0.03485	11455	993_120926_84099_111591	CTL1_45785_160405(32.3)_Fibroblast	88H	CT1	unrelated	unrelated
UKERf88H-X-001	CT1-S1-010	0.89606	0.06268	0.04127	0.0363	11377	993_120926_84099_111591	CTL1_P27315_SiPSC10_P5_160624(32.3)	88H	CT1	unrelated	unrelated
UKERf88H-X-001	CT1-S1-011	0.90074	0.05779	0.04147	0.03518	11424	993_120926_84099_111591	CTL1_P27315_SiPSC11_P5_160624(32.3)	88H	CT1	unrelated	unrelated
UKERf88H-X-001	UKERiFF2-S1-012	0.9367	0.01559	0.04771	0.02775	11432	993_120926_84099_111591	CTL2_ERF19 E12 P10_160928(32.3)	88H	FF2	unrelated	unrelated
UKERf88H-X-001	UKERiFF2-S1-006	0.93442	0.01972	0.04586	0.02786	11396	993_120926_84099_111591	CTL2_ERF19 E6 P10_160928(32.3)	88H	FF2	unrelated	unrelated
UKERf88H-X-001	UKERfFF2-X-001	0.92949	0.02633	0.04418	0.02867	11405	993_120926_84099_111591	CTL2_ERF19 Fibroblast P6_160928(32.3)	88H	FF2	unrelated	unrelated
UKERf88H-X-001	PT1-X-001	0.87535	0.09366	0.03099	0.03891	11455	993_120926_84099_111591	Pt1_45780_160405(32.3)_Fibroblast	88H	PT1	unrelated	unrelated
UKERf88H-X-001	PT1-S1-011	0.87839	0.08914	0.03247	0.03852	11429	993_120926_84099_111591	Pt1_P27193_SiPSC11_P5_160624(32.3)	88H	PT1	unrelated	unrelated
UKERf88H-X-001	PT1-S1-016	0.87867	0.08939	0.03195	0.03832	11439	993_120926_84099_111591	Pt1_P27193_SiPSC16_P4_160624(32.3)	88H	PT1	unrelated	unrelated
UKERf88H-X-001	PT2-X-001	0.91732	0.03457	0.0481	0.03269	11452	993_120926_84099_111591	Pt2_45784_160405(32.3)_Fibroblast	88H	PT2	unrelated	unrelated
UKERf88H-X-001	PT2-S1-012	0.91602	0.033	0.05098	0.03374	11390	993_120926_84099_111591	Pt2_P27301_SiPSC12_P5_160624(32.3)	88H	PT2	unrelated	unrelated
UKERf88H-X-001	PT2-S1-009	0.91989	0.03107	0.04903	0.03228	11446	993_120926_84099_111591	Pt2_P27301_SiPSC9_P5_160624(32.3)	88H	PT2	unrelated	unrelated
UKERiG3G-R1-032	UKERi1E4-R1-012	0.93165	0	0.06835	0.03418	11585	993_145271_84615_144614	993_145273_84097_144600	G3G	1E4	unrelated	unrelated
UKERiG3G-R1-032	UKERf1E4-X-001	0.9283	0	0.0717	0.03585	11578	993_145271_84615_144614	993_146438_84097_111589	G3G	1E4	unrelated	unrelated
UKERiG3G-R1-032	UKERfO3H-X-001	0.92407	0	0.07593	0.03796	11615	993_145271_84615_144614	993_146439_84100_111592	G3G	O3H	unrelated	unrelated
UKERiG3G-R1-032	UKERf82A-X-001	0.9365	0	0.0635	0.03175	11585	993_145271_84615_144614	993_146440_84102_111593	G3G	82A	unrelated	unrelated
UKERiG3G-R1-032	UKERf33Q-X-001	0.91292	0.05986	0.02722	0.02857	11612	993_145271_84615_144614	993_146441_84266_111951	G3G	33Q	unrelated	unrelated
UKERiG3G-R1-032	UKERf1JF-X-001	0.89001	0.05332	0.05666	0.04166	11602	993_145271_84615_144614	993_146442_84415_112321	G3G	1JF	unrelated	unrelated
UKERiG3G-R1-032	UKERfG3G-X-001	0	0.00239	0.99761	0.4994	11556	993_145271_84615_144614	993_146443_84615_112662	G3G	G3G	duplicate	duplicate
UKERiG3G-R1-032	UKERi1E4-R1-003	0.93012	0	0.06988	0.03494	11594	993_145271_84615_144614	993_146533_84097_145576	G3G	1E4	unrelated	unrelated
UKERiG3G-R1-032	UKERiR66-R1-007	0.91308	0.03655	0.05037	0.03432	11623	993_145271_84615_144614	993_148684_84096_147625	G3G	R66	unrelated	unrelated
UKERiG3G-R1-032	UKERiG3G-R1-047	0	0.00065	0.99935	0.49984	11631	993_145271_84615_144614	993_151018_84615_149598	G3G	G3G	duplicate	duplicate
UKERiG3G-R1-032	UKERiJ2C-R1-015	0.87288	0.06203	0.06509	0.04805	11638	993_145271_84615_144614	993_166279_109166_161530	G3G	J2C	unrelated	unrelated
UKERiG3G-R1-032	UKERiO3H-R1-001	0.92365	0	0.07635	0.03818	11598	993_145271_84615_144614	993_166294_84100_161372	G3G	O3H	unrelated	unrelated
UKERiG3G-R1-032	UKERiRJO-R1-003	0.92179	0.02804	0.05017	0.0321	11604	993_145271_84615_144614	993_166295_84618_161664	G3G	RJO	unrelated	unrelated
UKERiG3G-R1-032	UKERiO3H-R1-003	0.92382	0	0.07618	0.03809	11629	993_145271_84615_144614	993_166790_84100_161914_wdh	G3G	O3H	unrelated	unrelated
UKERiG3G-R1-032	UKERiO3H-R1-005	0.92531	0	0.07469	0.03734	11593	993_145271_84615_144614	993_166791_84100_161915_wdh	G3G	O3H	unrelated	unrelated
UKERiG3G-R1-032	UKERiR66-R1-014	0.91293	0.0374	0.04967	0.03419	11625	993_145271_84615_144614	993_166792_84096_161916_wdh	G3G	R66	unrelated	unrelated
UKERiG3G-R1-032	UKERiJ2C-R1-012	0.86791	0.06774	0.06434	0.04911	11622	993_145271_84615_144614	993_168596_84414_163479	G3G	J2C	unrelated	unrelated
UKERiG3G-R1-032	UKERiRJO-R1-005	0.91902	0.03091	0.05008	0.03277	11626	993_145271_84615_144614	993_169189_84618_163674	G3G	RJO	unrelated	unrelated
UKERiG3G-R1-032	UKERiJ2C-R1-003	0.87011	0.06637	0.06353	0.04836	11579	993_145271_84615_144614	993_175212_84414_164203	G3G	J2C	unrelated	unrelated
UKERiG3G-R1-032	UKERiRJO-R1-008	0.90559	0.04807	0.04634	0.03519	11508	993_145271_84615_144614	993_178678_84618_172305	G3G	RJO	unrelated	unrelated
UKERiG3G-R1-032	UKERi82A-R1-001	0.93797	0	0.06203	0.03101	11585	993_145271_84615_144614	993_179555_84102_173013	G3G	82A	unrelated	unrelated
UKERiG3G-R1-032	UKERi1JF-R1-011	0.87952	0.0689	0.05159	0.04302	11591	993_145271_84615_144614	993_179556_84415_173016	G3G	1JF	unrelated	unrelated
UKERiG3G-R1-032	UKERiM89-R1-002	0.93911	0.00236	0.05853	0.02986	11530	993_145271_84615_144614	993_182521_84617_173544	G3G	M89	unrelated	unrelated
UKERiG3G-R1-032	UKERi82A-R1-001	0.93578	0	0.06422	0.03211	11600	993_145271_84615_144614	993_182523_84102_173548	G3G	82A	unrelated	unrelated
UKERiG3G-R1-032	UKERi1JF-R1-018	0.89332	0.04921	0.05748	0.04104	11626	993_145271_84615_144614	993_182524_84415_173793	G3G	1JF	unrelated	unrelated
UKERiG3G-R1-032	UKERi33Q-R1-002	0.91276	0.05985	0.02738	0.02866	11614	993_145271_84615_144614	993_182525_84266_174004	G3G	33Q	unrelated	unrelated
UKERiG3G-R1-032	UKERiAY6-R1-002	0.92494	0.02743	0.04762	0.03067	11629	993_145271_84615_144614	993_182526_84098_174909	G3G	AY6	unrelated	unrelated
UKERiG3G-R1-032	UKERiPX7-R1-001	0.95474	0	0.04526	0.02263	11613	993_145271_84615_144614	993_182527_84267_174911	G3G	PX7	unrelated	unrelated
UKERiG3G-R1-032	UKERi88H-R1-001	0.91973	0.02041	0.05987	0.03504	11630	993_145271_84615_144614	993_182528_84099_174913	G3G	88H	unrelated	unrelated
UKERiG3G-R1-032	UKERiAY6-R1-003	0.92416	0.0282	0.04765	0.03087	11626	993_145271_84615_144614	993_183197_84098_175678	G3G	AY6	unrelated	unrelated
UKERiG3G-R1-032	UKERi88H-R1-002	0.91759	0.02341	0.05901	0.03536	11592	993_145271_84615_144614	993_183198_84099_175684	G3G	88H	unrelated	unrelated
UKERiG3G-R1-032	UKERiPX7-R1-002	0.95315	0	0.04685	0.02343	11631	993_145271_84615_144614	993_183199_84267_175747	G3G	PX7	unrelated	unrelated
UKERiG3G-R1-032	UKERi82A-R1-002	0.9354	0	0.0646	0.0323	11616	993_145271_84615_144614	993_183200_84102_175748	G3G	82A	unrelated	unrelated
UKERiG3G-R1-032	UKERiM89-R1-005	0.94041	0	0.05959	0.0298	11626	993_145271_84615_144614	993_184721_84617_177305	G3G	M89	unrelated	unrelated
UKERiG3G-R1-032	UKERiM89-R1-006	0.94009	0	0.05991	0.02996	11616	993_145271_84615_144614	993_186502_84617_178482	G3G	M89	unrelated	unrelated
UKERiG3G-R1-032	UKERiPX7-R1-003	0.95421	0	0.04579	0.02289	11593	993_145271_84615_144614	993_186503_84267_178483	G3G	PX7	unrelated	unrelated
UKERiG3G-R1-032	UKERi1JF-R1-002	0.8945	0.04867	0.05683	0.04058	11624	993_145271_84615_144614	993_187879_84415_179336	G3G	1JF	unrelated	unrelated
UKERiG3G-R1-032	UKERiC99-R1-008	0.91356	0.03252	0.05392	0.03509	11630	993_145271_84615_144614	993_187880_84094_179338	G3G	C99	unrelated	unrelated
UKERiG3G-R1-032	UKERiC99-R1-007	0.91546	0.03057	0.05397	0.03463	11632	993_145271_84615_144614	993_187881_84094_179453	G3G	C99	unrelated	unrelated
UKERiG3G-R1-032	UKERiAY6-R1-004	0.92337	0.03048	0.04616	0.0307	11623	993_145271_84615_144614	993_187882_84098_179457	G3G	AY6	unrelated	unrelated
UKERiG3G-R1-032	UKERi1E4-R1-016	0.9287	0	0.0713	0.03565	11633	993_145271_84615_144614	993_188081_84097_179681	G3G	1E4	unrelated	unrelated
UKERiG3G-R1-032	UKERi33Q-R1-016	0.91609	0.0553	0.02861	0.02813	11637	993_145271_84615_144614	993_188082_84266_179685	G3G	33Q	unrelated	unrelated
UKERiG3G-R1-032	UKERi33Q-R1-106	0.91815	0.05244	0.02941	0.02782	11624	993_145271_84615_144614	993_190152_84266_181266	G3G	33Q	unrelated	unrelated
UKERiG3G-R1-032	UKERiAY6-R1-005	0.92661	0.02604	0.04735	0.03018	11621	993_145271_84615_144614	993_190153_84098_181334	G3G	AY6	unrelated	unrelated
UKERiG3G-R1-032	UKERi82A-R1-003	0.93509	0	0.06491	0.03246	11634	993_145271_84615_144614	993_190154_84102_181337	G3G	82A	unrelated	unrelated
UKERiG3G-R1-032	UKERiG3G-R1-039	0	0.00065	0.99935	0.49984	11635	993_145271_84615_144614	993_190857_84615_181754	G3G	G3G	duplicate	duplicate
UKERiG3G-R1-032	UKERiAY6-R1-006	0.92819	0.02365	0.04816	0.02999	11627	993_145271_84615_144614	993_192465_84098_183395	G3G	AY6	unrelated	unrelated
UKERiG3G-R1-032	UKERiPX7-R1-005	0.95385	0	0.04615	0.02308	11630	993_145271_84615_144614	993_192466_84267_183397	G3G	PX7	unrelated	unrelated
UKERiG3G-R1-032	UKERi88H-R1-005	0.91783	0.02184	0.06033	0.03563	11615	993_145271_84615_144614	993_192467_84099_183398	G3G	88H	unrelated	unrelated
UKERiG3G-R1-032	UKERiPX7-R1-006	0.95311	0	0.04689	0.02344	11629	993_145271_84615_144614	993_193695_84267_184373	G3G	PX7	unrelated	unrelated
UKERiG3G-R1-032	UKERiVK2-R1-005	0.94021	0	0.05979	0.02989	11625	993_145271_84615_144614	993_195936_84095_185528	G3G	VK2	unrelated	unrelated
UKERiG3G-R1-032	UKERiVK2-R1-007	0.94061	0	0.05939	0.0297	11626	993_145271_84615_144614	993_195937_84095_185529	G3G	VK2	unrelated	unrelated
UKERiG3G-R1-032	UKERiVK2-R1-016	0.94345	0	0.05655	0.02828	11559	993_145271_84615_144614	993_195938_84095_185531	G3G	VK2	unrelated	unrelated
UKERiG3G-R1-032	UKERf4AA-X-001	0.9183	0.01492	0.06678	0.03712	11609	993_145271_84615_144614	993_197386_117583_186683	G3G	4AA	unrelated	unrelated
UKERiG3G-R1-032	UKERi4AA-R1-006	0.92439	0.00657	0.06904	0.03616	11623	993_145271_84615_144614	993_197387_117583_179682	G3G	4AA	unrelated	unrelated
UKERiG3G-R1-032	UKERi82A-R1-002	0.93672	0	0.06328	0.03164	11611	993_145271_84615_144614	993_197448_84102_186824	G3G	82A	unrelated	unrelated
UKERiG3G-R1-032	UKERiAY6-R1-003	0.91893	0.03561	0.04546	0.03163	11575	993_145271_84615_144614	993_197450_84098_186858	G3G	AY6	unrelated	unrelated
UKERiG3G-R1-032	UKERi82A-R1-001	0.9371	0	0.0629	0.03145	11632	993_145271_84615_144614	993_197452_84102_186859	G3G	82A	unrelated	unrelated
UKERiG3G-R1-032	UKERi82A-R1-002	0.93589	0	0.06411	0.03205	11635	993_145271_84615_144614	993_200163_84102_187972	G3G	82A	unrelated	unrelated
UKERiG3G-R1-032	UKERiAY6-R1-003	0.92313	0.02939	0.04748	0.03109	11626	993_145271_84615_144614	993_200164_84098_188171	G3G	AY6	unrelated	unrelated
UKERiG3G-R1-032	UKERi82A-R1-001	0.93802	0	0.06198	0.03099	11612	993_145271_84615_144614	993_200165_84102_188371	G3G	82A	unrelated	unrelated
UKERiG3G-R1-032	UKERi82A-S1-005	0.93664	0	0.06336	0.03168	11626	993_145271_84615_144614	993_200166_84102_188474	G3G	82A	unrelated	unrelated
UKERiG3G-R1-032	UKERi82A-S1-004	0.93691	0	0.06309	0.03154	11615	993_145271_84615_144614	993_200167_84102_188475	G3G	82A	unrelated	unrelated
UKERiG3G-R1-032	UKERiAY6-R1-004	0.92559	0.02673	0.04769	0.03052	11608	993_145271_84615_144614	993_200168_84098_188613	G3G	AY6	unrelated	unrelated
UKERiG3G-R1-032	UKERi82A-S1-022	0.93644	0	0.06356	0.03178	11623	993_145271_84615_144614	993_200169_84102_188614_wdh2	G3G	82A	unrelated	unrelated
UKERiG3G-R1-032	UKERi88H-S1-002	0.92139	0.01676	0.06185	0.03511	11609	993_145271_84615_144614	993_200170_84099_188617	G3G	88H	unrelated	unrelated
UKERiG3G-R1-032	UKERiPX7-S1-004	0.95288	0	0.04712	0.02356	11633	993_145271_84615_144614	993_200171_84267_188786	G3G	PX7	unrelated	unrelated
UKERiG3G-R1-032	UKERiAY6-S1-002	0.92692	0.02483	0.04825	0.03033	11630	993_145271_84615_144614	993_200172_84098_188787	G3G	AY6	unrelated	unrelated
UKERiG3G-R1-032	UKERi88H-S1-009	0.92194	0.01695	0.06111	0.03479	11628	993_145271_84615_144614	993_200242_84099_188892_wdh	G3G	88H	unrelated	unrelated
UKERiG3G-R1-032	UKERi88H-S1-021	0.92147	0.01707	0.06147	0.035	11621	993_145271_84615_144614	993_200243_84099_188893_wdh	G3G	88H	unrelated	unrelated
UKERiG3G-R1-032	UKERiAY6-R1-004	0.92756	0.02463	0.04781	0.03006	11622	993_145271_84615_144614	993_200643_84098_189178_wdh	G3G	AY6	unrelated	unrelated
UKERiG3G-R1-032	UKERp82A-R1-001	0.93657	0	0.06343	0.03171	11630	993_145271_84615_144614	993_203167_84102_189367	G3G	82A	unrelated	unrelated
UKERiG3G-R1-032	UKERp82A-R1-002	0.93768	0	0.06232	0.03116	11555	993_145271_84615_144614	993_203168_84102_189368	G3G	82A	unrelated	unrelated
UKERiG3G-R1-032	UKERpAY6-R1-003	0.92479	0.02908	0.04612	0.03033	11618	993_145271_84615_144614	993_203169_84098_189433	G3G	AY6	unrelated	unrelated
UKERiG3G-R1-032	UKERpAY6-R1-004	0.92242	0.03117	0.04641	0.031	11609	993_145271_84615_144614	993_203343_84098_191742	G3G	AY6	unrelated	unrelated
UKERiG3G-R1-032	UKERfK22-X-001	0.93554	0	0.06446	0.03223	11620	993_145271_84615_144614	993_206160_117631_193655	G3G	K22	unrelated	unrelated
UKERiG3G-R1-032	UKERiK22-R1-022	0.88005	0.075	0.04495	0.04123	11421	993_145271_84615_144614	993_206162_117631_179687	G3G	K22	unrelated	unrelated
UKERiG3G-R1-032	UKERi4AA-S1-006	0.92131	0.01146	0.06722	0.03648	11597	993_145271_84615_144614	993_211606_117583_197404	G3G	4AA	unrelated	unrelated
UKERiG3G-R1-032	UKERiK22-S1-001	0.93479	0	0.06521	0.03261	11592	993_145271_84615_144614	993_211608_117631_197406	G3G	K22	unrelated	unrelated
UKERiG3G-R1-032	UKERiG7G-S1-001	0.93252	0.01098	0.05649	0.03099	11637	993_145271_84615_144614	993_211609_120554_197408	G3G	G7G	unrelated	unrelated
UKERiG3G-R1-032	UKERiK22-S1-003	0.93467	0	0.06533	0.03266	11626	993_145271_84615_144614	993_211901_117631_197582	G3G	K22	unrelated	unrelated
UKERiG3G-R1-032	UKERiG7G-S1-008	0.93246	0.01154	0.05601	0.03089	11625	993_145271_84615_144614	993_211902_120554_197584	G3G	G7G	unrelated	unrelated
UKERiG3G-R1-032	UKERi55O-S1-002	0.9251	0.02701	0.04789	0.0307	11627	993_145271_84615_144614	993_211903_120462_197586	G3G	55O	unrelated	unrelated
UKERiG3G-R1-032	UKERfG7G-X-001	0.92979	0.01481	0.05541	0.03141	11607	993_145271_84615_144614	993_211904_120554_197587	G3G	G7G	unrelated	unrelated
UKERiG3G-R1-032	UKERi55O-S1-004	0.92408	0.02899	0.04693	0.03071	11614	993_145271_84615_144614	993_212151_120462_197780	G3G	55O	unrelated	unrelated
UKERiG3G-R1-032	UKERf55O-X-001	0.92376	0.02833	0.04791	0.03104	11618	993_145271_84615_144614	993_212152_120462_197781	G3G	55O	unrelated	unrelated
UKERiG3G-R1-032	CT1-X-001	0.9142	0.05099	0.03482	0.03015	11635	993_145271_84615_144614	CTL1_45785_160405(32.3)_Fibroblast	G3G	CT1	unrelated	unrelated
UKERiG3G-R1-032	CT1-S1-010	0.90134	0.06913	0.02953	0.03205	11549	993_145271_84615_144614	CTL1_P27315_SiPSC10_P5_160624(32.3)	G3G	CT1	unrelated	unrelated
UKERiG3G-R1-032	CT1-S1-011	0.90642	0.06263	0.03096	0.03114	11603	993_145271_84615_144614	CTL1_P27315_SiPSC11_P5_160624(32.3)	G3G	CT1	unrelated	unrelated
UKERiG3G-R1-032	UKERiFF2-S1-012	0.94832	0.01913	0.03255	0.02106	11607	993_145271_84615_144614	CTL2_ERF19 E12 P10_160928(32.3)	G3G	FF2	unrelated	unrelated
UKERiG3G-R1-032	UKERiFF2-S1-006	0.94342	0.02725	0.02934	0.02148	11566	993_145271_84615_144614	CTL2_ERF19 E6 P10_160928(32.3)	G3G	FF2	unrelated	unrelated
UKERiG3G-R1-032	UKERfFF2-X-001	0.94578	0.02472	0.0295	0.02093	11575	993_145271_84615_144614	CTL2_ERF19 Fibroblast P6_160928(32.3)	G3G	FF2	unrelated	unrelated
UKERiG3G-R1-032	PT1-X-001	0.89784	0.06592	0.03624	0.0346	11634	993_145271_84615_144614	Pt1_45780_160405(32.3)_Fibroblast	G3G	PT1	unrelated	unrelated
UKERiG3G-R1-032	PT1-S1-011	0.89897	0.06316	0.03787	0.03472	11606	993_145271_84615_144614	Pt1_P27193_SiPSC11_P5_160624(32.3)	G3G	PT1	unrelated	unrelated
UKERiG3G-R1-032	PT1-S1-016	0.89923	0.06364	0.03713	0.03447	11616	993_145271_84615_144614	Pt1_P27193_SiPSC16_P4_160624(32.3)	G3G	PT1	unrelated	unrelated
UKERiG3G-R1-032	PT2-X-001	0.92906	0.02808	0.04287	0.02845	11629	993_145271_84615_144614	Pt2_45784_160405(32.3)_Fibroblast	G3G	PT2	unrelated	unrelated
UKERiG3G-R1-032	PT2-S1-012	0.91981	0.04043	0.03976	0.02999	11564	993_145271_84615_144614	Pt2_P27301_SiPSC12_P5_160624(32.3)	G3G	PT2	unrelated	unrelated
UKERiG3G-R1-032	PT2-S1-009	0.9278	0.03114	0.04107	0.02832	11619	993_145271_84615_144614	Pt2_P27301_SiPSC9_P5_160624(32.3)	G3G	PT2	unrelated	unrelated
UKERi1E4-R1-012	UKERf1E4-X-001	0	0.00153	0.99847	0.49962	11543	993_145273_84097_144600	993_146438_84097_111589	1E4	1E4	duplicate	duplicate
UKERi1E4-R1-012	UKERfO3H-X-001	0.89939	0.0453	0.05531	0.03898	11574	993_145273_84097_144600	993_146439_84100_111592	1E4	O3H	unrelated	unrelated
UKERi1E4-R1-012	UKERf82A-X-001	0.92982	0	0.07018	0.03509	11539	993_145273_84097_144600	993_146440_84102_111593	1E4	82A	unrelated	unrelated
UKERi1E4-R1-012	UKERf33Q-X-001	0.92664	0.02464	0.04871	0.03052	11569	993_145273_84097_144600	993_146441_84266_111951	1E4	33Q	unrelated	unrelated
UKERi1E4-R1-012	UKERf1JF-X-001	0.89555	0.0668	0.03765	0.03553	11557	993_145273_84097_144600	993_146442_84415_112321	1E4	1JF	unrelated	unrelated
UKERi1E4-R1-012	UKERfG3G-X-001	0.93219	0	0.06781	0.0339	11512	993_145273_84097_144600	993_146443_84615_112662	1E4	G3G	unrelated	unrelated
UKERi1E4-R1-012	UKERi1E4-R1-003	0	0.00327	0.99673	0.49918	11553	993_145273_84097_144600	993_146533_84097_145576	1E4	1E4	duplicate	duplicate
UKERi1E4-R1-012	UKERiR66-R1-007	0.88995	0.0554	0.05465	0.04118	11576	993_145273_84097_144600	993_148684_84096_147625	1E4	R66	unrelated	unrelated
UKERi1E4-R1-012	UKERiG3G-R1-047	0.93193	0	0.06807	0.03404	11581	993_145273_84097_144600	993_151018_84615_149598	1E4	G3G	unrelated	unrelated
UKERi1E4-R1-012	UKERiJ2C-R1-015	0.89086	0.08353	0.02561	0.03369	11591	993_145273_84097_144600	993_166279_109166_161530	1E4	J2C	unrelated	unrelated
UKERi1E4-R1-012	UKERiO3H-R1-001	0.89777	0.04657	0.05566	0.03947	11555	993_145273_84097_144600	993_166294_84100_161372	1E4	O3H	unrelated	unrelated
UKERi1E4-R1-012	UKERiRJO-R1-003	0.93253	0.01454	0.05293	0.0301	11560	993_145273_84097_144600	993_166295_84618_161664	1E4	RJO	unrelated	unrelated
UKERi1E4-R1-012	UKERiO3H-R1-003	0.90164	0.0421	0.05626	0.03866	11585	993_145273_84097_144600	993_166790_84100_161914_wdh	1E4	O3H	unrelated	unrelated
UKERi1E4-R1-012	UKERiO3H-R1-005	0.89624	0.04769	0.05607	0.03996	11548	993_145273_84097_144600	993_166791_84100_161915_wdh	1E4	O3H	unrelated	unrelated
UKERi1E4-R1-012	UKERiR66-R1-014	0.88559	0.06082	0.05359	0.042	11579	993_145273_84097_144600	993_166792_84096_161916_wdh	1E4	R66	unrelated	unrelated
UKERi1E4-R1-012	UKERiJ2C-R1-012	0.88899	0.08463	0.02638	0.03435	11575	993_145273_84097_144600	993_168596_84414_163479	1E4	J2C	unrelated	unrelated
UKERi1E4-R1-012	UKERiRJO-R1-005	0.93497	0.01082	0.05421	0.02981	11581	993_145273_84097_144600	993_169189_84618_163674	1E4	RJO	unrelated	unrelated
UKERi1E4-R1-012	UKERiJ2C-R1-003	0.88451	0.0898	0.02568	0.03529	11539	993_145273_84097_144600	993_175212_84414_164203	1E4	J2C	unrelated	unrelated
UKERi1E4-R1-012	UKERiRJO-R1-008	0.92374	0.02652	0.04973	0.0315	11463	993_145273_84097_144600	993_178678_84618_172305	1E4	RJO	unrelated	unrelated
UKERi1E4-R1-012	UKERi82A-R1-001	0.93091	0	0.06909	0.03454	11542	993_145273_84097_144600	993_179555_84102_173013	1E4	82A	unrelated	unrelated
UKERi1E4-R1-012	UKERi1JF-R1-011	0.89042	0.07473	0.03485	0.03611	11543	993_145273_84097_144600	993_179556_84415_173016	1E4	1JF	unrelated	unrelated
UKERi1E4-R1-012	UKERiM89-R1-002	0.92077	0.02132	0.0579	0.03428	11487	993_145273_84097_144600	993_182521_84617_173544	1E4	M89	unrelated	unrelated
UKERi1E4-R1-012	UKERi82A-R1-001	0.93092	0	0.06908	0.03454	11552	993_145273_84097_144600	993_182523_84102_173548	1E4	82A	unrelated	unrelated
UKERi1E4-R1-012	UKERi1JF-R1-018	0.89591	0.06776	0.03633	0.0351	11579	993_145273_84097_144600	993_182524_84415_173793	1E4	1JF	unrelated	unrelated
UKERi1E4-R1-012	UKERi33Q-R1-002	0.92275	0.02987	0.04738	0.03116	11566	993_145273_84097_144600	993_182525_84266_174004	1E4	33Q	unrelated	unrelated
UKERi1E4-R1-012	UKERiAY6-R1-002	0.90282	0.03484	0.06234	0.03988	11583	993_145273_84097_144600	993_182526_84098_174909	1E4	AY6	unrelated	unrelated
UKERi1E4-R1-012	UKERiPX7-R1-001	0.90082	0.07151	0.02767	0.03171	11569	993_145273_84097_144600	993_182527_84267_174911	1E4	PX7	unrelated	unrelated
UKERi1E4-R1-012	UKERi88H-R1-001	0.89457	0.06046	0.04497	0.0376	11583	993_145273_84097_144600	993_182528_84099_174913	1E4	88H	unrelated	unrelated
UKERi1E4-R1-012	UKERiAY6-R1-003	0.90393	0.03299	0.06308	0.03979	11582	993_145273_84097_144600	993_183197_84098_175678	1E4	AY6	unrelated	unrelated
UKERi1E4-R1-012	UKERi88H-R1-002	0.88946	0.06613	0.0444	0.03874	11542	993_145273_84097_144600	993_183198_84099_175684	1E4	88H	unrelated	unrelated
UKERi1E4-R1-012	UKERiPX7-R1-002	0.90378	0.06838	0.02785	0.03102	11584	993_145273_84097_144600	993_183199_84267_175747	1E4	PX7	unrelated	unrelated
UKERi1E4-R1-012	UKERi82A-R1-002	0.92889	0	0.07111	0.03555	11569	993_145273_84097_144600	993_183200_84102_175748	1E4	82A	unrelated	unrelated
UKERi1E4-R1-012	UKERiM89-R1-005	0.93291	0.00409	0.06301	0.03252	11581	993_145273_84097_144600	993_184721_84617_177305	1E4	M89	unrelated	unrelated
UKERi1E4-R1-012	UKERiM89-R1-006	0.92768	0.01084	0.06149	0.03345	11569	993_145273_84097_144600	993_186502_84617_178482	1E4	M89	unrelated	unrelated
UKERi1E4-R1-012	UKERiPX7-R1-003	0.89935	0.0748	0.02585	0.03162	11548	993_145273_84097_144600	993_186503_84267_178483	1E4	PX7	unrelated	unrelated
UKERi1E4-R1-012	UKERi1JF-R1-002	0.89805	0.06386	0.03809	0.03501	11578	993_145273_84097_144600	993_187879_84415_179336	1E4	1JF	unrelated	unrelated
UKERi1E4-R1-012	UKERiC99-R1-008	0.83369	0.11208	0.05423	0.05513	11583	993_145273_84097_144600	993_187880_84094_179338	1E4	C99	unrelated	unrelated
UKERi1E4-R1-012	UKERiC99-R1-007	0.83568	0.1099	0.05442	0.05468	11584	993_145273_84097_144600	993_187881_84094_179453	1E4	C99	unrelated	unrelated
UKERi1E4-R1-012	UKERiAY6-R1-004	0.90528	0.03116	0.06357	0.03957	11578	993_145273_84097_144600	993_187882_84098_179457	1E4	AY6	unrelated	unrelated
UKERi1E4-R1-012	UKERi1E4-R1-016	0	0.0013	0.9987	0.49967	11589	993_145273_84097_144600	993_188081_84097_179681	1E4	1E4	duplicate	duplicate
UKERi1E4-R1-012	UKERi33Q-R1-016	0.92488	0.02763	0.04748	0.03065	11591	993_145273_84097_144600	993_188082_84266_179685	1E4	33Q	unrelated	unrelated
UKERi1E4-R1-012	UKERi33Q-R1-106	0.92799	0.0231	0.04891	0.03023	11578	993_145273_84097_144600	993_190152_84266_181266	1E4	33Q	unrelated	unrelated
UKERi1E4-R1-012	UKERiAY6-R1-005	0.90639	0.02975	0.06387	0.03937	11577	993_145273_84097_144600	993_190153_84098_181334	1E4	AY6	unrelated	unrelated
UKERi1E4-R1-012	UKERi82A-R1-003	0.92915	0	0.07085	0.03543	11589	993_145273_84097_144600	993_190154_84102_181337	1E4	82A	unrelated	unrelated
UKERi1E4-R1-012	UKERiG3G-R1-039	0.93197	0	0.06803	0.03402	11584	993_145273_84097_144600	993_190857_84615_181754	1E4	G3G	unrelated	unrelated
UKERi1E4-R1-012	UKERiAY6-R1-006	0.90623	0.03018	0.06359	0.03934	11579	993_145273_84097_144600	993_192465_84098_183395	1E4	AY6	unrelated	unrelated
UKERi1E4-R1-012	UKERiPX7-R1-005	0.90171	0.07055	0.02774	0.03151	11584	993_145273_84097_144600	993_192466_84267_183397	1E4	PX7	unrelated	unrelated
UKERi1E4-R1-012	UKERi88H-R1-005	0.89144	0.0638	0.04476	0.03833	11570	993_145273_84097_144600	993_192467_84099_183398	1E4	88H	unrelated	unrelated
UKERi1E4-R1-012	UKERiPX7-R1-006	0.9006	0.0713	0.02809	0.03187	11585	993_145273_84097_144600	993_193695_84267_184373	1E4	PX7	unrelated	unrelated
UKERi1E4-R1-012	UKERiVK2-R1-005	0.93108	0.02017	0.04875	0.02942	11578	993_145273_84097_144600	993_195936_84095_185528	1E4	VK2	unrelated	unrelated
UKERi1E4-R1-012	UKERiVK2-R1-007	0.92965	0.02114	0.04921	0.02989	11583	993_145273_84097_144600	993_195937_84095_185529	1E4	VK2	unrelated	unrelated
UKERi1E4-R1-012	UKERiVK2-R1-016	0.92668	0.02519	0.04813	0.03036	11517	993_145273_84097_144600	993_195938_84095_185531	1E4	VK2	unrelated	unrelated
UKERi1E4-R1-012	UKERf4AA-X-001	0.88253	0.07068	0.04679	0.04107	11565	993_145273_84097_144600	993_197386_117583_186683	1E4	4AA	unrelated	unrelated
UKERi1E4-R1-012	UKERi4AA-R1-006	0.88566	0.06734	0.047	0.04033	11578	993_145273_84097_144600	993_197387_117583_179682	1E4	4AA	unrelated	unrelated
UKERi1E4-R1-012	UKERi82A-R1-002	0.93092	0	0.06908	0.03454	11569	993_145273_84097_144600	993_197448_84102_186824	1E4	82A	unrelated	unrelated
UKERi1E4-R1-012	UKERiAY6-R1-003	0.89909	0.03923	0.06168	0.04065	11538	993_145273_84097_144600	993_197450_84098_186858	1E4	AY6	unrelated	unrelated
UKERi1E4-R1-012	UKERi82A-R1-001	0.92989	0	0.07011	0.03505	11586	993_145273_84097_144600	993_197452_84102_186859	1E4	82A	unrelated	unrelated
UKERi1E4-R1-012	UKERi82A-R1-002	0.9291	0	0.0709	0.03545	11589	993_145273_84097_144600	993_200163_84102_187972	1E4	82A	unrelated	unrelated
UKERi1E4-R1-012	UKERiAY6-R1-003	0.90814	0.028	0.06386	0.03893	11581	993_145273_84097_144600	993_200164_84098_188171	1E4	AY6	unrelated	unrelated
UKERi1E4-R1-012	UKERi82A-R1-001	0.92984	0	0.07016	0.03508	11568	993_145273_84097_144600	993_200165_84102_188371	1E4	82A	unrelated	unrelated
UKERi1E4-R1-012	UKERi82A-S1-005	0.93033	0	0.06967	0.03484	11579	993_145273_84097_144600	993_200166_84102_188474	1E4	82A	unrelated	unrelated
UKERi1E4-R1-012	UKERi82A-S1-004	0.92964	0	0.07036	0.03518	11568	993_145273_84097_144600	993_200167_84102_188475	1E4	82A	unrelated	unrelated
UKERi1E4-R1-012	UKERiAY6-R1-004	0.90557	0.03131	0.06311	0.03938	11561	993_145273_84097_144600	993_200168_84098_188613	1E4	AY6	unrelated	unrelated
UKERi1E4-R1-012	UKERi82A-S1-022	0.92906	0	0.07094	0.03547	11581	993_145273_84097_144600	993_200169_84102_188614_wdh2	1E4	82A	unrelated	unrelated
UKERi1E4-R1-012	UKERi88H-S1-002	0.8857	0.07079	0.0435	0.03945	11564	993_145273_84097_144600	993_200170_84099_188617	1E4	88H	unrelated	unrelated
UKERi1E4-R1-012	UKERiPX7-S1-004	0.90561	0.06575	0.02864	0.03076	11587	993_145273_84097_144600	993_200171_84267_188786	1E4	PX7	unrelated	unrelated
UKERi1E4-R1-012	UKERiAY6-S1-002	0.9079	0.02799	0.06411	0.03905	11584	993_145273_84097_144600	993_200172_84098_188787	1E4	AY6	unrelated	unrelated
UKERi1E4-R1-012	UKERi88H-S1-009	0.88956	0.06623	0.0442	0.03866	11581	993_145273_84097_144600	993_200242_84099_188892_wdh	1E4	88H	unrelated	unrelated
UKERi1E4-R1-012	UKERi88H-S1-021	0.89193	0.063	0.04507	0.03828	11577	993_145273_84097_144600	993_200243_84099_188893_wdh	1E4	88H	unrelated	unrelated
UKERi1E4-R1-012	UKERiAY6-R1-004	0.90536	0.03138	0.06327	0.03948	11577	993_145273_84097_144600	993_200643_84098_189178_wdh	1E4	AY6	unrelated	unrelated
UKERi1E4-R1-012	UKERp82A-R1-001	0.92938	0	0.07062	0.03531	11584	993_145273_84097_144600	993_203167_84102_189367	1E4	82A	unrelated	unrelated
UKERi1E4-R1-012	UKERp82A-R1-002	0.93199	0	0.06801	0.03401	11509	993_145273_84097_144600	993_203168_84102_189368	1E4	82A	unrelated	unrelated
UKERi1E4-R1-012	UKERpAY6-R1-003	0.90471	0.03237	0.06292	0.03955	11572	993_145273_84097_144600	993_203169_84098_189433	1E4	AY6	unrelated	unrelated
UKERi1E4-R1-012	UKERpAY6-R1-004	0.90629	0.0301	0.0636	0.03933	11565	993_145273_84097_144600	993_203343_84098_191742	1E4	AY6	unrelated	unrelated
UKERi1E4-R1-012	UKERfK22-X-001	0.92791	0	0.07209	0.03604	11572	993_145273_84097_144600	993_206160_117631_193655	1E4	K22	unrelated	unrelated
UKERi1E4-R1-012	UKERiK22-R1-022	0.871	0.07332	0.05568	0.04617	11375	993_145273_84097_144600	993_206162_117631_179687	1E4	K22	unrelated	unrelated
UKERi1E4-R1-012	UKERi4AA-S1-006	0.8867	0.06826	0.04504	0.03958	11551	993_145273_84097_144600	993_211606_117583_197404	1E4	4AA	unrelated	unrelated
UKERi1E4-R1-012	UKERiK22-S1-001	0.93115	0	0.06885	0.03442	11546	993_145273_84097_144600	993_211608_117631_197406	1E4	K22	unrelated	unrelated
UKERi1E4-R1-012	UKERiG7G-S1-001	0.92822	0.0093	0.06248	0.03357	11588	993_145273_84097_144600	993_211609_120554_197408	1E4	G7G	unrelated	unrelated
UKERi1E4-R1-012	UKERiK22-S1-003	0.92855	0	0.07145	0.03572	11579	993_145273_84097_144600	993_211901_117631_197582	1E4	K22	unrelated	unrelated
UKERi1E4-R1-012	UKERiG7G-S1-008	0.926	0.01224	0.06176	0.03394	11577	993_145273_84097_144600	993_211902_120554_197584	1E4	G7G	unrelated	unrelated
UKERi1E4-R1-012	UKERi55O-S1-002	0.92275	0.02473	0.05252	0.03244	11579	993_145273_84097_144600	993_211903_120462_197586	1E4	55O	unrelated	unrelated
UKERi1E4-R1-012	UKERfG7G-X-001	0.91901	0.02119	0.0598	0.0352	11561	993_145273_84097_144600	993_211904_120554_197587	1E4	G7G	unrelated	unrelated
UKERi1E4-R1-012	UKERi55O-S1-004	0.92164	0.02672	0.05165	0.0325	11567	993_145273_84097_144600	993_212151_120462_197780	1E4	55O	unrelated	unrelated
UKERi1E4-R1-012	UKERf55O-X-001	0.91909	0.03018	0.05073	0.03291	11573	993_145273_84097_144600	993_212152_120462_197781	1E4	55O	unrelated	unrelated
UKERi1E4-R1-012	CT1-X-001	0.88792	0.05675	0.05533	0.04185	11589	993_145273_84097_144600	CTL1_45785_160405(32.3)_Fibroblast	1E4	CT1	unrelated	unrelated
UKERi1E4-R1-012	CT1-S1-010	0.87859	0.06929	0.05212	0.04338	11508	993_145273_84097_144600	CTL1_P27315_SiPSC10_P5_160624(32.3)	1E4	CT1	unrelated	unrelated
UKERi1E4-R1-012	CT1-S1-011	0.88233	0.06389	0.05378	0.04286	11554	993_145273_84097_144600	CTL1_P27315_SiPSC11_P5_160624(32.3)	1E4	CT1	unrelated	unrelated
UKERi1E4-R1-012	UKERiFF2-S1-012	0.93181	0	0.06819	0.0341	11560	993_145273_84097_144600	CTL2_ERF19 E12 P10_160928(32.3)	1E4	FF2	unrelated	unrelated
UKERi1E4-R1-012	UKERiFF2-S1-006	0.93401	0	0.06599	0.033	11517	993_145273_84097_144600	CTL2_ERF19 E6 P10_160928(32.3)	1E4	FF2	unrelated	unrelated
UKERi1E4-R1-012	UKERfFF2-X-001	0.93106	0.00651	0.06243	0.03284	11527	993_145273_84097_144600	CTL2_ERF19 Fibroblast P6_160928(32.3)	1E4	FF2	unrelated	unrelated
UKERi1E4-R1-012	PT1-X-001	0.8799	0.05243	0.06768	0.04695	11586	993_145273_84097_144600	Pt1_45780_160405(32.3)_Fibroblast	1E4	PT1	unrelated	unrelated
UKERi1E4-R1-012	PT1-S1-011	0.87981	0.05255	0.06765	0.04696	11560	993_145273_84097_144600	Pt1_P27193_SiPSC11_P5_160624(32.3)	1E4	PT1	unrelated	unrelated
UKERi1E4-R1-012	PT1-S1-016	0.8792	0.05229	0.06851	0.04733	11568	993_145273_84097_144600	Pt1_P27193_SiPSC16_P4_160624(32.3)	1E4	PT1	unrelated	unrelated
UKERi1E4-R1-012	PT2-X-001	0.94285	0	0.05715	0.02858	11582	993_145273_84097_144600	Pt2_45784_160405(32.3)_Fibroblast	1E4	PT2	unrelated	unrelated
UKERi1E4-R1-012	PT2-S1-012	0.94336	0.00291	0.05373	0.02759	11516	993_145273_84097_144600	Pt2_P27301_SiPSC12_P5_160624(32.3)	1E4	PT2	unrelated	unrelated
UKERi1E4-R1-012	PT2-S1-009	0.94359	0	0.05641	0.02821	11574	993_145273_84097_144600	Pt2_P27301_SiPSC9_P5_160624(32.3)	1E4	PT2	unrelated	unrelated
UKERf1E4-X-001	UKERfO3H-X-001	0.89462	0.05021	0.05517	0.04014	11569	993_146438_84097_111589	993_146439_84100_111592	1E4	O3H	unrelated	unrelated
UKERf1E4-X-001	UKERf82A-X-001	0.92913	0	0.07087	0.03543	11540	993_146438_84097_111589	993_146440_84102_111593	1E4	82A	unrelated	unrelated
UKERf1E4-X-001	UKERf33Q-X-001	0.92704	0.02183	0.05113	0.03102	11564	993_146438_84097_111589	993_146441_84266_111951	1E4	33Q	unrelated	unrelated
UKERf1E4-X-001	UKERf1JF-X-001	0.89586	0.06487	0.03928	0.03585	11553	993_146438_84097_111589	993_146442_84415_112321	1E4	1JF	unrelated	unrelated
UKERf1E4-X-001	UKERfG3G-X-001	0.92934	0	0.07066	0.03533	11512	993_146438_84097_111589	993_146443_84615_112662	1E4	G3G	unrelated	unrelated
UKERf1E4-X-001	UKERi1E4-R1-003	0	0.00218	0.99782	0.49946	11551	993_146438_84097_111589	993_146533_84097_145576	1E4	1E4	duplicate	duplicate
UKERf1E4-X-001	UKERiR66-R1-007	0.89725	0.04486	0.05789	0.04016	11575	993_146438_84097_111589	993_148684_84096_147625	1E4	R66	unrelated	unrelated
UKERf1E4-X-001	UKERiG3G-R1-047	0.92884	0	0.07116	0.03558	11574	993_146438_84097_111589	993_151018_84615_149598	1E4	G3G	unrelated	unrelated
UKERf1E4-X-001	UKERiJ2C-R1-015	0.89648	0.075	0.02852	0.03301	11585	993_146438_84097_111589	993_166279_109166_161530	1E4	J2C	unrelated	unrelated
UKERf1E4-X-001	UKERiO3H-R1-001	0.89314	0.05237	0.05449	0.04034	11548	993_146438_84097_111589	993_166294_84100_161372	1E4	O3H	unrelated	unrelated
UKERf1E4-X-001	UKERiRJO-R1-003	0.92626	0.02316	0.05058	0.03108	11548	993_146438_84097_111589	993_166295_84618_161664	1E4	RJO	unrelated	unrelated
UKERf1E4-X-001	UKERiO3H-R1-003	0.89702	0.04767	0.05531	0.03957	11578	993_146438_84097_111589	993_166790_84100_161914_wdh	1E4	O3H	unrelated	unrelated
UKERf1E4-X-001	UKERiO3H-R1-005	0.89249	0.05294	0.05457	0.04052	11543	993_146438_84097_111589	993_166791_84100_161915_wdh	1E4	O3H	unrelated	unrelated
UKERf1E4-X-001	UKERiR66-R1-014	0.89328	0.0503	0.05642	0.04079	11573	993_146438_84097_111589	993_166792_84096_161916_wdh	1E4	R66	unrelated	unrelated
UKERf1E4-X-001	UKERiJ2C-R1-012	0.8947	0.07609	0.02922	0.03363	11568	993_146438_84097_111589	993_168596_84414_163479	1E4	J2C	unrelated	unrelated
UKERf1E4-X-001	UKERiRJO-R1-005	0.92839	0.01963	0.05198	0.0309	11573	993_146438_84097_111589	993_169189_84618_163674	1E4	RJO	unrelated	unrelated
UKERf1E4-X-001	UKERiJ2C-R1-003	0.89142	0.08071	0.02787	0.03411	11530	993_146438_84097_111589	993_175212_84414_164203	1E4	J2C	unrelated	unrelated
UKERf1E4-X-001	UKERiRJO-R1-008	0.91797	0.03401	0.04803	0.03251	11457	993_146438_84097_111589	993_178678_84618_172305	1E4	RJO	unrelated	unrelated
UKERf1E4-X-001	UKERi82A-R1-001	0.93095	0	0.06905	0.03453	11536	993_146438_84097_111589	993_179555_84102_173013	1E4	82A	unrelated	unrelated
UKERf1E4-X-001	UKERi1JF-R1-011	0.88977	0.074	0.03623	0.03661	11538	993_146438_84097_111589	993_179556_84415_173016	1E4	1JF	unrelated	unrelated
UKERf1E4-X-001	UKERiM89-R1-002	0.92486	0.01576	0.05938	0.03363	11475	993_146438_84097_111589	993_182521_84617_173544	1E4	M89	unrelated	unrelated
UKERf1E4-X-001	UKERi82A-R1-001	0.93083	0	0.06917	0.03458	11545	993_146438_84097_111589	993_182523_84102_173548	1E4	82A	unrelated	unrelated
UKERf1E4-X-001	UKERi1JF-R1-018	0.89454	0.06782	0.03764	0.03578	11570	993_146438_84097_111589	993_182524_84415_173793	1E4	1JF	unrelated	unrelated
UKERf1E4-X-001	UKERi33Q-R1-002	0.92331	0.02771	0.04898	0.03142	11559	993_146438_84097_111589	993_182525_84266_174004	1E4	33Q	unrelated	unrelated
UKERf1E4-X-001	UKERiAY6-R1-002	0.89924	0.03834	0.06243	0.0408	11576	993_146438_84097_111589	993_182526_84098_174909	1E4	AY6	unrelated	unrelated
UKERf1E4-X-001	UKERiPX7-R1-001	0.89937	0.07309	0.02754	0.03204	11561	993_146438_84097_111589	993_182527_84267_174911	1E4	PX7	unrelated	unrelated
UKERf1E4-X-001	UKERi88H-R1-001	0.89519	0.05898	0.04583	0.03766	11575	993_146438_84097_111589	993_182528_84099_174913	1E4	88H	unrelated	unrelated
UKERf1E4-X-001	UKERiAY6-R1-003	0.89916	0.03833	0.06251	0.04084	11577	993_146438_84097_111589	993_183197_84098_175678	1E4	AY6	unrelated	unrelated
UKERf1E4-X-001	UKERi88H-R1-002	0.89	0.06465	0.04535	0.03884	11535	993_146438_84097_111589	993_183198_84099_175684	1E4	88H	unrelated	unrelated
UKERf1E4-X-001	UKERiPX7-R1-002	0.90241	0.06995	0.02763	0.0313	11575	993_146438_84097_111589	993_183199_84267_175747	1E4	PX7	unrelated	unrelated
UKERf1E4-X-001	UKERi82A-R1-002	0.92873	0	0.07127	0.03564	11563	993_146438_84097_111589	993_183200_84102_175748	1E4	82A	unrelated	unrelated
UKERf1E4-X-001	UKERiM89-R1-005	0.93623	0	0.06377	0.03189	11574	993_146438_84097_111589	993_184721_84617_177305	1E4	M89	unrelated	unrelated
UKERf1E4-X-001	UKERiM89-R1-006	0.93332	0.00399	0.06269	0.03234	11563	993_146438_84097_111589	993_186502_84617_178482	1E4	M89	unrelated	unrelated
UKERf1E4-X-001	UKERiPX7-R1-003	0.8979	0.07638	0.02572	0.03195	11540	993_146438_84097_111589	993_186503_84267_178483	1E4	PX7	unrelated	unrelated
UKERf1E4-X-001	UKERi1JF-R1-002	0.89772	0.06249	0.03979	0.03552	11569	993_146438_84097_111589	993_187879_84415_179336	1E4	1JF	unrelated	unrelated
UKERf1E4-X-001	UKERiC99-R1-008	0.84142	0.1016	0.05697	0.05389	11576	993_146438_84097_111589	993_187880_84094_179338	1E4	C99	unrelated	unrelated
UKERf1E4-X-001	UKERiC99-R1-007	0.84334	0.09963	0.05703	0.05342	11578	993_146438_84097_111589	993_187881_84094_179453	1E4	C99	unrelated	unrelated
UKERf1E4-X-001	UKERiAY6-R1-004	0.90169	0.03487	0.06343	0.04044	11571	993_146438_84097_111589	993_187882_84098_179457	1E4	AY6	unrelated	unrelated
UKERf1E4-X-001	UKERi1E4-R1-016	0	0.00152	0.99848	0.49962	11585	993_146438_84097_111589	993_188081_84097_179681	1E4	1E4	duplicate	duplicate
UKERf1E4-X-001	UKERi33Q-R1-016	0.92623	0.02406	0.0497	0.03087	11587	993_146438_84097_111589	993_188082_84266_179685	1E4	33Q	unrelated	unrelated
UKERf1E4-X-001	UKERi33Q-R1-106	0.92815	0.02137	0.05049	0.03058	11576	993_146438_84097_111589	993_190152_84266_181266	1E4	33Q	unrelated	unrelated
UKERf1E4-X-001	UKERiAY6-R1-005	0.90241	0.03388	0.0637	0.04032	11575	993_146438_84097_111589	993_190153_84098_181334	1E4	AY6	unrelated	unrelated
UKERf1E4-X-001	UKERi82A-R1-003	0.92878	0	0.07122	0.03561	11583	993_146438_84097_111589	993_190154_84102_181337	1E4	82A	unrelated	unrelated
UKERf1E4-X-001	UKERiG3G-R1-039	0.929	0	0.071	0.0355	11577	993_146438_84097_111589	993_190857_84615_181754	1E4	G3G	unrelated	unrelated
UKERf1E4-X-001	UKERiAY6-R1-006	0.90241	0.03432	0.06327	0.04021	11575	993_146438_84097_111589	993_192465_84098_183395	1E4	AY6	unrelated	unrelated
UKERf1E4-X-001	UKERiPX7-R1-005	0.90027	0.0719	0.02782	0.03189	11576	993_146438_84097_111589	993_192466_84267_183397	1E4	PX7	unrelated	unrelated
UKERf1E4-X-001	UKERi88H-R1-005	0.89167	0.06251	0.04582	0.03854	11567	993_146438_84097_111589	993_192467_84099_183398	1E4	88H	unrelated	unrelated
UKERf1E4-X-001	UKERiPX7-R1-006	0.89813	0.07429	0.02758	0.03236	11577	993_146438_84097_111589	993_193695_84267_184373	1E4	PX7	unrelated	unrelated
UKERf1E4-X-001	UKERiVK2-R1-005	0.93466	0.01355	0.05179	0.02928	11572	993_146438_84097_111589	993_195936_84095_185528	1E4	VK2	unrelated	unrelated
UKERf1E4-X-001	UKERiVK2-R1-007	0.9345	0.01333	0.05217	0.02942	11574	993_146438_84097_111589	993_195937_84095_185529	1E4	VK2	unrelated	unrelated
UKERf1E4-X-001	UKERiVK2-R1-016	0.93147	0.01734	0.05119	0.02993	11509	993_146438_84097_111589	993_195938_84095_185531	1E4	VK2	unrelated	unrelated
UKERf1E4-X-001	UKERf4AA-X-001	0.8821	0.07323	0.04466	0.04064	11557	993_146438_84097_111589	993_197386_117583_186683	1E4	4AA	unrelated	unrelated
UKERf1E4-X-001	UKERi4AA-R1-006	0.88383	0.07149	0.04468	0.04021	11575	993_146438_84097_111589	993_197387_117583_179682	1E4	4AA	unrelated	unrelated
UKERf1E4-X-001	UKERi82A-R1-002	0.93052	0	0.06948	0.03474	11560	993_146438_84097_111589	993_197448_84102_186824	1E4	82A	unrelated	unrelated
UKERf1E4-X-001	UKERiAY6-R1-003	0.89596	0.04364	0.0604	0.04111	11525	993_146438_84097_111589	993_197450_84098_186858	1E4	AY6	unrelated	unrelated
UKERf1E4-X-001	UKERi82A-R1-001	0.92969	0	0.07031	0.03516	11578	993_146438_84097_111589	993_197452_84102_186859	1E4	82A	unrelated	unrelated
UKERf1E4-X-001	UKERi82A-R1-002	0.92906	0	0.07094	0.03547	11583	993_146438_84097_111589	993_200163_84102_187972	1E4	82A	unrelated	unrelated
UKERf1E4-X-001	UKERiAY6-R1-003	0.90456	0.03193	0.06351	0.03974	11574	993_146438_84097_111589	993_200164_84098_188171	1E4	AY6	unrelated	unrelated
UKERf1E4-X-001	UKERi82A-R1-001	0.92979	0	0.07021	0.0351	11563	993_146438_84097_111589	993_200165_84102_188371	1E4	82A	unrelated	unrelated
UKERf1E4-X-001	UKERi82A-S1-005	0.93036	0	0.06964	0.03482	11573	993_146438_84097_111589	993_200166_84102_188474	1E4	82A	unrelated	unrelated
UKERf1E4-X-001	UKERi82A-S1-004	0.92972	0	0.07028	0.03514	11563	993_146438_84097_111589	993_200167_84102_188475	1E4	82A	unrelated	unrelated
UKERf1E4-X-001	UKERiAY6-R1-004	0.90167	0.03502	0.0633	0.04041	11558	993_146438_84097_111589	993_200168_84098_188613	1E4	AY6	unrelated	unrelated
UKERf1E4-X-001	UKERi82A-S1-022	0.92897	0	0.07103	0.03551	11574	993_146438_84097_111589	993_200169_84102_188614_wdh2	1E4	82A	unrelated	unrelated
UKERf1E4-X-001	UKERi88H-S1-002	0.888	0.06711	0.04489	0.03922	11561	993_146438_84097_111589	993_200170_84099_188617	1E4	88H	unrelated	unrelated
UKERf1E4-X-001	UKERiPX7-S1-004	0.90401	0.06753	0.02846	0.03111	11581	993_146438_84097_111589	993_200171_84267_188786	1E4	PX7	unrelated	unrelated
UKERf1E4-X-001	UKERiAY6-S1-002	0.90432	0.0317	0.06397	0.03991	11577	993_146438_84097_111589	993_200172_84098_188787	1E4	AY6	unrelated	unrelated
UKERf1E4-X-001	UKERi88H-S1-009	0.89098	0.06355	0.04547	0.03862	11576	993_146438_84097_111589	993_200242_84099_188892_wdh	1E4	88H	unrelated	unrelated
UKERf1E4-X-001	UKERi88H-S1-021	0.89343	0.06053	0.04604	0.03815	11571	993_146438_84097_111589	993_200243_84099_188893_wdh	1E4	88H	unrelated	unrelated
UKERf1E4-X-001	UKERiAY6-R1-004	0.90193	0.03532	0.06276	0.04021	11568	993_146438_84097_111589	993_200643_84098_189178_wdh	1E4	AY6	unrelated	unrelated
UKERf1E4-X-001	UKERp82A-R1-001	0.92945	0	0.07055	0.03527	11579	993_146438_84097_111589	993_203167_84102_189367	1E4	82A	unrelated	unrelated
UKERf1E4-X-001	UKERp82A-R1-002	0.93199	0	0.06801	0.03401	11506	993_146438_84097_111589	993_203168_84102_189368	1E4	82A	unrelated	unrelated
UKERf1E4-X-001	UKERpAY6-R1-003	0.90097	0.03673	0.06229	0.04033	11567	993_146438_84097_111589	993_203169_84098_189433	1E4	AY6	unrelated	unrelated
UKERf1E4-X-001	UKERpAY6-R1-004	0.90271	0.03426	0.06303	0.04008	11558	993_146438_84097_111589	993_203343_84098_191742	1E4	AY6	unrelated	unrelated
UKERf1E4-X-001	UKERfK22-X-001	0.9276	0	0.0724	0.0362	11564	993_146438_84097_111589	993_206160_117631_193655	1E4	K22	unrelated	unrelated
UKERf1E4-X-001	UKERiK22-R1-022	0.87341	0.07025	0.05634	0.04573	11371	993_146438_84097_111589	993_206162_117631_179687	1E4	K22	unrelated	unrelated
UKERf1E4-X-001	UKERi4AA-S1-006	0.88375	0.07361	0.04264	0.03972	11549	993_146438_84097_111589	993_211606_117583_197404	1E4	4AA	unrelated	unrelated
UKERf1E4-X-001	UKERiK22-S1-001	0.93064	0	0.06936	0.03468	11543	993_146438_84097_111589	993_211608_117631_197406	1E4	K22	unrelated	unrelated
UKERf1E4-X-001	UKERiG7G-S1-001	0.92639	0.0106	0.063	0.03415	11585	993_146438_84097_111589	993_211609_120554_197408	1E4	G7G	unrelated	unrelated
UKERf1E4-X-001	UKERiK22-S1-003	0.92833	0	0.07167	0.03584	11575	993_146438_84097_111589	993_211901_117631_197582	1E4	K22	unrelated	unrelated
UKERf1E4-X-001	UKERiG7G-S1-008	0.92418	0.01333	0.06249	0.03458	11574	993_146438_84097_111589	993_211902_120554_197584	1E4	G7G	unrelated	unrelated
UKERf1E4-X-001	UKERi55O-S1-002	0.91997	0.02811	0.05192	0.03299	11575	993_146438_84097_111589	993_211903_120462_197586	1E4	55O	unrelated	unrelated
UKERf1E4-X-001	UKERfG7G-X-001	0.91838	0.02152	0.0601	0.03543	11556	993_146438_84097_111589	993_211904_120554_197587	1E4	G7G	unrelated	unrelated
UKERf1E4-X-001	UKERi55O-S1-004	0.91893	0.03054	0.05053	0.0329	11562	993_146438_84097_111589	993_212151_120462_197780	1E4	55O	unrelated	unrelated
UKERf1E4-X-001	UKERf55O-X-001	0.91734	0.0328	0.04985	0.03313	11569	993_146438_84097_111589	993_212152_120462_197781	1E4	55O	unrelated	unrelated
UKERf1E4-X-001	CT1-X-001	0.89147	0.05211	0.05642	0.04124	11583	993_146438_84097_111589	CTL1_45785_160405(32.3)_Fibroblast	1E4	CT1	unrelated	unrelated
UKERf1E4-X-001	CT1-S1-010	0.88113	0.06604	0.05283	0.04293	11502	993_146438_84097_111589	CTL1_P27315_SiPSC10_P5_160624(32.3)	1E4	CT1	unrelated	unrelated
UKERf1E4-X-001	CT1-S1-011	0.88662	0.05889	0.05448	0.04197	11552	993_146438_84097_111589	CTL1_P27315_SiPSC11_P5_160624(32.3)	1E4	CT1	unrelated	unrelated
UKERf1E4-X-001	UKERiFF2-S1-012	0.93024	0	0.06976	0.03488	11562	993_146438_84097_111589	CTL2_ERF19 E12 P10_160928(32.3)	1E4	FF2	unrelated	unrelated
UKERf1E4-X-001	UKERiFF2-S1-006	0.93251	0	0.06749	0.03375	11515	993_146438_84097_111589	CTL2_ERF19 E6 P10_160928(32.3)	1E4	FF2	unrelated	unrelated
UKERf1E4-X-001	UKERfFF2-X-001	0.93345	0.00215	0.0644	0.03274	11523	993_146438_84097_111589	CTL2_ERF19 Fibroblast P6_160928(32.3)	1E4	FF2	unrelated	unrelated
UKERf1E4-X-001	PT1-X-001	0.87909	0.05364	0.06727	0.04705	11583	993_146438_84097_111589	Pt1_45780_160405(32.3)_Fibroblast	1E4	PT1	unrelated	unrelated
UKERf1E4-X-001	PT1-S1-011	0.87908	0.05354	0.06738	0.04708	11556	993_146438_84097_111589	Pt1_P27193_SiPSC11_P5_160624(32.3)	1E4	PT1	unrelated	unrelated
UKERf1E4-X-001	PT1-S1-016	0.87847	0.05351	0.06802	0.04739	11564	993_146438_84097_111589	Pt1_P27193_SiPSC16_P4_160624(32.3)	1E4	PT1	unrelated	unrelated
UKERf1E4-X-001	PT2-X-001	0.94284	0	0.05716	0.02858	11578	993_146438_84097_111589	Pt2_45784_160405(32.3)_Fibroblast	1E4	PT2	unrelated	unrelated
UKERf1E4-X-001	PT2-S1-012	0.94008	0.00564	0.05428	0.02855	11518	993_146438_84097_111589	Pt2_P27301_SiPSC12_P5_160624(32.3)	1E4	PT2	unrelated	unrelated
UKERf1E4-X-001	PT2-S1-009	0.94397	0	0.05603	0.02802	11569	993_146438_84097_111589	Pt2_P27301_SiPSC9_P5_160624(32.3)	1E4	PT2	unrelated	unrelated
UKERfO3H-X-001	UKERf82A-X-001	0.26536	0.40559	0.32905	0.26592	11575	993_146439_84100_111592	993_146440_84102_111593	O3H	82A	siblings	82A-O3H
UKERfO3H-X-001	UKERf33Q-X-001	0.90966	0.01028	0.08006	0.0426	11601	993_146439_84100_111592	993_146441_84266_111951	O3H	33Q	unrelated	unrelated
UKERfO3H-X-001	UKERf1JF-X-001	0.88203	0.07154	0.04643	0.0411	11585	993_146439_84100_111592	993_146442_84415_112321	O3H	1JF	unrelated	unrelated
UKERfO3H-X-001	UKERfG3G-X-001	0.9255	0	0.0745	0.03725	11538	993_146439_84100_111592	993_146443_84615_112662	O3H	G3G	unrelated	unrelated
UKERfO3H-X-001	UKERi1E4-R1-003	0.90592	0.03776	0.05632	0.0376	11583	993_146439_84100_111592	993_146533_84097_145576	O3H	1E4	unrelated	unrelated
UKERfO3H-X-001	UKERiR66-R1-007	0.87315	0.08928	0.03756	0.0411	11607	993_146439_84100_111592	993_148684_84096_147625	O3H	R66	unrelated	unrelated
UKERfO3H-X-001	UKERiG3G-R1-047	0.92447	0	0.07553	0.03776	11611	993_146439_84100_111592	993_151018_84615_149598	O3H	G3G	unrelated	unrelated
UKERfO3H-X-001	UKERiJ2C-R1-015	0.90406	0.04489	0.05104	0.03675	11620	993_146439_84100_111592	993_166279_109166_161530	O3H	J2C	unrelated	unrelated
UKERfO3H-X-001	UKERiO3H-R1-001	0	0.0013	0.9987	0.49967	11583	993_146439_84100_111592	993_166294_84100_161372	O3H	O3H	duplicate	duplicate
UKERfO3H-X-001	UKERiRJO-R1-003	0.93752	0	0.06248	0.03124	11586	993_146439_84100_111592	993_166295_84618_161664	O3H	RJO	unrelated	unrelated
UKERfO3H-X-001	UKERiO3H-R1-003	0	0.00043	0.99957	0.49989	11614	993_146439_84100_111592	993_166790_84100_161914_wdh	O3H	O3H	duplicate	duplicate
UKERfO3H-X-001	UKERiO3H-R1-005	0	0.00174	0.99826	0.49957	11577	993_146439_84100_111592	993_166791_84100_161915_wdh	O3H	O3H	duplicate	duplicate
UKERfO3H-X-001	UKERiR66-R1-014	0.8711	0.09275	0.03615	0.04126	11607	993_146439_84100_111592	993_166792_84096_161916_wdh	O3H	R66	unrelated	unrelated
UKERfO3H-X-001	UKERiJ2C-R1-012	0.89905	0.05059	0.05036	0.03783	11605	993_146439_84100_111592	993_168596_84414_163479	O3H	J2C	unrelated	unrelated
UKERfO3H-X-001	UKERiRJO-R1-005	0.93563	0	0.06437	0.03219	11612	993_146439_84100_111592	993_169189_84618_163674	O3H	RJO	unrelated	unrelated
UKERfO3H-X-001	UKERiJ2C-R1-003	0.89301	0.05937	0.04761	0.03865	11563	993_146439_84100_111592	993_175212_84414_164203	O3H	J2C	unrelated	unrelated
UKERfO3H-X-001	UKERiRJO-R1-008	0.92765	0.01267	0.05968	0.03301	11492	993_146439_84100_111592	993_178678_84618_172305	O3H	RJO	unrelated	unrelated
UKERfO3H-X-001	UKERi82A-R1-001	0.26446	0.40765	0.32789	0.26586	11569	993_146439_84100_111592	993_179555_84102_173013	O3H	82A	siblings	82A-O3H
UKERfO3H-X-001	UKERi1JF-R1-011	0.87373	0.08369	0.04258	0.04221	11572	993_146439_84100_111592	993_179556_84415_173016	O3H	1JF	unrelated	unrelated
UKERfO3H-X-001	UKERiM89-R1-002	0.91478	0.03986	0.04536	0.03265	11510	993_146439_84100_111592	993_182521_84617_173544	O3H	M89	unrelated	unrelated
UKERfO3H-X-001	UKERi82A-R1-001	0.26932	0.40209	0.32859	0.26482	11582	993_146439_84100_111592	993_182523_84102_173548	O3H	82A	siblings	82A-O3H
UKERfO3H-X-001	UKERi1JF-R1-018	0.88433	0.06965	0.04602	0.04042	11609	993_146439_84100_111592	993_182524_84415_173793	O3H	1JF	unrelated	unrelated
UKERfO3H-X-001	UKERi33Q-R1-002	0.90681	0.01429	0.0789	0.04302	11598	993_146439_84100_111592	993_182525_84266_174004	O3H	33Q	unrelated	unrelated
UKERfO3H-X-001	UKERiAY6-R1-002	0.94268	0.00667	0.05065	0.02699	11613	993_146439_84100_111592	993_182526_84098_174909	O3H	AY6	unrelated	unrelated
UKERfO3H-X-001	UKERiPX7-R1-001	0.94366	0.00949	0.04685	0.0258	11601	993_146439_84100_111592	993_182527_84267_174911	O3H	PX7	unrelated	unrelated
UKERfO3H-X-001	UKERi88H-R1-001	0.20581	0.4687	0.32549	0.27992	11614	993_146439_84100_111592	993_182528_84099_174913	O3H	88H	siblings	O3H-88H
UKERfO3H-X-001	UKERiAY6-R1-003	0.94569	0.00201	0.0523	0.02665	11614	993_146439_84100_111592	993_183197_84098_175678	O3H	AY6	unrelated	unrelated
UKERfO3H-X-001	UKERi88H-R1-002	0.20547	0.46909	0.32544	0.27999	11575	993_146439_84100_111592	993_183198_84099_175684	O3H	88H	siblings	O3H-88H
UKERfO3H-X-001	UKERiPX7-R1-002	0.94466	0.00905	0.04629	0.02541	11614	993_146439_84100_111592	993_183199_84267_175747	O3H	PX7	unrelated	unrelated
UKERfO3H-X-001	UKERi82A-R1-002	0.26785	0.40392	0.32823	0.26509	11601	993_146439_84100_111592	993_183200_84102_175748	O3H	82A	siblings	82A-O3H
UKERfO3H-X-001	UKERiM89-R1-005	0.93469	0.01209	0.05322	0.02963	11610	993_146439_84100_111592	993_184721_84617_177305	O3H	M89	unrelated	unrelated
UKERfO3H-X-001	UKERiM89-R1-006	0.93241	0.01546	0.05213	0.02993	11600	993_146439_84100_111592	993_186502_84617_178482	O3H	M89	unrelated	unrelated
UKERfO3H-X-001	UKERiPX7-R1-003	0.94673	0.00723	0.04604	0.02483	11576	993_146439_84100_111592	993_186503_84267_178483	O3H	PX7	unrelated	unrelated
UKERfO3H-X-001	UKERi1JF-R1-002	0.88765	0.06436	0.048	0.04009	11606	993_146439_84100_111592	993_187879_84415_179336	O3H	1JF	unrelated	unrelated
UKERfO3H-X-001	UKERiC99-R1-008	0.90785	0.03659	0.05556	0.03693	11611	993_146439_84100_111592	993_187880_84094_179338	O3H	C99	unrelated	unrelated
UKERfO3H-X-001	UKERiC99-R1-007	0.9096	0.03484	0.05556	0.03649	11615	993_146439_84100_111592	993_187881_84094_179453	O3H	C99	unrelated	unrelated
UKERfO3H-X-001	UKERiAY6-R1-004	0.94412	0.00461	0.05127	0.02679	11608	993_146439_84100_111592	993_187882_84098_179457	O3H	AY6	unrelated	unrelated
UKERfO3H-X-001	UKERi1E4-R1-016	0.90525	0.03895	0.05581	0.03764	11618	993_146439_84100_111592	993_188081_84097_179681	O3H	1E4	unrelated	unrelated
UKERfO3H-X-001	UKERi33Q-R1-016	0.90897	0.01188	0.07915	0.04255	11623	993_146439_84100_111592	993_188082_84266_179685	O3H	33Q	unrelated	unrelated
UKERfO3H-X-001	UKERi33Q-R1-106	0.91189	0.00734	0.08077	0.04222	11612	993_146439_84100_111592	993_190152_84266_181266	O3H	33Q	unrelated	unrelated
UKERfO3H-X-001	UKERiAY6-R1-005	0.94198	0.00678	0.05124	0.02732	11609	993_146439_84100_111592	993_190153_84098_181334	O3H	AY6	unrelated	unrelated
UKERfO3H-X-001	UKERi82A-R1-003	0.27048	0.39922	0.3303	0.26496	11621	993_146439_84100_111592	993_190154_84102_181337	O3H	82A	siblings	82A-O3H
UKERfO3H-X-001	UKERiG3G-R1-039	0.92424	0	0.07576	0.03788	11614	993_146439_84100_111592	993_190857_84615_181754	O3H	G3G	unrelated	unrelated
UKERfO3H-X-001	UKERiAY6-R1-006	0.9438	0.00548	0.05073	0.02673	11612	993_146439_84100_111592	993_192465_84098_183395	O3H	AY6	unrelated	unrelated
UKERfO3H-X-001	UKERiPX7-R1-005	0.94466	0.00948	0.04586	0.0253	11614	993_146439_84100_111592	993_192466_84267_183397	O3H	PX7	unrelated	unrelated
UKERfO3H-X-001	UKERi88H-R1-005	0.20386	0.47176	0.32438	0.28013	11608	993_146439_84100_111592	993_192467_84099_183398	O3H	88H	siblings	O3H-88H
UKERfO3H-X-001	UKERiPX7-R1-006	0.94466	0.00926	0.04607	0.02535	11614	993_146439_84100_111592	993_193695_84267_184373	O3H	PX7	unrelated	unrelated
UKERfO3H-X-001	UKERiVK2-R1-005	0.93384	0	0.06616	0.03308	11608	993_146439_84100_111592	993_195936_84095_185528	O3H	VK2	unrelated	unrelated
UKERfO3H-X-001	UKERiVK2-R1-007	0.93415	0	0.06585	0.03292	11611	993_146439_84100_111592	993_195937_84095_185529	O3H	VK2	unrelated	unrelated
UKERfO3H-X-001	UKERiVK2-R1-016	0.93064	0.00552	0.06384	0.0333	11545	993_146439_84100_111592	993_195938_84095_185531	O3H	VK2	unrelated	unrelated
UKERfO3H-X-001	UKERf4AA-X-001	0.8639	0.10415	0.03195	0.04201	11593	993_146439_84100_111592	993_197386_117583_186683	O3H	4AA	unrelated	unrelated
UKERfO3H-X-001	UKERi4AA-R1-006	0.86572	0.10064	0.03364	0.04198	11610	993_146439_84100_111592	993_197387_117583_179682	O3H	4AA	unrelated	unrelated
UKERfO3H-X-001	UKERi82A-R1-002	0.26696	0.40446	0.32858	0.26541	11595	993_146439_84100_111592	993_197448_84102_186824	O3H	82A	siblings	82A-O3H
UKERfO3H-X-001	UKERiAY6-R1-003	0.93452	0.0165	0.04898	0.02862	11561	993_146439_84100_111592	993_197450_84098_186858	O3H	AY6	unrelated	unrelated
UKERfO3H-X-001	UKERi82A-R1-001	0.26753	0.40365	0.32882	0.26532	11615	993_146439_84100_111592	993_197452_84102_186859	O3H	82A	siblings	82A-O3H
UKERfO3H-X-001	UKERi82A-R1-002	0.26844	0.40315	0.3284	0.26499	11620	993_146439_84100_111592	993_200163_84102_187972	O3H	82A	siblings	82A-O3H
UKERfO3H-X-001	UKERiAY6-R1-003	0.94491	0.00342	0.05168	0.02669	11611	993_146439_84100_111592	993_200164_84098_188171	O3H	AY6	unrelated	unrelated
UKERfO3H-X-001	UKERi82A-R1-001	0.26595	0.40612	0.32793	0.26549	11594	993_146439_84100_111592	993_200165_84102_188371	O3H	82A	siblings	82A-O3H
UKERfO3H-X-001	UKERi82A-S1-005	0.26664	0.40484	0.32853	0.26547	11609	993_146439_84100_111592	993_200166_84102_188474	O3H	82A	siblings	82A-O3H
UKERfO3H-X-001	UKERi82A-S1-004	0.26584	0.40551	0.32865	0.2657	11599	993_146439_84100_111592	993_200167_84102_188475	O3H	82A	siblings	82A-O3H
UKERfO3H-X-001	UKERiAY6-R1-004	0.94439	0.00342	0.05218	0.02695	11592	993_146439_84100_111592	993_200168_84098_188613	O3H	AY6	unrelated	unrelated
UKERfO3H-X-001	UKERi82A-S1-022	0.2697	0.40101	0.32929	0.2649	11610	993_146439_84100_111592	993_200169_84102_188614_wdh2	O3H	82A	siblings	82A-O3H
UKERfO3H-X-001	UKERi88H-S1-002	0.20508	0.46993	0.32499	0.27998	11597	993_146439_84100_111592	993_200170_84099_188617	O3H	88H	siblings	O3H-88H
UKERfO3H-X-001	UKERiPX7-S1-004	0.94458	0.00818	0.04724	0.02566	11615	993_146439_84100_111592	993_200171_84267_188786	O3H	PX7	unrelated	unrelated
UKERfO3H-X-001	UKERiAY6-S1-002	0.94656	0.00103	0.05241	0.02646	11616	993_146439_84100_111592	993_200172_84098_188787	O3H	AY6	unrelated	unrelated
UKERfO3H-X-001	UKERi88H-S1-009	0.20276	0.47301	0.32423	0.28037	11612	993_146439_84100_111592	993_200242_84099_188892_wdh	O3H	88H	siblings	O3H-88H
UKERfO3H-X-001	UKERi88H-S1-021	0.20483	0.47002	0.32515	0.28008	11611	993_146439_84100_111592	993_200243_84099_188893_wdh	O3H	88H	siblings	O3H-88H
UKERfO3H-X-001	UKERiAY6-R1-004	0.94325	0.00559	0.05116	0.02698	11606	993_146439_84100_111592	993_200643_84098_189178_wdh	O3H	AY6	unrelated	unrelated
UKERfO3H-X-001	UKERp82A-R1-001	0.26858	0.4025	0.32892	0.26509	11614	993_146439_84100_111592	993_203167_84102_189367	O3H	82A	siblings	82A-O3H
UKERfO3H-X-001	UKERp82A-R1-002	0.26621	0.40733	0.32646	0.26506	11538	993_146439_84100_111592	993_203168_84102_189368	O3H	82A	siblings	82A-O3H
UKERfO3H-X-001	UKERpAY6-R1-003	0.94128	0.00841	0.05032	0.02726	11605	993_146439_84100_111592	993_203169_84098_189433	O3H	AY6	unrelated	unrelated
UKERfO3H-X-001	UKERpAY6-R1-004	0.94011	0.0095	0.05039	0.02757	11594	993_146439_84100_111592	993_203343_84098_191742	O3H	AY6	unrelated	unrelated
UKERfO3H-X-001	UKERfK22-X-001	0.92968	0	0.07032	0.03516	11602	993_146439_84100_111592	993_206160_117631_193655	O3H	K22	unrelated	unrelated
UKERfO3H-X-001	UKERiK22-R1-022	0.85905	0.08711	0.05383	0.0487	11408	993_146439_84100_111592	993_206162_117631_179687	O3H	K22	unrelated	unrelated
UKERfO3H-X-001	UKERi4AA-S1-006	0.86465	0.10402	0.03133	0.04167	11583	993_146439_84100_111592	993_211606_117583_197404	O3H	4AA	unrelated	unrelated
UKERfO3H-X-001	UKERiK22-S1-001	0.93034	0	0.06966	0.03483	11579	993_146439_84100_111592	993_211608_117631_197406	O3H	K22	unrelated	unrelated
UKERfO3H-X-001	UKERiG7G-S1-001	0.92661	0.00743	0.06596	0.03484	11621	993_146439_84100_111592	993_211609_120554_197408	O3H	G7G	unrelated	unrelated
UKERfO3H-X-001	UKERiK22-S1-003	0.92794	0	0.07206	0.03603	11610	993_146439_84100_111592	993_211901_117631_197582	O3H	K22	unrelated	unrelated
UKERfO3H-X-001	UKERiG7G-S1-008	0.92432	0.01058	0.0651	0.03519	11611	993_146439_84100_111592	993_211902_120554_197584	O3H	G7G	unrelated	unrelated
UKERfO3H-X-001	UKERi55O-S1-002	0.92138	0	0.07862	0.03931	11612	993_146439_84100_111592	993_211903_120462_197586	O3H	55O	unrelated	unrelated
UKERfO3H-X-001	UKERfG7G-X-001	0.92179	0.01342	0.06479	0.03575	11591	993_146439_84100_111592	993_211904_120554_197587	O3H	G7G	unrelated	unrelated
UKERfO3H-X-001	UKERi55O-S1-004	0.92174	0	0.07826	0.03913	11599	993_146439_84100_111592	993_212151_120462_197780	O3H	55O	unrelated	unrelated
UKERfO3H-X-001	UKERf55O-X-001	0.92217	0	0.07783	0.03892	11602	993_146439_84100_111592	993_212152_120462_197781	O3H	55O	unrelated	unrelated
UKERfO3H-X-001	CT1-X-001	0.92044	0.01436	0.0652	0.03619	11621	993_146439_84100_111592	CTL1_45785_160405(32.3)_Fibroblast	O3H	CT1	unrelated	unrelated
UKERfO3H-X-001	CT1-S1-010	0.91352	0.02417	0.06231	0.0372	11539	993_146439_84100_111592	CTL1_P27315_SiPSC10_P5_160624(32.3)	O3H	CT1	unrelated	unrelated
UKERfO3H-X-001	CT1-S1-011	0.9202	0.01473	0.06506	0.03621	11585	993_146439_84100_111592	CTL1_P27315_SiPSC11_P5_160624(32.3)	O3H	CT1	unrelated	unrelated
UKERfO3H-X-001	UKERiFF2-S1-012	0.91116	0.06831	0.02053	0.02734	11595	993_146439_84100_111592	CTL2_ERF19 E12 P10_160928(32.3)	O3H	FF2	unrelated	unrelated
UKERfO3H-X-001	UKERiFF2-S1-006	0.90923	0.07454	0.01624	0.02675	11554	993_146439_84100_111592	CTL2_ERF19 E6 P10_160928(32.3)	O3H	FF2	unrelated	unrelated
UKERfO3H-X-001	UKERfFF2-X-001	0.90144	0.08374	0.01482	0.02834	11561	993_146439_84100_111592	CTL2_ERF19 Fibroblast P6_160928(32.3)	O3H	FF2	unrelated	unrelated
UKERfO3H-X-001	PT1-X-001	0.88056	0.06646	0.05298	0.04311	11618	993_146439_84100_111592	Pt1_45780_160405(32.3)_Fibroblast	O3H	PT1	unrelated	unrelated
UKERfO3H-X-001	PT1-S1-011	0.8815	0.06607	0.05243	0.04273	11592	993_146439_84100_111592	Pt1_P27193_SiPSC11_P5_160624(32.3)	O3H	PT1	unrelated	unrelated
UKERfO3H-X-001	PT1-S1-016	0.88074	0.06601	0.05325	0.04313	11602	993_146439_84100_111592	Pt1_P27193_SiPSC16_P4_160624(32.3)	O3H	PT1	unrelated	unrelated
UKERfO3H-X-001	PT2-X-001	0.93239	0.01426	0.05335	0.03024	11613	993_146439_84100_111592	Pt2_45784_160405(32.3)_Fibroblast	O3H	PT2	unrelated	unrelated
UKERfO3H-X-001	PT2-S1-012	0.92395	0.02425	0.0518	0.03196	11551	993_146439_84100_111592	Pt2_P27301_SiPSC12_P5_160624(32.3)	O3H	PT2	unrelated	unrelated
UKERfO3H-X-001	PT2-S1-009	0.9332	0.01383	0.05297	0.02994	11603	993_146439_84100_111592	Pt2_P27301_SiPSC9_P5_160624(32.3)	O3H	PT2	unrelated	unrelated
UKERf82A-X-001	UKERf33Q-X-001	0.90304	0.03282	0.06414	0.04028	11567	993_146440_84102_111593	993_146441_84266_111951	82A	33Q	unrelated	unrelated
UKERf82A-X-001	UKERf1JF-X-001	0.87923	0.07293	0.04784	0.04215	11554	993_146440_84102_111593	993_146442_84415_112321	82A	1JF	unrelated	unrelated
UKERf82A-X-001	UKERfG3G-X-001	0.9358	0	0.0642	0.0321	11516	993_146440_84102_111593	993_146443_84615_112662	82A	G3G	unrelated	unrelated
UKERf82A-X-001	UKERi1E4-R1-003	0.92871	0	0.07129	0.03565	11547	993_146440_84102_111593	993_146533_84097_145576	82A	1E4	unrelated	unrelated
UKERf82A-X-001	UKERiR66-R1-007	0.89186	0.053	0.05514	0.04082	11578	993_146440_84102_111593	993_148684_84096_147625	82A	R66	unrelated	unrelated
UKERf82A-X-001	UKERiG3G-R1-047	0.9369	0	0.0631	0.03155	11581	993_146440_84102_111593	993_151018_84615_149598	82A	G3G	unrelated	unrelated
UKERf82A-X-001	UKERiJ2C-R1-015	0.92192	0	0.07808	0.03904	11588	993_146440_84102_111593	993_166279_109166_161530	82A	J2C	unrelated	unrelated
UKERf82A-X-001	UKERiO3H-R1-001	0.26377	0.40829	0.32794	0.26604	11554	993_146440_84102_111593	993_166294_84100_161372	82A	O3H	siblings	82A-O3H
UKERf82A-X-001	UKERiRJO-R1-003	0.9276	0.02358	0.04882	0.0303	11557	993_146440_84102_111593	993_166295_84618_161664	82A	RJO	unrelated	unrelated
UKERf82A-X-001	UKERiO3H-R1-003	0.26315	0.40886	0.32799	0.26621	11581	993_146440_84102_111593	993_166790_84100_161914_wdh	82A	O3H	siblings	82A-O3H
UKERf82A-X-001	UKERiO3H-R1-005	0.26494	0.40687	0.32819	0.26581	11548	993_146440_84102_111593	993_166791_84100_161915_wdh	82A	O3H	siblings	82A-O3H
UKERf82A-X-001	UKERiR66-R1-014	0.88884	0.05768	0.05349	0.04116	11577	993_146440_84102_111593	993_166792_84096_161916_wdh	82A	R66	unrelated	unrelated
UKERf82A-X-001	UKERiJ2C-R1-012	0.92105	0	0.07895	0.03948	11574	993_146440_84102_111593	993_168596_84414_163479	82A	J2C	unrelated	unrelated
UKERf82A-X-001	UKERiRJO-R1-005	0.92576	0.02744	0.04679	0.03026	11580	993_146440_84102_111593	993_169189_84618_163674	82A	RJO	unrelated	unrelated
UKERf82A-X-001	UKERiJ2C-R1-003	0.92101	0.0003	0.07869	0.03942	11536	993_146440_84102_111593	993_175212_84414_164203	82A	J2C	unrelated	unrelated
UKERf82A-X-001	UKERiRJO-R1-008	0.90787	0.04901	0.04312	0.03381	11466	993_146440_84102_111593	993_178678_84618_172305	82A	RJO	unrelated	unrelated
UKERf82A-X-001	UKERi82A-R1-001	0	0.00131	0.99869	0.49967	11545	993_146440_84102_111593	993_179555_84102_173013	82A	82A	duplicate	duplicate
UKERf82A-X-001	UKERi1JF-R1-011	0.87156	0.08453	0.04391	0.04309	11546	993_146440_84102_111593	993_179556_84415_173016	82A	1JF	unrelated	unrelated
UKERf82A-X-001	UKERiM89-R1-002	0.931	0	0.069	0.0345	11483	993_146440_84102_111593	993_182521_84617_173544	82A	M89	unrelated	unrelated
UKERf82A-X-001	UKERi82A-R1-001	0	0.00131	0.99869	0.49967	11556	993_146440_84102_111593	993_182523_84102_173548	82A	82A	duplicate	duplicate
UKERf82A-X-001	UKERi1JF-R1-018	0.88486	0.06747	0.04767	0.0407	11575	993_146440_84102_111593	993_182524_84415_173793	82A	1JF	unrelated	unrelated
UKERf82A-X-001	UKERi33Q-R1-002	0.89994	0.03706	0.063	0.04077	11567	993_146440_84102_111593	993_182525_84266_174004	82A	33Q	unrelated	unrelated
UKERf82A-X-001	UKERiAY6-R1-002	0.91116	0.04482	0.04402	0.03322	11582	993_146440_84102_111593	993_182526_84098_174909	82A	AY6	unrelated	unrelated
UKERf82A-X-001	UKERiPX7-R1-001	0.95667	0	0.04333	0.02166	11565	993_146440_84102_111593	993_182527_84267_174911	82A	PX7	unrelated	unrelated
UKERf82A-X-001	UKERi88H-R1-001	0.11973	0.56836	0.31191	0.29804	11579	993_146440_84102_111593	993_182528_84099_174913	82A	88H	siblings	82A-88H
UKERf82A-X-001	UKERiAY6-R1-003	0.91346	0.0407	0.04584	0.0331	11579	993_146440_84102_111593	993_183197_84098_175678	82A	AY6	unrelated	unrelated
UKERf82A-X-001	UKERi88H-R1-002	0.1191	0.56996	0.31094	0.29796	11540	993_146440_84102_111593	993_183198_84099_175684	82A	88H	siblings	82A-88H
UKERf82A-X-001	UKERiPX7-R1-002	0.95671	0	0.04329	0.02165	11582	993_146440_84102_111593	993_183199_84267_175747	82A	PX7	unrelated	unrelated
UKERf82A-X-001	UKERi82A-R1-002	0	0.00109	0.99891	0.49973	11569	993_146440_84102_111593	993_183200_84102_175748	82A	82A	duplicate	duplicate
UKERf82A-X-001	UKERiM89-R1-005	0.9296	0	0.0704	0.0352	11579	993_146440_84102_111593	993_184721_84617_177305	82A	M89	unrelated	unrelated
UKERf82A-X-001	UKERiM89-R1-006	0.92982	0	0.07018	0.03509	11569	993_146440_84102_111593	993_186502_84617_178482	82A	M89	unrelated	unrelated
UKERf82A-X-001	UKERiPX7-R1-003	0.95644	0.00125	0.04231	0.02147	11546	993_146440_84102_111593	993_186503_84267_178483	82A	PX7	unrelated	unrelated
UKERf82A-X-001	UKERi1JF-R1-002	0.88685	0.06464	0.04852	0.04042	11576	993_146440_84102_111593	993_187879_84415_179336	82A	1JF	unrelated	unrelated
UKERf82A-X-001	UKERiC99-R1-008	0.89973	0.04797	0.0523	0.03814	11583	993_146440_84102_111593	993_187880_84094_179338	82A	C99	unrelated	unrelated
UKERf82A-X-001	UKERiC99-R1-007	0.90164	0.04623	0.05214	0.03763	11585	993_146440_84102_111593	993_187881_84094_179453	82A	C99	unrelated	unrelated
UKERf82A-X-001	UKERiAY6-R1-004	0.91155	0.04462	0.04383	0.03307	11577	993_146440_84102_111593	993_187882_84098_179457	82A	AY6	unrelated	unrelated
UKERf82A-X-001	UKERi1E4-R1-016	0.92957	0	0.07043	0.03521	11585	993_146440_84102_111593	993_188081_84097_179681	82A	1E4	unrelated	unrelated
UKERf82A-X-001	UKERi33Q-R1-016	0.90331	0.03297	0.06372	0.0401	11590	993_146440_84102_111593	993_188082_84266_179685	82A	33Q	unrelated	unrelated
UKERf82A-X-001	UKERi33Q-R1-106	0.90329	0.03225	0.06446	0.04029	11577	993_146440_84102_111593	993_190152_84266_181266	82A	33Q	unrelated	unrelated
UKERf82A-X-001	UKERiAY6-R1-005	0.91163	0.04398	0.0444	0.03319	11576	993_146440_84102_111593	993_190153_84098_181334	82A	AY6	unrelated	unrelated
UKERf82A-X-001	UKERi82A-R1-003	0	0.00043	0.99957	0.49989	11589	993_146440_84102_111593	993_190154_84102_181337	82A	82A	duplicate	duplicate
UKERf82A-X-001	UKERiG3G-R1-039	0.93732	0	0.06268	0.03134	11583	993_146440_84102_111593	993_190857_84615_181754	82A	G3G	unrelated	unrelated
UKERf82A-X-001	UKERiAY6-R1-006	0.9125	0.04321	0.04429	0.03295	11578	993_146440_84102_111593	993_192465_84098_183395	82A	AY6	unrelated	unrelated
UKERf82A-X-001	UKERiPX7-R1-005	0.95646	0	0.04354	0.02177	11580	993_146440_84102_111593	993_192466_84267_183397	82A	PX7	unrelated	unrelated
UKERf82A-X-001	UKERi88H-R1-005	0.12083	0.56816	0.311	0.29754	11572	993_146440_84102_111593	993_192467_84099_183398	82A	88H	siblings	82A-88H
UKERf82A-X-001	UKERiPX7-R1-006	0.95648	0.00027	0.04325	0.02169	11583	993_146440_84102_111593	993_193695_84267_184373	82A	PX7	unrelated	unrelated
UKERf82A-X-001	UKERiVK2-R1-005	0.88463	0.05746	0.05791	0.04332	11578	993_146440_84102_111593	993_195936_84095_185528	82A	VK2	unrelated	unrelated
UKERf82A-X-001	UKERiVK2-R1-007	0.88456	0.05767	0.05778	0.0433	11579	993_146440_84102_111593	993_195937_84095_185529	82A	VK2	unrelated	unrelated
UKERf82A-X-001	UKERiVK2-R1-016	0.87917	0.06499	0.05584	0.04417	11514	993_146440_84102_111593	993_195938_84095_185531	82A	VK2	unrelated	unrelated
UKERf82A-X-001	UKERf4AA-X-001	0.89906	0.05044	0.0505	0.03786	11565	993_146440_84102_111593	993_197386_117583_186683	82A	4AA	unrelated	unrelated
UKERf82A-X-001	UKERi4AA-R1-006	0.89924	0.04963	0.05113	0.03797	11576	993_146440_84102_111593	993_197387_117583_179682	82A	4AA	unrelated	unrelated
UKERf82A-X-001	UKERi82A-R1-002	0	0.00087	0.99913	0.49978	11573	993_146440_84102_111593	993_197448_84102_186824	82A	82A	duplicate	duplicate
UKERf82A-X-001	UKERiAY6-R1-003	0.90451	0.05264	0.04285	0.03459	11535	993_146440_84102_111593	993_197450_84098_186858	82A	AY6	unrelated	unrelated
UKERf82A-X-001	UKERi82A-R1-001	0	0.00087	0.99913	0.49978	11585	993_146440_84102_111593	993_197452_84102_186859	82A	82A	duplicate	duplicate
UKERf82A-X-001	UKERi82A-R1-002	0	0.00065	0.99935	0.49984	11589	993_146440_84102_111593	993_200163_84102_187972	82A	82A	duplicate	duplicate
UKERf82A-X-001	UKERiAY6-R1-003	0.91155	0.04419	0.04426	0.03318	11577	993_146440_84102_111593	993_200164_84098_188171	82A	AY6	unrelated	unrelated
UKERf82A-X-001	UKERi82A-R1-001	0	0.00087	0.99913	0.49978	11571	993_146440_84102_111593	993_200165_84102_188371	82A	82A	duplicate	duplicate
UKERf82A-X-001	UKERi82A-S1-005	0	0.00087	0.99913	0.49978	11580	993_146440_84102_111593	993_200166_84102_188474	82A	82A	duplicate	duplicate
UKERf82A-X-001	UKERi82A-S1-004	0	0.00087	0.99913	0.49978	11572	993_146440_84102_111593	993_200167_84102_188475	82A	82A	duplicate	duplicate
UKERf82A-X-001	UKERiAY6-R1-004	0.91066	0.04468	0.04465	0.0335	11562	993_146440_84102_111593	993_200168_84098_188613	82A	AY6	unrelated	unrelated
UKERf82A-X-001	UKERi82A-S1-022	0	0.00109	0.99891	0.49973	11578	993_146440_84102_111593	993_200169_84102_188614_wdh2	82A	82A	duplicate	duplicate
UKERf82A-X-001	UKERi88H-S1-002	0.11985	0.5683	0.31184	0.298	11567	993_146440_84102_111593	993_200170_84099_188617	82A	88H	siblings	82A-88H
UKERf82A-X-001	UKERiPX7-S1-004	0.95549	0	0.04451	0.02225	11584	993_146440_84102_111593	993_200171_84267_188786	82A	PX7	unrelated	unrelated
UKERf82A-X-001	UKERiAY6-S1-002	0.91417	0.04123	0.04459	0.03261	11583	993_146440_84102_111593	993_200172_84098_188787	82A	AY6	unrelated	unrelated
UKERf82A-X-001	UKERi88H-S1-009	0.1197	0.5693	0.311	0.29782	11582	993_146440_84102_111593	993_200242_84099_188892_wdh	82A	88H	siblings	82A-88H
UKERf82A-X-001	UKERi88H-S1-021	0.1177	0.5709	0.3114	0.29843	11576	993_146440_84102_111593	993_200243_84099_188893_wdh	82A	88H	siblings	82A-88H
UKERf82A-X-001	UKERiAY6-R1-004	0.9129	0.04257	0.04453	0.03291	11573	993_146440_84102_111593	993_200643_84098_189178_wdh	82A	AY6	unrelated	unrelated
UKERf82A-X-001	UKERp82A-R1-001	0	0.00065	0.99935	0.49984	11583	993_146440_84102_111593	993_203167_84102_189367	82A	82A	duplicate	duplicate
UKERf82A-X-001	UKERp82A-R1-002	0	0.00459	0.99541	0.49885	11512	993_146440_84102_111593	993_203168_84102_189368	82A	82A	duplicate	duplicate
UKERf82A-X-001	UKERpAY6-R1-003	0.91202	0.04399	0.04398	0.03299	11571	993_146440_84102_111593	993_203169_84098_189433	82A	AY6	unrelated	unrelated
UKERf82A-X-001	UKERpAY6-R1-004	0.90614	0.05119	0.04267	0.03413	11567	993_146440_84102_111593	993_203343_84098_191742	82A	AY6	unrelated	unrelated
UKERf82A-X-001	UKERfK22-X-001	0.93667	0	0.06333	0.03167	11571	993_146440_84102_111593	993_206160_117631_193655	82A	K22	unrelated	unrelated
UKERf82A-X-001	UKERiK22-R1-022	0.87415	0.07298	0.05286	0.04468	11375	993_146440_84102_111593	993_206162_117631_179687	82A	K22	unrelated	unrelated
UKERf82A-X-001	UKERi4AA-S1-006	0.89976	0.04983	0.05041	0.03766	11556	993_146440_84102_111593	993_211606_117583_197404	82A	4AA	unrelated	unrelated
UKERf82A-X-001	UKERiK22-S1-001	0.93555	0	0.06445	0.03223	11547	993_146440_84102_111593	993_211608_117631_197406	82A	K22	unrelated	unrelated
UKERf82A-X-001	UKERiG7G-S1-001	0.92729	0	0.07271	0.03636	11589	993_146440_84102_111593	993_211609_120554_197408	82A	G7G	unrelated	unrelated
UKERf82A-X-001	UKERiK22-S1-003	0.93478	0	0.06522	0.03261	11578	993_146440_84102_111593	993_211901_117631_197582	82A	K22	unrelated	unrelated
UKERf82A-X-001	UKERiG7G-S1-008	0.92818	0	0.07182	0.03591	11578	993_146440_84102_111593	993_211902_120554_197584	82A	G7G	unrelated	unrelated
UKERf82A-X-001	UKERi55O-S1-002	0.9303	0	0.0697	0.03485	11578	993_146440_84102_111593	993_211903_120462_197586	82A	55O	unrelated	unrelated
UKERf82A-X-001	UKERfG7G-X-001	0.92932	0	0.07068	0.03534	11560	993_146440_84102_111593	993_211904_120554_197587	82A	G7G	unrelated	unrelated
UKERf82A-X-001	UKERi55O-S1-004	0.93085	0	0.06915	0.03458	11568	993_146440_84102_111593	993_212151_120462_197780	82A	55O	unrelated	unrelated
UKERf82A-X-001	UKERf55O-X-001	0.93065	0	0.06935	0.03467	11572	993_146440_84102_111593	993_212152_120462_197781	82A	55O	unrelated	unrelated
UKERf82A-X-001	CT1-X-001	0.9307	0	0.0693	0.03465	11586	993_146440_84102_111593	CTL1_45785_160405(32.3)_Fibroblast	82A	CT1	unrelated	unrelated
UKERf82A-X-001	CT1-S1-010	0.93283	0	0.06717	0.03358	11509	993_146440_84102_111593	CTL1_P27315_SiPSC10_P5_160624(32.3)	82A	CT1	unrelated	unrelated
UKERf82A-X-001	CT1-S1-011	0.93072	0	0.06928	0.03464	11555	993_146440_84102_111593	CTL1_P27315_SiPSC11_P5_160624(32.3)	82A	CT1	unrelated	unrelated
UKERf82A-X-001	UKERiFF2-S1-012	0.91059	0.05207	0.03734	0.03169	11563	993_146440_84102_111593	CTL2_ERF19 E12 P10_160928(32.3)	82A	FF2	unrelated	unrelated
UKERf82A-X-001	UKERiFF2-S1-006	0.90983	0.05642	0.03374	0.03098	11520	993_146440_84102_111593	CTL2_ERF19 E6 P10_160928(32.3)	82A	FF2	unrelated	unrelated
UKERf82A-X-001	UKERfFF2-X-001	0.90697	0.06139	0.03164	0.03117	11530	993_146440_84102_111593	CTL2_ERF19 Fibroblast P6_160928(32.3)	82A	FF2	unrelated	unrelated
UKERf82A-X-001	PT1-X-001	0.91592	0.03601	0.04807	0.03304	11587	993_146440_84102_111593	Pt1_45780_160405(32.3)_Fibroblast	82A	PT1	unrelated	unrelated
UKERf82A-X-001	PT1-S1-011	0.9171	0.03316	0.04974	0.03316	11559	993_146440_84102_111593	Pt1_P27193_SiPSC11_P5_160624(32.3)	82A	PT1	unrelated	unrelated
UKERf82A-X-001	PT1-S1-016	0.9183	0.03204	0.04966	0.03284	11570	993_146440_84102_111593	Pt1_P27193_SiPSC16_P4_160624(32.3)	82A	PT1	unrelated	unrelated
UKERf82A-X-001	PT2-X-001	0.92147	0.0155	0.06303	0.03539	11582	993_146440_84102_111593	Pt2_45784_160405(32.3)_Fibroblast	82A	PT2	unrelated	unrelated
UKERf82A-X-001	PT2-S1-012	0.91598	0.02301	0.06101	0.03626	11521	993_146440_84102_111593	Pt2_P27301_SiPSC12_P5_160624(32.3)	82A	PT2	unrelated	unrelated
UKERf82A-X-001	PT2-S1-009	0.92243	0.01421	0.06336	0.03523	11570	993_146440_84102_111593	Pt2_P27301_SiPSC9_P5_160624(32.3)	82A	PT2	unrelated	unrelated
UKERf33Q-X-001	UKERf1JF-X-001	0.89568	0.05254	0.05178	0.03903	11582	993_146441_84266_111951	993_146442_84415_112321	33Q	1JF	unrelated	unrelated
UKERf33Q-X-001	UKERfG3G-X-001	0.91041	0.06047	0.02912	0.02968	11539	993_146441_84266_111951	993_146443_84615_112662	33Q	G3G	unrelated	unrelated
UKERf33Q-X-001	UKERi1E4-R1-003	0.93212	0.01571	0.05217	0.03001	11578	993_146441_84266_111951	993_146533_84097_145576	33Q	1E4	unrelated	unrelated
UKERf33Q-X-001	UKERiR66-R1-007	0.92496	0.03031	0.04473	0.02994	11603	993_146441_84266_111951	993_148684_84096_147625	33Q	R66	unrelated	unrelated
UKERf33Q-X-001	UKERiG3G-R1-047	0.91007	0.06389	0.02604	0.02899	11609	993_146441_84266_111951	993_151018_84615_149598	33Q	G3G	unrelated	unrelated
UKERf33Q-X-001	UKERiJ2C-R1-015	0.88048	0.08139	0.03813	0.03941	11619	993_146441_84266_111951	993_166279_109166_161530	33Q	J2C	unrelated	unrelated
UKERf33Q-X-001	UKERiO3H-R1-001	0.90409	0.01714	0.07877	0.04367	11580	993_146441_84266_111951	993_166294_84100_161372	33Q	O3H	unrelated	unrelated
UKERf33Q-X-001	UKERiRJO-R1-003	0.92743	0.02027	0.05231	0.03122	11585	993_146441_84266_111951	993_166295_84618_161664	33Q	RJO	unrelated	unrelated
UKERf33Q-X-001	UKERiO3H-R1-003	0.91102	0.0094	0.07958	0.04214	11610	993_146441_84266_111951	993_166790_84100_161914_wdh	33Q	O3H	unrelated	unrelated
UKERf33Q-X-001	UKERiO3H-R1-005	0.90956	0.01117	0.07927	0.04243	11576	993_146441_84266_111951	993_166791_84100_161915_wdh	33Q	O3H	unrelated	unrelated
UKERf33Q-X-001	UKERiR66-R1-014	0.92266	0.03313	0.04422	0.03039	11606	993_146441_84266_111951	993_166792_84096_161916_wdh	33Q	R66	unrelated	unrelated
UKERf33Q-X-001	UKERiJ2C-R1-012	0.87765	0.0839	0.03845	0.0402	11602	993_146441_84266_111951	993_168596_84414_163479	33Q	J2C	unrelated	unrelated
UKERf33Q-X-001	UKERiRJO-R1-005	0.92963	0.01654	0.05384	0.03105	11609	993_146441_84266_111951	993_169189_84618_163674	33Q	RJO	unrelated	unrelated
UKERf33Q-X-001	UKERiJ2C-R1-003	0.87471	0.089	0.03629	0.04039	11559	993_146441_84266_111951	993_175212_84414_164203	33Q	J2C	unrelated	unrelated
UKERf33Q-X-001	UKERiRJO-R1-008	0.92269	0.02351	0.0538	0.03278	11489	993_146441_84266_111951	993_178678_84618_172305	33Q	RJO	unrelated	unrelated
UKERf33Q-X-001	UKERi82A-R1-001	0.90423	0.03228	0.06349	0.03982	11565	993_146441_84266_111951	993_179555_84102_173013	33Q	82A	unrelated	unrelated
UKERf33Q-X-001	UKERi1JF-R1-011	0.88827	0.06368	0.04805	0.03995	11571	993_146441_84266_111951	993_179556_84415_173016	33Q	1JF	unrelated	unrelated
UKERf33Q-X-001	UKERiM89-R1-002	0.91901	0.0392	0.04178	0.03069	11509	993_146441_84266_111951	993_182521_84617_173544	33Q	M89	unrelated	unrelated
UKERf33Q-X-001	UKERi82A-R1-001	0.90726	0.02811	0.06463	0.03934	11579	993_146441_84266_111951	993_182523_84102_173548	33Q	82A	unrelated	unrelated
UKERf33Q-X-001	UKERi1JF-R1-018	0.89501	0.05472	0.05027	0.03882	11604	993_146441_84266_111951	993_182524_84415_173793	33Q	1JF	unrelated	unrelated
UKERf33Q-X-001	UKERi33Q-R1-002	0	0.0013	0.9987	0.49967	11598	993_146441_84266_111951	993_182525_84266_174004	33Q	33Q	duplicate	duplicate
UKERf33Q-X-001	UKERiAY6-R1-002	0.88116	0.08774	0.0311	0.03748	11610	993_146441_84266_111951	993_182526_84098_174909	33Q	AY6	unrelated	unrelated
UKERf33Q-X-001	UKERiPX7-R1-001	0.94184	0.01188	0.04627	0.02611	11598	993_146441_84266_111951	993_182527_84267_174911	33Q	PX7	unrelated	unrelated
UKERf33Q-X-001	UKERi88H-R1-001	0.93255	0.00126	0.06619	0.03341	11611	993_146441_84266_111951	993_182528_84099_174913	33Q	88H	unrelated	unrelated
UKERf33Q-X-001	UKERiAY6-R1-003	0.88219	0.08589	0.03191	0.03743	11610	993_146441_84266_111951	993_183197_84098_175678	33Q	AY6	unrelated	unrelated
UKERf33Q-X-001	UKERi88H-R1-002	0.93268	0.00072	0.0666	0.03348	11571	993_146441_84266_111951	993_183198_84099_175684	33Q	88H	unrelated	unrelated
UKERf33Q-X-001	UKERiPX7-R1-002	0.94482	0.00753	0.04764	0.0257	11612	993_146441_84266_111951	993_183199_84267_175747	33Q	PX7	unrelated	unrelated
UKERf33Q-X-001	UKERi82A-R1-002	0.91315	0.01993	0.06692	0.03844	11596	993_146441_84266_111951	993_183200_84102_175748	33Q	82A	unrelated	unrelated
UKERf33Q-X-001	UKERiM89-R1-005	0.92567	0.02889	0.04544	0.02994	11607	993_146441_84266_111951	993_184721_84617_177305	33Q	M89	unrelated	unrelated
UKERf33Q-X-001	UKERiM89-R1-006	0.9225	0.0324	0.0451	0.03065	11595	993_146441_84266_111951	993_186502_84617_178482	33Q	M89	unrelated	unrelated
UKERf33Q-X-001	UKERiPX7-R1-003	0.94276	0.01158	0.04565	0.02572	11574	993_146441_84266_111951	993_186503_84267_178483	33Q	PX7	unrelated	unrelated
UKERf33Q-X-001	UKERi1JF-R1-002	0.89825	0.0505	0.05125	0.03825	11602	993_146441_84266_111951	993_187879_84415_179336	33Q	1JF	unrelated	unrelated
UKERf33Q-X-001	UKERiC99-R1-008	0.92662	0.01102	0.06237	0.03394	11608	993_146441_84266_111951	993_187880_84094_179338	33Q	C99	unrelated	unrelated
UKERf33Q-X-001	UKERiC99-R1-007	0.92741	0.00982	0.06277	0.03384	11611	993_146441_84266_111951	993_187881_84094_179453	33Q	C99	unrelated	unrelated
UKERf33Q-X-001	UKERiAY6-R1-004	0.88257	0.08593	0.03149	0.03723	11605	993_146441_84266_111951	993_187882_84098_179457	33Q	AY6	unrelated	unrelated
UKERf33Q-X-001	UKERi1E4-R1-016	0.93231	0.01685	0.05083	0.02963	11614	993_146441_84266_111951	993_188081_84097_179681	33Q	1E4	unrelated	unrelated
UKERf33Q-X-001	UKERi33Q-R1-016	0	0.00065	0.99935	0.49984	11619	993_146441_84266_111951	993_188082_84266_179685	33Q	33Q	duplicate	duplicate
UKERf33Q-X-001	UKERi33Q-R1-106	0	0.00043	0.99957	0.49989	11611	993_146441_84266_111951	993_190152_84266_181266	33Q	33Q	duplicate	duplicate
UKERf33Q-X-001	UKERiAY6-R1-005	0.88067	0.08812	0.03122	0.03764	11603	993_146441_84266_111951	993_190153_84098_181334	33Q	AY6	unrelated	unrelated
UKERf33Q-X-001	UKERi82A-R1-003	0.9115	0.02228	0.06623	0.03868	11617	993_146441_84266_111951	993_190154_84102_181337	33Q	82A	unrelated	unrelated
UKERf33Q-X-001	UKERiG3G-R1-039	0.90872	0.06549	0.02578	0.02926	11613	993_146441_84266_111951	993_190857_84615_181754	33Q	G3G	unrelated	unrelated
UKERf33Q-X-001	UKERiAY6-R1-006	0.8833	0.08514	0.03156	0.03706	11609	993_146441_84266_111951	993_192465_84098_183395	33Q	AY6	unrelated	unrelated
UKERf33Q-X-001	UKERiPX7-R1-005	0.94499	0.00797	0.04705	0.02551	11610	993_146441_84266_111951	993_192466_84267_183397	33Q	PX7	unrelated	unrelated
UKERf33Q-X-001	UKERi88H-R1-005	0.93249	0.00115	0.06636	0.03347	11599	993_146441_84266_111951	993_192467_84099_183398	33Q	88H	unrelated	unrelated
UKERf33Q-X-001	UKERiPX7-R1-006	0.9438	0.00916	0.04705	0.02581	11612	993_146441_84266_111951	993_193695_84267_184373	33Q	PX7	unrelated	unrelated
UKERf33Q-X-001	UKERiVK2-R1-005	0.91854	0.03703	0.04443	0.03147	11606	993_146441_84266_111951	993_195936_84095_185528	33Q	VK2	unrelated	unrelated
UKERf33Q-X-001	UKERiVK2-R1-007	0.91949	0.03562	0.04489	0.03135	11607	993_146441_84266_111951	993_195937_84095_185529	33Q	VK2	unrelated	unrelated
UKERf33Q-X-001	UKERiVK2-R1-016	0.9081	0.05174	0.04016	0.03302	11542	993_146441_84266_111951	993_195938_84095_185531	33Q	VK2	unrelated	unrelated
UKERf33Q-X-001	UKERf4AA-X-001	0.89395	0.06411	0.04194	0.037	11591	993_146441_84266_111951	993_197386_117583_186683	33Q	4AA	unrelated	unrelated
UKERf33Q-X-001	UKERi4AA-R1-006	0.89897	0.05796	0.04307	0.03602	11606	993_146441_84266_111951	993_197387_117583_179682	33Q	4AA	unrelated	unrelated
UKERf33Q-X-001	UKERi82A-R1-002	0.90529	0.02993	0.06478	0.03987	11591	993_146441_84266_111951	993_197448_84102_186824	33Q	82A	unrelated	unrelated
UKERf33Q-X-001	UKERiAY6-R1-003	0.87479	0.09684	0.02837	0.03839	11558	993_146441_84266_111951	993_197450_84098_186858	33Q	AY6	unrelated	unrelated
UKERf33Q-X-001	UKERi82A-R1-001	0.90587	0.03009	0.06404	0.03954	11610	993_146441_84266_111951	993_197452_84102_186859	33Q	82A	unrelated	unrelated
UKERf33Q-X-001	UKERi82A-R1-002	0.91039	0.0239	0.06571	0.03883	11618	993_146441_84266_111951	993_200163_84102_187972	33Q	82A	unrelated	unrelated
UKERf33Q-X-001	UKERiAY6-R1-003	0.88338	0.08515	0.03147	0.03702	11608	993_146441_84266_111951	993_200164_84098_188171	33Q	AY6	unrelated	unrelated
UKERf33Q-X-001	UKERi82A-R1-001	0.90823	0.02612	0.06565	0.03935	11593	993_146441_84266_111951	993_200165_84102_188371	33Q	82A	unrelated	unrelated
UKERf33Q-X-001	UKERi82A-S1-005	0.90824	0.02663	0.06512	0.03922	11606	993_146441_84266_111951	993_200166_84102_188474	33Q	82A	unrelated	unrelated
UKERf33Q-X-001	UKERi82A-S1-004	0.90895	0.02644	0.06461	0.03892	11597	993_146441_84266_111951	993_200167_84102_188475	33Q	82A	unrelated	unrelated
UKERf33Q-X-001	UKERiAY6-R1-004	0.88158	0.08842	0.03	0.03711	11591	993_146441_84266_111951	993_200168_84098_188613	33Q	AY6	unrelated	unrelated
UKERf33Q-X-001	UKERi82A-S1-022	0.90729	0.02848	0.06423	0.03923	11605	993_146441_84266_111951	993_200169_84102_188614_wdh2	33Q	82A	unrelated	unrelated
UKERf33Q-X-001	UKERi88H-S1-002	0.93202	0.00126	0.06672	0.03367	11592	993_146441_84266_111951	993_200170_84099_188617	33Q	88H	unrelated	unrelated
UKERf33Q-X-001	UKERiPX7-S1-004	0.94363	0.01046	0.04591	0.02557	11614	993_146441_84266_111951	993_200171_84267_188786	33Q	PX7	unrelated	unrelated
UKERf33Q-X-001	UKERiAY6-S1-002	0.88315	0.08599	0.03086	0.03693	11611	993_146441_84266_111951	993_200172_84098_188787	33Q	AY6	unrelated	unrelated
UKERf33Q-X-001	UKERi88H-S1-009	0.93268	0	0.06732	0.03366	11608	993_146441_84266_111951	993_200242_84099_188892_wdh	33Q	88H	unrelated	unrelated
UKERf33Q-X-001	UKERi88H-S1-021	0.93393	0	0.06607	0.03304	11605	993_146441_84266_111951	993_200243_84099_188893_wdh	33Q	88H	unrelated	unrelated
UKERf33Q-X-001	UKERiAY6-R1-004	0.88273	0.08725	0.03003	0.03683	11603	993_146441_84266_111951	993_200643_84098_189178_wdh	33Q	AY6	unrelated	unrelated
UKERf33Q-X-001	UKERp82A-R1-001	0.91062	0.02347	0.0659	0.03882	11615	993_146441_84266_111951	993_203167_84102_189367	33Q	82A	unrelated	unrelated
UKERf33Q-X-001	UKERp82A-R1-002	0.90116	0.03792	0.06092	0.03994	11538	993_146441_84266_111951	993_203168_84102_189368	33Q	82A	unrelated	unrelated
UKERf33Q-X-001	UKERpAY6-R1-003	0.87971	0.09083	0.02945	0.03744	11602	993_146441_84266_111951	993_203169_84098_189433	33Q	AY6	unrelated	unrelated
UKERf33Q-X-001	UKERpAY6-R1-004	0.88349	0.08645	0.03006	0.03664	11593	993_146441_84266_111951	993_203343_84098_191742	33Q	AY6	unrelated	unrelated
UKERf33Q-X-001	UKERfK22-X-001	0.93311	0	0.06689	0.03344	11601	993_146441_84266_111951	993_206160_117631_193655	33Q	K22	unrelated	unrelated
UKERf33Q-X-001	UKERiK22-R1-022	0.89692	0.04454	0.05853	0.0404	11406	993_146441_84266_111951	993_206162_117631_179687	33Q	K22	unrelated	unrelated
UKERf33Q-X-001	UKERi4AA-S1-006	0.89782	0.05993	0.04225	0.03611	11581	993_146441_84266_111951	993_211606_117583_197404	33Q	4AA	unrelated	unrelated
UKERf33Q-X-001	UKERiK22-S1-001	0.93406	0	0.06594	0.03297	11574	993_146441_84266_111951	993_211608_117631_197406	33Q	K22	unrelated	unrelated
UKERf33Q-X-001	UKERiG7G-S1-001	0.91751	0.0463	0.03619	0.02967	11619	993_146441_84266_111951	993_211609_120554_197408	33Q	G7G	unrelated	unrelated
UKERf33Q-X-001	UKERiK22-S1-003	0.9331	0	0.0669	0.03345	11608	993_146441_84266_111951	993_211901_117631_197582	33Q	K22	unrelated	unrelated
UKERf33Q-X-001	UKERiG7G-S1-008	0.91838	0.04461	0.03701	0.02966	11608	993_146441_84266_111951	993_211902_120554_197584	33Q	G7G	unrelated	unrelated
UKERf33Q-X-001	UKERi55O-S1-002	0.92852	0.04112	0.03036	0.02546	11610	993_146441_84266_111951	993_211903_120462_197586	33Q	55O	unrelated	unrelated
UKERf33Q-X-001	UKERfG7G-X-001	0.91172	0.05294	0.03535	0.03091	11588	993_146441_84266_111951	993_211904_120554_197587	33Q	G7G	unrelated	unrelated
UKERf33Q-X-001	UKERi55O-S1-004	0.92861	0.04215	0.02924	0.02516	11596	993_146441_84266_111951	993_212151_120462_197780	33Q	55O	unrelated	unrelated
UKERf33Q-X-001	UKERf55O-X-001	0.92718	0.04224	0.03058	0.02585	11601	993_146441_84266_111951	993_212152_120462_197781	33Q	55O	unrelated	unrelated
UKERf33Q-X-001	CT1-X-001	0.93932	0	0.06068	0.03034	11616	993_146441_84266_111951	CTL1_45785_160405(32.3)_Fibroblast	33Q	CT1	unrelated	unrelated
UKERf33Q-X-001	CT1-S1-010	0.94211	0	0.05789	0.02895	11530	993_146441_84266_111951	CTL1_P27315_SiPSC10_P5_160624(32.3)	33Q	CT1	unrelated	unrelated
UKERf33Q-X-001	CT1-S1-011	0.94055	0	0.05945	0.02973	11584	993_146441_84266_111951	CTL1_P27315_SiPSC11_P5_160624(32.3)	33Q	CT1	unrelated	unrelated
UKERf33Q-X-001	UKERiFF2-S1-012	0.90521	0.04403	0.05076	0.03639	11592	993_146441_84266_111951	CTL2_ERF19 E12 P10_160928(32.3)	33Q	FF2	unrelated	unrelated
UKERf33Q-X-001	UKERiFF2-S1-006	0.8972	0.05563	0.04716	0.03749	11549	993_146441_84266_111951	CTL2_ERF19 E6 P10_160928(32.3)	33Q	FF2	unrelated	unrelated
UKERf33Q-X-001	UKERfFF2-X-001	0.89857	0.05276	0.04867	0.03752	11558	993_146441_84266_111951	CTL2_ERF19 Fibroblast P6_160928(32.3)	33Q	FF2	unrelated	unrelated
UKERf33Q-X-001	PT1-X-001	0.90136	0.0604	0.03824	0.03422	11615	993_146441_84266_111951	Pt1_45780_160405(32.3)_Fibroblast	33Q	PT1	unrelated	unrelated
UKERf33Q-X-001	PT1-S1-011	0.90568	0.0536	0.04071	0.03376	11586	993_146441_84266_111951	Pt1_P27193_SiPSC11_P5_160624(32.3)	33Q	PT1	unrelated	unrelated
UKERf33Q-X-001	PT1-S1-016	0.90482	0.0555	0.03967	0.03371	11597	993_146441_84266_111951	Pt1_P27193_SiPSC16_P4_160624(32.3)	33Q	PT1	unrelated	unrelated
UKERf33Q-X-001	PT2-X-001	0.91315	0.04775	0.0391	0.03149	11609	993_146441_84266_111951	Pt2_45784_160405(32.3)_Fibroblast	33Q	PT2	unrelated	unrelated
UKERf33Q-X-001	PT2-S1-012	0.90691	0.05511	0.03799	0.03277	11544	993_146441_84266_111951	Pt2_P27301_SiPSC12_P5_160624(32.3)	33Q	PT2	unrelated	unrelated
UKERf33Q-X-001	PT2-S1-009	0.91474	0.04637	0.0389	0.03104	11602	993_146441_84266_111951	Pt2_P27301_SiPSC9_P5_160624(32.3)	33Q	PT2	unrelated	unrelated
UKERf1JF-X-001	UKERfG3G-X-001	0.88225	0.06186	0.0559	0.04341	11528	993_146442_84415_112321	993_146443_84615_112662	1JF	G3G	unrelated	unrelated
UKERf1JF-X-001	UKERi1E4-R1-003	0.90637	0.05425	0.03938	0.03325	11564	993_146442_84415_112321	993_146533_84097_145576	1JF	1E4	unrelated	unrelated
UKERf1JF-X-001	UKERiR66-R1-007	0.89483	0.04946	0.05572	0.04022	11593	993_146442_84415_112321	993_148684_84096_147625	1JF	R66	unrelated	unrelated
UKERf1JF-X-001	UKERiG3G-R1-047	0.88818	0.05594	0.05588	0.04192	11599	993_146442_84415_112321	993_151018_84615_149598	1JF	G3G	unrelated	unrelated
UKERf1JF-X-001	UKERiJ2C-R1-015	0.00206	0.97048	0.02747	0.25635	11608	993_146442_84415_112321	993_166279_109166_161530	1JF	J2C	parent-offspring	1JF-J2C
UKERf1JF-X-001	UKERiO3H-R1-001	0.87706	0.07816	0.04478	0.04193	11569	993_146442_84415_112321	993_166294_84100_161372	1JF	O3H	unrelated	unrelated
UKERf1JF-X-001	UKERiRJO-R1-003	0.91186	0.02269	0.06545	0.0384	11573	993_146442_84415_112321	993_166295_84618_161664	1JF	RJO	unrelated	unrelated
UKERf1JF-X-001	UKERiO3H-R1-003	0.88303	0.07101	0.04596	0.04073	11599	993_146442_84415_112321	993_166790_84100_161914_wdh	1JF	O3H	unrelated	unrelated
UKERf1JF-X-001	UKERiO3H-R1-005	0.87671	0.07942	0.04388	0.04179	11560	993_146442_84415_112321	993_166791_84100_161915_wdh	1JF	O3H	unrelated	unrelated
UKERf1JF-X-001	UKERiR66-R1-014	0.89349	0.05172	0.0548	0.04033	11597	993_146442_84415_112321	993_166792_84096_161916_wdh	1JF	R66	unrelated	unrelated
UKERf1JF-X-001	UKERiJ2C-R1-012	0.00206	0.97039	0.02754	0.25637	11596	993_146442_84415_112321	993_168596_84414_163479	1JF	J2C	parent-offspring	1JF-J2C
UKERf1JF-X-001	UKERiRJO-R1-005	0.91013	0.0246	0.06527	0.03878	11595	993_146442_84415_112321	993_169189_84618_163674	1JF	RJO	unrelated	unrelated
UKERf1JF-X-001	UKERiJ2C-R1-003	0.00207	0.97049	0.02744	0.25634	11556	993_146442_84415_112321	993_175212_84414_164203	1JF	J2C	parent-offspring	1JF-J2C
UKERf1JF-X-001	UKERiRJO-R1-008	0.89323	0.04644	0.06033	0.04178	11480	993_146442_84415_112321	993_178678_84618_172305	1JF	RJO	unrelated	unrelated
UKERf1JF-X-001	UKERi82A-R1-001	0.87486	0.07966	0.04548	0.04265	11557	993_146442_84415_112321	993_179555_84102_173013	1JF	82A	unrelated	unrelated
UKERf1JF-X-001	UKERi1JF-R1-011	0	0.00348	0.99652	0.49913	11561	993_146442_84415_112321	993_179556_84415_173016	1JF	1JF	duplicate	duplicate
UKERf1JF-X-001	UKERiM89-R1-002	0.93228	0.00729	0.06042	0.03203	11499	993_146442_84415_112321	993_182521_84617_173544	1JF	M89	unrelated	unrelated
UKERf1JF-X-001	UKERi82A-R1-001	0.88237	0.06871	0.04891	0.04164	11567	993_146442_84415_112321	993_182523_84102_173548	1JF	82A	unrelated	unrelated
UKERf1JF-X-001	UKERi1JF-R1-018	0	0.00043	0.99957	0.49989	11596	993_146442_84415_112321	993_182524_84415_173793	1JF	1JF	duplicate	duplicate
UKERf1JF-X-001	UKERi33Q-R1-002	0.89266	0.05722	0.05012	0.03937	11581	993_146442_84415_112321	993_182525_84266_174004	1JF	33Q	unrelated	unrelated
UKERf1JF-X-001	UKERiAY6-R1-002	0.91917	0.02469	0.05613	0.03424	11598	993_146442_84415_112321	993_182526_84098_174909	1JF	AY6	unrelated	unrelated
UKERf1JF-X-001	UKERiPX7-R1-001	0.93266	0.02233	0.04501	0.02809	11584	993_146442_84415_112321	993_182527_84267_174911	1JF	PX7	unrelated	unrelated
UKERf1JF-X-001	UKERi88H-R1-001	0.85013	0.11311	0.03675	0.04666	11598	993_146442_84415_112321	993_182528_84099_174913	1JF	88H	unrelated	unrelated
UKERf1JF-X-001	UKERiAY6-R1-003	0.92322	0.0184	0.05838	0.03379	11599	993_146442_84415_112321	993_183197_84098_175678	1JF	AY6	unrelated	unrelated
UKERf1JF-X-001	UKERi88H-R1-002	0.84997	0.11449	0.03554	0.04639	11558	993_146442_84415_112321	993_183198_84099_175684	1JF	88H	unrelated	unrelated
UKERf1JF-X-001	UKERiPX7-R1-002	0.93447	0.0211	0.04443	0.02749	11600	993_146442_84415_112321	993_183199_84267_175747	1JF	PX7	unrelated	unrelated
UKERf1JF-X-001	UKERi82A-R1-002	0.88299	0.0686	0.04841	0.04136	11586	993_146442_84415_112321	993_183200_84102_175748	1JF	82A	unrelated	unrelated
UKERf1JF-X-001	UKERiM89-R1-005	0.9365	0	0.0635	0.03175	11595	993_146442_84415_112321	993_184721_84617_177305	1JF	M89	unrelated	unrelated
UKERf1JF-X-001	UKERiM89-R1-006	0.9361	0	0.0639	0.03195	11582	993_146442_84415_112321	993_186502_84617_178482	1JF	M89	unrelated	unrelated
UKERf1JF-X-001	UKERiPX7-R1-003	0.93126	0.02574	0.043	0.02794	11563	993_146442_84415_112321	993_186503_84267_178483	1JF	PX7	unrelated	unrelated
UKERf1JF-X-001	UKERi1JF-R1-002	0	0.00152	0.99848	0.49962	11592	993_146442_84415_112321	993_187879_84415_179336	1JF	1JF	duplicate	duplicate
UKERf1JF-X-001	UKERiC99-R1-008	0.9397	0.00212	0.05817	0.02962	11599	993_146442_84415_112321	993_187880_84094_179338	1JF	C99	unrelated	unrelated
UKERf1JF-X-001	UKERiC99-R1-007	0.94084	0	0.05916	0.02958	11600	993_146442_84415_112321	993_187881_84094_179453	1JF	C99	unrelated	unrelated
UKERf1JF-X-001	UKERiAY6-R1-004	0.92266	0.01917	0.05817	0.03388	11593	993_146442_84415_112321	993_187882_84098_179457	1JF	AY6	unrelated	unrelated
UKERf1JF-X-001	UKERi1E4-R1-016	0.8973	0.0647	0.038	0.03517	11601	993_146442_84415_112321	993_188081_84097_179681	1JF	1E4	unrelated	unrelated
UKERf1JF-X-001	UKERi33Q-R1-016	0.8928	0.05601	0.05119	0.0396	11606	993_146442_84415_112321	993_188082_84266_179685	1JF	33Q	unrelated	unrelated
UKERf1JF-X-001	UKERi33Q-R1-106	0.89673	0.05096	0.0523	0.03889	11595	993_146442_84415_112321	993_190152_84266_181266	1JF	33Q	unrelated	unrelated
UKERf1JF-X-001	UKERiAY6-R1-005	0.92187	0.01928	0.05885	0.03424	11590	993_146442_84415_112321	993_190153_84098_181334	1JF	AY6	unrelated	unrelated
UKERf1JF-X-001	UKERi82A-R1-003	0.8817	0.07045	0.04786	0.04154	11603	993_146442_84415_112321	993_190154_84102_181337	1JF	82A	unrelated	unrelated
UKERf1JF-X-001	UKERiG3G-R1-039	0.88818	0.05572	0.0561	0.04198	11599	993_146442_84415_112321	993_190857_84615_181754	1JF	G3G	unrelated	unrelated
UKERf1JF-X-001	UKERiAY6-R1-006	0.92147	0.02144	0.05708	0.0339	11595	993_146442_84415_112321	993_192465_84098_183395	1JF	AY6	unrelated	unrelated
UKERf1JF-X-001	UKERiPX7-R1-005	0.93352	0.02186	0.04462	0.02778	11599	993_146442_84415_112321	993_192466_84267_183397	1JF	PX7	unrelated	unrelated
UKERf1JF-X-001	UKERi88H-R1-005	0.84799	0.11487	0.03714	0.04729	11585	993_146442_84415_112321	993_192467_84099_183398	1JF	88H	unrelated	unrelated
UKERf1JF-X-001	UKERiPX7-R1-006	0.92948	0.02729	0.04323	0.02844	11598	993_146442_84415_112321	993_193695_84267_184373	1JF	PX7	unrelated	unrelated
UKERf1JF-X-001	UKERiVK2-R1-005	0.90204	0.05867	0.03929	0.03431	11593	993_146442_84415_112321	993_195936_84095_185528	1JF	VK2	unrelated	unrelated
UKERf1JF-X-001	UKERiVK2-R1-007	0.90039	0.06091	0.0387	0.03458	11601	993_146442_84415_112321	993_195937_84095_185529	1JF	VK2	unrelated	unrelated
UKERf1JF-X-001	UKERiVK2-R1-016	0.90148	0.06017	0.03835	0.03422	11534	993_146442_84415_112321	993_195938_84095_185531	1JF	VK2	unrelated	unrelated
UKERf1JF-X-001	UKERf4AA-X-001	0.94529	0	0.05471	0.02736	11578	993_146442_84415_112321	993_197386_117583_186683	1JF	4AA	unrelated	unrelated
UKERf1JF-X-001	UKERi4AA-R1-006	0.94534	0.00115	0.05351	0.02704	11593	993_146442_84415_112321	993_197387_117583_179682	1JF	4AA	unrelated	unrelated
UKERf1JF-X-001	UKERi82A-R1-002	0.87924	0.07341	0.04735	0.04203	11581	993_146442_84415_112321	993_197448_84102_186824	1JF	82A	unrelated	unrelated
UKERf1JF-X-001	UKERiAY6-R1-003	0.92124	0.02023	0.05853	0.03432	11546	993_146442_84415_112321	993_197450_84098_186858	1JF	AY6	unrelated	unrelated
UKERf1JF-X-001	UKERi82A-R1-001	0.88177	0.07024	0.04799	0.04155	11602	993_146442_84415_112321	993_197452_84102_186859	1JF	82A	unrelated	unrelated
UKERf1JF-X-001	UKERi82A-R1-002	0.8817	0.07088	0.04742	0.04143	11603	993_146442_84415_112321	993_200163_84102_187972	1JF	82A	unrelated	unrelated
UKERf1JF-X-001	UKERiAY6-R1-003	0.9225	0.0196	0.0579	0.03385	11595	993_146442_84415_112321	993_200164_84098_188171	1JF	AY6	unrelated	unrelated
UKERf1JF-X-001	UKERi82A-R1-001	0.8771	0.07688	0.04602	0.04223	11582	993_146442_84415_112321	993_200165_84102_188371	1JF	82A	unrelated	unrelated
UKERf1JF-X-001	UKERi82A-S1-005	0.87524	0.07908	0.04568	0.04261	11593	993_146442_84415_112321	993_200166_84102_188474	1JF	82A	unrelated	unrelated
UKERf1JF-X-001	UKERi82A-S1-004	0.87592	0.07741	0.04667	0.04269	11584	993_146442_84415_112321	993_200167_84102_188475	1JF	82A	unrelated	unrelated
UKERf1JF-X-001	UKERiAY6-R1-004	0.9229	0.01865	0.05844	0.03388	11577	993_146442_84415_112321	993_200168_84098_188613	1JF	AY6	unrelated	unrelated
UKERf1JF-X-001	UKERi82A-S1-022	0.88238	0.06898	0.04864	0.04156	11594	993_146442_84415_112321	993_200169_84102_188614_wdh2	1JF	82A	unrelated	unrelated
UKERf1JF-X-001	UKERi88H-S1-002	0.8443	0.1195	0.0362	0.04798	11579	993_146442_84415_112321	993_200170_84099_188617	1JF	88H	unrelated	unrelated
UKERf1JF-X-001	UKERiPX7-S1-004	0.93241	0.0224	0.04519	0.0282	11600	993_146442_84415_112321	993_200171_84267_188786	1JF	PX7	unrelated	unrelated
UKERf1JF-X-001	UKERiAY6-S1-002	0.92218	0.02003	0.05779	0.0339	11599	993_146442_84415_112321	993_200172_84098_188787	1JF	AY6	unrelated	unrelated
UKERf1JF-X-001	UKERi88H-S1-009	0.84616	0.11769	0.03615	0.0475	11596	993_146442_84415_112321	993_200242_84099_188892_wdh	1JF	88H	unrelated	unrelated
UKERf1JF-X-001	UKERi88H-S1-021	0.84556	0.1196	0.03484	0.04732	11590	993_146442_84415_112321	993_200243_84099_188893_wdh	1JF	88H	unrelated	unrelated
UKERf1JF-X-001	UKERiAY6-R1-004	0.91949	0.02383	0.05668	0.0343	11594	993_146442_84415_112321	993_200643_84098_189178_wdh	1JF	AY6	unrelated	unrelated
UKERf1JF-X-001	UKERp82A-R1-001	0.87994	0.07264	0.04742	0.04187	11599	993_146442_84415_112321	993_203167_84102_189367	1JF	82A	unrelated	unrelated
UKERf1JF-X-001	UKERp82A-R1-002	0.87322	0.08164	0.04514	0.04298	11524	993_146442_84415_112321	993_203168_84102_189368	1JF	82A	unrelated	unrelated
UKERf1JF-X-001	UKERpAY6-R1-003	0.91584	0.02884	0.05532	0.03487	11588	993_146442_84415_112321	993_203169_84098_189433	1JF	AY6	unrelated	unrelated
UKERf1JF-X-001	UKERpAY6-R1-004	0.92275	0.01995	0.0573	0.03364	11579	993_146442_84415_112321	993_203343_84098_191742	1JF	AY6	unrelated	unrelated
UKERf1JF-X-001	UKERfK22-X-001	0.94209	0	0.05792	0.02896	11590	993_146442_84415_112321	993_206160_117631_193655	1JF	K22	unrelated	unrelated
UKERf1JF-X-001	UKERiK22-R1-022	0.87495	0.08767	0.03739	0.04061	11392	993_146442_84415_112321	993_206162_117631_179687	1JF	K22	unrelated	unrelated
UKERf1JF-X-001	UKERi4AA-S1-006	0.94198	0.00648	0.05155	0.02739	11571	993_146442_84415_112321	993_211606_117583_197404	1JF	4AA	unrelated	unrelated
UKERf1JF-X-001	UKERiK22-S1-001	0.94311	0	0.05689	0.02844	11564	993_146442_84415_112321	993_211608_117631_197406	1JF	K22	unrelated	unrelated
UKERf1JF-X-001	UKERiG7G-S1-001	0.93946	0	0.06054	0.03027	11607	993_146442_84415_112321	993_211609_120554_197408	1JF	G7G	unrelated	unrelated
UKERf1JF-X-001	UKERiK22-S1-003	0.94337	0	0.05663	0.02831	11599	993_146442_84415_112321	993_211901_117631_197582	1JF	K22	unrelated	unrelated
UKERf1JF-X-001	UKERiG7G-S1-008	0.93965	0	0.06035	0.03017	11594	993_146442_84415_112321	993_211902_120554_197584	1JF	G7G	unrelated	unrelated
UKERf1JF-X-001	UKERi55O-S1-002	0.93249	0.02045	0.04706	0.02864	11599	993_146442_84415_112321	993_211903_120462_197586	1JF	55O	unrelated	unrelated
UKERf1JF-X-001	UKERfG7G-X-001	0.94099	0	0.05901	0.0295	11578	993_146442_84415_112321	993_211904_120554_197587	1JF	G7G	unrelated	unrelated
UKERf1JF-X-001	UKERi55O-S1-004	0.92751	0.02808	0.04441	0.02923	11584	993_146442_84415_112321	993_212151_120462_197780	1JF	55O	unrelated	unrelated
UKERf1JF-X-001	UKERf55O-X-001	0.93004	0.02296	0.047	0.02924	11591	993_146442_84415_112321	993_212152_120462_197781	1JF	55O	unrelated	unrelated
UKERf1JF-X-001	CT1-X-001	0.90436	0.05114	0.0445	0.03504	11603	993_146442_84415_112321	CTL1_45785_160405(32.3)_Fibroblast	1JF	CT1	unrelated	unrelated
UKERf1JF-X-001	CT1-S1-010	0.89731	0.06123	0.04146	0.03604	11521	993_146442_84415_112321	CTL1_P27315_SiPSC10_P5_160624(32.3)	1JF	CT1	unrelated	unrelated
UKERf1JF-X-001	CT1-S1-011	0.90162	0.05552	0.04287	0.03531	11572	993_146442_84415_112321	CTL1_P27315_SiPSC11_P5_160624(32.3)	1JF	CT1	unrelated	unrelated
UKERf1JF-X-001	UKERiFF2-S1-012	0.93013	0.03396	0.0359	0.02644	11577	993_146442_84415_112321	CTL2_ERF19 E12 P10_160928(32.3)	1JF	FF2	unrelated	unrelated
UKERf1JF-X-001	UKERiFF2-S1-006	0.92316	0.045	0.03184	0.02717	11535	993_146442_84415_112321	CTL2_ERF19 E6 P10_160928(32.3)	1JF	FF2	unrelated	unrelated
UKERf1JF-X-001	UKERfFF2-X-001	0.91623	0.05238	0.0314	0.02879	11544	993_146442_84415_112321	CTL2_ERF19 Fibroblast P6_160928(32.3)	1JF	FF2	unrelated	unrelated
UKERf1JF-X-001	PT1-X-001	0.91149	0.0313	0.05721	0.03643	11604	993_146442_84415_112321	Pt1_45780_160405(32.3)_Fibroblast	1JF	PT1	unrelated	unrelated
UKERf1JF-X-001	PT1-S1-011	0.91369	0.02833	0.05798	0.03607	11576	993_146442_84415_112321	Pt1_P27193_SiPSC11_P5_160624(32.3)	1JF	PT1	unrelated	unrelated
UKERf1JF-X-001	PT1-S1-016	0.91092	0.03092	0.05816	0.03681	11585	993_146442_84415_112321	Pt1_P27193_SiPSC16_P4_160624(32.3)	1JF	PT1	unrelated	unrelated
UKERf1JF-X-001	PT2-X-001	0.95413	0.00732	0.03856	0.02111	11599	993_146442_84415_112321	Pt2_45784_160405(32.3)_Fibroblast	1JF	PT2	unrelated	unrelated
UKERf1JF-X-001	PT2-S1-012	0.94898	0.01609	0.03494	0.02149	11536	993_146442_84415_112321	Pt2_P27301_SiPSC12_P5_160624(32.3)	1JF	PT2	unrelated	unrelated
UKERf1JF-X-001	PT2-S1-009	0.95367	0.00873	0.03759	0.02098	11592	993_146442_84415_112321	Pt2_P27301_SiPSC9_P5_160624(32.3)	1JF	PT2	unrelated	unrelated
UKERfG3G-X-001	UKERi1E4-R1-003	0.93158	0	0.06842	0.03421	11519	993_146443_84615_112662	993_146533_84097_145576	G3G	1E4	unrelated	unrelated
UKERfG3G-X-001	UKERiR66-R1-007	0.90269	0.04791	0.0494	0.03668	11545	993_146443_84615_112662	993_148684_84096_147625	G3G	R66	unrelated	unrelated
UKERfG3G-X-001	UKERiG3G-R1-047	0	0.00131	0.99869	0.49967	11555	993_146443_84615_112662	993_151018_84615_149598	G3G	G3G	duplicate	duplicate
UKERfG3G-X-001	UKERiJ2C-R1-015	0.86962	0.0641	0.06628	0.04917	11558	993_146443_84615_112662	993_166279_109166_161530	G3G	J2C	unrelated	unrelated
UKERfG3G-X-001	UKERiO3H-R1-001	0.92518	0	0.07482	0.03741	11523	993_146443_84615_112662	993_166294_84100_161372	G3G	O3H	unrelated	unrelated
UKERfG3G-X-001	UKERiRJO-R1-003	0.90721	0.04635	0.04644	0.03481	11527	993_146443_84615_112662	993_166295_84618_161664	G3G	RJO	unrelated	unrelated
UKERfG3G-X-001	UKERiO3H-R1-003	0.92535	0	0.07465	0.03732	11554	993_146443_84615_112662	993_166790_84100_161914_wdh	G3G	O3H	unrelated	unrelated
UKERfG3G-X-001	UKERiO3H-R1-005	0.92348	0.0039	0.07261	0.03728	11518	993_146443_84615_112662	993_166791_84100_161915_wdh	G3G	O3H	unrelated	unrelated
UKERfG3G-X-001	UKERiR66-R1-014	0.90214	0.04941	0.04845	0.03658	11552	993_146443_84615_112662	993_166792_84096_161916_wdh	G3G	R66	unrelated	unrelated
UKERfG3G-X-001	UKERiJ2C-R1-012	0.86439	0.07006	0.06556	0.05029	11545	993_146443_84615_112662	993_168596_84414_163479	G3G	J2C	unrelated	unrelated
UKERfG3G-X-001	UKERiRJO-R1-005	0.90468	0.04922	0.0461	0.03536	11546	993_146443_84615_112662	993_169189_84618_163674	G3G	RJO	unrelated	unrelated
UKERfG3G-X-001	UKERiJ2C-R1-003	0.86516	0.06985	0.06498	0.04996	11507	993_146443_84615_112662	993_175212_84414_164203	G3G	J2C	unrelated	unrelated
UKERfG3G-X-001	UKERiRJO-R1-008	0.89047	0.06621	0.04332	0.03821	11435	993_146443_84615_112662	993_178678_84618_172305	G3G	RJO	unrelated	unrelated
UKERfG3G-X-001	UKERi82A-R1-001	0.9365	0.00149	0.062	0.03138	11511	993_146443_84615_112662	993_179555_84102_173013	G3G	82A	unrelated	unrelated
UKERfG3G-X-001	UKERi1JF-R1-011	0.87206	0.07757	0.05037	0.04458	11512	993_146443_84615_112662	993_179556_84415_173016	G3G	1JF	unrelated	unrelated
UKERfG3G-X-001	UKERiM89-R1-002	0.93097	0.01271	0.05632	0.03134	11451	993_146443_84615_112662	993_182521_84617_173544	G3G	M89	unrelated	unrelated
UKERfG3G-X-001	UKERi82A-R1-001	0.9363	0	0.0637	0.03185	11521	993_146443_84615_112662	993_182523_84102_173548	G3G	82A	unrelated	unrelated
UKERfG3G-X-001	UKERi1JF-R1-018	0.88613	0.05817	0.05571	0.0424	11545	993_146443_84615_112662	993_182524_84415_173793	G3G	1JF	unrelated	unrelated
UKERfG3G-X-001	UKERi33Q-R1-002	0.90969	0.06234	0.02797	0.02957	11535	993_146443_84615_112662	993_182525_84266_174004	G3G	33Q	unrelated	unrelated
UKERfG3G-X-001	UKERiAY6-R1-002	0.91989	0.03362	0.04649	0.03165	11550	993_146443_84615_112662	993_182526_84098_174909	G3G	AY6	unrelated	unrelated
UKERfG3G-X-001	UKERiPX7-R1-001	0.95225	0.00442	0.04333	0.02277	11534	993_146443_84615_112662	993_182527_84267_174911	G3G	PX7	unrelated	unrelated
UKERfG3G-X-001	UKERi88H-R1-001	0.91065	0.03003	0.05931	0.03716	11549	993_146443_84615_112662	993_182528_84099_174913	G3G	88H	unrelated	unrelated
UKERfG3G-X-001	UKERiAY6-R1-003	0.9179	0.03602	0.04608	0.03205	11549	993_146443_84615_112662	993_183197_84098_175678	G3G	AY6	unrelated	unrelated
UKERfG3G-X-001	UKERi88H-R1-002	0.90839	0.03308	0.05853	0.03753	11512	993_146443_84615_112662	993_183198_84099_175684	G3G	88H	unrelated	unrelated
UKERfG3G-X-001	UKERiPX7-R1-002	0.95509	0	0.04491	0.02246	11549	993_146443_84615_112662	993_183199_84267_175747	G3G	PX7	unrelated	unrelated
UKERfG3G-X-001	UKERi82A-R1-002	0.93649	0	0.06351	0.03176	11537	993_146443_84615_112662	993_183200_84102_175748	G3G	82A	unrelated	unrelated
UKERfG3G-X-001	UKERiM89-R1-005	0.93462	0.00922	0.05616	0.03039	11547	993_146443_84615_112662	993_184721_84617_177305	G3G	M89	unrelated	unrelated
UKERfG3G-X-001	UKERiM89-R1-006	0.93431	0.0089	0.05679	0.03062	11538	993_146443_84615_112662	993_186502_84617_178482	G3G	M89	unrelated	unrelated
UKERfG3G-X-001	UKERiPX7-R1-003	0.95494	0.00126	0.0438	0.02221	11514	993_146443_84615_112662	993_186503_84267_178483	G3G	PX7	unrelated	unrelated
UKERfG3G-X-001	UKERi1JF-R1-002	0.88731	0.05763	0.05505	0.04194	11543	993_146443_84615_112662	993_187879_84415_179336	G3G	1JF	unrelated	unrelated
UKERfG3G-X-001	UKERiC99-R1-008	0.9054	0.04299	0.05161	0.03655	11550	993_146443_84615_112662	993_187880_84094_179338	G3G	C99	unrelated	unrelated
UKERfG3G-X-001	UKERiC99-R1-007	0.90716	0.04102	0.05183	0.03617	11554	993_146443_84615_112662	993_187881_84094_179453	G3G	C99	unrelated	unrelated
UKERfG3G-X-001	UKERiAY6-R1-004	0.91726	0.0381	0.04464	0.03184	11544	993_146443_84615_112662	993_187882_84098_179457	G3G	AY6	unrelated	unrelated
UKERfG3G-X-001	UKERi1E4-R1-016	0.93008	0	0.06992	0.03496	11556	993_146443_84615_112662	993_188081_84097_179681	G3G	1E4	unrelated	unrelated
UKERfG3G-X-001	UKERi33Q-R1-016	0.91281	0.05709	0.0301	0.02932	11561	993_146443_84615_112662	993_188082_84266_179685	G3G	33Q	unrelated	unrelated
UKERfG3G-X-001	UKERi33Q-R1-106	0.91471	0.05464	0.03065	0.02898	11550	993_146443_84615_112662	993_190152_84266_181266	G3G	33Q	unrelated	unrelated
UKERfG3G-X-001	UKERiAY6-R1-005	0.92013	0.03363	0.04625	0.03153	11547	993_146443_84615_112662	993_190153_84098_181334	G3G	AY6	unrelated	unrelated
UKERfG3G-X-001	UKERi82A-R1-003	0.93629	0	0.06371	0.03186	11556	993_146443_84615_112662	993_190154_84102_181337	G3G	82A	unrelated	unrelated
UKERfG3G-X-001	UKERiG3G-R1-039	0	0.00196	0.99804	0.49951	11557	993_146443_84615_112662	993_190857_84615_181754	G3G	G3G	duplicate	duplicate
UKERfG3G-X-001	UKERiAY6-R1-006	0.92196	0.03122	0.04682	0.03122	11550	993_146443_84615_112662	993_192465_84098_183395	G3G	AY6	unrelated	unrelated
UKERfG3G-X-001	UKERiPX7-R1-005	0.95576	0	0.04424	0.02212	11551	993_146443_84615_112662	993_192466_84267_183397	G3G	PX7	unrelated	unrelated
UKERfG3G-X-001	UKERi88H-R1-005	0.90937	0.03115	0.05948	0.03753	11539	993_146443_84615_112662	993_192467_84099_183398	G3G	88H	unrelated	unrelated
UKERfG3G-X-001	UKERiPX7-R1-006	0.95493	0	0.04507	0.02253	11551	993_146443_84615_112662	993_193695_84267_184373	G3G	PX7	unrelated	unrelated
UKERfG3G-X-001	UKERiVK2-R1-005	0.94099	0.00203	0.05698	0.029	11545	993_146443_84615_112662	993_195936_84095_185528	G3G	VK2	unrelated	unrelated
UKERfG3G-X-001	UKERiVK2-R1-007	0.9374	0.00606	0.05654	0.02979	11551	993_146443_84615_112662	993_195937_84095_185529	G3G	VK2	unrelated	unrelated
UKERfG3G-X-001	UKERiVK2-R1-016	0.93742	0.00971	0.05287	0.02886	11487	993_146443_84615_112662	993_195938_84095_185531	G3G	VK2	unrelated	unrelated
UKERfG3G-X-001	UKERf4AA-X-001	0.90905	0.02518	0.06578	0.03918	11530	993_146443_84615_112662	993_197386_117583_186683	G3G	4AA	unrelated	unrelated
UKERfG3G-X-001	UKERi4AA-R1-006	0.91591	0.01555	0.06854	0.03816	11548	993_146443_84615_112662	993_197387_117583_179682	G3G	4AA	unrelated	unrelated
UKERfG3G-X-001	UKERi82A-R1-002	0.93655	0.0004	0.06306	0.03163	11536	993_146443_84615_112662	993_197448_84102_186824	G3G	82A	unrelated	unrelated
UKERfG3G-X-001	UKERiAY6-R1-003	0.91302	0.04206	0.04492	0.03298	11506	993_146443_84615_112662	993_197450_84098_186858	G3G	AY6	unrelated	unrelated
UKERfG3G-X-001	UKERi82A-R1-001	0.93715	0.00061	0.06223	0.03127	11554	993_146443_84615_112662	993_197452_84102_186859	G3G	82A	unrelated	unrelated
UKERfG3G-X-001	UKERi82A-R1-002	0.93645	0	0.06355	0.03177	11559	993_146443_84615_112662	993_200163_84102_187972	G3G	82A	unrelated	unrelated
UKERfG3G-X-001	UKERiAY6-R1-003	0.91702	0.03701	0.04597	0.03224	11547	993_146443_84615_112662	993_200164_84098_188171	G3G	AY6	unrelated	unrelated
UKERfG3G-X-001	UKERi82A-R1-001	0.93535	0.00291	0.06175	0.0316	11538	993_146443_84615_112662	993_200165_84102_188371	G3G	82A	unrelated	unrelated
UKERfG3G-X-001	UKERi82A-S1-005	0.93549	0.00192	0.06259	0.03177	11549	993_146443_84615_112662	993_200166_84102_188474	G3G	82A	unrelated	unrelated
UKERfG3G-X-001	UKERi82A-S1-004	0.9363	0.00105	0.06265	0.03159	11539	993_146443_84615_112662	993_200167_84102_188475	G3G	82A	unrelated	unrelated
UKERfG3G-X-001	UKERiAY6-R1-004	0.91925	0.03454	0.0462	0.03174	11532	993_146443_84615_112662	993_200168_84098_188613	G3G	AY6	unrelated	unrelated
UKERfG3G-X-001	UKERi82A-S1-022	0.93734	0	0.06266	0.03133	11544	993_146443_84615_112662	993_200169_84102_188614_wdh2	G3G	82A	unrelated	unrelated
UKERfG3G-X-001	UKERi88H-S1-002	0.91375	0.02396	0.06229	0.03713	11536	993_146443_84615_112662	993_200170_84099_188617	G3G	88H	unrelated	unrelated
UKERfG3G-X-001	UKERiPX7-S1-004	0.95496	0	0.04504	0.02252	11553	993_146443_84615_112662	993_200171_84267_188786	G3G	PX7	unrelated	unrelated
UKERfG3G-X-001	UKERiAY6-S1-002	0.92052	0.03262	0.04685	0.03158	11555	993_146443_84615_112662	993_200172_84098_188787	G3G	AY6	unrelated	unrelated
UKERfG3G-X-001	UKERi88H-S1-009	0.91344	0.02556	0.061	0.03689	11553	993_146443_84615_112662	993_200242_84099_188892_wdh	G3G	88H	unrelated	unrelated
UKERfG3G-X-001	UKERi88H-S1-021	0.91312	0.02525	0.06163	0.03713	11544	993_146443_84615_112662	993_200243_84099_188893_wdh	G3G	88H	unrelated	unrelated
UKERfG3G-X-001	UKERiAY6-R1-004	0.92132	0.03243	0.04624	0.03123	11545	993_146443_84615_112662	993_200643_84098_189178_wdh	G3G	AY6	unrelated	unrelated
UKERfG3G-X-001	UKERp82A-R1-001	0.93698	0	0.06302	0.03151	11556	993_146443_84615_112662	993_203167_84102_189367	G3G	82A	unrelated	unrelated
UKERfG3G-X-001	UKERp82A-R1-002	0.9323	0.00566	0.06204	0.03244	11486	993_146443_84615_112662	993_203168_84102_189368	G3G	82A	unrelated	unrelated
UKERfG3G-X-001	UKERpAY6-R1-003	0.91846	0.03669	0.04485	0.0316	11542	993_146443_84615_112662	993_203169_84098_189433	G3G	AY6	unrelated	unrelated
UKERfG3G-X-001	UKERpAY6-R1-004	0.91606	0.03901	0.04492	0.03221	11533	993_146443_84615_112662	993_203343_84098_191742	G3G	AY6	unrelated	unrelated
UKERfG3G-X-001	UKERfK22-X-001	0.93671	0	0.06329	0.03164	11547	993_146443_84615_112662	993_206160_117631_193655	G3G	K22	unrelated	unrelated
UKERfG3G-X-001	UKERiK22-R1-022	0.87292	0.08367	0.04341	0.04262	11350	993_146443_84615_112662	993_206162_117631_179687	G3G	K22	unrelated	unrelated
UKERfG3G-X-001	UKERi4AA-S1-006	0.91255	0.02137	0.06608	0.03838	11525	993_146443_84615_112662	993_211606_117583_197404	G3G	4AA	unrelated	unrelated
UKERfG3G-X-001	UKERiK22-S1-001	0.93638	0	0.06362	0.03181	11516	993_146443_84615_112662	993_211608_117631_197406	G3G	K22	unrelated	unrelated
UKERfG3G-X-001	UKERiG7G-S1-001	0.92331	0.02053	0.05616	0.03321	11559	993_146443_84615_112662	993_211609_120554_197408	G3G	G7G	unrelated	unrelated
UKERfG3G-X-001	UKERiK22-S1-003	0.93586	0	0.06414	0.03207	11550	993_146443_84615_112662	993_211901_117631_197582	G3G	K22	unrelated	unrelated
UKERfG3G-X-001	UKERiG7G-S1-008	0.92315	0.0211	0.05575	0.03315	11548	993_146443_84615_112662	993_211902_120554_197584	G3G	G7G	unrelated	unrelated
UKERfG3G-X-001	UKERi55O-S1-002	0.91782	0.0358	0.04638	0.03214	11550	993_146443_84615_112662	993_211903_120462_197586	G3G	55O	unrelated	unrelated
UKERfG3G-X-001	UKERfG7G-X-001	0.92045	0.02419	0.05536	0.03373	11530	993_146443_84615_112662	993_211904_120554_197587	G3G	G7G	unrelated	unrelated
UKERfG3G-X-001	UKERi55O-S1-004	0.9179	0.03617	0.04593	0.03201	11536	993_146443_84615_112662	993_212151_120462_197780	G3G	55O	unrelated	unrelated
UKERfG3G-X-001	UKERf55O-X-001	0.91758	0.03572	0.0467	0.03228	11540	993_146443_84615_112662	993_212152_120462_197781	G3G	55O	unrelated	unrelated
UKERfG3G-X-001	CT1-X-001	0.90064	0.06777	0.03159	0.03274	11558	993_146443_84615_112662	CTL1_45785_160405(32.3)_Fibroblast	G3G	CT1	unrelated	unrelated
UKERfG3G-X-001	CT1-S1-010	0.88953	0.08308	0.0274	0.03447	11474	993_146443_84615_112662	CTL1_P27315_SiPSC10_P5_160624(32.3)	G3G	CT1	unrelated	unrelated
UKERfG3G-X-001	CT1-S1-011	0.89477	0.07669	0.02854	0.03344	11527	993_146443_84615_112662	CTL1_P27315_SiPSC11_P5_160624(32.3)	G3G	CT1	unrelated	unrelated
UKERfG3G-X-001	UKERiFF2-S1-012	0.94292	0.02722	0.02986	0.02173	11534	993_146443_84615_112662	CTL2_ERF19 E12 P10_160928(32.3)	G3G	FF2	unrelated	unrelated
UKERfG3G-X-001	UKERiFF2-S1-006	0.93493	0.03925	0.02582	0.02272	11492	993_146443_84615_112662	CTL2_ERF19 E6 P10_160928(32.3)	G3G	FF2	unrelated	unrelated
UKERfG3G-X-001	UKERfFF2-X-001	0.93956	0.03343	0.02701	0.02186	11499	993_146443_84615_112662	CTL2_ERF19 Fibroblast P6_160928(32.3)	G3G	FF2	unrelated	unrelated
UKERfG3G-X-001	PT1-X-001	0.8872	0.0803	0.03251	0.03633	11558	993_146443_84615_112662	Pt1_45780_160405(32.3)_Fibroblast	G3G	PT1	unrelated	unrelated
UKERfG3G-X-001	PT1-S1-011	0.88816	0.07775	0.03409	0.03648	11532	993_146443_84615_112662	Pt1_P27193_SiPSC11_P5_160624(32.3)	G3G	PT1	unrelated	unrelated
UKERfG3G-X-001	PT1-S1-016	0.88843	0.07823	0.03335	0.03623	11542	993_146443_84615_112662	Pt1_P27193_SiPSC16_P4_160624(32.3)	G3G	PT1	unrelated	unrelated
UKERfG3G-X-001	PT2-X-001	0.92148	0.03926	0.03926	0.02945	11556	993_146443_84615_112662	Pt2_45784_160405(32.3)_Fibroblast	G3G	PT2	unrelated	unrelated
UKERfG3G-X-001	PT2-S1-012	0.91437	0.04891	0.03672	0.03059	11489	993_146443_84615_112662	Pt2_P27301_SiPSC12_P5_160624(32.3)	G3G	PT2	unrelated	unrelated
UKERfG3G-X-001	PT2-S1-009	0.92029	0.04191	0.0378	0.02938	11545	993_146443_84615_112662	Pt2_P27301_SiPSC9_P5_160624(32.3)	G3G	PT2	unrelated	unrelated
UKERi1E4-R1-003	UKERiR66-R1-007	0.90465	0.03526	0.06009	0.03886	11586	993_146533_84097_145576	993_148684_84096_147625	1E4	R66	unrelated	unrelated
UKERi1E4-R1-003	UKERiG3G-R1-047	0.93066	0	0.06934	0.03467	11590	993_146533_84097_145576	993_151018_84615_149598	1E4	G3G	unrelated	unrelated
UKERi1E4-R1-003	UKERiJ2C-R1-015	0.89635	0.07956	0.02409	0.03194	11600	993_146533_84097_145576	993_166279_109166_161530	1E4	J2C	unrelated	unrelated
UKERi1E4-R1-003	UKERiO3H-R1-001	0.90351	0.04132	0.05517	0.03792	11561	993_146533_84097_145576	993_166294_84100_161372	1E4	O3H	unrelated	unrelated
UKERi1E4-R1-003	UKERiRJO-R1-003	0.93197	0.01779	0.05024	0.02957	11567	993_146533_84097_145576	993_166295_84618_161664	1E4	RJO	unrelated	unrelated
UKERi1E4-R1-003	UKERiO3H-R1-003	0.90736	0.03687	0.05578	0.03711	11591	993_146533_84097_145576	993_166790_84100_161914_wdh	1E4	O3H	unrelated	unrelated
UKERi1E4-R1-003	UKERiO3H-R1-005	0.90183	0.0433	0.05487	0.03826	11556	993_146533_84097_145576	993_166791_84100_161915_wdh	1E4	O3H	unrelated	unrelated
UKERi1E4-R1-003	UKERiR66-R1-014	0.89942	0.04231	0.05827	0.03971	11587	993_146533_84097_145576	993_166792_84096_161916_wdh	1E4	R66	unrelated	unrelated
UKERi1E4-R1-003	UKERiJ2C-R1-012	0.89457	0.08088	0.02456	0.0325	11583	993_146533_84097_145576	993_168596_84414_163479	1E4	J2C	unrelated	unrelated
UKERi1E4-R1-003	UKERiRJO-R1-005	0.93441	0.01363	0.05196	0.02939	11588	993_146533_84097_145576	993_169189_84618_163674	1E4	RJO	unrelated	unrelated
UKERi1E4-R1-003	UKERiJ2C-R1-003	0.89034	0.08627	0.02338	0.03326	11544	993_146533_84097_145576	993_175212_84414_164203	1E4	J2C	unrelated	unrelated
UKERi1E4-R1-003	UKERiRJO-R1-008	0.92406	0.02859	0.04735	0.03082	11472	993_146533_84097_145576	993_178678_84618_172305	1E4	RJO	unrelated	unrelated
UKERi1E4-R1-003	UKERi82A-R1-001	0.92983	0	0.07017	0.03508	11552	993_146533_84097_145576	993_179555_84102_173013	1E4	82A	unrelated	unrelated
UKERi1E4-R1-003	UKERi1JF-R1-011	0.89888	0.06453	0.03658	0.03443	11554	993_146533_84097_145576	993_179556_84415_173016	1E4	1JF	unrelated	unrelated
UKERi1E4-R1-003	UKERiM89-R1-002	0.93069	0.00861	0.0607	0.0325	11493	993_146533_84097_145576	993_182521_84617_173544	1E4	M89	unrelated	unrelated
UKERi1E4-R1-003	UKERi82A-R1-001	0.92957	0	0.07043	0.03522	11563	993_146533_84097_145576	993_182523_84102_173548	1E4	82A	unrelated	unrelated
UKERi1E4-R1-003	UKERi1JF-R1-018	0.9045	0.05761	0.0379	0.03335	11588	993_146533_84097_145576	993_182524_84415_173793	1E4	1JF	unrelated	unrelated
UKERi1E4-R1-003	UKERi33Q-R1-002	0.92815	0.0218	0.05005	0.03048	11576	993_146533_84097_145576	993_182525_84266_174004	1E4	33Q	unrelated	unrelated
UKERi1E4-R1-003	UKERiAY6-R1-002	0.9022	0.0359	0.0619	0.03993	11591	993_146533_84097_145576	993_182526_84098_174909	1E4	AY6	unrelated	unrelated
UKERi1E4-R1-003	UKERiPX7-R1-001	0.90623	0.06623	0.02754	0.03033	11579	993_146533_84097_145576	993_182527_84267_174911	1E4	PX7	unrelated	unrelated
UKERi1E4-R1-003	UKERi88H-R1-001	0.90426	0.0487	0.04704	0.03569	11591	993_146533_84097_145576	993_182528_84099_174913	1E4	88H	unrelated	unrelated
UKERi1E4-R1-003	UKERiAY6-R1-003	0.90236	0.0359	0.06174	0.03985	11589	993_146533_84097_145576	993_183197_84098_175678	1E4	AY6	unrelated	unrelated
UKERi1E4-R1-003	UKERi88H-R1-002	0.89927	0.05411	0.04662	0.03684	11549	993_146533_84097_145576	993_183198_84099_175684	1E4	88H	unrelated	unrelated
UKERi1E4-R1-003	UKERiPX7-R1-002	0.90942	0.06312	0.02746	0.02951	11591	993_146533_84097_145576	993_183199_84267_175747	1E4	PX7	unrelated	unrelated
UKERi1E4-R1-003	UKERi82A-R1-002	0.92792	0	0.07208	0.03604	11578	993_146533_84097_145576	993_183200_84102_175748	1E4	82A	unrelated	unrelated
UKERi1E4-R1-003	UKERiM89-R1-005	0.93563	0	0.06437	0.03218	11590	993_146533_84097_145576	993_184721_84617_177305	1E4	M89	unrelated	unrelated
UKERi1E4-R1-003	UKERiM89-R1-006	0.93601	0	0.06399	0.03199	11577	993_146533_84097_145576	993_186502_84617_178482	1E4	M89	unrelated	unrelated
UKERi1E4-R1-003	UKERiPX7-R1-003	0.9055	0.06785	0.02665	0.03029	11562	993_146533_84097_145576	993_186503_84267_178483	1E4	PX7	unrelated	unrelated
UKERi1E4-R1-003	UKERi1JF-R1-002	0.90672	0.05371	0.03958	0.03322	11586	993_146533_84097_145576	993_187879_84415_179336	1E4	1JF	unrelated	unrelated
UKERi1E4-R1-003	UKERiC99-R1-008	0.84041	0.1043	0.05529	0.05372	11590	993_146533_84097_145576	993_187880_84094_179338	1E4	C99	unrelated	unrelated
UKERi1E4-R1-003	UKERiC99-R1-007	0.84225	0.10211	0.05564	0.05335	11593	993_146533_84097_145576	993_187881_84094_179453	1E4	C99	unrelated	unrelated
UKERi1E4-R1-003	UKERiAY6-R1-004	0.90465	0.03244	0.06291	0.03956	11586	993_146533_84097_145576	993_187882_84098_179457	1E4	AY6	unrelated	unrelated
UKERi1E4-R1-003	UKERi1E4-R1-016	0	0.00282	0.99718	0.4993	11597	993_146533_84097_145576	993_188081_84097_179681	1E4	1E4	duplicate	duplicate
UKERi1E4-R1-003	UKERi33Q-R1-016	0.93138	0.01818	0.05045	0.02977	11600	993_146533_84097_145576	993_188082_84266_179685	1E4	33Q	unrelated	unrelated
UKERi1E4-R1-003	UKERi33Q-R1-106	0.93329	0.0157	0.05101	0.02943	11589	993_146533_84097_145576	993_190152_84266_181266	1E4	33Q	unrelated	unrelated
UKERi1E4-R1-003	UKERiAY6-R1-005	0.90576	0.03103	0.06321	0.03936	11585	993_146533_84097_145576	993_190153_84098_181334	1E4	AY6	unrelated	unrelated
UKERi1E4-R1-003	UKERi82A-R1-003	0.92786	0	0.07214	0.03607	11597	993_146533_84097_145576	993_190154_84102_181337	1E4	82A	unrelated	unrelated
UKERi1E4-R1-003	UKERiG3G-R1-039	0.93074	0	0.06926	0.03463	11594	993_146533_84097_145576	993_190857_84615_181754	1E4	G3G	unrelated	unrelated
UKERi1E4-R1-003	UKERiAY6-R1-006	0.90553	0.03167	0.0628	0.03932	11588	993_146533_84097_145576	993_192465_84098_183395	1E4	AY6	unrelated	unrelated
UKERi1E4-R1-003	UKERiPX7-R1-005	0.90728	0.06529	0.02743	0.03004	11592	993_146533_84097_145576	993_192466_84267_183397	1E4	PX7	unrelated	unrelated
UKERi1E4-R1-003	UKERi88H-R1-005	0.90091	0.052	0.04709	0.03654	11581	993_146533_84097_145576	993_192467_84099_183398	1E4	88H	unrelated	unrelated
UKERi1E4-R1-003	UKERiPX7-R1-006	0.90514	0.06767	0.02719	0.03051	11593	993_146533_84097_145576	993_193695_84267_184373	1E4	PX7	unrelated	unrelated
UKERi1E4-R1-003	UKERiVK2-R1-005	0.94154	0.00636	0.0521	0.02764	11589	993_146533_84097_145576	993_195936_84095_185528	1E4	VK2	unrelated	unrelated
UKERi1E4-R1-003	UKERiVK2-R1-007	0.93956	0.00853	0.05191	0.02809	11588	993_146533_84097_145576	993_195937_84095_185529	1E4	VK2	unrelated	unrelated
UKERi1E4-R1-003	UKERiVK2-R1-016	0.9364	0.01251	0.05109	0.02867	11525	993_146533_84097_145576	993_195938_84095_185531	1E4	VK2	unrelated	unrelated
UKERi1E4-R1-003	UKERf4AA-X-001	0.8924	0.05933	0.04827	0.03897	11571	993_146533_84097_145576	993_197386_117583_186683	1E4	4AA	unrelated	unrelated
UKERi1E4-R1-003	UKERi4AA-R1-006	0.89625	0.05501	0.04874	0.03812	11588	993_146533_84097_145576	993_197387_117583_179682	1E4	4AA	unrelated	unrelated
UKERi1E4-R1-003	UKERi82A-R1-002	0.92997	0	0.07003	0.03502	11575	993_146533_84097_145576	993_197448_84102_186824	1E4	82A	unrelated	unrelated
UKERi1E4-R1-003	UKERiAY6-R1-003	0.89909	0.04141	0.0595	0.0401	11538	993_146533_84097_145576	993_197450_84098_186858	1E4	AY6	unrelated	unrelated
UKERi1E4-R1-003	UKERi82A-R1-001	0.92887	0	0.07113	0.03556	11593	993_146533_84097_145576	993_197452_84102_186859	1E4	82A	unrelated	unrelated
UKERi1E4-R1-003	UKERi82A-R1-002	0.92821	0	0.07179	0.0359	11597	993_146533_84097_145576	993_200163_84102_187972	1E4	82A	unrelated	unrelated
UKERi1E4-R1-003	UKERiAY6-R1-003	0.90743	0.02971	0.06286	0.03886	11590	993_146533_84097_145576	993_200164_84098_188171	1E4	AY6	unrelated	unrelated
UKERi1E4-R1-003	UKERi82A-R1-001	0.92921	0	0.07079	0.03539	11576	993_146533_84097_145576	993_200165_84102_188371	1E4	82A	unrelated	unrelated
UKERi1E4-R1-003	UKERi82A-S1-005	0.9295	0	0.0705	0.03525	11586	993_146533_84097_145576	993_200166_84102_188474	1E4	82A	unrelated	unrelated
UKERi1E4-R1-003	UKERi82A-S1-004	0.92874	0	0.07126	0.03563	11576	993_146533_84097_145576	993_200167_84102_188475	1E4	82A	unrelated	unrelated
UKERi1E4-R1-003	UKERiAY6-R1-004	0.90471	0.03215	0.06314	0.03961	11572	993_146533_84097_145576	993_200168_84098_188613	1E4	AY6	unrelated	unrelated
UKERi1E4-R1-003	UKERi82A-S1-022	0.92793	0	0.07207	0.03603	11587	993_146533_84097_145576	993_200169_84102_188614_wdh2	1E4	82A	unrelated	unrelated
UKERi1E4-R1-003	UKERi88H-S1-002	0.89565	0.05923	0.04512	0.03737	11569	993_146533_84097_145576	993_200170_84099_188617	1E4	88H	unrelated	unrelated
UKERi1E4-R1-003	UKERiPX7-S1-004	0.91021	0.06256	0.02722	0.02925	11594	993_146533_84097_145576	993_200171_84267_188786	1E4	PX7	unrelated	unrelated
UKERi1E4-R1-003	UKERiAY6-S1-002	0.90736	0.02949	0.06315	0.03895	11591	993_146533_84097_145576	993_200172_84098_188787	1E4	AY6	unrelated	unrelated
UKERi1E4-R1-003	UKERi88H-S1-009	0.90006	0.05325	0.04669	0.03666	11592	993_146533_84097_145576	993_200242_84099_188892_wdh	1E4	88H	unrelated	unrelated
UKERi1E4-R1-003	UKERi88H-S1-021	0.90179	0.05145	0.04676	0.03624	11583	993_146533_84097_145576	993_200243_84099_188893_wdh	1E4	88H	unrelated	unrelated
UKERi1E4-R1-003	UKERiAY6-R1-004	0.90481	0.03266	0.06253	0.03943	11584	993_146533_84097_145576	993_200643_84098_189178_wdh	1E4	AY6	unrelated	unrelated
UKERi1E4-R1-003	UKERp82A-R1-001	0.92848	0	0.07152	0.03576	11592	993_146533_84097_145576	993_203167_84102_189367	1E4	82A	unrelated	unrelated
UKERi1E4-R1-003	UKERp82A-R1-002	0.93186	0	0.06814	0.03407	11518	993_146533_84097_145576	993_203168_84102_189368	1E4	82A	unrelated	unrelated
UKERi1E4-R1-003	UKERpAY6-R1-003	0.90417	0.03387	0.06196	0.03945	11579	993_146533_84097_145576	993_203169_84098_189433	1E4	AY6	unrelated	unrelated
UKERi1E4-R1-003	UKERpAY6-R1-004	0.90582	0.03161	0.06257	0.03919	11571	993_146533_84097_145576	993_203343_84098_191742	1E4	AY6	unrelated	unrelated
UKERi1E4-R1-003	UKERfK22-X-001	0.92845	0	0.07155	0.03578	11580	993_146533_84097_145576	993_206160_117631_193655	1E4	K22	unrelated	unrelated
UKERi1E4-R1-003	UKERiK22-R1-022	0.87766	0.0663	0.05604	0.0446	11384	993_146533_84097_145576	993_206162_117631_179687	1E4	K22	unrelated	unrelated
UKERi1E4-R1-003	UKERi4AA-S1-006	0.89619	0.05731	0.0465	0.03758	11562	993_146533_84097_145576	993_211606_117583_197404	1E4	4AA	unrelated	unrelated
UKERi1E4-R1-003	UKERiK22-S1-001	0.93124	0	0.06876	0.03438	11557	993_146533_84097_145576	993_211608_117631_197406	1E4	K22	unrelated	unrelated
UKERi1E4-R1-003	UKERiG7G-S1-001	0.93043	0.00701	0.06256	0.03303	11599	993_146533_84097_145576	993_211609_120554_197408	1E4	G7G	unrelated	unrelated
UKERi1E4-R1-003	UKERiK22-S1-003	0.92931	0	0.07069	0.03534	11589	993_146533_84097_145576	993_211901_117631_197582	1E4	K22	unrelated	unrelated
UKERi1E4-R1-003	UKERiG7G-S1-008	0.92822	0.00973	0.06205	0.03346	11588	993_146533_84097_145576	993_211902_120554_197584	1E4	G7G	unrelated	unrelated
UKERi1E4-R1-003	UKERi55O-S1-002	0.92591	0.02232	0.05177	0.03146	11591	993_146533_84097_145576	993_211903_120462_197586	1E4	55O	unrelated	unrelated
UKERi1E4-R1-003	UKERfG7G-X-001	0.92227	0.0179	0.05983	0.03439	11572	993_146533_84097_145576	993_211904_120554_197587	1E4	G7G	unrelated	unrelated
UKERi1E4-R1-003	UKERi55O-S1-004	0.92505	0.02452	0.05043	0.03135	11576	993_146533_84097_145576	993_212151_120462_197780	1E4	55O	unrelated	unrelated
UKERi1E4-R1-003	UKERf55O-X-001	0.92251	0.02842	0.04908	0.03164	11582	993_146533_84097_145576	993_212152_120462_197781	1E4	55O	unrelated	unrelated
UKERi1E4-R1-003	CT1-X-001	0.9007	0.04076	0.05854	0.03946	11597	993_146533_84097_145576	CTL1_45785_160405(32.3)_Fibroblast	1E4	CT1	unrelated	unrelated
UKERi1E4-R1-003	CT1-S1-010	0.88932	0.05536	0.05532	0.0415	11517	993_146533_84097_145576	CTL1_P27315_SiPSC10_P5_160624(32.3)	1E4	CT1	unrelated	unrelated
UKERi1E4-R1-003	CT1-S1-011	0.89374	0.04989	0.05637	0.04066	11567	993_146533_84097_145576	CTL1_P27315_SiPSC11_P5_160624(32.3)	1E4	CT1	unrelated	unrelated
UKERi1E4-R1-003	UKERiFF2-S1-012	0.92915	0	0.07085	0.03543	11574	993_146533_84097_145576	CTL2_ERF19 E12 P10_160928(32.3)	1E4	FF2	unrelated	unrelated
UKERi1E4-R1-003	UKERiFF2-S1-006	0.93079	0	0.06921	0.03461	11531	993_146533_84097_145576	CTL2_ERF19 E6 P10_160928(32.3)	1E4	FF2	unrelated	unrelated
UKERi1E4-R1-003	UKERfFF2-X-001	0.93531	0	0.06469	0.03235	11534	993_146533_84097_145576	CTL2_ERF19 Fibroblast P6_160928(32.3)	1E4	FF2	unrelated	unrelated
UKERi1E4-R1-003	PT1-X-001	0.88723	0.04521	0.06756	0.04508	11598	993_146533_84097_145576	Pt1_45780_160405(32.3)_Fibroblast	1E4	PT1	unrelated	unrelated
UKERi1E4-R1-003	PT1-S1-011	0.88739	0.04489	0.06772	0.04508	11569	993_146533_84097_145576	Pt1_P27193_SiPSC11_P5_160624(32.3)	1E4	PT1	unrelated	unrelated
UKERi1E4-R1-003	PT1-S1-016	0.88631	0.04484	0.06885	0.04563	11583	993_146533_84097_145576	Pt1_P27193_SiPSC16_P4_160624(32.3)	1E4	PT1	unrelated	unrelated
UKERi1E4-R1-003	PT2-X-001	0.94159	0	0.05841	0.0292	11592	993_146533_84097_145576	Pt2_45784_160405(32.3)_Fibroblast	1E4	PT2	unrelated	unrelated
UKERi1E4-R1-003	PT2-S1-012	0.94335	0	0.05665	0.02832	11534	993_146533_84097_145576	Pt2_P27301_SiPSC12_P5_160624(32.3)	1E4	PT2	unrelated	unrelated
UKERi1E4-R1-003	PT2-S1-009	0.94254	0	0.05746	0.02873	11585	993_146533_84097_145576	Pt2_P27301_SiPSC9_P5_160624(32.3)	1E4	PT2	unrelated	unrelated
UKERiR66-R1-007	UKERiG3G-R1-047	0.9115	0.03873	0.04977	0.03457	11617	993_148684_84096_147625	993_151018_84615_149598	R66	G3G	unrelated	unrelated
UKERiR66-R1-007	UKERiJ2C-R1-015	0.89213	0.07461	0.03325	0.03528	11628	993_148684_84096_147625	993_166279_109166_161530	R66	J2C	unrelated	unrelated
UKERiR66-R1-007	UKERiO3H-R1-001	0.86729	0.09626	0.03645	0.04229	11589	993_148684_84096_147625	993_166294_84100_161372	R66	O3H	unrelated	unrelated
UKERiR66-R1-007	UKERiRJO-R1-003	0.93908	0.00744	0.05348	0.0286	11594	993_148684_84096_147625	993_166295_84618_161664	R66	RJO	unrelated	unrelated
UKERiR66-R1-007	UKERiO3H-R1-003	0.87027	0.09288	0.03685	0.04164	11618	993_148684_84096_147625	993_166790_84100_161914_wdh	R66	O3H	unrelated	unrelated
UKERiR66-R1-007	UKERiO3H-R1-005	0.86553	0.09934	0.03513	0.0424	11585	993_148684_84096_147625	993_166791_84100_161915_wdh	R66	O3H	unrelated	unrelated
UKERiR66-R1-007	UKERiR66-R1-014	0	0.00022	0.99978	0.49995	11621	993_148684_84096_147625	993_166792_84096_161916_wdh	R66	R66	duplicate	duplicate
UKERiR66-R1-007	UKERiJ2C-R1-012	0.8849	0.08358	0.03152	0.03665	11615	993_148684_84096_147625	993_168596_84414_163479	R66	J2C	unrelated	unrelated
UKERiR66-R1-007	UKERiRJO-R1-005	0.94236	0.00212	0.05552	0.02829	11617	993_148684_84096_147625	993_169189_84618_163674	R66	RJO	unrelated	unrelated
UKERiR66-R1-007	UKERiJ2C-R1-003	0.88406	0.08389	0.03205	0.037	11572	993_148684_84096_147625	993_175212_84414_164203	R66	J2C	unrelated	unrelated
UKERiR66-R1-007	UKERiRJO-R1-008	0.93132	0.01769	0.05099	0.02992	11498	993_148684_84096_147625	993_178678_84618_172305	R66	RJO	unrelated	unrelated
UKERiR66-R1-007	UKERi82A-R1-001	0.88566	0.06104	0.0533	0.04191	11578	993_148684_84096_147625	993_179555_84102_173013	R66	82A	unrelated	unrelated
UKERiR66-R1-007	UKERi1JF-R1-011	0.88987	0.05844	0.05169	0.04046	11577	993_148684_84096_147625	993_179556_84415_173016	R66	1JF	unrelated	unrelated
UKERiR66-R1-007	UKERiM89-R1-002	0.89547	0.07129	0.03324	0.03444	11518	993_148684_84096_147625	993_182521_84617_173544	R66	M89	unrelated	unrelated
UKERiR66-R1-007	UKERi82A-R1-001	0.89315	0.05143	0.05542	0.04057	11588	993_148684_84096_147625	993_182523_84102_173548	R66	82A	unrelated	unrelated
UKERiR66-R1-007	UKERi1JF-R1-018	0.89614	0.04838	0.05548	0.03983	11616	993_148684_84096_147625	993_182524_84415_173793	R66	1JF	unrelated	unrelated
UKERiR66-R1-007	UKERi33Q-R1-002	0.91965	0.03671	0.04365	0.031	11605	993_148684_84096_147625	993_182525_84266_174004	R66	33Q	unrelated	unrelated
UKERiR66-R1-007	UKERiAY6-R1-002	0.95146	0.00655	0.042	0.02264	11619	993_148684_84096_147625	993_182526_84098_174909	R66	AY6	unrelated	unrelated
UKERiR66-R1-007	UKERiPX7-R1-001	0.95466	5e-05	0.04528	0.02266	11605	993_148684_84096_147625	993_182527_84267_174911	R66	PX7	unrelated	unrelated
UKERiR66-R1-007	UKERi88H-R1-001	0.87519	0.06829	0.05653	0.04533	11621	993_148684_84096_147625	993_182528_84099_174913	R66	88H	unrelated	unrelated
UKERiR66-R1-007	UKERiAY6-R1-003	0.94631	0.01337	0.04032	0.0235	11619	993_148684_84096_147625	993_183197_84098_175678	R66	AY6	unrelated	unrelated
UKERiR66-R1-007	UKERi88H-R1-002	0.86988	0.07612	0.054	0.04603	11582	993_148684_84096_147625	993_183198_84099_175684	R66	88H	unrelated	unrelated
UKERiR66-R1-007	UKERiPX7-R1-002	0.9533	0	0.0467	0.02335	11622	993_148684_84096_147625	993_183199_84267_175747	R66	PX7	unrelated	unrelated
UKERiR66-R1-007	UKERi82A-R1-002	0.89779	0.04462	0.05759	0.03995	11608	993_148684_84096_147625	993_183200_84102_175748	R66	82A	unrelated	unrelated
UKERiR66-R1-007	UKERiM89-R1-005	0.9145	0.04425	0.04125	0.03169	11618	993_148684_84096_147625	993_184721_84617_177305	R66	M89	unrelated	unrelated
UKERiR66-R1-007	UKERiM89-R1-006	0.91149	0.0482	0.04031	0.03221	11604	993_148684_84096_147625	993_186502_84617_178482	R66	M89	unrelated	unrelated
UKERiR66-R1-007	UKERiPX7-R1-003	0.95115	0.00407	0.04477	0.02341	11585	993_148684_84096_147625	993_186503_84267_178483	R66	PX7	unrelated	unrelated
UKERiR66-R1-007	UKERi1JF-R1-002	0.89843	0.04493	0.05664	0.03955	11613	993_148684_84096_147625	993_187879_84415_179336	R66	1JF	unrelated	unrelated
UKERiR66-R1-007	UKERiC99-R1-008	0.92993	0.02702	0.04304	0.02828	11618	993_148684_84096_147625	993_187880_84094_179338	R66	C99	unrelated	unrelated
UKERiR66-R1-007	UKERiC99-R1-007	0.92961	0.02745	0.04294	0.02833	11622	993_148684_84096_147625	993_187881_84094_179453	R66	C99	unrelated	unrelated
UKERiR66-R1-007	UKERiAY6-R1-004	0.94569	0.01565	0.03866	0.02324	11614	993_148684_84096_147625	993_187882_84098_179457	R66	AY6	unrelated	unrelated
UKERiR66-R1-007	UKERi1E4-R1-016	0.89972	0.04251	0.05778	0.03952	11623	993_148684_84096_147625	993_188081_84097_179681	R66	1E4	unrelated	unrelated
UKERiR66-R1-007	UKERi33Q-R1-016	0.92692	0.0257	0.04738	0.03012	11630	993_148684_84096_147625	993_188082_84266_179685	R66	33Q	unrelated	unrelated
UKERiR66-R1-007	UKERi33Q-R1-106	0.92788	0.02573	0.0464	0.02963	11618	993_148684_84096_147625	993_190152_84266_181266	R66	33Q	unrelated	unrelated
UKERiR66-R1-007	UKERiAY6-R1-005	0.94997	0.0085	0.04153	0.02289	11612	993_148684_84096_147625	993_190153_84098_181334	R66	AY6	unrelated	unrelated
UKERiR66-R1-007	UKERi82A-R1-003	0.89846	0.04282	0.05872	0.04007	11626	993_148684_84096_147625	993_190154_84102_181337	R66	82A	unrelated	unrelated
UKERiR66-R1-007	UKERiG3G-R1-039	0.90905	0.04153	0.04942	0.03509	11622	993_148684_84096_147625	993_190857_84615_181754	R66	G3G	unrelated	unrelated
UKERiR66-R1-007	UKERiAY6-R1-006	0.95273	0.00558	0.04169	0.02224	11616	993_148684_84096_147625	993_192465_84098_183395	R66	AY6	unrelated	unrelated
UKERiR66-R1-007	UKERiPX7-R1-005	0.95265	0	0.04735	0.02367	11620	993_148684_84096_147625	993_192466_84267_183397	R66	PX7	unrelated	unrelated
UKERiR66-R1-007	UKERi88H-R1-005	0.87205	0.0727	0.05525	0.0458	11608	993_148684_84096_147625	993_192467_84099_183398	R66	88H	unrelated	unrelated
UKERiR66-R1-007	UKERiPX7-R1-006	0.95337	0	0.04663	0.02331	11620	993_148684_84096_147625	993_193695_84267_184373	R66	PX7	unrelated	unrelated
UKERiR66-R1-007	UKERiVK2-R1-005	0.91055	0.05552	0.03394	0.03085	11616	993_148684_84096_147625	993_195936_84095_185528	R66	VK2	unrelated	unrelated
UKERiR66-R1-007	UKERiVK2-R1-007	0.90723	0.05994	0.03283	0.0314	11619	993_148684_84096_147625	993_195937_84095_185529	R66	VK2	unrelated	unrelated
UKERiR66-R1-007	UKERiVK2-R1-016	0.90325	0.06781	0.02893	0.03142	11551	993_148684_84096_147625	993_195938_84095_185531	R66	VK2	unrelated	unrelated
UKERiR66-R1-007	UKERf4AA-X-001	0.91708	0	0.08292	0.04146	11601	993_148684_84096_147625	993_197386_117583_186683	R66	4AA	unrelated	unrelated
UKERiR66-R1-007	UKERi4AA-R1-006	0.9185	0	0.0815	0.04075	11613	993_148684_84096_147625	993_197387_117583_179682	R66	4AA	unrelated	unrelated
UKERiR66-R1-007	UKERi82A-R1-002	0.8912	0.05279	0.05601	0.0412	11600	993_148684_84096_147625	993_197448_84102_186824	R66	82A	unrelated	unrelated
UKERiR66-R1-007	UKERiAY6-R1-003	0.9392	0.02246	0.03834	0.02478	11567	993_148684_84096_147625	993_197450_84098_186858	R66	AY6	unrelated	unrelated
UKERiR66-R1-007	UKERi82A-R1-001	0.89583	0.04707	0.0571	0.04032	11620	993_148684_84096_147625	993_197452_84102_186859	R66	82A	unrelated	unrelated
UKERiR66-R1-007	UKERi82A-R1-002	0.89545	0.04813	0.05642	0.04024	11625	993_148684_84096_147625	993_200163_84102_187972	R66	82A	unrelated	unrelated
UKERiR66-R1-007	UKERiAY6-R1-003	0.94973	0.00958	0.04069	0.02274	11615	993_148684_84096_147625	993_200164_84098_188171	R66	AY6	unrelated	unrelated
UKERiR66-R1-007	UKERi82A-R1-001	0.8931	0.05213	0.05477	0.04042	11602	993_148684_84096_147625	993_200165_84102_188371	R66	82A	unrelated	unrelated
UKERiR66-R1-007	UKERi82A-S1-005	0.89408	0.04968	0.05623	0.04054	11616	993_148684_84096_147625	993_200166_84102_188474	R66	82A	unrelated	unrelated
UKERiR66-R1-007	UKERi82A-S1-004	0.8928	0.05168	0.05553	0.04068	11606	993_148684_84096_147625	993_200167_84102_188475	R66	82A	unrelated	unrelated
UKERiR66-R1-007	UKERiAY6-R1-004	0.94613	0.01448	0.03939	0.02331	11596	993_148684_84096_147625	993_200168_84098_188613	R66	AY6	unrelated	unrelated
UKERiR66-R1-007	UKERi82A-S1-022	0.89622	0.04665	0.05713	0.04023	11615	993_148684_84096_147625	993_200169_84102_188614_wdh2	R66	82A	unrelated	unrelated
UKERiR66-R1-007	UKERi88H-S1-002	0.87155	0.07177	0.05669	0.04628	11601	993_148684_84096_147625	993_200170_84099_188617	R66	88H	unrelated	unrelated
UKERiR66-R1-007	UKERiPX7-S1-004	0.95352	0	0.04648	0.02324	11622	993_148684_84096_147625	993_200171_84267_188786	R66	PX7	unrelated	unrelated
UKERiR66-R1-007	UKERiAY6-S1-002	0.9501	0.00839	0.04151	0.02285	11623	993_148684_84096_147625	993_200172_84098_188787	R66	AY6	unrelated	unrelated
UKERiR66-R1-007	UKERi88H-S1-009	0.87218	0.07208	0.05574	0.04589	11620	993_148684_84096_147625	993_200242_84099_188892_wdh	R66	88H	unrelated	unrelated
UKERiR66-R1-007	UKERi88H-S1-021	0.87381	0.06964	0.05655	0.04569	11612	993_148684_84096_147625	993_200243_84099_188893_wdh	R66	88H	unrelated	unrelated
UKERiR66-R1-007	UKERiAY6-R1-004	0.94783	0.0124	0.03977	0.02298	11613	993_148684_84096_147625	993_200643_84098_189178_wdh	R66	AY6	unrelated	unrelated
UKERiR66-R1-007	UKERp82A-R1-001	0.89781	0.04533	0.05686	0.03976	11621	993_148684_84096_147625	993_203167_84102_189367	R66	82A	unrelated	unrelated
UKERiR66-R1-007	UKERp82A-R1-002	0.89417	0.05096	0.05487	0.04017	11548	993_148684_84096_147625	993_203168_84102_189368	R66	82A	unrelated	unrelated
UKERiR66-R1-007	UKERpAY6-R1-003	0.95219	0.00612	0.04169	0.02237	11610	993_148684_84096_147625	993_203169_84098_189433	R66	AY6	unrelated	unrelated
UKERiR66-R1-007	UKERpAY6-R1-004	0.9496	0.00949	0.04092	0.02283	11604	993_148684_84096_147625	993_203343_84098_191742	R66	AY6	unrelated	unrelated
UKERiR66-R1-007	UKERfK22-X-001	0.94744	0	0.05256	0.02628	11610	993_148684_84096_147625	993_206160_117631_193655	R66	K22	unrelated	unrelated
UKERiR66-R1-007	UKERiK22-R1-022	0.86488	0.09918	0.03593	0.04276	11414	993_148684_84096_147625	993_206162_117631_179687	R66	K22	unrelated	unrelated
UKERiR66-R1-007	UKERi4AA-S1-006	0.91813	0	0.08187	0.04093	11590	993_148684_84096_147625	993_211606_117583_197404	R66	4AA	unrelated	unrelated
UKERiR66-R1-007	UKERiK22-S1-001	0.94741	0	0.05259	0.02629	11584	993_148684_84096_147625	993_211608_117631_197406	R66	K22	unrelated	unrelated
UKERiR66-R1-007	UKERiG7G-S1-001	0.90652	0.05081	0.04267	0.03404	11628	993_148684_84096_147625	993_211609_120554_197408	R66	G7G	unrelated	unrelated
UKERiR66-R1-007	UKERiK22-S1-003	0.9472	0	0.0528	0.0264	11617	993_148684_84096_147625	993_211901_117631_197582	R66	K22	unrelated	unrelated
UKERiR66-R1-007	UKERiG7G-S1-008	0.9043	0.05313	0.04257	0.03457	11617	993_148684_84096_147625	993_211902_120554_197584	R66	G7G	unrelated	unrelated
UKERiR66-R1-007	UKERi55O-S1-002	0.92558	0.03308	0.04134	0.02894	11621	993_148684_84096_147625	993_211903_120462_197586	R66	55O	unrelated	unrelated
UKERiR66-R1-007	UKERfG7G-X-001	0.90047	0.06026	0.03927	0.0347	11600	993_148684_84096_147625	993_211904_120554_197587	R66	G7G	unrelated	unrelated
UKERiR66-R1-007	UKERi55O-S1-004	0.92575	0.03366	0.04059	0.02871	11606	993_148684_84096_147625	993_212151_120462_197780	R66	55O	unrelated	unrelated
UKERiR66-R1-007	UKERf55O-X-001	0.92947	0.02823	0.0423	0.02821	11611	993_148684_84096_147625	993_212152_120462_197781	R66	55O	unrelated	unrelated
UKERiR66-R1-007	CT1-X-001	0.93957	0.00169	0.05874	0.02979	11626	993_148684_84096_147625	CTL1_45785_160405(32.3)_Fibroblast	R66	CT1	unrelated	unrelated
UKERiR66-R1-007	CT1-S1-010	0.92586	0.02111	0.05302	0.03179	11540	993_148684_84096_147625	CTL1_P27315_SiPSC10_P5_160624(32.3)	R66	CT1	unrelated	unrelated
UKERiR66-R1-007	CT1-S1-011	0.93598	0.00603	0.05798	0.0305	11594	993_148684_84096_147625	CTL1_P27315_SiPSC11_P5_160624(32.3)	R66	CT1	unrelated	unrelated
UKERiR66-R1-007	UKERiFF2-S1-012	0.95087	0	0.04913	0.02457	11600	993_148684_84096_147625	CTL2_ERF19 E12 P10_160928(32.3)	R66	FF2	unrelated	unrelated
UKERiR66-R1-007	UKERiFF2-S1-006	0.95617	0	0.04383	0.02192	11557	993_148684_84096_147625	CTL2_ERF19 E6 P10_160928(32.3)	R66	FF2	unrelated	unrelated
UKERiR66-R1-007	UKERfFF2-X-001	0.95344	0	0.04656	0.02328	11567	993_148684_84096_147625	CTL2_ERF19 Fibroblast P6_160928(32.3)	R66	FF2	unrelated	unrelated
UKERiR66-R1-007	PT1-X-001	0.89941	0.06823	0.03236	0.03324	11627	993_148684_84096_147625	Pt1_45780_160405(32.3)_Fibroblast	R66	PT1	unrelated	unrelated
UKERiR66-R1-007	PT1-S1-011	0.9007	0.06613	0.03316	0.03312	11597	993_148684_84096_147625	Pt1_P27193_SiPSC11_P5_160624(32.3)	R66	PT1	unrelated	unrelated
UKERiR66-R1-007	PT1-S1-016	0.90088	0.06618	0.03294	0.03302	11608	993_148684_84096_147625	Pt1_P27193_SiPSC16_P4_160624(32.3)	R66	PT1	unrelated	unrelated
UKERiR66-R1-007	PT2-X-001	0.94315	0.00114	0.05571	0.02814	11620	993_148684_84096_147625	Pt2_45784_160405(32.3)_Fibroblast	R66	PT2	unrelated	unrelated
UKERiR66-R1-007	PT2-S1-012	0.93795	0.00638	0.05567	0.02943	11557	993_148684_84096_147625	Pt2_P27301_SiPSC12_P5_160624(32.3)	R66	PT2	unrelated	unrelated
UKERiR66-R1-007	PT2-S1-009	0.94373	0	0.05627	0.02814	11611	993_148684_84096_147625	Pt2_P27301_SiPSC9_P5_160624(32.3)	R66	PT2	unrelated	unrelated
UKERiG3G-R1-047	UKERiJ2C-R1-015	0.87421	0.06	0.06579	0.0479	11634	993_151018_84615_149598	993_166279_109166_161530	G3G	J2C	unrelated	unrelated
UKERiG3G-R1-047	UKERiO3H-R1-001	0.92362	0	0.07638	0.03819	11596	993_151018_84615_149598	993_166294_84100_161372	G3G	O3H	unrelated	unrelated
UKERiG3G-R1-047	UKERiRJO-R1-003	0.91822	0.03218	0.0496	0.03284	11597	993_151018_84615_149598	993_166295_84618_161664	G3G	RJO	unrelated	unrelated
UKERiG3G-R1-047	UKERiO3H-R1-003	0.92387	0	0.07613	0.03806	11626	993_151018_84615_149598	993_166790_84100_161914_wdh	G3G	O3H	unrelated	unrelated
UKERiG3G-R1-047	UKERiO3H-R1-005	0.92588	0	0.07412	0.03706	11587	993_151018_84615_149598	993_166791_84100_161915_wdh	G3G	O3H	unrelated	unrelated
UKERiG3G-R1-047	UKERiR66-R1-014	0.91221	0.03839	0.0494	0.0343	11621	993_151018_84615_149598	993_166792_84096_161916_wdh	G3G	R66	unrelated	unrelated
UKERiG3G-R1-047	UKERiJ2C-R1-012	0.86932	0.06572	0.06497	0.04891	11617	993_151018_84615_149598	993_168596_84414_163479	G3G	J2C	unrelated	unrelated
UKERiG3G-R1-047	UKERiRJO-R1-005	0.91538	0.03547	0.04915	0.03344	11620	993_151018_84615_149598	993_169189_84618_163674	G3G	RJO	unrelated	unrelated
UKERiG3G-R1-047	UKERiJ2C-R1-003	0.87033	0.06573	0.06394	0.0484	11576	993_151018_84615_149598	993_175212_84414_164203	G3G	J2C	unrelated	unrelated
UKERiG3G-R1-047	UKERiRJO-R1-008	0.90175	0.05268	0.04557	0.03595	11504	993_151018_84615_149598	993_178678_84618_172305	G3G	RJO	unrelated	unrelated
UKERiG3G-R1-047	UKERi82A-R1-001	0.93801	0	0.06199	0.031	11582	993_151018_84615_149598	993_179555_84102_173013	G3G	82A	unrelated	unrelated
UKERiG3G-R1-047	UKERi1JF-R1-011	0.87783	0.07153	0.05064	0.0432	11586	993_151018_84615_149598	993_179556_84415_173016	G3G	1JF	unrelated	unrelated
[truncated: 3,904 more rows]

## Sheet: fingerprinting
Nr.	study_ID_individual	study_ID_sample	sample-origin_ID	type_short	DNA1_id	DNA2_id	fingerprinting	result_fingerprinting
[truncated: 168 more rows]

## Sheet: karyotyping
Nr.	study_ID_individual	study_ID_sample	sample-origin_ID	type	result
[truncated: 153 more rows]
