# Supplementary material for: Need for high-resolution Genetic Analysis in iPSC: Results and Lessons from the ForIPS Consortium
Source: Sci Rep. 2018 Nov 21;8:17201. doi: 10.1038/s41598-018-35506-0 (PMC6249203; doi:10.1038/s41598-018-35506-0)
Supplement: Supplementary file 4 — File S3 [file 41598_2018_35506_MOESM4_ESM.xlsx]

## Sheet: summary
filename	SupplementaryFile3_allCNVs_QC.xlsx
worksheet		description
summary		this sheet
stats_Array_allCNVs		count statistics for array CNVs
stats_CNVkit_exome-aberrations		count statistics for exome CNVs
Array_allCNVs		summary of germline and somatic CNVs detected in all samples using Chromosome Analysis Suite (ChAS)
Array_refFlatgenes		list of array CNVs split by affected genes to allow comparison with genesets
CNVkit_exome-aberrations		CNV calls from exome data using CNVkit 0.9.2a0
CNVkit_refFlatgenes		list of exome CNVs split by affected genes to allow comparison with genesets
worksheet	column	description
stats_Array_allCNVs	file_basename	Array file analyzed
stats_Array_allCNVs	study_ID_individual	identifier for the individual in this study
stats_Array_allCNVs	age_months	age in months of the respective individual at time of tissue biopsy
stats_Array_allCNVs	age_years	age in years of the respective individual at time of tissue biopsy
stats_Array_allCNVs	study_ID_sample	identifier for the sample in this study
stats_Array_allCNVs	study_ID_sample_short	short identifier for the sample in this study
stats_Array_allCNVs	type	sample type
stats_Array_allCNVs	type_short	sample type short
stats_Array_allCNVs	passage	passage number of cells at extraction if applicable
stats_Array_allCNVs	DNA_ID	DNA identifier
stats_Array_allCNVs	somCNVs_count	count of somatic CNVs identified by array
stats_Array_allCNVs	somCNVs_cumulative-size_kb	cumulative size of CNVs identified by array
stats_Array_allCNVs	somCNVs_affected-genes	count of affected genes in all CNVs identified by array
stats_Array_allCNVs	somCNVs-del_count	count of somatic deletion CNVs identified by array
stats_Array_allCNVs	somCNVs-del_cumulative-size_kb	cumulative size of deletion CNVs identified by array
stats_Array_allCNVs	somCNVs-del_affected-genes	count of affected genes in all deletion CNVs identified by array
stats_Array_allCNVs	somCNVs-dup_count	count of somatic duplication CNVs identified by array
stats_Array_allCNVs	somCNVs-dup_cumulative-size_kb	cumulative size of duplication CNVs identified by array
stats_Array_allCNVs	somCNVs-dup_affected-genes	count of affected genes in all duplication CNVs identified by array
stats_Array_allCNVs	LossRelGenes	Aggregated count of genes of potential relevance to the phenoytpe (CGC, OMIM, HPA) affected by copy numer losses (deletions)
stats_Array_allCNVs	GainRelGenes	Aggregated count of genes of potential relevance to the phenoytpe (CGC, OMIM, HPA) affected by copy numer gains (duplications)
stats_CNVkit_exome-aberrations	filename	exome file analyzed
stats_CNVkit_exome-aberrations	study_ID_individual	identifier for the individual in this study
stats_CNVkit_exome-aberrations	age_months	age in months of the respective individual at time of tissue biopsy
stats_CNVkit_exome-aberrations	age_years	age in years of the respective individual at time of tissue biopsy
stats_CNVkit_exome-aberrations	study_ID_sample	identifier for the sample in this study
stats_CNVkit_exome-aberrations	study_ID_sample_short	short identifier for the sample in this study
stats_CNVkit_exome-aberrations	type	sample type
stats_CNVkit_exome-aberrations	type_short	sample type short
stats_CNVkit_exome-aberrations	passage	passage number of cells at extraction if applicable
stats_CNVkit_exome-aberrations	DNA_ID	DNA identifier
stats_CNVkit_exome-aberrations	somCNVs_count	count of CNVs identified by CNVkit
stats_CNVkit_exome-aberrations	somCNVs_cumulative-size_kb	cumulative size of CNVs identified by CNVkit
stats_CNVkit_exome-aberrations	somCNVs_affected-genes	count of affected genes in all CNVs identified by CNVkit
stats_CNVkit_exome-aberrations	somCNVs-del_count	count of somatic deletion CNVs identified by CNVkit
stats_CNVkit_exome-aberrations	somCNVs-del_cumulative-size_kb	cumulative size of deletion CNVs identified by CNVkit
stats_CNVkit_exome-aberrations	somCNVs-del_affected-genes	count of affected genes in all deletion CNVs identified by CNVkit
stats_CNVkit_exome-aberrations	somCNVs-dup_count	count of somatic duplication CNVs identified by CNVkit
stats_CNVkit_exome-aberrations	somCNVs-dup_cumulative-size_kb	cumulative size of duplication CNVs identified by CNVkit
stats_CNVkit_exome-aberrations	somCNVs-dup_affected-genes	count of affected genes in all duplication CNVs identified by CNVkit
Array_allCNVs	file	Array file analyzed
Array_allCNVs	study_ID_individual	identifier for the individual in this study
Array_allCNVs	age_months	age in months of the respective individual at time of tissue biopsy
Array_allCNVs	age_years	age in years of the respective individual at time of tissue biopsy
Array_allCNVs	study_ID_sample	identifier for the sample in this study
Array_allCNVs	study_ID_sample_short	short identifier for the sample in this study
Array_allCNVs	type	sample type
Array_allCNVs	type_short	sample type short
Array_allCNVs	passage	passage number of cells at extraction if applicable
Array_allCNVs	DNA_ID	DNA identifier
Array_allCNVs	CNV_ID	unique variant ID for the project
Array_allCNVs	Chrom	chromosome in hg19
Array_allCNVs	Min	start position in hg19
Array_allCNVs	Max	stop position in hg19
Array_allCNVs	CN_State	copy number state as reported by ChAS
Array_allCNVs	CNV_type	type of CNV
Array_allCNVs	Size_kb	size of the CNV in kilobases
Array_allCNVs	Marker_Count	Array markers affected by CNV
Array_allCNVs	Genes	genes affected by CNV as reported by ChAS
Array_allCNVs	Gene_Count	count of genes affected by CNV as reported by ChAS
Array_allCNVs	microarray_nomenclature	ISCN conform CNV nomenclature
Array_allCNVs	mosaic	indicator for the mosaic status of the CNV (1=evidence that not all cells carry the CNV;0=evidence that the CNV is fixed in all cells)
Array_allCNVs	CNV_class	classifier for the likely origin of the CNV (germline,somatic,culture_artefact)
Array_allCNVs	refFlat_genes	all genes affected by CNV annotated to the refflat.bed file
Array_allCNVs	refFlat_gene_count	count of all genes affected by CNV annotated to the refflat.bed file
Array_allCNVs	RelGenes_count	count of genes of potential relevance to the phenoytpe (CGC, OMIM, HPA) affected by the copy numer change
Array_refFlatgenes	CNV_ID	unique variant ID for the project
Array_refFlatgenes	Chrom	chromosome in hg19
Array_refFlatgenes	Min	start position in hg19
Array_refFlatgenes	Max	stop position in hg19
Array_refFlatgenes	CNV_type	type of CNV
Array_refFlatgenes	CNV_class	classifier for the likely origin of the CNV (germline,somatic,culture_artefact)
Array_refFlatgenes	size	computed (Min-Max) size of the CNV in kilobases
Array_refFlatgenes	refFlat_gene_count	count of genes affected by CNV annotated to the refflat.bed file
Array_refFlatgenes	refFlat_gene	gene affected by CNV annotated to the refflat.bed file
Array_refFlatgenes	CCS_20171121	indicates whether the gene affected by the CNV is present in the Cosmic Census gene list ("CCS_20171121")
Array_refFlatgenes	OMIMmorbidmap-key3_20171121	indicates whether the gene affected by the CNV is present in the OMIM morbidmap gene list ("OMIMmorbidmap-key3_20171121")
Array_refFlatgenes	HPA-1437elevatedbrain_20171122	indicates whether the gene affected by the CNV is present in the Human Protein Atlas list of genes with elevated expression in brain tissue ("HPA-1437elevatedbrain_20171122")
Array_refFlatgenes	RelGene	indicator whether a gene in the 3 genelists (CCS_20171121, OMIMmorbidmap-key3_20171121, HPA-1437elevatedbrain_20171122) is affected
CNVkit_exome-aberrations	filename	Exome file analyzed
CNVkit_exome-aberrations	study_ID_individual	identifier for the individual in this study
CNVkit_exome-aberrations	age_months	age in months of the respective individual at time of tissue biopsy
CNVkit_exome-aberrations	age_years	age in years of the respective individual at time of tissue biopsy
CNVkit_exome-aberrations	study_ID_sample	identifier for the sample in this study
CNVkit_exome-aberrations	study_ID_sample_short	short identifier for the sample in this study
CNVkit_exome-aberrations	type	sample type
CNVkit_exome-aberrations	type_short	sample type short
CNVkit_exome-aberrations	passage	passage number of cells at extraction if applicable
CNVkit_exome-aberrations	DNA_ID	DNA identifier
CNVkit_exome-aberrations	CNV_ID	unique variant ID for the project
CNVkit_exome-aberrations	chromosome	chromosome in hg19
CNVkit_exome-aberrations	start	start position in hg19
CNVkit_exome-aberrations	end	stop position in hg19
CNVkit_exome-aberrations	gene	genes affected by CNV as reported by CNVkit (refflat.bed)
CNVkit_exome-aberrations	log2	log2 as reported by CNVkit
CNVkit_exome-aberrations	baf	baf as reported by CNVkit
CNVkit_exome-aberrations	cn	cn as reported by CNVkit
CNVkit_exome-aberrations	cn1	cn1 as reported by CNVkit
CNVkit_exome-aberrations	cn2	cn2 as reported by CNVkit
CNVkit_exome-aberrations	depth	depth as reported by CNVkit
CNVkit_exome-aberrations	probes	probes as reported by CNVkit
CNVkit_exome-aberrations	weight	weight as reported by CNVkit
CNVkit_exome-aberrations	size_kb	CNV size as reported by CNVkit
CNVkit_refFlatgenes	filename	file analyzed
CNVkit_refFlatgenes	CNV_ID	unique variant ID for the project
CNVkit_refFlatgenes	chromosome	chromosome in hg19
CNVkit_refFlatgenes	start	start position in hg19
CNVkit_refFlatgenes	end	stop position in hg19
CNVkit_refFlatgenes	cn	copy number state of CNV
CNVkit_refFlatgenes	size_kb	size of the CNV in kilobases
CNVkit_refFlatgenes	refFlat_gene_count	count of genes affected by CNV annotated to the refflat.bed file
CNVkit_refFlatgenes	gene	gene affected by CNV annotated to the refflat.bed file
CNVkit_refFlatgenes	CCS_20171121	indicates whether the gene affected by the CNV is present in the Cosmic Census gene list ("CCS_20171121")
CNVkit_refFlatgenes	OMIMmorbidmap-key3_20171121	indicates whether the gene affected by the CNV is present in the OMIM morbidmap gene list ("OMIMmorbidmap-key3_20171121")
CNVkit_refFlatgenes	HPA-1437elevatedbrain_20171122	indicates whether the gene affected by the CNV is present in the Human Protein Atlas list of genes with elevated expression in brain tissue ("HPA-1437elevatedbrain_20171122")

## Sheet: stats_Array_allCNVs
file_basename	study_ID_individual	age_months	age_years	study_ID_sample	study_ID_sample_short	type	type_short	passage	DNA_ID	somCNVs_count	somCNVs_cumulative-size_kb	somCNVs_affected-genes	somCNVs-del_count	somCNVs-del_cumulative-size_kb	somCNVs-del_affected-genes	somCNVs-dup_count	somCNVs-dup_cumulative-size_kb	somCNVs-dup_affected-genes	LossRelGenes	GainRelGenes
993_145273_84097_144600	1E4	631	52	UKERi1E4-R1-012	i1E4-R1-012	retroviral-iPSC	RiPSC	14	144600	2	133776	1185	1	172	1	1	133604	1184	0	288
993_146533_84097_145576	1E4	631	52	UKERi1E4-R1-003	i1E4-R1-003	retroviral-iPSC	RiPSC	19	145576	2	2005	8	1	198	1	1	1807	7	9	1
993_188081_84097_179681	1E4	631	52	UKERi1E4-R1-016	i1E4-R1-016	retroviral-iPSC	RiPSC	20	179681	1	133604	1184	0	0	0	1	133604	1184	0	288
993_179556_84415_173016	1JF	503	41	UKERi1JF-R1-011	i1JF-R1-011	retroviral-iPSC	RiPSC	14	173016	3	1652	34	1	109	1	2	1543	33	1	5
993_182524_84415_173793	1JF	503	41	UKERi1JF-R1-018	i1JF-R1-018	retroviral-iPSC	RiPSC	10	173793	0	0	0	0	0	0	0	0	0	0	0
993_187879_84415_179336	1JF	503	41	UKERi1JF-R1-002	i1JF-R1-002	retroviral-iPSC	RiPSC	16	179336	2	133753	1185	1	149	1	1	133604	1184	0	288
993_182525_84266_174004	33Q	543	45	UKERi33Q-R1-002	i33Q-R1-002	retroviral-iPSC	RiPSC	13	174004	1	475	1	1	475	1	0	0	0	1	0
993_188082_84266_179685	33Q	543	45	UKERi33Q-R1-016	i33Q-R1-016	retroviral-iPSC	RiPSC	39	179685	0	0	0	0	0	0	0	0	0	0	0
993_190152_84266_181266	33Q	543	45	UKERi33Q-R1-106	i33Q-R1-106	retroviral-iPSC	RiPSC	17	181266	0	0	0	0	0	0	0	0	0	0	0
993_197387_117583_179682	4AA	420	35	UKERi4AA-R1-006	i4AA-R1-006	retroviral-iPSC	RiPSC	22	179682	5	2327	38	4	1097	5	1	1230	33	3	5
993_211606_117583_197404	4AA	420	35	UKERi4AA-S1-006	i4AA-S1-006	sendai-iPSC	SiPSC	4	197404	1	887	1	0	0	0	1	887	1	0	1
993_211903_120462_197586	55O	345	28	UKERi55O-S1-002	i55O-S1-002	sendai-iPSC	SiPSC	4	197586	0	0	0	0	0	0	0	0	0	0	0
993_212151_120462_197780	55O	345	28	UKERi55O-S1-004	i55O-S1-004	sendai-iPSC	SiPSC	8	197780	2	593	7	1	286	2	1	307	5	0	1
993_179555_84102_173013	82A	785	65	UKERi82A-R1-001	i82A-R1-001	retroviral-iPSC	RiPSC	16	173013	0	0	0	0	0	0	0	0	0	3	0
993_182523_84102_173548	82A	785	65	UKERi82A-R1-001	i82A-R1-001	retroviral-iPSC	RiPSC	15	173548	3	768	7	2	576	3	1	192	4	3	0
993_183200_84102_175748	82A	785	65	UKERi82A-R1-002	i82A-R1-002	retroviral-iPSC	RiPSC	14	175748	1	168	1	1	168	1	0	0	0	3	0
993_190154_84102_181337	82A	785	65	UKERi82A-R1-003	i82A-R1-003	retroviral-iPSC	RiPSC	15	181337	0	0	0	0	0	0	0	0	0	0	0
993_197452_84102_186859	82A	785	65	UKERi82A-R1-001	i82A-R1-001	retroviral-iPSC	RiPSC	30	186859	3	768	7	2	576	3	1	192	4	3	0
993_197448_84102_186824	82A	785	65	UKERi82A-R1-002	i82A-R1-002	retroviral-iPSC	RiPSC	30	186824	1	178	1	1	178	1	0	0	0	3	0
993_200167_84102_188475	82A	785	65	UKERi82A-S1-004	i82A-S1-004	sendai-iPSC	SiPSC	15	188475	3	1053	8	1	665	5	2	388	3	2	138
993_200166_84102_188474	82A	785	65	UKERi82A-S1-005	i82A-S1-005	sendai-iPSC	SiPSC	15	188474	4	1522	9	1	173	2	3	1349	7	2	2
993_200165_84102_188371	82A	785	65	UKERi82A-R1-001	i82A-R1-001	retroviral-iPSC	RiPSC	40	188371	3	776	7	2	584	3	1	192	4	3	0
993_200163_84102_187972	82A	785	65	UKERi82A-R1-002	i82A-R1-002	retroviral-iPSC	RiPSC	40	187972	1	168	1	1	168	1	0	0	0	3	0
993_200169_84102_188614_wdh2	82A	785	65	UKERi82A-S1-022	i82A-S1-022	sendai-iPSC	SiPSC	15	188614	2	771	6	1	665	5	1	106	1	2	0
993_203168_84102_189368	82A	785	65	UKERp82A-R1-002	p82A-R1-002	NPC	NPC	13	189368	1	167	1	1	167	1	0	0	0	1	0
993_203167_84102_189367	82A	785	65	UKERp82A-R1-001	p82A-R1-001	NPC	NPC	8	189367	3	774	7	2	582	3	1	192	4	1	0
993_182528_84099_174913	88H	751	62	UKERi88H-R1-001	i88H-R1-001	retroviral-iPSC	RiPSC	15	174913	2	801	18	2	801	18	0	0	0	3	0
993_183198_84099_175684	88H	751	62	UKERi88H-R1-002	i88H-R1-002	retroviral-iPSC	RiPSC	13	175684	0	0	0	0	0	0	0	0	0	0	0
993_192467_84099_183398	88H	751	62	UKERi88H-R1-005	i88H-R1-005	retroviral-iPSC	RiPSC	4	183398	1	294	1	1	294	1	0	0	0	0	0
993_200170_84099_188617	88H	751	62	UKERi88H-S1-002	i88H-S1-002	sendai-iPSC	SiPSC	15	188617	2	758	8	1	261	2	1	497	6	1	1
993_200243_84099_188893_wdh	88H	751	62	UKERi88H-S1-021	i88H-S1-021	sendai-iPSC	SiPSC	15	188893	3	1336	6	2	410	3	1	926	3	2	1
993_200242_84099_188892_wdh	88H	751	62	UKERi88H-S1-009	i88H-S1-009	sendai-iPSC	SiPSC	15	188892	0	0	0	0	0	0	0	0	0	0	0
993_182526_84098_174909	AY6	443	36	UKERiAY6-R1-002	iAY6-R1-002	retroviral-iPSC	RiPSC	15	174909	0	0	0	0	0	0	0	0	0	0	0
993_183197_84098_175678	AY6	443	36	UKERiAY6-R1-003	iAY6-R1-003	retroviral-iPSC	RiPSC	12	175678	0	0	0	0	0	0	0	0	0	0	0
993_187882_84098_179457	AY6	443	36	UKERiAY6-R1-004	iAY6-R1-004	retroviral-iPSC	RiPSC	7	179457	3	1102	12	1	471	0	2	631	12	0	3
993_190153_84098_181334	AY6	443	36	UKERiAY6-R1-005	iAY6-R1-005	retroviral-iPSC	RiPSC	4	181334	0	0	0	0	0	0	0	0	0	0	0
993_192465_84098_183395	AY6	443	36	UKERiAY6-R1-006	iAY6-R1-006	retroviral-iPSC	RiPSC	4	183395	0	0	0	0	0	0	0	0	0	0	0
993_197450_84098_186858	AY6	443	36	UKERiAY6-R1-003	iAY6-R1-003	retroviral-iPSC	RiPSC	30	186858	0	0	0	0	0	0	0	0	0	0	0
993_200164_84098_188171	AY6	443	36	UKERiAY6-R1-003	iAY6-R1-003	retroviral-iPSC	RiPSC	40	188171	0	0	0	0	0	0	0	0	0	0	0
993_200172_84098_188787	AY6	443	36	UKERiAY6-S1-002	iAY6-S1-002	sendai-iPSC	SiPSC	13	188787	2	909	2	2	909	2	0	0	0	1	0
993_200168_84098_188613	AY6	443	36	UKERiAY6-R1-004	iAY6-R1-004	retroviral-iPSC	RiPSC	30	188613	3	1072	13	1	471	0	2	601	13	0	3
993_200643_84098_189178_wdh	AY6	443	36	UKERiAY6-R1-004	iAY6-R1-004	retroviral-iPSC	RiPSC	40	189178	3	1102	12	1	471	0	2	631	12	0	3
993_203169_84098_189433	AY6	443	36	UKERpAY6-R1-003	pAY6-R1-003	NPC	NPC	7	189433	0	0	0	0	0	0	0	0	0	0	0
993_203343_84098_191742	AY6	443	36	UKERpAY6-R1-004	pAY6-R1-004	NPC	NPC	5	191742	3	1037	12	1	476	0	2	561	12	0	1
993_187880_84094_179338	C99	819	68	UKERiC99-R1-008	iC99-R1-008	retroviral-iPSC	RiPSC	13	179338	2	522	4	1	288	2	1	234	2	0	8
993_187881_84094_179453	C99	819	68	UKERiC99-R1-007	iC99-R1-007	retroviral-iPSC	RiPSC	22	179453	1	201	3	1	201	3	0	0	0	0	0
CTL1_P27315_SiPSC10_P5_160624(32.3)	CT1	280	23	CT1-S1-010	CT1-S1-010	sendai-iPSC	SiPSC	5	189281	1	5923	123	0	0	0	1	5923	123	0	27
CTL1_P27315_SiPSC11_P5_160624(32.3)	CT1	280	23	CT1-S1-011	CT1-S1-011	sendai-iPSC	SiPSC	5	189283	0	0	0	0	0	0	0	0	0	0	0
CTL2_ERF19 E12 P10_160928(32.3)	FF2	307	25	UKERiFF2-S1-012	iFF2-S1-012	sendai-iPSC	SiPSC	10	193401	1	160	1	1	160	1	0	0	0	1	0
CTL2_ERF19 E6 P10_160928(32.3)	FF2	307	25	UKERiFF2-S1-006	iFF2-S1-006	sendai-iPSC	SiPSC	10	193399	2	268	4	0	0	0	2	268	4	0	1
993_145271_84615_144614	G3G	831	69	UKERiG3G-R1-032	iG3G-R1-032	retroviral-iPSC	RiPSC	19	144614	0	0	0	0	0	0	0	0	0	0	0
993_151018_84615_149598	G3G	831	69	UKERiG3G-R1-047	iG3G-R1-047	retroviral-iPSC	RiPSC	20	149598	1	108	15	0	0	0	1	108	15	0	3
993_190857_84615_181754	G3G	831	69	UKERiG3G-R1-039	iG3G-R1-039	retroviral-iPSC	RiPSC	8	181754	0	0	0	0	0	0	0	0	0	0	0
993_211609_120554_197408	G7G	268	22	UKERiG7G-S1-001	iG7G-S1-001	sendai-iPSC	SiPSC	4	197408	0	0	0	0	0	0	0	0	0	0	0
993_211902_120554_197584	G7G	268	22	UKERiG7G-S1-008	iG7G-S1-008	sendai-iPSC	SiPSC	3	197584	0	0	0	0	0	0	0	0	0	0	0
993_166279_109166_161530	J2C	879	73	UKERiJ2C-R1-015	iJ2C-R1-015	retroviral-iPSC	RiPSC	19	161530	2	722	9	1	255	1	1	467	8	1	4
993_168596_84414_163479	J2C	879	73	UKERiJ2C-R1-012	iJ2C-R1-012	retroviral-iPSC	RiPSC	19	163479	1	755	3	0	0	0	1	755	3	0	1
993_175212_84414_164203	J2C	879	73	UKERiJ2C-R1-003	iJ2C-R1-003	retroviral-iPSC	RiPSC	19	164203	1	170	1	0	0	0	1	170	1	0	1
993_206162_117631_179687	K22	525	43	UKERiK22-R1-022	iK22-R1-022	retroviral-iPSC	RiPSC	22	179687	0	0	0	0	0	0	0	0	0	0	0
993_211608_117631_197406	K22	525	43	UKERiK22-S1-001	iK22-S1-001	sendai-iPSC	SiPSC	5	197406	1	212	1	0	0	0	1	212	1	0	1
993_211901_117631_197582	K22	525	43	UKERiK22-S1-003	iK22-S1-003	sendai-iPSC	SiPSC	5	197582	1	109	2	0	0	0	1	109	2	0	0
993_182521_84617_173544	M89	773	64	UKERiM89-R1-002	iM89-R1-002	retroviral-iPSC	RiPSC	13	173544	0	0	0	0	0	0	0	0	0	0	0
993_184721_84617_177305	M89	773	64	UKERiM89-R1-005	iM89-R1-005	retroviral-iPSC	RiPSC	14	177305	1	375	1	0	0	0	1	375	1	0	1
993_186502_84617_178482	M89	773	64	UKERiM89-R1-006	iM89-R1-006	retroviral-iPSC	RiPSC	15	178482	1	146	1	1	146	1	0	0	0	0	0
993_166294_84100_161372	O3H	846	70	UKERiO3H-R1-001	iO3H-R1-001	retroviral-iPSC	RiPSC	21	161372	2	236	2	2	236	2	0	0	0	2	0
993_166791_84100_161915_wdh	O3H	846	70	UKERiO3H-R1-005	iO3H-R1-005	retroviral-iPSC	RiPSC	14	161915	1	549	1	0	0	0	1	549	1	0	1
993_166790_84100_161914_wdh	O3H	846	70	UKERiO3H-R1-003	iO3H-R1-003	retroviral-iPSC	RiPSC	16	161914	1	145	1	1	145	1	0	0	0	1	0
Pt1_P27193_SiPSC11_P5_160624(32.3)	PT1	296	24	PT1-S1-011	PT1-S1-011	sendai-iPSC	SiPSC	5	189381	2	761	8	0	0	0	2	761	8	0	0
Pt1_P27193_SiPSC16_P4_160624(32.3)	PT1	296	24	PT1-S1-016	PT1-S1-016	sendai-iPSC	SiPSC	4	189383	0	0	0	0	0	0	0	0	0	0	0
Pt2_P27301_SiPSC12_P5_160624(32.3)	PT2	273	22	PT2-S1-012	PT2-S1-012	sendai-iPSC	SiPSC	5	189279	1	166	1	1	166	1	0	0	0	0	0
Pt2_P27301_SiPSC9_P5_160624(32.3)	PT2	273	22	PT2-S1-009	PT2-S1-009	sendai-iPSC	SiPSC	5	189277	1	396	2	0	0	0	1	396	2	0	1
993_182527_84267_174911	PX7	585	48	UKERiPX7-R1-001	iPX7-R1-001	retroviral-iPSC	RiPSC	12	174911	2	1410	22	0	0	0	2	1410	22	0	4
993_183199_84267_175747	PX7	585	48	UKERiPX7-R1-002	iPX7-R1-002	retroviral-iPSC	RiPSC	14	175747	1	587	3	0	0	0	1	587	3	0	2
993_186503_84267_178483	PX7	585	48	UKERiPX7-R1-003	iPX7-R1-003	retroviral-iPSC	RiPSC	10	178483	3	7302	38	0	0	0	3	7302	38	0	9
993_192466_84267_183397	PX7	585	48	UKERiPX7-R1-005	iPX7-R1-005	retroviral-iPSC	RiPSC	3	183397	1	108	0	1	108	0	0	0	0	0	0
993_193695_84267_184373	PX7	585	48	UKERiPX7-R1-006	iPX7-R1-006	retroviral-iPSC	RiPSC	2	184373	2	461	15	1	148	6	1	313	9	0	4
993_200171_84267_188786	PX7	585	48	UKERiPX7-S1-004	iPX7-S1-004	sendai-iPSC	SiPSC	10	188786	6	2987	11	5	2306	9	1	681	2	4	1
993_148684_84096_147625	R66	651	54	UKERiR66-R1-007	iR66-R1-007	retroviral-iPSC	RiPSC	19	147625	1	303	2	1	303	2	0	0	0	0	0
993_166792_84096_161916_wdh	R66	651	54	UKERiR66-R1-014	iR66-R1-014	retroviral-iPSC	RiPSC	18	161916	2	258	3	2	258	3	0	0	0	1	0
993_166295_84618_161664	RJO	526	43	UKERiRJO-R1-003	iRJO-R1-003	retroviral-iPSC	RiPSC	20	161664	1	248	1	0	0	0	1	248	1	0	0
993_169189_84618_163674	RJO	526	43	UKERiRJO-R1-005	iRJO-R1-005	retroviral-iPSC	RiPSC	23	163674	2	316	2	2	316	2	0	0	0	0	0
993_178678_84618_172305	RJO	526	43	UKERiRJO-R1-008	iRJO-R1-008	retroviral-iPSC	RiPSC	20	172305	0	0	0	0	0	0	0	0	0	0	0
993_195938_84095_185531	VK2	603	50	UKERiVK2-R1-016	iVK2-R1-016	retroviral-iPSC	RiPSC	15	185531	4	2057	21	1	188	0	3	1869	21	0	7
993_195937_84095_185529	VK2	603	50	UKERiVK2-R1-007	iVK2-R1-007	retroviral-iPSC	RiPSC	12	185529	1	1026	3	1	1026	3	0	0	0	1	0
993_195936_84095_185528	VK2	603	50	UKERiVK2-R1-005	iVK2-R1-005	retroviral-iPSC	RiPSC	12	185528	1	871	6	0	0	0	1	871	6	0	3

## Sheet: stats_CNVkit_exome-aberrations
filename	study_ID_individual	age_months	age_years	study_ID_sample	study_ID_sample_short	type	type_short	passage	DNA_ID	somCNVs_count	somCNVs_cumulative-size_kb	somCNVs_affected-genes	somCNVs-del_count	somCNVs-del_cumulative-size_kb	somCNVs-del_affected-genes	somCNVs-dup_count	somCNVs-dup_cumulative-size_kb	somCNVs-dup_affected-genes
SB02-111590	AY6	443	36	UKERfAY6-X-001	fAY6-X-001	fibroblast	FI	2	111590	41	212350	1705	22	210007	1639	19	2343.52	66
SB03-111593	82A	785	65	UKERf82A-X-001	f82A-X-001	fibroblast	FI	2	111593	30	29606	337	19	28367.5	311	11	1238.46	26
SB05-173548	82A	785	65	UKERi82A-R1-001	i82A-R1-001	retroviral-iPSC	RiPSC	15	173548	40	32174.8	372	30	31010.9	346	10	1163.95	26
SB06-175683	AY6	443	36	UKERiAY6-R1-003	iAY6-R1-003	retroviral-iPSC	RiPSC	12	175683	44	220226	1729	32	218780	1682	12	1446.11	47
SB07-175746	82A	785	65	UKERi82A-R1-002	i82A-R1-002	retroviral-iPSC	RiPSC	14	175746	38	28495.5	343	25	27626.6	308	13	868.898	35
SB08-179456	AY6	443	36	UKERiAY6-R1-004	iAY6-R1-004	retroviral-iPSC	RiPSC	7	179456	38	218548	1705	31	217923	1673	7	624.654	32
SB09-186823	82A	785	65	UKERi82A-R1-002	i82A-R1-002	retroviral-iPSC	RiPSC	30	186823	51	62019.9	647	41	61279.7	587	10	740.185	60
SB10-186857	AY6	443	36	UKERiAY6-R1-003	iAY6-R1-003	retroviral-iPSC	RiPSC	30	186857	110	254714	2139	92	253006	2068	18	1708.63	71
SB11-186859	82A	785	65	UKERi82A-R1-001	i82A-R1-001	retroviral-iPSC	RiPSC	30	186859	46	30283.6	402	34	29590.2	363	12	693.485	39
SB12-187972	82A	785	65	UKERi82A-R1-002	i82A-R1-002	retroviral-iPSC	RiPSC	40	187972	41	39697.8	471	32	39137.4	447	9	560.383	24
SB13-188170	AY6	443	36	UKERiAY6-R1-003	iAY6-R1-003	retroviral-iPSC	RiPSC	40	188170	50	220428	1743	34	219000	1686	16	1427.9	57
SB14-188370	82A	785	65	UKERi82A-R1-001	i82A-R1-001	retroviral-iPSC	RiPSC	40	188370	20	29322.4	297	19	29280.4	294	1	41.95	3
SB15-188473	82A	785	65	UKERi82A-S1-005	i82A-S1-005	sendai-iPSC	SiPSC	15	188473	59	54661.9	540	46	52882.7	501	13	1779.22	39
SB16-188612	AY6	443	36	UKERiAY6-R1-004	iAY6-R1-004	retroviral-iPSC	RiPSC	30	188612	85	240156	2019	69	238262	1959	16	1893.73	60
SB17-188614	82A	785	65	UKERi82A-S1-022	i82A-S1-022	sendai-iPSC	SiPSC	15	188614	44	36431.7	483	39	36071.4	470	5	360.378	13
SB18-188787	AY6	443	36	UKERiAY6-S1-002	iAY6-S1-002	sendai-iPSC	SiPSC	13	188787	49	213695	1726	28	211688	1660	21	2006.52	66
SB19-189178	AY6	443	36	UKERiAY6-R1-004	iAY6-R1-004	retroviral-iPSC	RiPSC	40	189178	54	226627	1807	43	225714	1763	11	912.958	44
SB20-189366	82A	785	65	UKERp82A-R1-001	p82A-R1-001	NPC	NPC	8	189366	34	28292.4	323	25	27268.7	301	9	1023.73	22
SB21-189368	82A	785	65	UKERp82A-R1-002	p82A-R1-002	NPC	NPC	13	189368	25	26793.8	295	19	26320	277	6	473.758	18
SB22-189432	AY6	443	36	UKERpAY6-R1-003	pAY6-R1-003	NPC	NPC	7	189432	27	211648	1647	20	210699	1624	7	948.832	23
SB23-191742	AY6	443	36	UKERpAY6-R1-004	pAY6-R1-004	NPC	NPC	5	191742	40	212730	1715	28	211590	1665	12	1140.07	50
SC01-188892	88H	751	62	UKERi88H-S1-009	i88H-S1-009	sendai-iPSC	SiPSC	15	188892	42	33828.8	507	28	31783.7	454	14	2045.06	53
SC02-188616	88H	751	62	UKERi88H-S1-002	i88H-S1-002	sendai-iPSC	SiPSC	15	188616	52	40706.8	600	39	38036.2	539	13	2670.63	61
SC03-175684	88H	751	62	UKERi88H-R1-002	i88H-R1-002	retroviral-iPSC	RiPSC	13	175684	47	37772.6	467	37	35691.9	427	10	2080.68	40
SC04-111952	PX7	585	48	UKERfPX7-X-001	fPX7-X-001	fibroblast	FI	2	111952	41	211954	1715	30	210496	1657	11	1458.2	58
SC06-174911	PX7	585	48	UKERiPX7-R1-001	iPX7-R1-001	retroviral-iPSC	RiPSC	12	174911	18	211135	1601	17	210441	1578	1	694.412	23
SC07-175747	PX7	585	48	UKERiPX7-R1-002	iPX7-R1-002	retroviral-iPSC	RiPSC	14	175747	31	212551	1658	25	211391	1622	6	1160.12	36
SC08-188786	PX7	585	48	UKERiPX7-S1-004	iPX7-S1-004	sendai-iPSC	SiPSC	10	188786	44	215274	1715	34	213415	1666	10	1859	49
SC10-174912	88H	751	62	UKERi88H-R1-001	i88H-R1-001	retroviral-iPSC	RiPSC	15	174912	38	36897.4	462	26	34919.9	418	12	1977.56	44
SC11-111591	88H	751	62	UKERf88H-X-001	f88H-X-001	fibroblast	FI	2	111591	44	36271	465	27	30764.9	358	17	5506.07	107

## Sheet: Array_allCNVs
file	study_ID_individual	age_months	age_years	study_ID_sample	study_ID_sample_short	type	type_short	passage	DNA_ID	CNV_ID	Chrom	Min	Max	CN_State	CNV_type	Size_kb	Marker_Count	Genes	Gene_Count	microarray_nomenclature	mosaic	CNV_class	refFlat_genes	refFlat_gene_count	RelGenes_count
993_166279_109166_161530	J2C	879	73	UKERiJ2C-R1-015	iJ2C-R1-015	retroviral-iPSC	RiPSC	19	161530	CNV001	chr22	29085475	29551986	3.0	Gain	467	556	CHEK2, HSCB, CCDC117, XBP1, ZNRF3, ZNRF3-AS1, C22orf31, KREMEN1	8	arr[hg19] 22q12.1(29,085,475-29,551,986)x3	0	somatic	C22orf31,CCDC117,CHEK2,HSCB,KREMEN1,XBP1,ZNRF3,ZNRF3-AS1	8	4
993_166279_109166_161530	J2C	879	73	UKERiJ2C-R1-015	iJ2C-R1-015	retroviral-iPSC	RiPSC	19	161530	CNV002	chr2	141910095	142164635	1.0	Loss	255	356	LRP1B	1	arr[hg19] 2q22.1(141,910,095-142,164,635)x1	0	somatic	LRP1B	1	1
993_168596_84414_163479	J2C	879	73	UKERiJ2C-R1-012	iJ2C-R1-012	retroviral-iPSC	RiPSC	19	163479	CNV003	chr7	114186094	114941521	3.0	Gain	755	716	FOXP2, MIR3666, MDFIC	3	arr[hg19] 7q31.1q31.2(114,186,094-114,941,521)x3	0	somatic	FOXP2,LINC01392,LINC01393,MDFIC,MIR3666	5	1
993_175212_84414_164203	J2C	879	73	UKERiJ2C-R1-003	iJ2C-R1-003	retroviral-iPSC	RiPSC	19	164203	CNV004	chr5	58595962	58766246	3.0	Gain	170	240	PDE4D	1	arr[hg19] 5q11.2(58,595,962-58,766,246)x3	0	somatic	PDE4D	1	1
993_166295_84618_161664	RJO	526	43	UKERiRJO-R1-003	iRJO-R1-003	retroviral-iPSC	RiPSC	20	161664	CNV005	chr3	61636155	61884064	3.0	Gain	248	280	PTPRG	1	arr[hg19] 3p14.2(61,636,155-61,884,064)x3	0	somatic	PTPRG	1	0
993_169189_84618_163674	RJO	526	43	UKERiRJO-R1-005	iRJO-R1-005	retroviral-iPSC	RiPSC	23	163674	CNV006	chr22	28423377	28607645	1.0	Loss	184	172	TTC28	1	arr[hg19] 22q12.1(28,423,377-28,607,645)x1	0	somatic	TTC28	1	0
993_169189_84618_163674	RJO	526	43	UKERiRJO-R1-005	iRJO-R1-005	retroviral-iPSC	RiPSC	23	163674	CNV007	chr2	58145770	58277884	1.0	Loss	132	92	VRK2	1	arr[hg19] 2p16.1(58,145,770-58,277,884)x1	0	somatic	VRK2	1	0
993_184721_84617_177305	M89	773	64	UKERiM89-R1-005	iM89-R1-005	retroviral-iPSC	RiPSC	14	177305	CNV008	chr4	150711777	151086813	3.0	Gain	375	276	DCLK2	1	arr[hg19] 4q31.23(150,711,777-151,086,813)x3	0	somatic	DCLK2	1	1
993_186502_84617_178482	M89	773	64	UKERiM89-R1-006	iM89-R1-006	retroviral-iPSC	RiPSC	15	178482	CNV009	chr7	70135820	70281461	1.0	Loss	146	132	AUTS2	1	arr[hg19] 7q11.22(70,135,820-70,281,461)x1	0	somatic	AUTS2	1	0
993_187880_84094_179338	C99	819	68	UKERiC99-R1-008	iC99-R1-008	retroviral-iPSC	RiPSC	13	179338	CNV010	chrY	2650140	28799937	2.0	Gain	26150	8720	SRY, RPS4Y1, ZFY, LINC00278, TGIF2LY, PCDH11Y, TTTY23B, TTTY23, TSPY2, TTTY1B, TTTY1, TTTY2B, TTTY2, TTTY21B, TTTY21, TTTY7, TTTY7B, TTTY8, TTTY8B, AMELY, TBL1Y, PRKY, TTTY16, TTTY12, TTTY18, TTTY19, TTTY11, RBMY1A3P, TTTY20, FAM197Y2, FAM197Y5, TSPY8, TSPY4, TSPY3, TSPY1, RBMY3AP, TTTY22, GYG2P1, TTTY15, USP9Y, DDX3Y, UTY, TMSB4Y, VCY1B, VCY, NLGN4Y, NLGN4Y-AS1, FAM41AY2, FAM41AY1, FAM224B, FAM2…	102	arr[hg19] Yp11.31q11.23(2,650,140-28,799,937)x2	0	culture_artefact	AMELY,BCORP1,BPY2,BPY2B,BPY2C,CD24,CDY1,CDY1B,CDY2A,CDY2B,CSPG4P1Y,DAZ1,DAZ2,DAZ3,DAZ4,DDX3Y,EIF1AY,FAM197Y2,FAM197Y3,FAM197Y4,FAM197Y5,FAM197Y6,FAM197Y7,FAM197Y8,FAM197Y9,FAM224A,FAM224B,FAM41AY1,FAM41AY2,GOLGA2P2Y,GOLGA2P3Y,GYG2P1,HSFY1,HSFY2,KDM5D,LINC00278,LINC00279,LINC00280,LOC100652931,LOC101929148,NLGN4Y,NLGN4Y-AS1,PCDH11Y,PRKY,PRORY,PRY,PRY2,RBMY1A1,RBMY1A3P,RBMY1B,RBMY1D,RBMY1E,RBMY1F,R…	114	3
993_187880_84094_179338	C99	819	68	UKERiC99-R1-008	iC99-R1-008	retroviral-iPSC	RiPSC	13	179338	CNV011	chrX	168546	2703662	3.0	Gain	2535	3570	PLCXD1, GTPBP6, LINC00685, PPP2R3B, SHOX, CRLF2, CSF2RA, MIR3690, IL3RA, SLC25A6, ASMTL-AS1, ASMTL, P2RY8, AKAP17A, ASMT, DHRSX, ZBED1, CD99P1, LINC00102, CD99, XG, XGPY2	22	arr[hg19] Xp22.33(168,546-2,703,662)x3	0	culture_artefact	AKAP17A,ASMT,ASMTL,ASMTL-AS1,CD99,CD99P1,CRLF2,CSF2RA,DHRSX,GTPBP6,IL3RA,LINC00102,LINC00106,LINC00685,MIR3690,MIR6089,P2RY8,PLCXD1,PPP2R3B,SHOX,SLC25A6,XG,XGY2,ZBED1	24	5
993_187880_84094_179338	C99	819	68	UKERiC99-R1-008	iC99-R1-008	retroviral-iPSC	RiPSC	13	179338	CNV012	chrX	154946915	155233731	3.0	Gain	287	454	SPRY3, VAMP7, IL9R	3	arr[hg19] Xq28 or Yq12(154,946,915-155,233,731 or 59,049,921-59,336,737)x3	0	culture_artefact	IL9R,SPRY3,VAMP7	3	0
993_187880_84094_179338	C99	819	68	UKERiC99-R1-008	iC99-R1-008	retroviral-iPSC	RiPSC	13	179338	CNV013	chr14	89686808	89975086	1.0	Loss	288	292	FOXN3, FOXN3-AS1	2	arr[hg19] 14q31.3q32.11(89,686,808-89,975,086)x1	0	somatic	FOXN3,FOXN3-AS1	2	0
993_187880_84094_179338	C99	819	68	UKERiC99-R1-008	iC99-R1-008	retroviral-iPSC	RiPSC	13	179338	CNV014	chr3	174988123	175221772	3.0	Gain	234	335	NAALADL2, MIR4789	2	arr[hg19] 3q26.31(174,988,123-175,221,772)x3	0	somatic	MIR4789,NAALADL2,NAALADL2-AS2	3	0
993_187881_84094_179453	C99	819	68	UKERiC99-R1-007	iC99-R1-007	retroviral-iPSC	RiPSC	22	179453	CNV015	chr15	60677858	60878443	1.0	Loss	201	200	ANXA2, NARG2, RORA	3	arr[hg19] 15q22.2(60,677,858-60,878,443)x1	0	somatic	ANXA2,ICE2,RORA,RORA-AS1	4	0
993_195936_84095_185528	VK2	603	50	UKERiVK2-R1-005	iVK2-R1-005	retroviral-iPSC	RiPSC	12	185528	CNV016	chr3	186994570	187865419	3.0	Gain	871	724	MASP1, RTP4, SST, RTP2, LOC100131635, BCL6	6	arr[hg19] 3q27.3(186,994,570-187,865,419)x3	0	somatic	BCL6,LINC01991,LINC02041,LOC100131635,LOC101929130,MASP1,RTP2,RTP4,SST	9	3
993_195937_84095_185529	VK2	603	50	UKERiVK2-R1-007	iVK2-R1-007	retroviral-iPSC	RiPSC	12	185529	CNV017	chrX	22455041	23481118	0.0	Loss	1026	780	LOC100873065, DDX53, PTCHD1	3	arr[hg19] Xp22.11(22,455,041-23,481,118)x0	1	somatic	DDX53,PTCHD1,PTCHD1-AS	3	1
993_195938_84095_185531	VK2	603	50	UKERiVK2-R1-016	iVK2-R1-016	retroviral-iPSC	RiPSC	15	185531	CNV018	chr13	108513536	109386934	3.0	Gain	873	892	FAM155A, LIG4, ABHD13, TNFSF13B, MYO16	5	arr[hg19] 13q33.3(108,513,536-109,386,934)x3	1	somatic	ABHD13,FAM155A,LIG4,MYO16,TNFSF13B	5	3
993_195938_84095_185531	VK2	603	50	UKERiVK2-R1-016	iVK2-R1-016	retroviral-iPSC	RiPSC	15	185531	CNV019	chr6	43873733	44719837	3.0	Gain	846	811	LOC100132354, C6orf223, MRPL14, TMEM63B, CAPN11, SLC29A1, HSP90AB1, SLC35B2, MIR4647, NFKBIE, TMEM151B, TCTE1, AARS2, SPATS1, CDC5L, MIR4642	16	arr[hg19] 6p21.1(43,873,733-44,719,837)x3	1	somatic	AARS2,C6orf223,CAPN11,CDC5L,HSP90AB1,LINC01512,LOC101929705,LOC105375075,MIR4642,MIR4647,MRPL14,MYMX,NFKBIE,SLC29A1,SLC35B2,SPATS1,TCTE1,TMEM151B,TMEM63B	19	4
993_195938_84095_185531	VK2	603	50	UKERiVK2-R1-016	iVK2-R1-016	retroviral-iPSC	RiPSC	15	185531	CNV020	chr11	87481853	87669852	1.0	Loss	188	148		0	arr[hg19] 11q14.2(87,481,853-87,669,852)x1	0	somatic	na	0	0
993_195938_84095_185531	VK2	603	50	UKERiVK2-R1-016	iVK2-R1-016	retroviral-iPSC	RiPSC	15	185531	CNV021	chr2	37681698	37831939	3.0	Gain	150	99		0	arr[hg19] 2p22.2(37,681,698-37,831,939)x3	1	somatic	na	0	0
993_148684_84096_147625	R66	651	54	UKERiR66-R1-007	iR66-R1-007	retroviral-iPSC	RiPSC	19	147625	CNV022	chr20	14801429	15104531	1.0	Loss	303	274	MACROD2, MACROD2-AS1	2	arr[hg19] 20p12.1(14,801,429-15,104,531)x1	0	somatic	MACROD2,MACROD2-AS1	2	0
993_166792_84096_161916_wdh	R66	651	54	UKERiR66-R1-014	iR66-R1-014	retroviral-iPSC	RiPSC	18	161916	CNV023	chr7	69679667	69820155	1.0	Loss	140	160	AUTS2	1	arr[hg19] 7q11.22(69,679,667-69,820,155)x1	0	somatic	AUTS2	1	0
993_166792_84096_161916_wdh	R66	651	54	UKERiR66-R1-014	iR66-R1-014	retroviral-iPSC	RiPSC	18	161916	CNV024	chr9	102798220	102915720	1.0	Loss	118	136	ERP44, INVS	2	arr[hg19] 9q31.1(102,798,220-102,915,720)x1	0	somatic	ERP44,INVS	2	1
993_187882_84098_179457	AY6	443	36	UKERiAY6-R1-004	iAY6-R1-004	retroviral-iPSC	RiPSC	7	179457	CNV025	chr6	26834876	27316207	3.0	Gain	481	440	GUSBP2, LINC00240, LOC100270746, HIST1H2BJ, HIST1H2AG, HIST1H2BK, HIST1H4I, HIST1H2AH, MIR3143, PRSS16, POM121L2, VN1R10P	12	arr[hg19] 6p22.2p22.1(26,834,876-27,316,207)x3	0	somatic	GUSBP2,HIST1H2AG,HIST1H2AH,HIST1H2BJ,HIST1H2BK,HIST1H4I,LINC00240,LOC100270746,MIR3143,POM121L2,PRSS16,VN1R10P	12	1
993_187882_84098_179457	AY6	443	36	UKERiAY6-R1-004	iAY6-R1-004	retroviral-iPSC	RiPSC	7	179457	CNV026	chr3	116560639	117032012	1.0	Loss	471	348		0	arr[hg19] 3q13.31(116,560,639-117,032,012)x1	0	somatic	LINC00901,MIR4447	2	0
993_187882_84098_179457	AY6	443	36	UKERiAY6-R1-004	iAY6-R1-004	retroviral-iPSC	RiPSC	7	179457	CNV027	chr2	34906598	35056893	3.0	Gain	150	112		0	arr[hg19] 2p22.3(34,906,598-35,056,893)x3	0	somatic	LINC01320	1	0
993_182527_84267_174911	PX7	585	48	UKERiPX7-R1-001	iPX7-R1-001	retroviral-iPSC	RiPSC	12	174911	CNV028	chr2	204630691	205471124	3.0	Gain	840	787	CTLA4, ICOS, PARD3B	3	arr[hg19] 2q33.2q33.3(204,630,691-205,471,124)x3	1	somatic	CTLA4,ICOS,PARD3B	3	2
993_182527_84267_174911	PX7	585	48	UKERiPX7-R1-001	iPX7-R1-001	retroviral-iPSC	RiPSC	12	174911	CNV029	chr20	29979335	30548911	3.0	Gain	570	608	DEFB121, DEFB122, DEFB123, DEFB124, REM1, LINC00028, HM13, PSIMCT-1, HM13-AS1, ID1, MIR3193, COX4I2, BCL2L1, TPX2, MYLK2, FOXS1, DUSP15, TTLL9, PDRG1	19	arr[hg19] 20q11.21(29,979,335-30,548,911)x3	1	somatic	ABALON,BCL2L1,COX4I2,DEFB121,DEFB122,DEFB123,DEFB124,DUSP15,FOXS1,HM13,HM13-AS1,ID1,LINC00028,MIR3193,MYLK2,PDRG1,REM1,TPX2,TTLL9	19	2
993_183199_84267_175747	PX7	585	48	UKERiPX7-R1-002	iPX7-R1-002	retroviral-iPSC	RiPSC	14	175747	CNV030	chr4	99058770	99646205	3.0	Gain	587	624	STPG2, RAP1GDS1, TSPAN5	3	arr[hg19] 4q23(99,058,770-99,646,205)x3	0	somatic	RAP1GDS1,STPG2,TSPAN5	3	2
993_186503_84267_178483	PX7	585	48	UKERiPX7-R1-003	iPX7-R1-003	retroviral-iPSC	RiPSC	10	178483	CNV031	chr8	137283495	143689504	3.0	Gain	6406	5765	FAM135B, COL22A1, KCNK9, TRAPPC9, CHRAC1, AGO2, PTK2, DENND3, SLC45A4, LOC731779, GPR20, PTP4A3, MROH5, MIR4472-1, LINC00051, TSNARE1, BAI1	17	arr[hg19] 8q24.23q24.3(137,283,495-143,689,504)x3	0	somatic	ADGRB1,AGO2,CHRAC1,COL22A1,DENND3,FAM135B,GPR20,KCNK9,LINC00051,LINC01300,LINC02055,LOC101927915,LOC105375787,MIR1302-7,MIR4472-1,MIR4539,MROH5,PEG13,PTK2,PTP4A3,SLC45A4,TRAPPC9,TSNARE1	23	4
993_186503_84267_178483	PX7	585	48	UKERiPX7-R1-003	iPX7-R1-003	retroviral-iPSC	RiPSC	10	178483	CNV032	chr20	30154236	30882071	3.0	Gain	728	647	HM13, HM13-AS1, ID1, MIR3193, COX4I2, BCL2L1, TPX2, MYLK2, FOXS1, DUSP15, TTLL9, PDRG1, XKR7, CCM2L, HCK, TM9SF4, TSPY26P, PLAGL2, POFUT1, KIF3B	20	arr[hg19] 20q11.21(30,154,236-30,882,071)x3	1	somatic	ABALON,BCL2L1,CCM2L,COX4I2,DUSP15,FOXS1,HCK,HM13,HM13-AS1,ID1,KIF3B,MIR1825,MIR3193,MIR7641-2,MYLK2,PDRG1,PLAGL2,POFUT1,TM9SF4,TPX2,TSPY26P,TTLL9,XKR7	23	4
993_186503_84267_178483	PX7	585	48	UKERiPX7-R1-003	iPX7-R1-003	retroviral-iPSC	RiPSC	10	178483	CNV033	chr1	72505262	72673377	3.0	Gain	168	196	NEGR1	1	arr[hg19] 1p31.1(72,505,262-72,673,377)x3	0	somatic	NEGR1	1	1
993_192466_84267_183397	PX7	585	48	UKERiPX7-R1-005	iPX7-R1-005	retroviral-iPSC	RiPSC	3	183397	CNV034	chr16	72650161	72757884	1.0	Loss	108	56		0	arr[hg19] 16q22.2(72,650,161-72,757,884)x1	1	somatic	LINC01572	1	0
993_193695_84267_184373	PX7	585	48	UKERiPX7-R1-006	iPX7-R1-006	retroviral-iPSC	RiPSC	2	184373	CNV035	chr21	47420602	47733751	3.0	Gain	313	323	COL6A1, COL6A2, FTCD, SPATC1L, LSS, MCM3AP-AS1, MCM3AP, YBEY, C21orf58	9	arr[hg19] 21q22.3(47,420,602-47,733,751)x3	0	somatic	C21orf58,COL6A1,COL6A2,FTCD,FTCD-AS1,LSS,MCM3AP,MCM3AP-AS1,SNORD159,SPATC1L,YBEY	11	4
993_193695_84267_184373	PX7	585	48	UKERiPX7-R1-006	iPX7-R1-006	retroviral-iPSC	RiPSC	2	184373	CNV036	chr12	100525905	100673483	1.0	Loss	148	160	UHRF1BP1L, GOLGA2P5, MIR1827, ACTR6, DEPDC4, SCYL2	6	arr[hg19] 12q23.1(100,525,905-100,673,483)x1	0	somatic	ACTR6,DEPDC4,GOLGA2P5,MIR1827,SCYL2,UHRF1BP1L	6	0
993_182528_84099_174913	88H	751	62	UKERi88H-R1-001	i88H-R1-001	retroviral-iPSC	RiPSC	15	174913	CNV037	chr10	75194659	75826114	1.0	Loss	631	542	PPP3CB, USP54, MYOZ1, SYNPO2L, AGAP5, BMS1P4, GLUD1P3, SEC24C, FUT11, CHCHD1, ZSWIM8, ZSWIM8-AS1, NDST2, CAMK2G, C10orf55, PLAU, VCL	17	arr[hg19] 10q22.2(75,194,659-75,826,114)x1	0	somatic	AGAP5,BMS1P4,C10orf55,CAMK2G,CHCHD1,FUT11,GLUD1P3,MYOZ1,NDST2,PLAU,PPP3CB,PPP3CB-AS1,SEC24C,SYNPO2L,USP54,VCL,ZSWIM8,ZSWIM8-AS1	18	2
993_182528_84099_174913	88H	751	62	UKERi88H-R1-001	i88H-R1-001	retroviral-iPSC	RiPSC	15	174913	CNV038	chr10	68276087	68445989	1.0	Loss	170	220	CTNNA3	1	arr[hg19] 10q21.3(68,276,087-68,445,989)x1	1	somatic	CTNNA3	1	1
993_192467_84099_183398	88H	751	62	UKERi88H-R1-005	i88H-R1-005	retroviral-iPSC	RiPSC	4	183398	CNV039	chr2	206171266	206464934	1.0	Loss	294	332	PARD3B	1	arr[hg19] 2q33.3(206,171,266-206,464,934)x1	0	somatic	PARD3B	1	0
993_179556_84415_173016	1JF	503	41	UKERi1JF-R1-011	i1JF-R1-011	retroviral-iPSC	RiPSC	14	173016	CNV040	chr20	29838604	30851171	3.0	Gain	1013	1096	DEFB115, DEFB116, DEFB118, DEFB119, DEFB121, DEFB122, DEFB123, DEFB124, REM1, LINC00028, HM13, PSIMCT-1, HM13-AS1, ID1, MIR3193, COX4I2, BCL2L1, TPX2, MYLK2, FOXS1, DUSP15, TTLL9, PDRG1, XKR7, CCM2L, HCK, TM9SF4, TSPY26P, PLAGL2, POFUT1	30	arr[hg19] 20q11.21(29,838,604-30,851,171)x3	0	somatic	ABALON,BCL2L1,CCM2L,COX4I2,DEFB115,DEFB116,DEFB118,DEFB119,DEFB121,DEFB122,DEFB123,DEFB124,DUSP15,FOXS1,HCK,HM13,HM13-AS1,ID1,LINC00028,MIR1825,MIR3193,MIR7641-2,MYLK2,PDRG1,PLAGL2,POFUT1,REM1,TM9SF4,TPX2,TSPY26P,TTLL9,XKR7	32	4
993_179556_84415_173016	1JF	503	41	UKERi1JF-R1-011	i1JF-R1-011	retroviral-iPSC	RiPSC	14	173016	CNV041	chr10	53775828	54305920	3.0	Gain	530	568	PRKG1, PRKG1-AS1, DKK1	3	arr[hg19] 10q21.1(53,775,828-54,305,920)x3	0	somatic	DKK1,LINC01468,PRKG1,PRKG1-AS1	4	1
993_179556_84415_173016	1JF	503	41	UKERi1JF-R1-011	i1JF-R1-011	retroviral-iPSC	RiPSC	14	173016	CNV042	chr8	50965690	51075171	1.0	Loss	109	146	SNTG1	1	arr[hg19] 8q11.21(50,965,690-51,075,171)x1	0	somatic	SNTG1	1	1
993_187879_84415_179336	1JF	503	41	UKERi1JF-R1-002	i1JF-R1-002	retroviral-iPSC	RiPSC	16	179336	CNV043	chr12	173786	133777902	3.0	Gain	133604	93142	IQSEC3, LOC574538, SLC6A12, SLC6A13, KDM5A, CCDC77, B4GALNT3, NINJ2, WNK1, RAD52, ERC1, LINC00942, FBXL14, WNT5B, MIR3649, ADIPOR2, CACNA2D4, LRTM2, LINC00940, DCP1B, CACNA1C, CACNA1C-AS4, CACNA1C-IT3, CACNA1C-AS1, LOC283440, FKBP4, ITFG2, NRIP2, LOC100507424, FOXM1, RHNO1, TULP3, TEAD4, TSPAN9, PRMT8, EFCAB4B, PARP11, CCND2, C12orf5, FGF23, FGF6, C12orf4, RAD51AP1, DYRK4, AKAP3, NDUFA9, GALNT8, …	1184	arr[hg19] 12p13.33q24.33(173,786-133,777,902)x3	0	somatic	A2M,A2M-AS1,A2ML1,A2MP1,AAAS,AACS,ABCB9,ABCC9,ABCD2,ACACB,ACAD10,ACADS,ACRBP,ACSM4,ACSS3,ACTR6,ACVR1B,ACVRL1,ADAM1A,ADAMTS20,ADCY6,ADGRD1,ADGRD1-AS1,ADIPOR2,AEBP2,AGAP2,AGAP2-AS1,AICDA,AKAP3,ALDH1L2,ALDH2,ALG10,ALG10B,ALKBH2,ALX1,AMDHD1,AMHR2,AMIGO2,AMN1,ANAPC5,ANAPC7,ANKLE2,ANKRD13A,ANKRD33,ANKRD52,ANKS1B,ANO2,ANO4,ANO6,ANP32D,APAF1,APOBEC1,APOF,APOLD1,APPL2,AQP2,AQP5,AQP6,ARF3,ARHGAP9,ARHGDIB,A…	1368	288
993_187879_84415_179336	1JF	503	41	UKERi1JF-R1-002	i1JF-R1-002	retroviral-iPSC	RiPSC	16	179336	CNV044	chr7	110450647	110599907	1.0	Loss	149	156	IMMP2L	1	arr[hg19] 7q31.1(110,450,647-110,599,907)x1	0	somatic	IMMP2L	1	0
993_151018_84615_149598	G3G	831	69	UKERiG3G-R1-047	iG3G-R1-047	retroviral-iPSC	RiPSC	20	149598	CNV045	chr7	27160663	27268513	3.0	Gain	108	150	HOXA3, HOXA4, HOXA-AS3, HOXA5, HOXA6, HOXA7, HOXA9, HOXA10-HOXA9, HOXA-AS4, MIR196B, HOXA10, HOXA11, HOXA11-AS, HOXA13, HOTTIP	15	arr[hg19] 7p15.2(27,160,663-27,268,513)x3	1	somatic	HOTTIP,HOXA10,HOXA10-AS,HOXA10-HOXA9,HOXA11,HOXA11-AS,HOXA13,HOXA3,HOXA4,HOXA5,HOXA6,HOXA7,HOXA9,HOXA-AS2,HOXA-AS3,MIR196B	16	3
993_146533_84097_145576	1E4	631	52	UKERi1E4-R1-003	i1E4-R1-003	retroviral-iPSC	RiPSC	19	145576	CNV046	chrY	2650140	28799937	0.0	Loss	26150	8720	SRY, RPS4Y1, ZFY, LINC00278, TGIF2LY, PCDH11Y, TTTY23B, TTTY23, TSPY2, TTTY1B, TTTY1, TTTY2B, TTTY2, TTTY21B, TTTY21, TTTY7, TTTY7B, TTTY8, TTTY8B, AMELY, TBL1Y, PRKY, TTTY16, TTTY12, TTTY18, TTTY19, TTTY11, RBMY1A3P, TTTY20, FAM197Y2, FAM197Y5, TSPY8, TSPY4, TSPY3, TSPY1, RBMY3AP, TTTY22, GYG2P1, TTTY15, USP9Y, DDX3Y, UTY, TMSB4Y, VCY1B, VCY, NLGN4Y, NLGN4Y-AS1, FAM41AY2, FAM41AY1, FAM224B, FAM2…	102	arr[hg19] Yp11.31q11.23(2,650,140-28,799,937)x0	0	culture_artefact	AMELY,BCORP1,BPY2,BPY2B,BPY2C,CD24,CDY1,CDY1B,CDY2A,CDY2B,CSPG4P1Y,DAZ1,DAZ2,DAZ3,DAZ4,DDX3Y,EIF1AY,FAM197Y2,FAM197Y3,FAM197Y4,FAM197Y5,FAM197Y6,FAM197Y7,FAM197Y8,FAM197Y9,FAM224A,FAM224B,FAM41AY1,FAM41AY2,GOLGA2P2Y,GOLGA2P3Y,GYG2P1,HSFY1,HSFY2,KDM5D,LINC00278,LINC00279,LINC00280,LOC100652931,LOC101929148,NLGN4Y,NLGN4Y-AS1,PCDH11Y,PRKY,PRORY,PRY,PRY2,RBMY1A1,RBMY1A3P,RBMY1B,RBMY1D,RBMY1E,RBMY1F,R…	114	3
993_146533_84097_145576	1E4	631	52	UKERi1E4-R1-003	i1E4-R1-003	retroviral-iPSC	RiPSC	19	145576	CNV047	chrX	168546	2717538	1.0	Loss	2549	248	PLCXD1, GTPBP6, LINC00685, PPP2R3B, SHOX, CRLF2, CSF2RA, MIR3690, IL3RA, SLC25A6, ASMTL-AS1, ASMTL, P2RY8, AKAP17A, ASMT, DHRSX, ZBED1, CD99P1, LINC00102, CD99, XG, XGPY2	22	arr[hg19] Xp22.33(168,546-2,717,538)x1	0	culture_artefact	AKAP17A,ASMT,ASMTL,ASMTL-AS1,CD99,CD99P1,CRLF2,CSF2RA,DHRSX,GTPBP6,IL3RA,LINC00102,LINC00106,LINC00685,MIR3690,MIR6089,P2RY8,PLCXD1,PPP2R3B,SHOX,SLC25A6,XG,XGY2,ZBED1	24	5
993_146533_84097_145576	1E4	631	52	UKERi1E4-R1-003	i1E4-R1-003	retroviral-iPSC	RiPSC	19	145576	CNV048	chrX	154930045	155233731	1.0	Loss	304	39778	SPRY3, VAMP7, IL9R	3	arr[hg19] Xq28(154,930,045-155,233,731)x1	0	culture_artefact	IL9R,SPRY3,VAMP7	3	0
993_146533_84097_145576	1E4	631	52	UKERi1E4-R1-003	i1E4-R1-003	retroviral-iPSC	RiPSC	19	145576	CNV049	chr5	10305770	12113014	3.0	Gain	1807	2676	CMBL, MARCH6, ROPN1L-AS1, ROPN1L, ANKRD33B, DAP, CTNND2	7	arr[hg19] 5p15.2(10,305,770-12,113,014)x3	0	somatic	ANKRD33B,CMBL,CTNND2,DAP,LINC02212,LINC02213,MARCH6,MIR6131,ROPN1L,ROPN1L-AS1	10	1
993_146533_84097_145576	1E4	631	52	UKERi1E4-R1-003	i1E4-R1-003	retroviral-iPSC	RiPSC	19	145576	CNV050	chr12	64278223	64476613	1.0	Loss	198	216	SRGAP1	1	arr[hg19] 12q14.2(64,278,223-64,476,613)x1	0	somatic	SRGAP1	1	1
993_145273_84097_144600	1E4	631	52	UKERi1E4-R1-012	i1E4-R1-012	retroviral-iPSC	RiPSC	14	144600	CNV051	chr12	173786	133777902	3.0	Gain	133604	93142	IQSEC3, LOC574538, SLC6A12, SLC6A13, KDM5A, CCDC77, B4GALNT3, NINJ2, WNK1, RAD52, ERC1, LINC00942, FBXL14, WNT5B, MIR3649, ADIPOR2, CACNA2D4, LRTM2, LINC00940, DCP1B, CACNA1C, CACNA1C-AS4, CACNA1C-IT3, CACNA1C-AS1, LOC283440, FKBP4, ITFG2, NRIP2, LOC100507424, FOXM1, RHNO1, TULP3, TEAD4, TSPAN9, PRMT8, EFCAB4B, PARP11, CCND2, C12orf5, FGF23, FGF6, C12orf4, RAD51AP1, DYRK4, AKAP3, NDUFA9, GALNT8, …	1184	arr[hg19] 12p13.33q24.33(173,786-133,777,902)x3	1	somatic	A2M,A2M-AS1,A2ML1,A2MP1,AAAS,AACS,ABCB9,ABCC9,ABCD2,ACACB,ACAD10,ACADS,ACRBP,ACSM4,ACSS3,ACTR6,ACVR1B,ACVRL1,ADAM1A,ADAMTS20,ADCY6,ADGRD1,ADGRD1-AS1,ADIPOR2,AEBP2,AGAP2,AGAP2-AS1,AICDA,AKAP3,ALDH1L2,ALDH2,ALG10,ALG10B,ALKBH2,ALX1,AMDHD1,AMHR2,AMIGO2,AMN1,ANAPC5,ANAPC7,ANKLE2,ANKRD13A,ANKRD33,ANKRD52,ANKS1B,ANO2,ANO4,ANO6,ANP32D,APAF1,APOBEC1,APOF,APOLD1,APPL2,AQP2,AQP5,AQP6,ARF3,ARHGAP9,ARHGDIB,A…	1368	288
993_145273_84097_144600	1E4	631	52	UKERi1E4-R1-012	i1E4-R1-012	retroviral-iPSC	RiPSC	14	144600	CNV052	chr20	14665516	14837965	1.0	Loss	172	128	MACROD2	1	arr[hg19] 20p12.1(14,665,516-14,837,965)x1	1	somatic	MACROD2	1	0
993_188081_84097_179681	1E4	631	52	UKERi1E4-R1-016	i1E4-R1-016	retroviral-iPSC	RiPSC	20	179681	CNV053	chr12	173786	133777902	3.0	Gain	133604	93142	IQSEC3, LOC574538, SLC6A12, SLC6A13, KDM5A, CCDC77, B4GALNT3, NINJ2, WNK1, RAD52, ERC1, LINC00942, FBXL14, WNT5B, MIR3649, ADIPOR2, CACNA2D4, LRTM2, LINC00940, DCP1B, CACNA1C, CACNA1C-AS4, CACNA1C-IT3, CACNA1C-AS1, LOC283440, FKBP4, ITFG2, NRIP2, LOC100507424, FOXM1, RHNO1, TULP3, TEAD4, TSPAN9, PRMT8, EFCAB4B, PARP11, CCND2, C12orf5, FGF23, FGF6, C12orf4, RAD51AP1, DYRK4, AKAP3, NDUFA9, GALNT8, …	1184	arr[hg19] 12p13.33q24.33(173,786-133,777,902)x3	1	somatic	A2M,A2M-AS1,A2ML1,A2MP1,AAAS,AACS,ABCB9,ABCC9,ABCD2,ACACB,ACAD10,ACADS,ACRBP,ACSM4,ACSS3,ACTR6,ACVR1B,ACVRL1,ADAM1A,ADAMTS20,ADCY6,ADGRD1,ADGRD1-AS1,ADIPOR2,AEBP2,AGAP2,AGAP2-AS1,AICDA,AKAP3,ALDH1L2,ALDH2,ALG10,ALG10B,ALKBH2,ALX1,AMDHD1,AMHR2,AMIGO2,AMN1,ANAPC5,ANAPC7,ANKLE2,ANKRD13A,ANKRD33,ANKRD52,ANKS1B,ANO2,ANO4,ANO6,ANP32D,APAF1,APOBEC1,APOF,APOLD1,APPL2,AQP2,AQP5,AQP6,ARF3,ARHGAP9,ARHGDIB,A…	1368	288
993_182525_84266_174004	33Q	543	45	UKERi33Q-R1-002	i33Q-R1-002	retroviral-iPSC	RiPSC	13	174004	CNV054	chr13	94532829	95007780	1.0	Loss	475	1400	GPC6	1	arr[hg19] 13q31.3q32.1(94,532,829-95,007,780)x1	0	somatic	GPC6,GPC6-AS1	2	1
993_166294_84100_161372	O3H	846	70	UKERiO3H-R1-001	iO3H-R1-001	retroviral-iPSC	RiPSC	21	161372	CNV055	chr10	68285225	68415535	1.0	Loss	130	152	CTNNA3	1	arr[hg19] 10q21.3(68,285,225-68,415,535)x1	1	somatic	CTNNA3	1	1
993_166294_84100_161372	O3H	846	70	UKERiO3H-R1-001	iO3H-R1-001	retroviral-iPSC	RiPSC	21	161372	CNV056	chr1	72151299	72257652	1.0	Loss	106	140	NEGR1	1	arr[hg19] 1p31.1(72,151,299-72,257,652)x1	1	somatic	NEGR1	1	1
993_166790_84100_161914_wdh	O3H	846	70	UKERiO3H-R1-003	iO3H-R1-003	retroviral-iPSC	RiPSC	16	161914	CNV057	chr8	31649068	31794528	1.0	Loss	145	240	NRG1	1	arr[hg19] 8p12(31,649,068-31,794,528)x1	0	somatic	NRG1	1	1
993_166791_84100_161915_wdh	O3H	846	70	UKERiO3H-R1-005	iO3H-R1-005	retroviral-iPSC	RiPSC	14	161915	CNV058	chr3	76604348	77153383	3.0	Gain	549	388	ROBO2	1	arr[hg19] 3p12.3(76,604,348-77,153,383)x3	0	somatic	ROBO2	1	1
993_182523_84102_173548	82A	785	65	UKERi82A-R1-001	i82A-R1-001	retroviral-iPSC	RiPSC	15	173548	CNV059	chrX	7512571	7961362	1.0	Loss	449	727	VCX, PNPLA4	2	arr[hg19] Xp22.31(7,512,571-7,961,362)x1	0	somatic	PNPLA4,VCX	2	0
993_182523_84102_173548	82A	785	65	UKERi82A-R1-001	i82A-R1-001	retroviral-iPSC	RiPSC	15	173548	CNV060	chr11	19475477	19667498	3.0	Gain	192	232	NAV2, NAV2-AS5, NAV2-AS4, MIR4486	4	arr[hg19] 11p15.1(19,475,477-19,667,498)x3	0	somatic	MIR4486,NAV2,NAV2-AS4,NAV2-AS5	4	0
993_182523_84102_173548	82A	785	65	UKERi82A-R1-001	i82A-R1-001	retroviral-iPSC	RiPSC	15	173548	CNV061	chr11	83878323	84005208	1.0	Loss	127	192	DLG2	1	arr[hg19] 11q14.1(83,878,323-84,005,208)x1	0	somatic	DLG2	1	1
993_183200_84102_175748	82A	785	65	UKERi82A-R1-002	i82A-R1-002	retroviral-iPSC	RiPSC	14	175748	CNV062	chr11	83899890	84067997	1.0	Loss	168	230	DLG2	1	arr[hg19] 11q14.1(83,899,890-84,067,997)x1	0	somatic	DLG2	1	1
993_197387_117583_179682	4AA	420	35	UKERi4AA-R1-006	i4AA-R1-006	retroviral-iPSC	RiPSC	22	179682	CNV063	chr20	29838604	31068567	3.0	Gain	1230	1318	DEFB115, DEFB116, DEFB118, DEFB119, DEFB121, DEFB122, DEFB123, DEFB124, REM1, LINC00028, HM13, PSIMCT-1, HM13-AS1, ID1, MIR3193, COX4I2, BCL2L1, TPX2, MYLK2, FOXS1, DUSP15, TTLL9, PDRG1, XKR7, CCM2L, HCK, TM9SF4, TSPY26P, PLAGL2, POFUT1, KIF3B, ASXL1, C20orf112	33	arr[hg19] 20q11.21(29,838,604-31,068,567)x3	1	somatic	ABALON,ASXL1,BCL2L1,CCM2L,COX4I2,DEFB115,DEFB116,DEFB118,DEFB119,DEFB121,DEFB122,DEFB123,DEFB124,DUSP15,FOXS1,HCK,HM13,HM13-AS1,ID1,KIF3B,LINC00028,MIR1825,MIR3193,MIR7641-2,MYLK2,NOL4L,PDRG1,PLAGL2,POFUT1,REM1,TM9SF4,TPX2,TSPY26P,TTLL9,XKR7	35	5
993_197387_117583_179682	4AA	420	35	UKERi4AA-R1-006	i4AA-R1-006	retroviral-iPSC	RiPSC	22	179682	CNV064	chr3	66079631	66519925	1.0	Loss	440	318	SLC25A26, LRIG1	2	arr[hg19] 3p14.1(66,079,631-66,519,925)x1	0	somatic	LRIG1,SLC25A26	2	1
993_197387_117583_179682	4AA	420	35	UKERi4AA-R1-006	i4AA-R1-006	retroviral-iPSC	RiPSC	22	179682	CNV065	chr12	100148198	100440846	1.0	Loss	293	248	ANKS1B, UHRF1BP1L	2	arr[hg19] 12q23.1(100,148,198-100,440,846)x1	0	somatic	ANKS1B,UHRF1BP1L	2	1
993_197387_117583_179682	4AA	420	35	UKERi4AA-R1-006	i4AA-R1-006	retroviral-iPSC	RiPSC	22	179682	CNV066	chrX	7375174	7598065	1.0	Loss	223	309		0	arr[hg19] Xp22.31(7,375,174-7,598,065)x1	1	somatic	na	0	0
993_197387_117583_179682	4AA	420	35	UKERi4AA-R1-006	i4AA-R1-006	retroviral-iPSC	RiPSC	22	179682	CNV067	chr4	93960883	94102012	1.0	Loss	141	134	GRID2	1	arr[hg19] 4q22.2(93,960,883-94,102,012)x1	0	somatic	GRID2	1	1
993_200172_84098_188787	AY6	443	36	UKERiAY6-S1-002	iAY6-S1-002	sendai-iPSC	SiPSC	13	188787	CNV068	chr3	116392606	116940196	1.0	Loss	548	452	TUSC7	1	arr[hg19] 3q13.31(116,392,606-116,940,196)x1	0	somatic	LINC00901,MIR4447,TUSC7	3	0
993_200172_84098_188787	AY6	443	36	UKERiAY6-S1-002	iAY6-S1-002	sendai-iPSC	SiPSC	13	188787	CNV069	chr2	154242132	154602809	1.0	Loss	361	241	RPRM	1	arr[hg19] 2q23.3(154,242,132-154,602,809)x1	0	somatic	RPRM	1	1
993_200171_84267_188786	PX7	585	48	UKERiPX7-S1-004	iPX7-S1-004	sendai-iPSC	SiPSC	10	188786	CNV070	chr4	85694846	86376145	3.0	Gain	681	601	WDFY3, WDFY3-AS2	2	arr[hg19] 4q21.23(85,694,846-86,376,145)x3	0	somatic	WDFY3,WDFY3-AS2	2	1
993_200171_84267_188786	PX7	585	48	UKERiPX7-S1-004	iPX7-S1-004	sendai-iPSC	SiPSC	10	188786	CNV071	chr8	100020305	100666639	1.0	Loss	646	660	VPS13B, MIR599, MIR875	3	arr[hg19] 8q22.2(100,020,305-100,666,639)x1	0	somatic	MIR599,MIR875,VPS13B	3	1
993_200171_84267_188786	PX7	585	48	UKERiPX7-S1-004	iPX7-S1-004	sendai-iPSC	SiPSC	10	188786	CNV072	chr11	83993775	84630335	1.0	Loss	637	796	DLG2	1	arr[hg19] 11q14.1(83,993,775-84,630,335)x1	0	somatic	DLG2	1	1
993_200171_84267_188786	PX7	585	48	UKERiPX7-S1-004	iPX7-S1-004	sendai-iPSC	SiPSC	10	188786	CNV073	chr11	78756250	79239751	1.0	Loss	484	616	TENM4, MIR708, MIR5579	3	arr[hg19] 11q14.1(78,756,250-79,239,751)x1	0	somatic	MIR5579,MIR708,TENM4	3	1
993_200171_84267_188786	PX7	585	48	UKERiPX7-S1-004	iPX7-S1-004	sendai-iPSC	SiPSC	10	188786	CNV074	chrX	32455259	32802804	0.0	Loss	348	1236	DMD	1	arr[hg19] Xp21.1(32,455,259-32,802,804)x0	0	somatic	DMD,MIR3915,MIR548F5	3	1
993_200171_84267_188786	PX7	585	48	UKERiPX7-S1-004	iPX7-S1-004	sendai-iPSC	SiPSC	10	188786	CNV075	chr6	151433504	151624895	1.0	Loss	191	166	AKAP12	1	arr[hg19] 6q25.1(151,433,504-151,624,895)x1	0	somatic	AKAP12,LOC102723831	2	0
993_200170_84099_188617	88H	751	62	UKERi88H-S1-002	i88H-S1-002	sendai-iPSC	SiPSC	15	188617	CNV076	chr1	174882040	175379496	3.0	Gain	497	504	RABGAP1L, CACYBP, MRPS14, TNN, KIAA0040, TNR	6	arr[hg19] 1q25.1(174,882,040-175,379,496)x3	0	somatic	CACYBP,KIAA0040,LOC101928696,MRPS14,RABGAP1L,TNN,TNR	7	1
993_200170_84099_188617	88H	751	62	UKERi88H-S1-002	i88H-S1-002	sendai-iPSC	SiPSC	15	188617	CNV077	chr10	53299912	53560500	1.0	Loss	261	288	PRKG1, CSTF2T	2	arr[hg19] 10q21.1(53,299,912-53,560,500)x1	0	somatic	CSTF2T,PRKG1	2	1
993_200243_84099_188893_wdh	88H	751	62	UKERi88H-S1-021	i88H-S1-021	sendai-iPSC	SiPSC	15	188893	CNV078	chr12	79875017	80801039	3.0	Gain	926	742	PAWR, PPP1R12A, OTOGL	3	arr[hg19] 12q21.2q21.31(79,875,017-80,801,039)x3	1	somatic	OTOGL,PAWR,PPP1R12A,PPP1R12A-AS1	4	1
993_200243_84099_188893_wdh	88H	751	62	UKERi88H-S1-021	i88H-S1-021	sendai-iPSC	SiPSC	15	188893	CNV079	chr20	14314239	14624014	1.0	Loss	310	246	MACROD2, FLRT3	2	arr[hg19] 20p12.1(14,314,239-14,624,014)x1	0	somatic	FLRT3,MACROD2,MACROD2-IT1	3	1
993_200243_84099_188893_wdh	88H	751	62	UKERi88H-S1-021	i88H-S1-021	sendai-iPSC	SiPSC	15	188893	CNV080	chr16	78834920	78934515	1.0	Loss	100	212	WWOX	1	arr[hg19] 16q23.1(78,834,920-78,934,515)x1	1	somatic	WWOX	1	1
993_200166_84102_188474	82A	785	65	UKERi82A-S1-005	i82A-S1-005	sendai-iPSC	SiPSC	15	188474	CNV081	chr4	143801346	144633095	3.0	Gain	832	652	USP38, GAB1, SMARCA5, GUSBP5, FREM3	5	arr[hg19] 4q31.21(143,801,346-144,633,095)x3	0	somatic	FREM3,GAB1,GUSBP5,LOC105377623,MIR3139,SMARCA5,SMARCA5-AS1,USP38	8	1
993_200166_84102_188474	82A	785	65	UKERi82A-S1-005	i82A-S1-005	sendai-iPSC	SiPSC	15	188474	CNV082	chr15	60309441	60682220	3.0	Gain	373	368	ANXA2	1	arr[hg19] 15q22.2(60,309,441-60,682,220)x3	0	somatic	ANXA2	1	0
993_200166_84102_188474	82A	785	65	UKERi82A-S1-005	i82A-S1-005	sendai-iPSC	SiPSC	15	188474	CNV083	chr4	151094214	151267543	1.0	Loss	173	168	DCLK2, LRBA	2	arr[hg19] 4q31.23q31.3(151,094,214-151,267,543)x1	0	somatic	DCLK2,LRBA	2	2
993_200166_84102_188474	82A	785	65	UKERi82A-S1-005	i82A-S1-005	sendai-iPSC	SiPSC	15	188474	CNV084	chr12	99402253	99546633	3.0	Gain	144	176	ANKS1B	1	arr[hg19] 12q23.1(99,402,253-99,546,633)x3	0	somatic	ANKS1B,LOC101928937	2	1
993_200167_84102_188475	82A	785	65	UKERi82A-S1-004	i82A-S1-004	sendai-iPSC	SiPSC	15	188475	CNV085	chr22	28562441	29227817	1.0	Loss	665	733	TTC28, CHEK2, HSCB, CCDC117, XBP1	5	arr[hg19] 22q12.1(28,562,441-29,227,817)x1	0	somatic	CCDC117,CHEK2,HSCB,MIR5739,TTC28,XBP1	6	2
993_200167_84102_188475	82A	785	65	UKERi82A-S1-004	i82A-S1-004	sendai-iPSC	SiPSC	15	188475	CNV086	chr7	39794528	40066862	3.0	Gain	272	188	LINC00265, CDK13	2	arr[hg19] 7p14.1(39,794,528-40,066,862)x3	0	somatic	CDK13,LINC00265	2	1
993_200167_84102_188475	82A	785	65	UKERi82A-S1-004	i82A-S1-004	sendai-iPSC	SiPSC	15	188475	CNV087	chr3	175186830	175303016	3.0	Gain	116	132	NAALADL2	1	arr[hg19] 3q26.31(175,186,830-175,303,016)x3	0	somatic	NAALADL2	1	0
993_200167_84102_188475	82A	785	65	UKERi82A-S1-004	i82A-S1-004	sendai-iPSC	SiPSC	15	188475	CNV088	chr9	68139971	141020389	2.0	Gain	72880	63891	LOC642236, LOC100132352, PGM5P2, LOC440896, FOXD4L6, CBWD6, ANKRD20A4, LOC100133920, FOXD4L5, FOXD4L4, FOXD4L2, CBWD3, CBWD5, FOXD4L3, PGM5-AS1, PGM5, TMEM252, PIP5K1B, FAM122A, PRKACG, FXN, TJP2, BANCR, FAM189A2, APBA1, PTAR1, C9orf135-AS1, C9orf135, MAMDC2, MAMDC2-AS1, SMC5-AS1, SMC5, KLF9, TRPM3, MIR204, TMEM2, ABHD17B, C9orf85, C9orf57, GDA, ZFAND5, TMC1, ALDH1A1, ANXA1, RORB, TRPM6, C9orf40,…	691	arr[hg19] 9q13q34.3(68,139,971-141,020,389)x2	1	somatic	AAED1,ABCA1,ABCA2,ABHD17B,ABL1,ABO,ACTL7A,ACTL7B,ADAMTS13,ADAMTSL2,AGPAT2,AGTPBP1,AIF1L,AK1,AK8,AKAP2,AKNA,ALAD,ALDH1A1,ALDOB,ALG2,AMBP,ANAPC2,ANGPTL2,ANKRD18CP,ANKRD19P,ANKRD20A4,ANKRD20A4-ANKRD20A20P,ANKS6,ANP32B,ANXA1,APBA1,ARPC5L,ARRDC1,ARRDC1-AS1,ASB6,ASPN,ASS1,ASTN2,ASTN2-AS1,ATP6V1G1,AUH,BAAT,BANCR,BARHL1,BARX1,BARX1-AS1,BICD2,BRD3,BRINP1,BSPRY,C5,C8G,C9orf106,C9orf116,C9orf129,C9orf135,C9…	780	137
993_200169_84102_188614_wdh2	82A	785	65	UKERi82A-S1-022	i82A-S1-022	sendai-iPSC	SiPSC	15	188614	CNV089	chr22	28562440	29227817	1.0	Loss	665	734	TTC28, CHEK2, HSCB, CCDC117, XBP1	5	arr[hg19] 22q12.1(28,562,440-29,227,817)x1	0	somatic	CCDC117,CHEK2,HSCB,MIR5739,TTC28,XBP1	6	2
993_200169_84102_188614_wdh2	82A	785	65	UKERi82A-S1-022	i82A-S1-022	sendai-iPSC	SiPSC	15	188614	CNV090	chr3	175196853	175303016	3.0	Gain	106	117	NAALADL2	1	arr[hg19] 3q26.31(175,196,853-175,303,016)x3	0	somatic	NAALADL2	1	0
993_211606_117583_197404	4AA	420	35	UKERi4AA-S1-006	i4AA-S1-006	sendai-iPSC	SiPSC	4	197404	CNV091	chr2	116494740	117381276	3.0	Gain	887	568	DPP10	1	arr[hg19] 2q14.1(116,494,740-117,381,276)x3	0	somatic	DPP10	1	1
993_211608_117631_197406	K22	525	43	UKERiK22-S1-001	iK22-S1-001	sendai-iPSC	SiPSC	5	197406	CNV092	chr11	84594817	84806656	3.0	Gain	212	292	DLG2	1	arr[hg19] 11q14.1(84,594,817-84,806,656)x3	0	somatic	DLG2	1	1
993_211901_117631_197582	K22	525	43	UKERiK22-S1-003	iK22-S1-003	sendai-iPSC	SiPSC	5	197582	CNV093	chr20	13876482	13985235	3.0	Gain	109	104	SEL1L2, MACROD2	2	arr[hg19] 20p12.1(13,876,482-13,985,235)x3	0	somatic	MACROD2,SEL1L2	2	0
993_212151_120462_197780	55O	345	28	UKERi55O-S1-004	i55O-S1-004	sendai-iPSC	SiPSC	8	197780	CNV094	chr2	112776725	113083590	3.0	Gain	307	258	MERTK, TMEM87B, FBLN7, ZC3H8, ZC3H6	5	arr[hg19] 2q13(112,776,725-113,083,590)x3	0	somatic	FBLN7,MERTK,TMEM87B,ZC3H6,ZC3H8	5	1
993_212151_120462_197780	55O	345	28	UKERi55O-S1-004	i55O-S1-004	sendai-iPSC	SiPSC	8	197780	CNV095	chr20	13974608	14260498	1.0	Loss	286	249	SEL1L2, MACROD2	2	arr[hg19] 20p12.1(13,974,608-14,260,498)x1	0	somatic	MACROD2,SEL1L2	2	0
CTL1_P27315_SiPSC10_P5_160624(32.3)	CT1	280	23	CT1-S1-010	CT1-S1-010	sendai-iPSC	SiPSC	5	189281	CNV096	chr17	75118877	81041938	3.0	Gain	5923	4787	SEC14L1, SEPT9, MIR4316, LOC100507351, FLJ45079, TNRC6C, TNRC6C-AS1, TMC6, TMC8, C17orf99, SYNGR2, TK1, AFMID, BIRC5, TMEM235, LOC100996291, SOCS3, PGS1, DNAH17, DNAH17-AS1, CYTH1, USP36, TIMP2, LOC100653515, LGALS3BP, CANT1, C1QTNF1-AS1, C1QTNF1, ENGASE, RBFOX3, MIR4739, ENPP7, CBX2, CBX8, CBX4, TBC1D16, CCDC40, GAA, EIF4A3, CARD14, SGSH, SLC26A11, RNF213, LOC100294362, ENDOV, MIR4730, NPTX1, RP…	123	arr[hg19] 17q25.2q25.3(75,118,877-81,041,938)x3	1	somatic	AATK,AATK-AS1,ACTG1,AFMID,ALYREF,ANAPC11,ARHGDIA,ARL16,ASPSCR1,B3GNTL1,BAHCC1,BAIAP2,BAIAP2-AS1,BIRC5,C17orf62,C17orf99,C1QTNF1,C1QTNF1-AS1,CANT1,CARD14,CBX2,CBX4,CBX8,CCDC137,CCDC40,CCDC57,CD7,CENPX,CEP131,CEP295NL,CHMP6,CSNK1D,CYTH1,DCXR,DNAH17,DNAH17-AS1,DUS1L,EIF4A3,ENDOV,ENGASE,ENPP7,FAAP100,FASN,FN3K,FN3KRP,FOXK2,FSCN2,GAA,GCGR,GPS1,HEXDC,HGS,LGALS3BP,LINC00482,LINC01970,LINC01973,LINC01977…	139	27
CTL2_ERF19 E6 P10_160928(32.3)	FF2	307	25	UKERiFF2-S1-006	iFF2-S1-006	sendai-iPSC	SiPSC	10	193399	CNV097	chr12	13299840	13457551	3.0	Gain	158	180	EMP1	1	arr[hg19] 12p13.1(13,299,840-13,457,551)x3	0	somatic	EMP1	1	0
CTL2_ERF19 E6 P10_160928(32.3)	FF2	307	25	UKERiFF2-S1-006	iFF2-S1-006	sendai-iPSC	SiPSC	10	193399	CNV098	chr6	97557833	97667859	3.0	Gain	110	108	KLHL32, MIR548H3, MMS22L	3	arr[hg19] 6q16.1(97,557,833-97,667,859)x3	0	somatic	KLHL32,MIR548H3,MMS22L	3	1
CTL2_ERF19 E12 P10_160928(32.3)	FF2	307	25	UKERiFF2-S1-012	iFF2-S1-012	sendai-iPSC	SiPSC	10	193401	CNV099	chr4	93859795	94019672	1.0	Loss	160	152	GRID2	1	arr[hg19] 4q22.2(93,859,795-94,019,672)x1	0	somatic	GRID2	1	1
Pt1_P27193_SiPSC11_P5_160624(32.3)	PT1	296	24	PT1-S1-011	PT1-S1-011	sendai-iPSC	SiPSC	5	189381	CNV100	chr5	115900533	116494048	3.0	Gain	594	433	SEMA6A	1	arr[hg19] 5q23.1(115,900,533-116,494,048)x3	0	somatic	LINC02214,SEMA6A,SEMA6A-AS2	3	0
Pt1_P27193_SiPSC11_P5_160624(32.3)	PT1	296	24	PT1-S1-011	PT1-S1-011	sendai-iPSC	SiPSC	5	189381	CNV101	chr8	124171303	124338587	3.0	Gain	167	121	FAM83A, FAM83A-AS1, MIR4663, C8orf76, ZHX1-C8ORF76, ZHX1, ATAD2	7	arr[hg19] 8q24.13(124,171,303-124,338,587)x3	0	somatic	ATAD2,C8orf76,FAM83A,FAM83A-AS1,MIR4663,ZHX1,ZHX1-C8orf76	7	0
Pt2_P27301_SiPSC9_P5_160624(32.3)	PT2	273	22	PT2-S1-009	PT2-S1-009	sendai-iPSC	SiPSC	5	189277	CNV102	chrX	80009411	80405575	3.0	Gain	396	287	BRWD3, HMGN5	2	arr[hg19] Xq21.1(80,009,411-80,405,575)x3	0	somatic	BRWD3,HMGN5	2	1
Pt2_P27301_SiPSC12_P5_160624(32.3)	PT2	273	22	PT2-S1-012	PT2-S1-012	sendai-iPSC	SiPSC	5	189279	CNV103	chr7	33457892	33624193	1.0	Loss	166	192	BBS9	1	arr[hg19] 7p14.3(33,457,892-33,624,193)x1	0	somatic	BBS9	1	0
993_120921_84414_112320	J2C	879	73	UKERfJ2C-X-001	fJ2C-X-001	fibroblast	FI	2	112320	CNV104	chrY	2650140	28799937	0.0	Loss	26150	8720	SRY, RPS4Y1, ZFY, LINC00278, TGIF2LY, PCDH11Y, TTTY23B, TTTY23, TSPY2, TTTY1B, TTTY1, TTTY2B, TTTY2, TTTY21B, TTTY21, TTTY7, TTTY7B, TTTY8, TTTY8B, AMELY, TBL1Y, PRKY, TTTY16, TTTY12, TTTY18, TTTY19, TTTY11, RBMY1A3P, TTTY20, FAM197Y2, FAM197Y5, TSPY8, TSPY4, TSPY3, TSPY1, RBMY3AP, TTTY22, GYG2P1, TTTY15, USP9Y, DDX3Y, UTY, TMSB4Y, VCY1B, VCY, NLGN4Y, NLGN4Y-AS1, FAM41AY2, FAM41AY1, FAM224B, FAM2…	102	arr[hg19] Yp11.31q11.23(2,650,140-28,799,937)x0	0	culture_artefact	AMELY,BCORP1,BPY2,BPY2B,BPY2C,CD24,CDY1,CDY1B,CDY2A,CDY2B,CSPG4P1Y,DAZ1,DAZ2,DAZ3,DAZ4,DDX3Y,EIF1AY,FAM197Y2,FAM197Y3,FAM197Y4,FAM197Y5,FAM197Y6,FAM197Y7,FAM197Y8,FAM197Y9,FAM224A,FAM224B,FAM41AY1,FAM41AY2,GOLGA2P2Y,GOLGA2P3Y,GYG2P1,HSFY1,HSFY2,KDM5D,LINC00278,LINC00279,LINC00280,LOC100652931,LOC101929148,NLGN4Y,NLGN4Y-AS1,PCDH11Y,PRKY,PRORY,PRY,PRY2,RBMY1A1,RBMY1A3P,RBMY1B,RBMY1D,RBMY1E,RBMY1F,R…	114	3
993_120921_84414_112320	J2C	879	73	UKERfJ2C-X-001	fJ2C-X-001	fibroblast	FI	2	112320	CNV105	chrX	168546	2696762	1.0	Loss	2528	1347	PLCXD1, GTPBP6, LINC00685, PPP2R3B, SHOX, CRLF2, CSF2RA, MIR3690, IL3RA, SLC25A6, ASMTL-AS1, ASMTL, P2RY8, AKAP17A, ASMT, DHRSX, ZBED1, CD99P1, LINC00102, CD99, XG, XGPY2	22	arr[hg19] Xp22.33(168,546-2,696,762)x1	0	culture_artefact	AKAP17A,ASMT,ASMTL,ASMTL-AS1,CD99,CD99P1,CRLF2,CSF2RA,DHRSX,GTPBP6,IL3RA,LINC00102,LINC00106,LINC00685,MIR3690,MIR6089,P2RY8,PLCXD1,PPP2R3B,SHOX,SLC25A6,XG,XGY2,ZBED1	24	5
993_120921_84414_112320	J2C	879	73	UKERfJ2C-X-001	fJ2C-X-001	fibroblast	FI	2	112320	CNV106	chrX	154941868	155233731	1.0	Loss	292	151450	SPRY3, VAMP7, IL9R	3	arr[hg19] Xq28(154,941,868-155,233,731)x1	0	culture_artefact	IL9R,SPRY3,VAMP7	3	0
993_120896_84618_112665	RJO	526	43	UKERfRJO-X-001	fRJO-X-001	fibroblast	FI	3	112665	CNV107	chr6	162442895	162862659	1.0	Loss	420	504	PARK2	1	arr[hg19] 6q26(162,442,895-162,862,659)x1	0	germline	PRKN	1	1
993_120922_84617_112664	M89	773	64	UKERfM89-X-001	fM89-X-001	fibroblast	FI	3	112664	CNV108	chr8	3420179	3589536	1.0	Loss	169	270	CSMD1	1	arr[hg19] 8p23.2(3,420,179-3,589,536)x1	0	germline	CSMD1	1	1
993_120897_84094_111586	C99	819	68	UKERfC99-X-001	fC99-X-001	fibroblast	FI	2	111586	CNV109	chr18	136226	78014123	3.0	Gain	77878	2596	USP14, THOC1, COLEC12, CETN1, CLUL1, C18orf56, TYMS, ENOSF1, YES1, ADCYAP1, LINC00470, METTL4, NDC80, CBX3P2, SMCHD1, EMILIN2, LPIN2, LOC727896, MYOM1, MYL12A, MYL12B, TGIF1, DLGAP1, DLGAP1-AS1, DLGAP1-AS3, DLGAP1-AS4, DLGAP1-AS5, C18orf42, LINC00526, LINC00667, ZBTB14, EPB41L3, LOC645355, MIR3976, TMEM200C, L3MBTL4, MIR4317, LOC100130480, ARHGAP28, LINC00668, LAMA1, LRRC30, PTPRM, LOC100192426, …	342	arr[hg19] 18p11.32q23(136,226-78,014,123)x3	1	germline	ABHD3,ACAA2,ADCYAP1,ADNP2,AFG3L2,AKAIN1,ALPK2,ANKRD12,ANKRD20A5P,ANKRD29,ANKRD30B,ANKRD62,APCDD1,AQP4,AQP4-AS1,ARHGAP28,ASXL3,ATP5A1,ATP8B1,ATP9B,B4GALT6,BCL2,BOD1L2,C18orf12,C18orf15,C18orf21,C18orf25,C18orf32,C18orf54,C18orf61,C18orf63,C18orf65,C18orf8,CABLES1,CABYR,CBLN2,CBX3P2,CCBE1,CCDC102B,CCDC178,CCDC68,CD226,CDH19,CDH2,CDH20,CDH7,CELF4,CEP192,CEP76,CETN1,CFAP53,CHMP1B,CHST9,CIDEA,CLUL1,CN…	422	88
993_120925_84098_111590	AY6	443	36	UKERfAY6-X-001	fAY6-X-001	fibroblast	FI	2	111590	CNV110	chr21	23972322	24460925	3.0	Gain	489	324		0	arr[hg19] 21q21.1q21.2(23,972,322-24,460,925)x3	0	germline	MIR6130	1	0
993_120899_84267_111952	PX7	585	48	UKERfPX7-X-001	fPX7-X-001	fibroblast	FI	2	111952	CNV111	chr7	85170530	85304136	1.0	Loss	134	84		0	arr[hg19] 7q21.11(85,170,530-85,304,136)x1	0	germline	na	0	0
993_120926_84099_111591	88H	751	62	UKERf88H-X-001	f88H-X-001	fibroblast	FI	2	111591	CNV112	chrX	6304208	6408764	3.0	Gain	105	88		0	arr[hg19] Xp22.31(6,304,208-6,408,764)x3	0	germline	na	0	0
993_146443_84615_112662	G3G	831	69	UKERfG3G-X-001	fG3G-X-001	fibroblast	FI	3	112662	CNV113	chr6	162673130	163078242	3.0	Gain	405	488	PARK2	1	arr[hg19] 6q26(162,673,130-163,078,242)x3	0	germline	PRKN	1	1
993_146439_84100_111592	O3H	846	70	UKERfO3H-X-001	fO3H-X-001	fibroblast	FI	2	111592	CNV114	chr3	158305816	158425991	3.0	Gain	120	182	MLF1, GFM1, LXN, RARRES1	4	arr[hg19] 3q25.32(158,305,816-158,425,991)x3	0	germline	GFM1,LXN,MLF1,RARRES1	4	2
993_146440_84102_111593	82A	785	65	UKERf82A-X-001	f82A-X-001	fibroblast	FI	2	111593	CNV115	chr3	158305816	158425991	3.0	Gain	120	182	MLF1, GFM1, LXN, RARRES1	4	arr[hg19] 3q25.32(158,305,816-158,425,991)x3	0	germline	GFM1,LXN,MLF1,RARRES1	4	2
993_146440_84102_111593	82A	785	65	UKERf82A-X-001	f82A-X-001	fibroblast	FI	2	111593	CNV116	chrX	6295610	6408764	3.0	Gain	113	92	MIR4770	1	arr[hg19] Xp22.31(6,295,610-6,408,764)x3	0	germline	MIR4770	1	0
993_211904_120554_197587	G7G	268	22	UKERfG7G-X-001	fG7G-X-001	fibroblast	FI	3	197587	CNV117	chr16	82669957	82808877	1.0	Loss	139	257	CDH13	1	arr[hg19] 16q23.3(82,669,957-82,808,877)x1	0	germline	CDH13,LOC101928446,MIR8058	3	0
993_212152_120462_197781	55O	345	28	UKERf55O-X-001	f55O-X-001	fibroblast	FI	3	197781	CNV118	chr16	82669957	82808877	1.0	Loss	139	258	CDH13	1	arr[hg19] 16q23.3(82,669,957-82,808,877)x1	0	germline	CDH13,LOC101928446,MIR8058	3	0
993_197450_84098_186858	AY6	443	36	UKERiAY6-R1-003	iAY6-R1-003	retroviral-iPSC	RiPSC	30	186858	CNV119	chr21	23975362	24460925	3.0	Gain	486	320		0	arr[hg19] 21q21.1q21.2(23,975,362-24,460,925)x3	0	germline	MIR6130	1	0
993_200164_84098_188171	AY6	443	36	UKERiAY6-R1-003	iAY6-R1-003	retroviral-iPSC	RiPSC	40	188171	CNV120	chr21	23972322	24462458	3.0	Gain	490	326		0	arr[hg19] 21q21.1q21.2(23,972,322-24,462,458)x3	0	germline	MIR6130	1	0
993_200168_84098_188613	AY6	443	36	UKERiAY6-R1-004	iAY6-R1-004	retroviral-iPSC	RiPSC	30	188613	CNV121	chr21	23972322	24460925	3.0	Gain	489	324		0	arr[hg19] 21q21.1q21.2(23,972,322-24,460,925)x3	0	germline	MIR6130	1	0
993_200168_84098_188613	AY6	443	36	UKERiAY6-R1-004	iAY6-R1-004	retroviral-iPSC	RiPSC	30	188613	CNV122	chr6	26878833	27329713	3.0	Gain	451	424	GUSBP2, LINC00240, LOC100270746, HIST1H2BJ, HIST1H2AG, HIST1H2BK, HIST1H4I, HIST1H2AH, MIR3143, PRSS16, POM121L2, VN1R10P, ZNF204P	13	arr[hg19] 6p22.2p22.1(26,878,833-27,329,713)x3	0	somatic	GUSBP2,HIST1H2AG,HIST1H2AH,HIST1H2BJ,HIST1H2BK,HIST1H4I,LINC00240,LOC100270746,MIR3143,POM121L2,PRSS16,VN1R10P,ZNF204P	13	1
993_200168_84098_188613	AY6	443	36	UKERiAY6-R1-004	iAY6-R1-004	retroviral-iPSC	RiPSC	30	188613	CNV123	chr3	116560639	117032012	1.0	Loss	471	348		0	arr[hg19] 3q13.31(116,560,639-117,032,012)x1	0	somatic	LINC00901,MIR4447	2	0
993_200168_84098_188613	AY6	443	36	UKERiAY6-R1-004	iAY6-R1-004	retroviral-iPSC	RiPSC	30	188613	CNV124	chr2	34906598	35056893	3.0	Gain	150	112		0	arr[hg19] 2p22.3(34,906,598-35,056,893)x3	0	somatic	LINC01320	1	0
993_200643_84098_189178_wdh	AY6	443	36	UKERiAY6-R1-004	iAY6-R1-004	retroviral-iPSC	RiPSC	40	189178	CNV125	chr21	23972322	24460925	3.0	Gain	489	324		0	arr[hg19] 21q21.1q21.2(23,972,322-24,460,925)x3	0	germline	MIR6130	1	0
993_200643_84098_189178_wdh	AY6	443	36	UKERiAY6-R1-004	iAY6-R1-004	retroviral-iPSC	RiPSC	40	189178	CNV126	chr6	26834876	27316207	3.0	Gain	481	440	GUSBP2, LINC00240, LOC100270746, HIST1H2BJ, HIST1H2AG, HIST1H2BK, HIST1H4I, HIST1H2AH, MIR3143, PRSS16, POM121L2, VN1R10P	12	arr[hg19] 6p22.2p22.1(26,834,876-27,316,207)x3	0	somatic	GUSBP2,HIST1H2AG,HIST1H2AH,HIST1H2BJ,HIST1H2BK,HIST1H4I,LINC00240,LOC100270746,MIR3143,POM121L2,PRSS16,VN1R10P	12	1
993_200643_84098_189178_wdh	AY6	443	36	UKERiAY6-R1-004	iAY6-R1-004	retroviral-iPSC	RiPSC	40	189178	CNV127	chr3	116560639	117032012	1.0	Loss	471	348		0	arr[hg19] 3q13.31(116,560,639-117,032,012)x1	0	somatic	LINC00901,MIR4447	2	0
993_200643_84098_189178_wdh	AY6	443	36	UKERiAY6-R1-004	iAY6-R1-004	retroviral-iPSC	RiPSC	40	189178	CNV128	chr2	34906598	35056893	3.0	Gain	150	112		0	arr[hg19] 2p22.3(34,906,598-35,056,893)x3	0	somatic	LINC01320	1	0
993_197452_84102_186859	82A	785	65	UKERi82A-R1-001	i82A-R1-001	retroviral-iPSC	RiPSC	30	186859	CNV129	chr3	158305067	158432894	3.0	Gain	128	188	MLF1, GFM1, LXN, RARRES1	4	arr[hg19] 3q25.32(158,305,067-158,432,894)x3	0	germline	GFM1,LXN,MLF1,RARRES1	4	2
993_197452_84102_186859	82A	785	65	UKERi82A-R1-001	i82A-R1-001	retroviral-iPSC	RiPSC	30	186859	CNV130	chrX	6295610	6408764	3.0	Gain	113	92	MIR4770	1	arr[hg19] Xp22.31(6,295,610-6,408,764)x3	0	germline	MIR4770	1	0
993_197452_84102_186859	82A	785	65	UKERi82A-R1-001	i82A-R1-001	retroviral-iPSC	RiPSC	30	186859	CNV131	chrX	7512571	7961362	1.0	Loss	449	727	VCX, PNPLA4	2	arr[hg19] Xp22.31(7,512,571-7,961,362)x1	0	somatic	PNPLA4,VCX	2	0
993_197452_84102_186859	82A	785	65	UKERi82A-R1-001	i82A-R1-001	retroviral-iPSC	RiPSC	30	186859	CNV132	chr11	19475477	19667498	3.0	Gain	192	234	NAV2, NAV2-AS5, NAV2-AS4, MIR4486	4	arr[hg19] 11p15.1(19,475,477-19,667,498)x3	0	somatic	MIR4486,NAV2,NAV2-AS4,NAV2-AS5	4	0
993_197452_84102_186859	82A	785	65	UKERi82A-R1-001	i82A-R1-001	retroviral-iPSC	RiPSC	30	186859	CNV133	chr11	83878323	84005208	1.0	Loss	127	192	DLG2	1	arr[hg19] 11q14.1(83,878,323-84,005,208)x1	0	somatic	DLG2	1	1
993_200165_84102_188371	82A	785	65	UKERi82A-R1-001	i82A-R1-001	retroviral-iPSC	RiPSC	40	188371	CNV134	chr3	158305067	158427059	3.0	Gain	122	187	MLF1, GFM1, LXN, RARRES1	4	arr[hg19] 3q25.32(158,305,067-158,427,059)x3	0	germline	GFM1,LXN,MLF1,RARRES1	4	2
993_200165_84102_188371	82A	785	65	UKERi82A-R1-001	i82A-R1-001	retroviral-iPSC	RiPSC	40	188371	CNV135	chrX	6304123	6408764	3.0	Gain	105	89		0	arr[hg19] Xp22.31(6,304,123-6,408,764)x3	0	germline	na	0	0
993_200165_84102_188371	82A	785	65	UKERi82A-R1-001	i82A-R1-001	retroviral-iPSC	RiPSC	40	188371	CNV136	chrX	7504858	7961362	1.0	Loss	457	728	VCX, PNPLA4	2	arr[hg19] Xp22.31(7,504,858-7,961,362)x1	0	somatic	PNPLA4,VCX	2	0
993_200165_84102_188371	82A	785	65	UKERi82A-R1-001	i82A-R1-001	retroviral-iPSC	RiPSC	40	188371	CNV137	chr11	19475477	19667498	3.0	Gain	192	208	NAV2, NAV2-AS5, NAV2-AS4, MIR4486	4	arr[hg19] 11p15.1(19,475,477-19,667,498)x3	0	somatic	MIR4486,NAV2,NAV2-AS4,NAV2-AS5	4	0
993_200165_84102_188371	82A	785	65	UKERi82A-R1-001	i82A-R1-001	retroviral-iPSC	RiPSC	40	188371	CNV138	chr11	83878545	84005324	1.0	Loss	127	185	DLG2	1	arr[hg19] 11q14.1(83,878,545-84,005,324)x1	0	somatic	DLG2	1	1
993_197448_84102_186824	82A	785	65	UKERi82A-R1-002	i82A-R1-002	retroviral-iPSC	RiPSC	30	186824	CNV139	chr3	158305816	158432894	3.0	Gain	127	186	MLF1, GFM1, LXN, RARRES1	4	arr[hg19] 3q25.32(158,305,816-158,432,894)x3	0	germline	GFM1,LXN,MLF1,RARRES1	4	2
993_197448_84102_186824	82A	785	65	UKERi82A-R1-002	i82A-R1-002	retroviral-iPSC	RiPSC	30	186824	CNV140	chrX	6295610	6408764	3.0	Gain	113	92	MIR4770	1	arr[hg19] Xp22.31(6,295,610-6,408,764)x3	0	germline	MIR4770	1	0
993_197448_84102_186824	82A	785	65	UKERi82A-R1-002	i82A-R1-002	retroviral-iPSC	RiPSC	30	186824	CNV141	chr11	83889751	84067997	1.0	Loss	178	232	DLG2	1	arr[hg19] 11q14.1(83,889,751-84,067,997)x1	0	somatic	DLG2	1	1
993_200163_84102_187972	82A	785	65	UKERi82A-R1-002	i82A-R1-002	retroviral-iPSC	RiPSC	40	187972	CNV142	chr3	158305893	158432894	3.0	Gain	127	184	MLF1, GFM1, LXN, RARRES1	4	arr[hg19] 3q25.32(158,305,893-158,432,894)x3	0	germline	GFM1,LXN,MLF1,RARRES1	4	2
993_200163_84102_187972	82A	785	65	UKERi82A-R1-002	i82A-R1-002	retroviral-iPSC	RiPSC	40	187972	CNV143	chrX	6295610	6409901	3.0	Gain	114	94	MIR4770	1	arr[hg19] Xp22.31(6,295,610-6,409,901)x3	0	germline	MIR4770	1	0
993_200163_84102_187972	82A	785	65	UKERi82A-R1-002	i82A-R1-002	retroviral-iPSC	RiPSC	40	187972	CNV144	chr11	83899890	84067997	1.0	Loss	168	230	DLG2	1	arr[hg19] 11q14.1(83,899,890-84,067,997)x1	0	somatic	DLG2	1	1
993_203169_84098_189433	AY6	443	36	UKERpAY6-R1-003	pAY6-R1-003	NPC	NPC	7	189433	CNV145	chr21	23972322	24460925	3.0	Gain	489	324		0	arr[hg19] 21q21.1q21.2(23,972,322-24,460,925)x3	0	germline	MIR6130	1	0
993_203343_84098_191742	AY6	443	36	UKERpAY6-R1-004	pAY6-R1-004	NPC	NPC	5	191742	CNV146	chr21	23972322	24460925	3.0	Gain	489	324		0	arr[hg19] 21q21.1q21.2(23,972,322-24,460,925)x3	0	germline	MIR6130	1	0
993_203343_84098_191742	AY6	443	36	UKERpAY6-R1-004	pAY6-R1-004	NPC	NPC	5	191742	CNV147	chr6	26896960	27316207	3.0	Gain	419	410	GUSBP2, LINC00240, LOC100270746, HIST1H2BJ, HIST1H2AG, HIST1H2BK, HIST1H4I, HIST1H2AH, MIR3143, PRSS16, POM121L2, VN1R10P	12	arr[hg19] 6p22.2p22.1(26,896,960-27,316,207)x3	0	somatic	GUSBP2,HIST1H2AG,HIST1H2AH,HIST1H2BJ,HIST1H2BK,HIST1H4I,LINC00240,LOC100270746,MIR3143,POM121L2,PRSS16,VN1R10P	12	1
993_203343_84098_191742	AY6	443	36	UKERpAY6-R1-004	pAY6-R1-004	NPC	NPC	5	191742	CNV148	chr3	116560639	117036637	1.0	Loss	476	351		0	arr[hg19] 3q13.31(116,560,639-117,036,637)x1	0	somatic	LINC00901,MIR4447	2	0
993_203343_84098_191742	AY6	443	36	UKERpAY6-R1-004	pAY6-R1-004	NPC	NPC	5	191742	CNV149	chr2	34906598	35048800	3.0	Gain	142	110		0	arr[hg19] 2p22.3(34,906,598-35,048,800)x3	0	somatic	LINC01320	1	0
993_203167_84102_189367	82A	785	65	UKERp82A-R1-001	p82A-R1-001	NPC	NPC	8	189367	CNV150	chr3	158305208	158432894	3.0	Gain	128	187	MLF1, GFM1, LXN, RARRES1	4	arr[hg19] 3q25.32(158,305,208-158,432,894)x3	0	germline	GFM1,LXN,MLF1,RARRES1	4	2
993_203167_84102_189367	82A	785	65	UKERp82A-R1-001	p82A-R1-001	NPC	NPC	8	189367	CNV151	chrX	6295610	6409906	3.0	Gain	114	96	MIR4770	1	arr[hg19] Xp22.31(6,295,610-6,409,906)x3	0	germline	MIR4770	1	0
993_203167_84102_189367	82A	785	65	UKERp82A-R1-001	p82A-R1-001	NPC	NPC	8	189367	CNV152	chrX	7512571	7961362	1.0	Loss	449	50	VCX, PNPLA4	2	arr[hg19] Xp22.31(7,512,571-7,961,362)x1	1	somatic	PNPLA4,VCX	2	0
993_203167_84102_189367	82A	785	65	UKERp82A-R1-001	p82A-R1-001	NPC	NPC	8	189367	CNV153	chr11	19475477	19667498	3.0	Gain	192	232	NAV2, NAV2-AS5, NAV2-AS4, MIR4486	4	arr[hg19] 11p15.1(19,475,477-19,667,498)x3	0	somatic	MIR4486,NAV2,NAV2-AS4,NAV2-AS5	4	0
993_203167_84102_189367	82A	785	65	UKERp82A-R1-001	p82A-R1-001	NPC	NPC	8	189367	CNV154	chr11	83872446	84005324	1.0	Loss	133	199	DLG2	1	arr[hg19] 11q14.1(83,872,446-84,005,324)x1	1	somatic	DLG2	1	1
993_203168_84102_189368	82A	785	65	UKERp82A-R1-002	p82A-R1-002	NPC	NPC	13	189368	CNV155	chr3	158298221	158432894	3.0	Gain	135	199	MLF1, GFM1, LXN, RARRES1	4	arr[hg19] 3q25.32(158,298,221-158,432,894)x3	0	germline	GFM1,LXN,MLF1,RARRES1	4	2
993_203168_84102_189368	82A	785	65	UKERp82A-R1-002	p82A-R1-002	NPC	NPC	13	189368	CNV156	chrX	6295610	6408764	3.0	Gain	113	92	MIR4770	1	arr[hg19] Xp22.31(6,295,610-6,408,764)x3	0	germline	MIR4770	1	0
993_203168_84102_189368	82A	785	65	UKERp82A-R1-002	p82A-R1-002	NPC	NPC	13	189368	CNV157	chr11	83900895	84067997	1.0	Loss	167	228	DLG2	1	arr[hg19] 11q14.1(83,900,895-84,067,997)x1	0	somatic	DLG2	1	1
993_166295_84618_161664	RJO	526	43	UKERiRJO-R1-003	iRJO-R1-003	retroviral-iPSC	RiPSC	20	161664	CNV158	chr6	162442880	162862192	1.0	Loss	419	516	PARK2	1	arr[hg19] 6q26(162,442,880-162,862,192)x1	0	germline	PRKN	1	1
993_169189_84618_163674	RJO	526	43	UKERiRJO-R1-005	iRJO-R1-005	retroviral-iPSC	RiPSC	23	163674	CNV159	chr6	162442881	162862192	1.0	Loss	419	509	PARK2	1	arr[hg19] 6q26(162,442,881-162,862,192)x1	0	germline	PRKN	1	1
993_178678_84618_172305	RJO	526	43	UKERiRJO-R1-008	iRJO-R1-008	retroviral-iPSC	RiPSC	20	172305	CNV160	chr6	162442895	162862192	1.0	Loss	419	508	PARK2	1	arr[hg19] 6q26(162,442,895-162,862,192)x1	0	germline	PRKN	1	1
993_182521_84617_173544	M89	773	64	UKERiM89-R1-002	iM89-R1-002	retroviral-iPSC	RiPSC	13	173544	CNV161	chr8	3421913	3589536	1.0	Loss	168	269	CSMD1	1	arr[hg19] 8p23.2(3,421,913-3,589,536)x1	0	germline	CSMD1	1	1
993_184721_84617_177305	M89	773	64	UKERiM89-R1-005	iM89-R1-005	retroviral-iPSC	RiPSC	14	177305	CNV162	chr8	3420179	3589536	1.0	Loss	169	270	CSMD1	1	arr[hg19] 8p23.2(3,420,179-3,589,536)x1	0	germline	CSMD1	1	1
993_186502_84617_178482	M89	773	64	UKERiM89-R1-006	iM89-R1-006	retroviral-iPSC	RiPSC	15	178482	CNV163	chr8	3420179	3589536	1.0	Loss	169	270	CSMD1	1	arr[hg19] 8p23.2(3,420,179-3,589,536)x1	0	germline	CSMD1	1	1
993_182526_84098_174909	AY6	443	36	UKERiAY6-R1-002	iAY6-R1-002	retroviral-iPSC	RiPSC	15	174909	CNV164	chr21	23972322	24460925	3.0	Gain	489	324		0	arr[hg19] 21q21.1q21.2(23,972,322-24,460,925)x3	0	germline	MIR6130	1	0
993_183197_84098_175678	AY6	443	36	UKERiAY6-R1-003	iAY6-R1-003	retroviral-iPSC	RiPSC	12	175678	CNV165	chr21	23972322	24459583	3.0	Gain	487	322		0	arr[hg19] 21q21.1q21.2(23,972,322-24,459,583)x3	0	germline	MIR6130	1	0
993_187882_84098_179457	AY6	443	36	UKERiAY6-R1-004	iAY6-R1-004	retroviral-iPSC	RiPSC	7	179457	CNV166	chr21	23972322	24460925	3.0	Gain	489	324		0	arr[hg19] 21q21.1q21.2(23,972,322-24,460,925)x3	0	germline	MIR6130	1	0
993_190153_84098_181334	AY6	443	36	UKERiAY6-R1-005	iAY6-R1-005	retroviral-iPSC	RiPSC	4	181334	CNV167	chr21	23972322	24460925	3.0	Gain	489	324		0	arr[hg19] 21q21.1q21.2(23,972,322-24,460,925)x3	0	germline	MIR6130	1	0
993_192465_84098_183395	AY6	443	36	UKERiAY6-R1-006	iAY6-R1-006	retroviral-iPSC	RiPSC	4	183395	CNV168	chr21	23972322	24460925	3.0	Gain	489	324		0	arr[hg19] 21q21.1q21.2(23,972,322-24,460,925)x3	0	germline	MIR6130	1	0
993_182527_84267_174911	PX7	585	48	UKERiPX7-R1-001	iPX7-R1-001	retroviral-iPSC	RiPSC	12	174911	CNV169	chr7	85170530	85304136	1.0	Loss	134	84		0	arr[hg19] 7q21.11(85,170,530-85,304,136)x1	0	germline	na	0	0
993_183199_84267_175747	PX7	585	48	UKERiPX7-R1-002	iPX7-R1-002	retroviral-iPSC	RiPSC	14	175747	CNV170	chr7	85170530	85304224	1.0	Loss	134	85		0	arr[hg19] 7q21.11(85,170,530-85,304,224)x1	0	germline	na	0	0
993_186503_84267_178483	PX7	585	48	UKERiPX7-R1-003	iPX7-R1-003	retroviral-iPSC	RiPSC	10	178483	CNV171	chr7	85170530	85304136	1.0	Loss	134	84		0	arr[hg19] 7q21.11(85,170,530-85,304,136)x1	0	germline	na	0	0
993_192466_84267_183397	PX7	585	48	UKERiPX7-R1-005	iPX7-R1-005	retroviral-iPSC	RiPSC	3	183397	CNV172	chr7	85170530	85304136	1.0	Loss	134	84		0	arr[hg19] 7q21.11(85,170,530-85,304,136)x1	0	germline	na	0	0
993_193695_84267_184373	PX7	585	48	UKERiPX7-R1-006	iPX7-R1-006	retroviral-iPSC	RiPSC	2	184373	CNV173	chr7	85170530	85304136	1.0	Loss	134	84		0	arr[hg19] 7q21.11(85,170,530-85,304,136)x1	0	germline	na	0	0
993_182528_84099_174913	88H	751	62	UKERi88H-R1-001	i88H-R1-001	retroviral-iPSC	RiPSC	15	174913	CNV174	chrX	6295610	6410950	3.0	Gain	115	100	MIR4770	1	arr[hg19] Xp22.31(6,295,610-6,410,950)x3	0	germline	MIR4770	1	0
993_183198_84099_175684	88H	751	62	UKERi88H-R1-002	i88H-R1-002	retroviral-iPSC	RiPSC	13	175684	CNV175	chrX	6294814	6408764	3.0	Gain	114	96	MIR4770	1	arr[hg19] Xp22.31(6,294,814-6,408,764)x3	0	germline	MIR4770	1	0
993_192467_84099_183398	88H	751	62	UKERi88H-R1-005	i88H-R1-005	retroviral-iPSC	RiPSC	4	183398	CNV176	chrX	6295610	6408764	3.0	Gain	113	92	MIR4770	1	arr[hg19] Xp22.31(6,295,610-6,408,764)x3	0	germline	MIR4770	1	0
993_145271_84615_144614	G3G	831	69	UKERiG3G-R1-032	iG3G-R1-032	retroviral-iPSC	RiPSC	19	144614	CNV177	chr6	162680304	163078242	3.0	Gain	398	486	PARK2	1	arr[hg19] 6q26(162,680,304-163,078,242)x3	0	germline	PRKN	1	1
993_151018_84615_149598	G3G	831	69	UKERiG3G-R1-047	iG3G-R1-047	retroviral-iPSC	RiPSC	20	149598	CNV178	chr6	162690765	163078242	3.0	Gain	387	472	PARK2	1	arr[hg19] 6q26(162,690,765-163,078,242)x3	0	germline	PRKN	1	1
993_190857_84615_181754	G3G	831	69	UKERiG3G-R1-039	iG3G-R1-039	retroviral-iPSC	RiPSC	8	181754	CNV179	chr6	162690765	163078242	3.0	Gain	387	472	PARK2	1	arr[hg19] 6q26(162,690,765-163,078,242)x3	0	germline	PRKN	1	1
993_166294_84100_161372	O3H	846	70	UKERiO3H-R1-001	iO3H-R1-001	retroviral-iPSC	RiPSC	21	161372	CNV180	chr3	158305816	158432894	3.0	Gain	127	186	MLF1, GFM1, LXN, RARRES1	4	arr[hg19] 3q25.32(158,305,816-158,432,894)x3	0	germline	GFM1,LXN,MLF1,RARRES1	4	2
993_166790_84100_161914_wdh	O3H	846	70	UKERiO3H-R1-003	iO3H-R1-003	retroviral-iPSC	RiPSC	16	161914	CNV181	chr3	158305816	158432894	3.0	Gain	127	186	MLF1, GFM1, LXN, RARRES1	4	arr[hg19] 3q25.32(158,305,816-158,432,894)x3	0	germline	GFM1,LXN,MLF1,RARRES1	4	2
993_166791_84100_161915_wdh	O3H	846	70	UKERiO3H-R1-005	iO3H-R1-005	retroviral-iPSC	RiPSC	14	161915	CNV182	chr3	158301798	158432894	3.0	Gain	131	190	MLF1, GFM1, LXN, RARRES1	4	arr[hg19] 3q25.32(158,301,798-158,432,894)x3	0	germline	GFM1,LXN,MLF1,RARRES1	4	2
993_182523_84102_173548	82A	785	65	UKERi82A-R1-001	i82A-R1-001	retroviral-iPSC	RiPSC	15	173548	CNV183	chr3	158305067	158432894	3.0	Gain	128	188	MLF1, GFM1, LXN, RARRES1	4	arr[hg19] 3q25.32(158,305,067-158,432,894)x3	0	germline	GFM1,LXN,MLF1,RARRES1	4	2
993_182523_84102_173548	82A	785	65	UKERi82A-R1-001	i82A-R1-001	retroviral-iPSC	RiPSC	15	173548	CNV184	chrX	6295610	6405640	3.0	Gain	110	88	MIR4770	1	arr[hg19] Xp22.31(6,295,610-6,405,640)x3	0	germline	MIR4770	1	0
993_183200_84102_175748	82A	785	65	UKERi82A-R1-002	i82A-R1-002	retroviral-iPSC	RiPSC	14	175748	CNV185	chr3	158305893	158432894	3.0	Gain	127	184	MLF1, GFM1, LXN, RARRES1	4	arr[hg19] 3q25.32(158,305,893-158,432,894)x3	0	germline	GFM1,LXN,MLF1,RARRES1	4	2
993_183200_84102_175748	82A	785	65	UKERi82A-R1-002	i82A-R1-002	retroviral-iPSC	RiPSC	14	175748	CNV186	chrX	6295610	6408764	3.0	Gain	113	92	MIR4770	1	arr[hg19] Xp22.31(6,295,610-6,408,764)x3	0	germline	MIR4770	1	0
993_190154_84102_181337	82A	785	65	UKERi82A-R1-003	i82A-R1-003	retroviral-iPSC	RiPSC	15	181337	CNV187	chr3	158305816	158425991	3.0	Gain	120	182	MLF1, GFM1, LXN, RARRES1	4	arr[hg19] 3q25.32(158,305,816-158,425,991)x3	0	germline	GFM1,LXN,MLF1,RARRES1	4	2
993_190154_84102_181337	82A	785	65	UKERi82A-R1-003	i82A-R1-003	retroviral-iPSC	RiPSC	15	181337	CNV188	chrX	6295610	6409901	3.0	Gain	114	94	MIR4770	1	arr[hg19] Xp22.31(6,295,610-6,409,901)x3	0	germline	MIR4770	1	0
993_200172_84098_188787	AY6	443	36	UKERiAY6-S1-002	iAY6-S1-002	sendai-iPSC	SiPSC	13	188787	CNV189	chr21	23972322	24460529	3.0	Gain	488	323		0	arr[hg19] 21q21.1q21.2(23,972,322-24,460,529)x3	0	germline	MIR6130	1	0
993_200171_84267_188786	PX7	585	48	UKERiPX7-S1-004	iPX7-S1-004	sendai-iPSC	SiPSC	10	188786	CNV190	chr7	85170530	85304136	1.0	Loss	134	84		0	arr[hg19] 7q21.11(85,170,530-85,304,136)x1	0	germline	na	0	0
993_200170_84099_188617	88H	751	62	UKERi88H-S1-002	i88H-S1-002	sendai-iPSC	SiPSC	15	188617	CNV191	chrX	6295610	6408764	3.0	Gain	113	92	MIR4770	1	arr[hg19] Xp22.31(6,295,610-6,408,764)x3	0	germline	MIR4770	1	0
993_200242_84099_188892_wdh	88H	751	62	UKERi88H-S1-009	i88H-S1-009	sendai-iPSC	SiPSC	15	188892	CNV192	chrX	6304208	6408764	3.0	Gain	105	88		0	arr[hg19] Xp22.31(6,304,208-6,408,764)x3	0	germline	na	0	0
993_200243_84099_188893_wdh	88H	751	62	UKERi88H-S1-021	i88H-S1-021	sendai-iPSC	SiPSC	15	188893	CNV193	chrX	6295610	6408764	3.0	Gain	113	92	MIR4770	1	arr[hg19] Xp22.31(6,295,610-6,408,764)x3	0	germline	MIR4770	1	0
993_200166_84102_188474	82A	785	65	UKERi82A-S1-005	i82A-S1-005	sendai-iPSC	SiPSC	15	188474	CNV194	chr3	158305067	158426243	3.0	Gain	121	185	MLF1, GFM1, LXN, RARRES1	4	arr[hg19] 3q25.32(158,305,067-158,426,243)x3	0	germline	GFM1,LXN,MLF1,RARRES1	4	2
993_200166_84102_188474	82A	785	65	UKERi82A-S1-005	i82A-S1-005	sendai-iPSC	SiPSC	15	188474	CNV195	chrX	6304208	6408764	3.0	Gain	105	88		0	arr[hg19] Xp22.31(6,304,208-6,408,764)x3	0	germline	na	0	0
993_200167_84102_188475	82A	785	65	UKERi82A-S1-004	i82A-S1-004	sendai-iPSC	SiPSC	15	188475	CNV196	chr3	158305067	158432894	3.0	Gain	128	188	MLF1, GFM1, LXN, RARRES1	4	arr[hg19] 3q25.32(158,305,067-158,432,894)x3	0	germline	GFM1,LXN,MLF1,RARRES1	4	2
993_200167_84102_188475	82A	785	65	UKERi82A-S1-004	i82A-S1-004	sendai-iPSC	SiPSC	15	188475	CNV197	chrX	6295610	6408764	3.0	Gain	113	92	MIR4770	1	arr[hg19] Xp22.31(6,295,610-6,408,764)x3	0	germline	MIR4770	1	0
993_200169_84102_188614_wdh2	82A	785	65	UKERi82A-S1-022	i82A-S1-022	sendai-iPSC	SiPSC	15	188614	CNV198	chr3	158305067	158432894	3.0	Gain	128	188	MLF1, GFM1, LXN, RARRES1	4	arr[hg19] 3q25.32(158,305,067-158,432,894)x3	0	germline	GFM1,LXN,MLF1,RARRES1	4	2
993_200169_84102_188614_wdh2	82A	785	65	UKERi82A-S1-022	i82A-S1-022	sendai-iPSC	SiPSC	15	188614	CNV199	chrX	6295610	6408764	3.0	Gain	113	92	MIR4770	1	arr[hg19] Xp22.31(6,295,610-6,408,764)x3	0	germline	MIR4770	1	0
993_211609_120554_197408	G7G	268	22	UKERiG7G-S1-001	iG7G-S1-001	sendai-iPSC	SiPSC	4	197408	CNV200	chr16	82669957	82809029	1.0	Loss	139	259	CDH13	1	arr[hg19] 16q23.3(82,669,957-82,809,029)x1	0	germline	CDH13,LOC101928446,MIR8058	3	0
993_211902_120554_197584	G7G	268	22	UKERiG7G-S1-008	iG7G-S1-008	sendai-iPSC	SiPSC	3	197584	CNV201	chr16	82669957	82808877	1.0	Loss	139	258	CDH13	1	arr[hg19] 16q23.3(82,669,957-82,808,877)x1	0	germline	CDH13,LOC101928446,MIR8058	3	0
993_211903_120462_197586	55O	345	28	UKERi55O-S1-002	i55O-S1-002	sendai-iPSC	SiPSC	4	197586	CNV202	chr16	82669957	82801530	1.0	Loss	132	256	CDH13	1	arr[hg19] 16q23.3(82,669,957-82,801,530)x1	0	germline	CDH13,MIR8058	2	0
993_212151_120462_197780	55O	345	28	UKERi55O-S1-004	i55O-S1-004	sendai-iPSC	SiPSC	8	197780	CNV203	chr16	82669957	82809029	1.0	Loss	139	259	CDH13	1	arr[hg19] 16q23.3(82,669,957-82,809,029)x1	0	germline	CDH13,LOC101928446,MIR8058	3	0

## Sheet: Array_refFlatgenes
CNV_ID	Chrom	Min	Max	CNV_type	CNV_class	size	refFlat_gene_count	refFlat_gene	CCS_20171121	OMIMmorbidmap-key3_20171121	HPA-1437elevatedbrain_20171122	RelGene
CNV001	chr22	29085475	29551986	Gain	somatic	466.511	8	C22orf31	0	0	0	0
CNV001	chr22	29085475	29551986	Gain	somatic	466.511	8	CCDC117	0	0	0	0
CNV001	chr22	29085475	29551986	Gain	somatic	466.511	8	CHEK2	1	5	0	1
CNV001	chr22	29085475	29551986	Gain	somatic	466.511	8	HSCB	0	0	0	0
CNV001	chr22	29085475	29551986	Gain	somatic	466.511	8	KREMEN1	0	1	0	1
CNV001	chr22	29085475	29551986	Gain	somatic	466.511	8	XBP1	0	1	0	1
CNV001	chr22	29085475	29551986	Gain	somatic	466.511	8	ZNRF3	1	0	0	1
CNV001	chr22	29085475	29551986	Gain	somatic	466.511	8	ZNRF3-AS1	0	0	0	0
CNV002	chr2	141910095	142164635	Loss	somatic	254.54	1	LRP1B	1	0	1	1
CNV003	chr7	114186094	114941521	Gain	somatic	755.427	5	FOXP2	0	1	0	1
CNV003	chr7	114186094	114941521	Gain	somatic	755.427	5	LINC01392	0	0	0	0
CNV003	chr7	114186094	114941521	Gain	somatic	755.427	5	LINC01393	0	0	0	0
CNV003	chr7	114186094	114941521	Gain	somatic	755.427	5	MDFIC	0	0	0	0
CNV003	chr7	114186094	114941521	Gain	somatic	755.427	5	MIR3666	0	0	0	0
CNV004	chr5	58595962	58766246	Gain	somatic	170.284	1	PDE4D	0	2	0	1
CNV005	chr3	61636155	61884064	Gain	somatic	247.909	1	PTPRG	0	0	0	0
CNV006	chr22	28423377	28607645	Loss	somatic	184.268	1	TTC28	0	0	0	0
CNV007	chr2	58145770	58277884	Loss	somatic	132.114	1	VRK2	0	0	0	0
CNV008	chr4	150711777	151086813	Gain	somatic	375.036	1	DCLK2	0	0	1	1
CNV009	chr7	70135820	70281461	Loss	somatic	145.641	1	AUTS2	0	0	0	0
CNV010	chrY	2650140	28799937	Gain	culture_artefact	26149.8	114	AMELY	0	0	0	0
CNV010	chrY	2650140	28799937	Gain	culture_artefact	26149.8	114	BCORP1	0	0	0	0
CNV010	chrY	2650140	28799937	Gain	culture_artefact	26149.8	114	BPY2	0	0	0	0
CNV010	chrY	2650140	28799937	Gain	culture_artefact	26149.8	114	BPY2B	0	0	0	0
CNV010	chrY	2650140	28799937	Gain	culture_artefact	26149.8	114	BPY2C	0	0	0	0
CNV010	chrY	2650140	28799937	Gain	culture_artefact	26149.8	114	CD24	0	0	0	0
CNV010	chrY	2650140	28799937	Gain	culture_artefact	26149.8	114	CDY1	0	0	0	0
CNV010	chrY	2650140	28799937	Gain	culture_artefact	26149.8	114	CDY1B	0	0	0	0
CNV010	chrY	2650140	28799937	Gain	culture_artefact	26149.8	114	CDY2A	0	0	0	0
CNV010	chrY	2650140	28799937	Gain	culture_artefact	26149.8	114	CDY2B	0	0	0	0
CNV010	chrY	2650140	28799937	Gain	culture_artefact	26149.8	114	CSPG4P1Y	0	0	0	0
CNV010	chrY	2650140	28799937	Gain	culture_artefact	26149.8	114	DAZ1	0	0	0	0
CNV010	chrY	2650140	28799937	Gain	culture_artefact	26149.8	114	DAZ2	0	0	0	0
CNV010	chrY	2650140	28799937	Gain	culture_artefact	26149.8	114	DAZ3	0	0	0	0
CNV010	chrY	2650140	28799937	Gain	culture_artefact	26149.8	114	DAZ4	0	0	0	0
CNV010	chrY	2650140	28799937	Gain	culture_artefact	26149.8	114	DDX3Y	0	0	0	0
CNV010	chrY	2650140	28799937	Gain	culture_artefact	26149.8	114	EIF1AY	0	0	0	0
CNV010	chrY	2650140	28799937	Gain	culture_artefact	26149.8	114	FAM197Y2	0	0	0	0
CNV010	chrY	2650140	28799937	Gain	culture_artefact	26149.8	114	FAM197Y3	0	0	0	0
CNV010	chrY	2650140	28799937	Gain	culture_artefact	26149.8	114	FAM197Y4	0	0	0	0
CNV010	chrY	2650140	28799937	Gain	culture_artefact	26149.8	114	FAM197Y5	0	0	0	0
CNV010	chrY	2650140	28799937	Gain	culture_artefact	26149.8	114	FAM197Y6	0	0	0	0
CNV010	chrY	2650140	28799937	Gain	culture_artefact	26149.8	114	FAM197Y7	0	0	0	0
CNV010	chrY	2650140	28799937	Gain	culture_artefact	26149.8	114	FAM197Y8	0	0	0	0
CNV010	chrY	2650140	28799937	Gain	culture_artefact	26149.8	114	FAM197Y9	0	0	0	0
CNV010	chrY	2650140	28799937	Gain	culture_artefact	26149.8	114	FAM224A	0	0	0	0
CNV010	chrY	2650140	28799937	Gain	culture_artefact	26149.8	114	FAM224B	0	0	0	0
CNV010	chrY	2650140	28799937	Gain	culture_artefact	26149.8	114	FAM41AY1	0	0	0	0
CNV010	chrY	2650140	28799937	Gain	culture_artefact	26149.8	114	FAM41AY2	0	0	0	0
CNV010	chrY	2650140	28799937	Gain	culture_artefact	26149.8	114	GOLGA2P2Y	0	0	0	0
CNV010	chrY	2650140	28799937	Gain	culture_artefact	26149.8	114	GOLGA2P3Y	0	0	0	0
CNV010	chrY	2650140	28799937	Gain	culture_artefact	26149.8	114	GYG2P1	0	0	0	0
CNV010	chrY	2650140	28799937	Gain	culture_artefact	26149.8	114	HSFY1	0	0	0	0
CNV010	chrY	2650140	28799937	Gain	culture_artefact	26149.8	114	HSFY2	0	0	0	0
CNV010	chrY	2650140	28799937	Gain	culture_artefact	26149.8	114	KDM5D	0	0	0	0
CNV010	chrY	2650140	28799937	Gain	culture_artefact	26149.8	114	LINC00278	0	0	0	0
CNV010	chrY	2650140	28799937	Gain	culture_artefact	26149.8	114	LINC00279	0	0	0	0
CNV010	chrY	2650140	28799937	Gain	culture_artefact	26149.8	114	LINC00280	0	0	0	0
CNV010	chrY	2650140	28799937	Gain	culture_artefact	26149.8	114	LOC100652931	0	0	0	0
CNV010	chrY	2650140	28799937	Gain	culture_artefact	26149.8	114	LOC101929148	0	0	0	0
CNV010	chrY	2650140	28799937	Gain	culture_artefact	26149.8	114	NLGN4Y	0	0	0	0
CNV010	chrY	2650140	28799937	Gain	culture_artefact	26149.8	114	NLGN4Y-AS1	0	0	0	0
CNV010	chrY	2650140	28799937	Gain	culture_artefact	26149.8	114	PCDH11Y	0	0	1	1
CNV010	chrY	2650140	28799937	Gain	culture_artefact	26149.8	114	PRKY	0	0	0	0
CNV010	chrY	2650140	28799937	Gain	culture_artefact	26149.8	114	PRORY	0	0	0	0
CNV010	chrY	2650140	28799937	Gain	culture_artefact	26149.8	114	PRY	0	0	0	0
CNV010	chrY	2650140	28799937	Gain	culture_artefact	26149.8	114	PRY2	0	0	0	0
CNV010	chrY	2650140	28799937	Gain	culture_artefact	26149.8	114	RBMY1A1	0	0	0	0
CNV010	chrY	2650140	28799937	Gain	culture_artefact	26149.8	114	RBMY1A3P	0	0	0	0
CNV010	chrY	2650140	28799937	Gain	culture_artefact	26149.8	114	RBMY1B	0	0	0	0
CNV010	chrY	2650140	28799937	Gain	culture_artefact	26149.8	114	RBMY1D	0	0	0	0
CNV010	chrY	2650140	28799937	Gain	culture_artefact	26149.8	114	RBMY1E	0	0	0	0
CNV010	chrY	2650140	28799937	Gain	culture_artefact	26149.8	114	RBMY1F	0	0	0	0
CNV010	chrY	2650140	28799937	Gain	culture_artefact	26149.8	114	RBMY1J	0	0	0	0
CNV010	chrY	2650140	28799937	Gain	culture_artefact	26149.8	114	RBMY2EP	0	0	0	0
CNV010	chrY	2650140	28799937	Gain	culture_artefact	26149.8	114	RBMY2FP	0	0	0	0
CNV010	chrY	2650140	28799937	Gain	culture_artefact	26149.8	114	RBMY3AP	0	0	0	0
CNV010	chrY	2650140	28799937	Gain	culture_artefact	26149.8	114	RPS4Y1	0	0	0	0
CNV010	chrY	2650140	28799937	Gain	culture_artefact	26149.8	114	RPS4Y2	0	0	0	0
CNV010	chrY	2650140	28799937	Gain	culture_artefact	26149.8	114	SRY	0	2	0	1
CNV010	chrY	2650140	28799937	Gain	culture_artefact	26149.8	114	TBL1Y	0	0	0	0
CNV010	chrY	2650140	28799937	Gain	culture_artefact	26149.8	114	TGIF2LY	0	0	0	0
CNV010	chrY	2650140	28799937	Gain	culture_artefact	26149.8	114	TMSB4Y	0	0	0	0
CNV010	chrY	2650140	28799937	Gain	culture_artefact	26149.8	114	TSPY1	0	0	0	0
CNV010	chrY	2650140	28799937	Gain	culture_artefact	26149.8	114	TSPY10	0	0	0	0
CNV010	chrY	2650140	28799937	Gain	culture_artefact	26149.8	114	TSPY2	0	0	0	0
CNV010	chrY	2650140	28799937	Gain	culture_artefact	26149.8	114	TSPY3	0	0	0	0
CNV010	chrY	2650140	28799937	Gain	culture_artefact	26149.8	114	TSPY4	0	0	0	0
CNV010	chrY	2650140	28799937	Gain	culture_artefact	26149.8	114	TSPY8	0	0	0	0
CNV010	chrY	2650140	28799937	Gain	culture_artefact	26149.8	114	TTTY1	0	0	0	0
CNV010	chrY	2650140	28799937	Gain	culture_artefact	26149.8	114	TTTY10	0	0	0	0
CNV010	chrY	2650140	28799937	Gain	culture_artefact	26149.8	114	TTTY11	0	0	0	0
CNV010	chrY	2650140	28799937	Gain	culture_artefact	26149.8	114	TTTY12	0	0	0	0
CNV010	chrY	2650140	28799937	Gain	culture_artefact	26149.8	114	TTTY13	0	0	0	0
CNV010	chrY	2650140	28799937	Gain	culture_artefact	26149.8	114	TTTY14	0	0	0	0
CNV010	chrY	2650140	28799937	Gain	culture_artefact	26149.8	114	TTTY15	0	0	0	0
CNV010	chrY	2650140	28799937	Gain	culture_artefact	26149.8	114	TTTY16	0	0	0	0
CNV010	chrY	2650140	28799937	Gain	culture_artefact	26149.8	114	TTTY17A	0	0	0	0
CNV010	chrY	2650140	28799937	Gain	culture_artefact	26149.8	114	TTTY17B	0	0	0	0
CNV010	chrY	2650140	28799937	Gain	culture_artefact	26149.8	114	TTTY17C	0	0	0	0
CNV010	chrY	2650140	28799937	Gain	culture_artefact	26149.8	114	TTTY18	0	0	0	0
CNV010	chrY	2650140	28799937	Gain	culture_artefact	26149.8	114	TTTY19	0	0	0	0
CNV010	chrY	2650140	28799937	Gain	culture_artefact	26149.8	114	TTTY1B	0	0	0	0
CNV010	chrY	2650140	28799937	Gain	culture_artefact	26149.8	114	TTTY2	0	0	0	0
CNV010	chrY	2650140	28799937	Gain	culture_artefact	26149.8	114	TTTY20	0	0	0	0
CNV010	chrY	2650140	28799937	Gain	culture_artefact	26149.8	114	TTTY21	0	0	0	0
CNV010	chrY	2650140	28799937	Gain	culture_artefact	26149.8	114	TTTY21B	0	0	0	0
CNV010	chrY	2650140	28799937	Gain	culture_artefact	26149.8	114	TTTY22	0	0	0	0
CNV010	chrY	2650140	28799937	Gain	culture_artefact	26149.8	114	TTTY23	0	0	0	0
CNV010	chrY	2650140	28799937	Gain	culture_artefact	26149.8	114	TTTY23B	0	0	0	0
CNV010	chrY	2650140	28799937	Gain	culture_artefact	26149.8	114	TTTY2B	0	0	0	0
CNV010	chrY	2650140	28799937	Gain	culture_artefact	26149.8	114	TTTY3	0	0	0	0
CNV010	chrY	2650140	28799937	Gain	culture_artefact	26149.8	114	TTTY3B	0	0	0	0
CNV010	chrY	2650140	28799937	Gain	culture_artefact	26149.8	114	TTTY4	0	0	0	0
CNV010	chrY	2650140	28799937	Gain	culture_artefact	26149.8	114	TTTY4B	0	0	0	0
CNV010	chrY	2650140	28799937	Gain	culture_artefact	26149.8	114	TTTY4C	0	0	0	0
CNV010	chrY	2650140	28799937	Gain	culture_artefact	26149.8	114	TTTY5	0	0	0	0
CNV010	chrY	2650140	28799937	Gain	culture_artefact	26149.8	114	TTTY6	0	0	0	0
CNV010	chrY	2650140	28799937	Gain	culture_artefact	26149.8	114	TTTY6B	0	0	0	0
CNV010	chrY	2650140	28799937	Gain	culture_artefact	26149.8	114	TTTY7	0	0	0	0
CNV010	chrY	2650140	28799937	Gain	culture_artefact	26149.8	114	TTTY7B	0	0	0	0
CNV010	chrY	2650140	28799937	Gain	culture_artefact	26149.8	114	TTTY8	0	0	0	0
CNV010	chrY	2650140	28799937	Gain	culture_artefact	26149.8	114	TTTY8B	0	0	0	0
CNV010	chrY	2650140	28799937	Gain	culture_artefact	26149.8	114	TTTY9A	0	0	0	0
CNV010	chrY	2650140	28799937	Gain	culture_artefact	26149.8	114	TTTY9B	0	0	0	0
CNV010	chrY	2650140	28799937	Gain	culture_artefact	26149.8	114	TXLNGY	0	0	0	0
CNV010	chrY	2650140	28799937	Gain	culture_artefact	26149.8	114	USP9Y	0	1	0	1
CNV010	chrY	2650140	28799937	Gain	culture_artefact	26149.8	114	UTY	0	0	0	0
CNV010	chrY	2650140	28799937	Gain	culture_artefact	26149.8	114	VCY	0	0	0	0
CNV010	chrY	2650140	28799937	Gain	culture_artefact	26149.8	114	VCY1B	0	0	0	0
CNV010	chrY	2650140	28799937	Gain	culture_artefact	26149.8	114	XKRY	0	0	0	0
CNV010	chrY	2650140	28799937	Gain	culture_artefact	26149.8	114	XKRY2	0	0	0	0
CNV010	chrY	2650140	28799937	Gain	culture_artefact	26149.8	114	ZFY	0	0	0	0
CNV010	chrY	2650140	28799937	Gain	culture_artefact	26149.8	114	ZFY-AS1	0	0	0	0
CNV011	chrX	168546	2703662	Gain	culture_artefact	2535.12	24	AKAP17A	0	0	0	0
CNV011	chrX	168546	2703662	Gain	culture_artefact	2535.12	24	ASMT	0	0	0	0
CNV011	chrX	168546	2703662	Gain	culture_artefact	2535.12	24	ASMTL	0	0	0	0
CNV011	chrX	168546	2703662	Gain	culture_artefact	2535.12	24	ASMTL-AS1	0	0	0	0
CNV011	chrX	168546	2703662	Gain	culture_artefact	2535.12	24	CD99	0	0	0	0
CNV011	chrX	168546	2703662	Gain	culture_artefact	2535.12	24	CD99P1	0	0	0	0
CNV011	chrX	168546	2703662	Gain	culture_artefact	2535.12	24	CRLF2	1	0	0	1
CNV011	chrX	168546	2703662	Gain	culture_artefact	2535.12	24	CSF2RA	0	1	0	1
CNV011	chrX	168546	2703662	Gain	culture_artefact	2535.12	24	DHRSX	0	0	0	0
CNV011	chrX	168546	2703662	Gain	culture_artefact	2535.12	24	GTPBP6	0	0	0	0
CNV011	chrX	168546	2703662	Gain	culture_artefact	2535.12	24	IL3RA	0	0	0	0
CNV011	chrX	168546	2703662	Gain	culture_artefact	2535.12	24	LINC00102	0	0	0	0
CNV011	chrX	168546	2703662	Gain	culture_artefact	2535.12	24	LINC00106	0	0	0	0
CNV011	chrX	168546	2703662	Gain	culture_artefact	2535.12	24	LINC00685	0	0	0	0
CNV011	chrX	168546	2703662	Gain	culture_artefact	2535.12	24	MIR3690	0	0	0	0
CNV011	chrX	168546	2703662	Gain	culture_artefact	2535.12	24	MIR6089	0	0	0	0
CNV011	chrX	168546	2703662	Gain	culture_artefact	2535.12	24	P2RY8	1	0	0	1
CNV011	chrX	168546	2703662	Gain	culture_artefact	2535.12	24	PLCXD1	0	0	0	0
CNV011	chrX	168546	2703662	Gain	culture_artefact	2535.12	24	PPP2R3B	0	0	0	0
CNV011	chrX	168546	2703662	Gain	culture_artefact	2535.12	24	SHOX	0	3	0	1
CNV011	chrX	168546	2703662	Gain	culture_artefact	2535.12	24	SLC25A6	0	0	0	0
CNV011	chrX	168546	2703662	Gain	culture_artefact	2535.12	24	XG	0	1	0	1
CNV011	chrX	168546	2703662	Gain	culture_artefact	2535.12	24	XGY2	0	0	0	0
CNV011	chrX	168546	2703662	Gain	culture_artefact	2535.12	24	ZBED1	0	0	0	0
CNV012	chrX	154946915	155233731	Gain	culture_artefact	286.816	3	IL9R	0	0	0	0
CNV012	chrX	154946915	155233731	Gain	culture_artefact	286.816	3	SPRY3	0	0	0	0
CNV012	chrX	154946915	155233731	Gain	culture_artefact	286.816	3	VAMP7	0	0	0	0
CNV013	chr14	89686808	89975086	Loss	somatic	288.278	2	FOXN3	0	0	0	0
CNV013	chr14	89686808	89975086	Loss	somatic	288.278	2	FOXN3-AS1	0	0	0	0
CNV014	chr3	174988123	175221772	Gain	somatic	233.649	3	MIR4789	0	0	0	0
CNV014	chr3	174988123	175221772	Gain	somatic	233.649	3	NAALADL2	0	0	0	0
CNV014	chr3	174988123	175221772	Gain	somatic	233.649	3	NAALADL2-AS2	0	0	0	0
CNV015	chr15	60677858	60878443	Loss	somatic	200.585	4	ANXA2	0	0	0	0
CNV015	chr15	60677858	60878443	Loss	somatic	200.585	4	ICE2	0	0	0	0
CNV015	chr15	60677858	60878443	Loss	somatic	200.585	4	RORA	0	0	0	0
CNV015	chr15	60677858	60878443	Loss	somatic	200.585	4	RORA-AS1	0	0	0	0
CNV016	chr3	186994570	187865419	Gain	somatic	870.849	9	BCL6	1	0	0	1
CNV016	chr3	186994570	187865419	Gain	somatic	870.849	9	LINC01991	0	0	0	0
CNV016	chr3	186994570	187865419	Gain	somatic	870.849	9	LINC02041	0	0	0	0
CNV016	chr3	186994570	187865419	Gain	somatic	870.849	9	LOC100131635	0	0	0	0
CNV016	chr3	186994570	187865419	Gain	somatic	870.849	9	LOC101929130	0	0	0	0
CNV016	chr3	186994570	187865419	Gain	somatic	870.849	9	MASP1	0	1	0	1
CNV016	chr3	186994570	187865419	Gain	somatic	870.849	9	RTP2	0	0	0	0
CNV016	chr3	186994570	187865419	Gain	somatic	870.849	9	RTP4	0	0	0	0
CNV016	chr3	186994570	187865419	Gain	somatic	870.849	9	SST	0	0	1	1
CNV017	chrX	22455041	23481118	Loss	somatic	1026.08	3	DDX53	0	0	0	0
CNV017	chrX	22455041	23481118	Loss	somatic	1026.08	3	PTCHD1	0	1	0	1
CNV017	chrX	22455041	23481118	Loss	somatic	1026.08	3	PTCHD1-AS	0	0	0	0
CNV018	chr13	108513536	109386934	Gain	somatic	873.398	5	ABHD13	0	0	0	0
CNV018	chr13	108513536	109386934	Gain	somatic	873.398	5	FAM155A	0	0	1	1
CNV018	chr13	108513536	109386934	Gain	somatic	873.398	5	LIG4	0	2	0	1
CNV018	chr13	108513536	109386934	Gain	somatic	873.398	5	MYO16	0	0	1	1
CNV018	chr13	108513536	109386934	Gain	somatic	873.398	5	TNFSF13B	0	0	0	0
CNV019	chr6	43873733	44719837	Gain	somatic	846.104	19	AARS2	0	2	0	1
CNV019	chr6	43873733	44719837	Gain	somatic	846.104	19	C6orf223	0	0	0	0
CNV019	chr6	43873733	44719837	Gain	somatic	846.104	19	CAPN11	0	0	0	0
CNV019	chr6	43873733	44719837	Gain	somatic	846.104	19	CDC5L	0	0	0	0
CNV019	chr6	43873733	44719837	Gain	somatic	846.104	19	HSP90AB1	1	0	0	1
CNV019	chr6	43873733	44719837	Gain	somatic	846.104	19	LINC01512	0	0	0	0
CNV019	chr6	43873733	44719837	Gain	somatic	846.104	19	LOC101929705	0	0	0	0
CNV019	chr6	43873733	44719837	Gain	somatic	846.104	19	LOC105375075	0	0	0	0
CNV019	chr6	43873733	44719837	Gain	somatic	846.104	19	MIR4642	0	0	0	0
CNV019	chr6	43873733	44719837	Gain	somatic	846.104	19	MIR4647	0	0	0	0
CNV019	chr6	43873733	44719837	Gain	somatic	846.104	19	MRPL14	0	0	0	0
CNV019	chr6	43873733	44719837	Gain	somatic	846.104	19	MYMX	0	0	0	0
CNV019	chr6	43873733	44719837	Gain	somatic	846.104	19	NFKBIE	1	0	0	1
CNV019	chr6	43873733	44719837	Gain	somatic	846.104	19	SLC29A1	0	0	0	0
CNV019	chr6	43873733	44719837	Gain	somatic	846.104	19	SLC35B2	0	0	0	0
CNV019	chr6	43873733	44719837	Gain	somatic	846.104	19	SPATS1	0	0	0	0
CNV019	chr6	43873733	44719837	Gain	somatic	846.104	19	TCTE1	0	0	0	0
CNV019	chr6	43873733	44719837	Gain	somatic	846.104	19	TMEM151B	0	0	1	1
CNV019	chr6	43873733	44719837	Gain	somatic	846.104	19	TMEM63B	0	0	0	0
CNV020	chr11	87481853	87669852	Loss	somatic	187.999	0	na	0	0	0	0
CNV021	chr2	37681698	37831939	Gain	somatic	150.241	0	na	0	0	0	0
CNV022	chr20	14801429	15104531	Loss	somatic	303.102	2	MACROD2	0	0	0	0
CNV022	chr20	14801429	15104531	Loss	somatic	303.102	2	MACROD2-AS1	0	0	0	0
CNV023	chr7	69679667	69820155	Loss	somatic	140.488	1	AUTS2	0	0	0	0
CNV024	chr9	102798220	102915720	Loss	somatic	117.5	2	ERP44	0	0	0	0
CNV024	chr9	102798220	102915720	Loss	somatic	117.5	2	INVS	0	1	0	1
CNV025	chr6	26834876	27316207	Gain	somatic	481.331	12	GUSBP2	0	0	0	0
CNV025	chr6	26834876	27316207	Gain	somatic	481.331	12	HIST1H2AG	0	0	0	0
CNV025	chr6	26834876	27316207	Gain	somatic	481.331	12	HIST1H2AH	0	0	0	0
CNV025	chr6	26834876	27316207	Gain	somatic	481.331	12	HIST1H2BJ	0	0	0	0
CNV025	chr6	26834876	27316207	Gain	somatic	481.331	12	HIST1H2BK	0	0	0	0
CNV025	chr6	26834876	27316207	Gain	somatic	481.331	12	HIST1H4I	1	0	0	1
CNV025	chr6	26834876	27316207	Gain	somatic	481.331	12	LINC00240	0	0	0	0
CNV025	chr6	26834876	27316207	Gain	somatic	481.331	12	LOC100270746	0	0	0	0
CNV025	chr6	26834876	27316207	Gain	somatic	481.331	12	MIR3143	0	0	0	0
CNV025	chr6	26834876	27316207	Gain	somatic	481.331	12	POM121L2	0	0	0	0
CNV025	chr6	26834876	27316207	Gain	somatic	481.331	12	PRSS16	0	0	0	0
CNV025	chr6	26834876	27316207	Gain	somatic	481.331	12	VN1R10P	0	0	0	0
CNV026	chr3	116560639	117032012	Loss	somatic	471.373	2	LINC00901	0	0	0	0
CNV026	chr3	116560639	117032012	Loss	somatic	471.373	2	MIR4447	0	0	0	0
CNV027	chr2	34906598	35056893	Gain	somatic	150.295	1	LINC01320	0	0	0	0
CNV028	chr2	204630691	205471124	Gain	somatic	840.433	3	CTLA4	0	5	0	1
CNV028	chr2	204630691	205471124	Gain	somatic	840.433	3	ICOS	0	1	0	1
CNV028	chr2	204630691	205471124	Gain	somatic	840.433	3	PARD3B	0	0	0	0
CNV029	chr20	29979335	30548911	Gain	somatic	569.576	19	ABALON	0	0	0	0
CNV029	chr20	29979335	30548911	Gain	somatic	569.576	19	BCL2L1	0	0	0	0
CNV029	chr20	29979335	30548911	Gain	somatic	569.576	19	COX4I2	0	1	0	1
CNV029	chr20	29979335	30548911	Gain	somatic	569.576	19	DEFB121	0	0	0	0
CNV029	chr20	29979335	30548911	Gain	somatic	569.576	19	DEFB122	0	0	0	0
CNV029	chr20	29979335	30548911	Gain	somatic	569.576	19	DEFB123	0	0	0	0
CNV029	chr20	29979335	30548911	Gain	somatic	569.576	19	DEFB124	0	0	0	0
CNV029	chr20	29979335	30548911	Gain	somatic	569.576	19	DUSP15	0	0	0	0
CNV029	chr20	29979335	30548911	Gain	somatic	569.576	19	FOXS1	0	0	0	0
CNV029	chr20	29979335	30548911	Gain	somatic	569.576	19	HM13	0	0	0	0
CNV029	chr20	29979335	30548911	Gain	somatic	569.576	19	HM13-AS1	0	0	0	0
CNV029	chr20	29979335	30548911	Gain	somatic	569.576	19	ID1	0	0	0	0
CNV029	chr20	29979335	30548911	Gain	somatic	569.576	19	LINC00028	0	0	0	0
CNV029	chr20	29979335	30548911	Gain	somatic	569.576	19	MIR3193	0	0	0	0
CNV029	chr20	29979335	30548911	Gain	somatic	569.576	19	MYLK2	0	1	0	1
CNV029	chr20	29979335	30548911	Gain	somatic	569.576	19	PDRG1	0	0	0	0
CNV029	chr20	29979335	30548911	Gain	somatic	569.576	19	REM1	0	0	0	0
CNV029	chr20	29979335	30548911	Gain	somatic	569.576	19	TPX2	0	0	0	0
CNV029	chr20	29979335	30548911	Gain	somatic	569.576	19	TTLL9	0	0	0	0
CNV030	chr4	99058770	99646205	Gain	somatic	587.435	3	RAP1GDS1	1	1	0	1
CNV030	chr4	99058770	99646205	Gain	somatic	587.435	3	STPG2	0	0	0	0
CNV030	chr4	99058770	99646205	Gain	somatic	587.435	3	TSPAN5	0	0	1	1
CNV031	chr8	137283495	143689504	Gain	somatic	6406.01	23	ADGRB1	0	0	1	1
CNV031	chr8	137283495	143689504	Gain	somatic	6406.01	23	AGO2	0	0	0	0
CNV031	chr8	137283495	143689504	Gain	somatic	6406.01	23	CHRAC1	0	0	0	0
CNV031	chr8	137283495	143689504	Gain	somatic	6406.01	23	COL22A1	0	0	0	0
CNV031	chr8	137283495	143689504	Gain	somatic	6406.01	23	DENND3	0	0	0	0
CNV031	chr8	137283495	143689504	Gain	somatic	6406.01	23	FAM135B	1	0	1	1
CNV031	chr8	137283495	143689504	Gain	somatic	6406.01	23	GPR20	0	0	0	0
CNV031	chr8	137283495	143689504	Gain	somatic	6406.01	23	KCNK9	0	1	1	1
CNV031	chr8	137283495	143689504	Gain	somatic	6406.01	23	LINC00051	0	0	0	0
CNV031	chr8	137283495	143689504	Gain	somatic	6406.01	23	LINC01300	0	0	0	0
CNV031	chr8	137283495	143689504	Gain	somatic	6406.01	23	LINC02055	0	0	0	0
CNV031	chr8	137283495	143689504	Gain	somatic	6406.01	23	LOC101927915	0	0	0	0
CNV031	chr8	137283495	143689504	Gain	somatic	6406.01	23	LOC105375787	0	0	0	0
CNV031	chr8	137283495	143689504	Gain	somatic	6406.01	23	MIR1302-7	0	0	0	0
CNV031	chr8	137283495	143689504	Gain	somatic	6406.01	23	MIR4472-1	0	0	0	0
CNV031	chr8	137283495	143689504	Gain	somatic	6406.01	23	MIR4539	0	0	0	0
CNV031	chr8	137283495	143689504	Gain	somatic	6406.01	23	MROH5	0	0	0	0
CNV031	chr8	137283495	143689504	Gain	somatic	6406.01	23	PEG13	0	0	0	0
CNV031	chr8	137283495	143689504	Gain	somatic	6406.01	23	PTK2	0	0	0	0
CNV031	chr8	137283495	143689504	Gain	somatic	6406.01	23	PTP4A3	0	0	0	0
CNV031	chr8	137283495	143689504	Gain	somatic	6406.01	23	SLC45A4	0	0	0	0
CNV031	chr8	137283495	143689504	Gain	somatic	6406.01	23	TRAPPC9	0	1	0	1
CNV031	chr8	137283495	143689504	Gain	somatic	6406.01	23	TSNARE1	0	0	0	0
CNV032	chr20	30154236	30882071	Gain	somatic	727.835	23	ABALON	0	0	0	0
CNV032	chr20	30154236	30882071	Gain	somatic	727.835	23	BCL2L1	0	0	0	0
CNV032	chr20	30154236	30882071	Gain	somatic	727.835	23	CCM2L	0	0	0	0
CNV032	chr20	30154236	30882071	Gain	somatic	727.835	23	COX4I2	0	1	0	1
CNV032	chr20	30154236	30882071	Gain	somatic	727.835	23	DUSP15	0	0	0	0
CNV032	chr20	30154236	30882071	Gain	somatic	727.835	23	FOXS1	0	0	0	0
CNV032	chr20	30154236	30882071	Gain	somatic	727.835	23	HCK	0	0	0	0
CNV032	chr20	30154236	30882071	Gain	somatic	727.835	23	HM13	0	0	0	0
CNV032	chr20	30154236	30882071	Gain	somatic	727.835	23	HM13-AS1	0	0	0	0
CNV032	chr20	30154236	30882071	Gain	somatic	727.835	23	ID1	0	0	0	0
CNV032	chr20	30154236	30882071	Gain	somatic	727.835	23	KIF3B	0	0	0	0
CNV032	chr20	30154236	30882071	Gain	somatic	727.835	23	MIR1825	0	0	0	0
CNV032	chr20	30154236	30882071	Gain	somatic	727.835	23	MIR3193	0	0	0	0
CNV032	chr20	30154236	30882071	Gain	somatic	727.835	23	MIR7641-2	0	0	0	0
CNV032	chr20	30154236	30882071	Gain	somatic	727.835	23	MYLK2	0	1	0	1
CNV032	chr20	30154236	30882071	Gain	somatic	727.835	23	PDRG1	0	0	0	0
CNV032	chr20	30154236	30882071	Gain	somatic	727.835	23	PLAGL2	0	0	0	0
CNV032	chr20	30154236	30882071	Gain	somatic	727.835	23	POFUT1	0	1	0	1
CNV032	chr20	30154236	30882071	Gain	somatic	727.835	23	TM9SF4	0	0	0	0
CNV032	chr20	30154236	30882071	Gain	somatic	727.835	23	TPX2	0	0	0	0
CNV032	chr20	30154236	30882071	Gain	somatic	727.835	23	TSPY26P	0	0	0	0
CNV032	chr20	30154236	30882071	Gain	somatic	727.835	23	TTLL9	0	0	0	0
CNV032	chr20	30154236	30882071	Gain	somatic	727.835	23	XKR7	0	0	1	1
CNV033	chr1	72505262	72673377	Gain	somatic	168.115	1	NEGR1	0	0	1	1
CNV034	chr16	72650161	72757884	Loss	somatic	107.723	1	LINC01572	0	0	0	0
CNV035	chr21	47420602	47733751	Gain	somatic	313.149	11	C21orf58	0	0	0	0
CNV035	chr21	47420602	47733751	Gain	somatic	313.149	11	COL6A1	0	2	0	1
CNV035	chr21	47420602	47733751	Gain	somatic	313.149	11	COL6A2	0	3	0	1
CNV035	chr21	47420602	47733751	Gain	somatic	313.149	11	FTCD	0	1	0	1
CNV035	chr21	47420602	47733751	Gain	somatic	313.149	11	FTCD-AS1	0	0	0	0
CNV035	chr21	47420602	47733751	Gain	somatic	313.149	11	LSS	0	1	0	1
CNV035	chr21	47420602	47733751	Gain	somatic	313.149	11	MCM3AP	0	0	0	0
CNV035	chr21	47420602	47733751	Gain	somatic	313.149	11	MCM3AP-AS1	0	0	0	0
CNV035	chr21	47420602	47733751	Gain	somatic	313.149	11	SNORD159	0	0	0	0
CNV035	chr21	47420602	47733751	Gain	somatic	313.149	11	SPATC1L	0	0	0	0
CNV035	chr21	47420602	47733751	Gain	somatic	313.149	11	YBEY	0	0	0	0
CNV036	chr12	100525905	100673483	Loss	somatic	147.578	6	ACTR6	0	0	0	0
CNV036	chr12	100525905	100673483	Loss	somatic	147.578	6	DEPDC4	0	0	0	0
CNV036	chr12	100525905	100673483	Loss	somatic	147.578	6	GOLGA2P5	0	0	0	0
CNV036	chr12	100525905	100673483	Loss	somatic	147.578	6	MIR1827	0	0	0	0
CNV036	chr12	100525905	100673483	Loss	somatic	147.578	6	SCYL2	0	0	0	0
CNV036	chr12	100525905	100673483	Loss	somatic	147.578	6	UHRF1BP1L	0	0	0	0
CNV037	chr10	75194659	75826114	Loss	somatic	631.455	18	AGAP5	0	0	0	0
CNV037	chr10	75194659	75826114	Loss	somatic	631.455	18	BMS1P4	0	0	0	0
CNV037	chr10	75194659	75826114	Loss	somatic	631.455	18	C10orf55	0	0	0	0
CNV037	chr10	75194659	75826114	Loss	somatic	631.455	18	CAMK2G	0	0	0	0
CNV037	chr10	75194659	75826114	Loss	somatic	631.455	18	CHCHD1	0	0	0	0
CNV037	chr10	75194659	75826114	Loss	somatic	631.455	18	FUT11	0	0	0	0
CNV037	chr10	75194659	75826114	Loss	somatic	631.455	18	GLUD1P3	0	0	0	0
CNV037	chr10	75194659	75826114	Loss	somatic	631.455	18	MYOZ1	0	0	0	0
CNV037	chr10	75194659	75826114	Loss	somatic	631.455	18	NDST2	0	0	0	0
CNV037	chr10	75194659	75826114	Loss	somatic	631.455	18	PLAU	0	2	0	1
CNV037	chr10	75194659	75826114	Loss	somatic	631.455	18	PPP3CB	0	0	0	0
CNV037	chr10	75194659	75826114	Loss	somatic	631.455	18	PPP3CB-AS1	0	0	0	0
CNV037	chr10	75194659	75826114	Loss	somatic	631.455	18	SEC24C	0	0	0	0
CNV037	chr10	75194659	75826114	Loss	somatic	631.455	18	SYNPO2L	0	0	0	0
CNV037	chr10	75194659	75826114	Loss	somatic	631.455	18	USP54	0	0	0	0
CNV037	chr10	75194659	75826114	Loss	somatic	631.455	18	VCL	0	2	0	1
CNV037	chr10	75194659	75826114	Loss	somatic	631.455	18	ZSWIM8	0	0	0	0
CNV037	chr10	75194659	75826114	Loss	somatic	631.455	18	ZSWIM8-AS1	0	0	0	0
CNV038	chr10	68276087	68445989	Loss	somatic	169.902	1	CTNNA3	0	1	1	1
CNV039	chr2	206171266	206464934	Loss	somatic	293.668	1	PARD3B	0	0	0	0
CNV040	chr20	29838604	30851171	Gain	somatic	1012.57	32	ABALON	0	0	0	0
CNV040	chr20	29838604	30851171	Gain	somatic	1012.57	32	BCL2L1	0	0	0	0
CNV040	chr20	29838604	30851171	Gain	somatic	1012.57	32	CCM2L	0	0	0	0
CNV040	chr20	29838604	30851171	Gain	somatic	1012.57	32	COX4I2	0	1	0	1
CNV040	chr20	29838604	30851171	Gain	somatic	1012.57	32	DEFB115	0	0	0	0
CNV040	chr20	29838604	30851171	Gain	somatic	1012.57	32	DEFB116	0	0	0	0
CNV040	chr20	29838604	30851171	Gain	somatic	1012.57	32	DEFB118	0	0	0	0
CNV040	chr20	29838604	30851171	Gain	somatic	1012.57	32	DEFB119	0	0	0	0
CNV040	chr20	29838604	30851171	Gain	somatic	1012.57	32	DEFB121	0	0	0	0
CNV040	chr20	29838604	30851171	Gain	somatic	1012.57	32	DEFB122	0	0	0	0
CNV040	chr20	29838604	30851171	Gain	somatic	1012.57	32	DEFB123	0	0	0	0
CNV040	chr20	29838604	30851171	Gain	somatic	1012.57	32	DEFB124	0	0	0	0
CNV040	chr20	29838604	30851171	Gain	somatic	1012.57	32	DUSP15	0	0	0	0
CNV040	chr20	29838604	30851171	Gain	somatic	1012.57	32	FOXS1	0	0	0	0
CNV040	chr20	29838604	30851171	Gain	somatic	1012.57	32	HCK	0	0	0	0
CNV040	chr20	29838604	30851171	Gain	somatic	1012.57	32	HM13	0	0	0	0
CNV040	chr20	29838604	30851171	Gain	somatic	1012.57	32	HM13-AS1	0	0	0	0
CNV040	chr20	29838604	30851171	Gain	somatic	1012.57	32	ID1	0	0	0	0
CNV040	chr20	29838604	30851171	Gain	somatic	1012.57	32	LINC00028	0	0	0	0
CNV040	chr20	29838604	30851171	Gain	somatic	1012.57	32	MIR1825	0	0	0	0
CNV040	chr20	29838604	30851171	Gain	somatic	1012.57	32	MIR3193	0	0	0	0
CNV040	chr20	29838604	30851171	Gain	somatic	1012.57	32	MIR7641-2	0	0	0	0
CNV040	chr20	29838604	30851171	Gain	somatic	1012.57	32	MYLK2	0	1	0	1
CNV040	chr20	29838604	30851171	Gain	somatic	1012.57	32	PDRG1	0	0	0	0
CNV040	chr20	29838604	30851171	Gain	somatic	1012.57	32	PLAGL2	0	0	0	0
CNV040	chr20	29838604	30851171	Gain	somatic	1012.57	32	POFUT1	0	1	0	1
CNV040	chr20	29838604	30851171	Gain	somatic	1012.57	32	REM1	0	0	0	0
CNV040	chr20	29838604	30851171	Gain	somatic	1012.57	32	TM9SF4	0	0	0	0
CNV040	chr20	29838604	30851171	Gain	somatic	1012.57	32	TPX2	0	0	0	0
CNV040	chr20	29838604	30851171	Gain	somatic	1012.57	32	TSPY26P	0	0	0	0
CNV040	chr20	29838604	30851171	Gain	somatic	1012.57	32	TTLL9	0	0	0	0
CNV040	chr20	29838604	30851171	Gain	somatic	1012.57	32	XKR7	0	0	1	1
CNV041	chr10	53775828	54305920	Gain	somatic	530.092	4	DKK1	0	0	0	0
CNV041	chr10	53775828	54305920	Gain	somatic	530.092	4	LINC01468	0	0	0	0
CNV041	chr10	53775828	54305920	Gain	somatic	530.092	4	PRKG1	0	1	0	1
CNV041	chr10	53775828	54305920	Gain	somatic	530.092	4	PRKG1-AS1	0	0	0	0
CNV042	chr8	50965690	51075171	Loss	somatic	109.481	1	SNTG1	0	0	1	1
CNV043	chr12	173786	133777902	Gain	somatic	133604	1368	A2M	0	0	0	0
CNV043	chr12	173786	133777902	Gain	somatic	133604	1368	A2M-AS1	0	0	0	0
CNV043	chr12	173786	133777902	Gain	somatic	133604	1368	A2ML1	0	0	0	0
CNV043	chr12	173786	133777902	Gain	somatic	133604	1368	A2MP1	0	0	0	0
CNV043	chr12	173786	133777902	Gain	somatic	133604	1368	AAAS	0	1	0	1
CNV043	chr12	173786	133777902	Gain	somatic	133604	1368	AACS	0	0	0	0
CNV043	chr12	173786	133777902	Gain	somatic	133604	1368	ABCB9	0	0	0	0
CNV043	chr12	173786	133777902	Gain	somatic	133604	1368	ABCC9	0	3	0	1
CNV043	chr12	173786	133777902	Gain	somatic	133604	1368	ABCD2	0	0	0	0
CNV043	chr12	173786	133777902	Gain	somatic	133604	1368	ACACB	0	0	0	0
CNV043	chr12	173786	133777902	Gain	somatic	133604	1368	ACAD10	0	0	0	0
CNV043	chr12	173786	133777902	Gain	somatic	133604	1368	ACADS	0	1	0	1
CNV043	chr12	173786	133777902	Gain	somatic	133604	1368	ACRBP	0	0	0	0
CNV043	chr12	173786	133777902	Gain	somatic	133604	1368	ACSM4	0	0	0	0
CNV043	chr12	173786	133777902	Gain	somatic	133604	1368	ACSS3	0	0	0	0
CNV043	chr12	173786	133777902	Gain	somatic	133604	1368	ACTR6	0	0	0	0
CNV043	chr12	173786	133777902	Gain	somatic	133604	1368	ACVR1B	0	1	0	1
CNV043	chr12	173786	133777902	Gain	somatic	133604	1368	ACVRL1	0	1	0	1
CNV043	chr12	173786	133777902	Gain	somatic	133604	1368	ADAM1A	0	0	0	0
CNV043	chr12	173786	133777902	Gain	somatic	133604	1368	ADAMTS20	0	0	0	0
CNV043	chr12	173786	133777902	Gain	somatic	133604	1368	ADCY6	0	1	0	1
CNV043	chr12	173786	133777902	Gain	somatic	133604	1368	ADGRD1	0	0	0	0
CNV043	chr12	173786	133777902	Gain	somatic	133604	1368	ADGRD1-AS1	0	0	0	0
CNV043	chr12	173786	133777902	Gain	somatic	133604	1368	ADIPOR2	0	0	0	0
CNV043	chr12	173786	133777902	Gain	somatic	133604	1368	AEBP2	0	0	0	0
CNV043	chr12	173786	133777902	Gain	somatic	133604	1368	AGAP2	0	0	1	1
CNV043	chr12	173786	133777902	Gain	somatic	133604	1368	AGAP2-AS1	0	0	0	0
CNV043	chr12	173786	133777902	Gain	somatic	133604	1368	AICDA	0	1	0	1
CNV043	chr12	173786	133777902	Gain	somatic	133604	1368	AKAP3	0	0	0	0
CNV043	chr12	173786	133777902	Gain	somatic	133604	1368	ALDH1L2	0	0	0	0
CNV043	chr12	173786	133777902	Gain	somatic	133604	1368	ALDH2	1	4	0	1
CNV043	chr12	173786	133777902	Gain	somatic	133604	1368	ALG10	0	1	0	1
CNV043	chr12	173786	133777902	Gain	somatic	133604	1368	ALG10B	0	0	0	0
CNV043	chr12	173786	133777902	Gain	somatic	133604	1368	ALKBH2	0	0	0	0
CNV043	chr12	173786	133777902	Gain	somatic	133604	1368	ALX1	0	1	0	1
CNV043	chr12	173786	133777902	Gain	somatic	133604	1368	AMDHD1	0	0	0	0
CNV043	chr12	173786	133777902	Gain	somatic	133604	1368	AMHR2	0	1	0	1
CNV043	chr12	173786	133777902	Gain	somatic	133604	1368	AMIGO2	0	0	0	0
CNV043	chr12	173786	133777902	Gain	somatic	133604	1368	AMN1	0	0	0	0
CNV043	chr12	173786	133777902	Gain	somatic	133604	1368	ANAPC5	0	0	0	0
CNV043	chr12	173786	133777902	Gain	somatic	133604	1368	ANAPC7	0	0	0	0
CNV043	chr12	173786	133777902	Gain	somatic	133604	1368	ANKLE2	0	1	0	1
CNV043	chr12	173786	133777902	Gain	somatic	133604	1368	ANKRD13A	0	0	0	0
CNV043	chr12	173786	133777902	Gain	somatic	133604	1368	ANKRD33	0	0	0	0
CNV043	chr12	173786	133777902	Gain	somatic	133604	1368	ANKRD52	0	0	0	0
CNV043	chr12	173786	133777902	Gain	somatic	133604	1368	ANKS1B	0	0	1	1
CNV043	chr12	173786	133777902	Gain	somatic	133604	1368	ANO2	0	0	0	0
CNV043	chr12	173786	133777902	Gain	somatic	133604	1368	ANO4	0	0	1	1
CNV043	chr12	173786	133777902	Gain	somatic	133604	1368	ANO6	0	1	0	1
CNV043	chr12	173786	133777902	Gain	somatic	133604	1368	ANP32D	0	0	0	0
CNV043	chr12	173786	133777902	Gain	somatic	133604	1368	APAF1	0	0	0	0
CNV043	chr12	173786	133777902	Gain	somatic	133604	1368	APOBEC1	0	0	0	0
CNV043	chr12	173786	133777902	Gain	somatic	133604	1368	APOF	0	0	0	0
CNV043	chr12	173786	133777902	Gain	somatic	133604	1368	APOLD1	0	0	0	0
CNV043	chr12	173786	133777902	Gain	somatic	133604	1368	APPL2	0	0	0	0
CNV043	chr12	173786	133777902	Gain	somatic	133604	1368	AQP2	0	1	0	1
CNV043	chr12	173786	133777902	Gain	somatic	133604	1368	AQP5	0	1	0	1
CNV043	chr12	173786	133777902	Gain	somatic	133604	1368	AQP6	0	0	0	0
CNV043	chr12	173786	133777902	Gain	somatic	133604	1368	ARF3	0	0	0	0
CNV043	chr12	173786	133777902	Gain	somatic	133604	1368	ARHGAP9	0	0	0	0
CNV043	chr12	173786	133777902	Gain	somatic	133604	1368	ARHGDIB	0	0	0	0
CNV043	chr12	173786	133777902	Gain	somatic	133604	1368	ARHGEF25	0	0	0	0
CNV043	chr12	173786	133777902	Gain	somatic	133604	1368	ARID2	1	0	0	1
CNV043	chr12	173786	133777902	Gain	somatic	133604	1368	ARL1	0	0	0	0
CNV043	chr12	173786	133777902	Gain	somatic	133604	1368	ARL6IP4	0	0	0	0
CNV043	chr12	173786	133777902	Gain	somatic	133604	1368	ARNTL2	0	0	0	0
CNV043	chr12	173786	133777902	Gain	somatic	133604	1368	ARNTL2-AS1	0	0	0	0
CNV043	chr12	173786	133777902	Gain	somatic	133604	1368	ARPC3	0	0	0	0
CNV043	chr12	173786	133777902	Gain	somatic	133604	1368	ART4	0	1	0	1
CNV043	chr12	173786	133777902	Gain	somatic	133604	1368	ASB8	0	0	0	0
CNV043	chr12	173786	133777902	Gain	somatic	133604	1368	ASCL1	0	2	1	1
CNV043	chr12	173786	133777902	Gain	somatic	133604	1368	ASCL4	0	0	0	0
CNV043	chr12	173786	133777902	Gain	somatic	133604	1368	ASIC1	0	0	1	1
CNV043	chr12	173786	133777902	Gain	somatic	133604	1368	ATF1	1	0	0	1
CNV043	chr12	173786	133777902	Gain	somatic	133604	1368	ATF7	0	0	0	0
CNV043	chr12	173786	133777902	Gain	somatic	133604	1368	ATF7IP	0	0	0	0
CNV043	chr12	173786	133777902	Gain	somatic	133604	1368	ATG101	0	0	0	0
CNV043	chr12	173786	133777902	Gain	somatic	133604	1368	ATN1	0	1	0	1
CNV043	chr12	173786	133777902	Gain	somatic	133604	1368	ATP23	0	0	0	0
CNV043	chr12	173786	133777902	Gain	somatic	133604	1368	ATP2A2	0	2	0	1
CNV043	chr12	173786	133777902	Gain	somatic	133604	1368	ATP2B1	0	0	0	0
CNV043	chr12	173786	133777902	Gain	somatic	133604	1368	ATP2B1-AS1	0	0	0	0
CNV043	chr12	173786	133777902	Gain	somatic	133604	1368	ATP5B	0	0	0	0
CNV043	chr12	173786	133777902	Gain	somatic	133604	1368	ATP5G2	0	0	0	0
CNV043	chr12	173786	133777902	Gain	somatic	133604	1368	ATP6V0A2	0	2	0	1
CNV043	chr12	173786	133777902	Gain	somatic	133604	1368	ATXN2	0	3	0	1
CNV043	chr12	173786	133777902	Gain	somatic	133604	1368	ATXN2-AS	0	0	0	0
CNV043	chr12	173786	133777902	Gain	somatic	133604	1368	ATXN7L3B	0	0	0	0
CNV043	chr12	173786	133777902	Gain	somatic	133604	1368	AVIL	0	0	0	0
CNV043	chr12	173786	133777902	Gain	somatic	133604	1368	AVPR1A	0	0	0	0
CNV043	chr12	173786	133777902	Gain	somatic	133604	1368	B3GNT4	0	0	1	1
CNV043	chr12	173786	133777902	Gain	somatic	133604	1368	B4GALNT1	0	1	1	1
CNV043	chr12	173786	133777902	Gain	somatic	133604	1368	B4GALNT3	0	0	0	0
CNV043	chr12	173786	133777902	Gain	somatic	133604	1368	BAZ2A	0	0	0	0
CNV043	chr12	173786	133777902	Gain	somatic	133604	1368	BBS10	0	1	0	1
CNV043	chr12	173786	133777902	Gain	somatic	133604	1368	BCAT1	0	0	0	0
CNV043	chr12	173786	133777902	Gain	somatic	133604	1368	BCDIN3D	0	0	0	0
CNV043	chr12	173786	133777902	Gain	somatic	133604	1368	BCDIN3D-AS1	0	0	0	0
CNV043	chr12	173786	133777902	Gain	somatic	133604	1368	BCL2L14	0	0	0	0
CNV043	chr12	173786	133777902	Gain	somatic	133604	1368	BCL7A	1	1	0	1
CNV043	chr12	173786	133777902	Gain	somatic	133604	1368	BEST3	0	0	1	1
CNV043	chr12	173786	133777902	Gain	somatic	133604	1368	BHLHE41	0	1	0	1
CNV043	chr12	173786	133777902	Gain	somatic	133604	1368	BICD1	0	0	0	0
CNV043	chr12	173786	133777902	Gain	somatic	133604	1368	BICDL1	0	0	0	0
CNV043	chr12	173786	133777902	Gain	somatic	133604	1368	BIN2	0	0	0	0
CNV043	chr12	173786	133777902	Gain	somatic	133604	1368	BLOC1S1	0	0	0	0
CNV043	chr12	173786	133777902	Gain	somatic	133604	1368	BLOC1S1-RDH5	0	0	0	0
CNV043	chr12	173786	133777902	Gain	somatic	133604	1368	BORCS5	0	0	0	0
CNV043	chr12	173786	133777902	Gain	somatic	133604	1368	BRAP	0	0	0	0
CNV043	chr12	173786	133777902	Gain	somatic	133604	1368	BRI3BP	0	0	0	0
CNV043	chr12	173786	133777902	Gain	somatic	133604	1368	BTBD11	0	0	0	0
CNV043	chr12	173786	133777902	Gain	somatic	133604	1368	BTG1	1	0	0	1
CNV043	chr12	173786	133777902	Gain	somatic	133604	1368	C12orf10	0	0	0	0
CNV043	chr12	173786	133777902	Gain	somatic	133604	1368	C12orf29	0	0	0	0
CNV043	chr12	173786	133777902	Gain	somatic	133604	1368	C12orf4	0	0	0	0
CNV043	chr12	173786	133777902	Gain	somatic	133604	1368	C12orf40	0	0	0	0
CNV043	chr12	173786	133777902	Gain	somatic	133604	1368	C12orf42	0	0	0	0
CNV043	chr12	173786	133777902	Gain	somatic	133604	1368	C12orf43	0	0	0	0
CNV043	chr12	173786	133777902	Gain	somatic	133604	1368	C12orf45	0	0	0	0
CNV043	chr12	173786	133777902	Gain	somatic	133604	1368	C12orf49	0	0	0	0
CNV043	chr12	173786	133777902	Gain	somatic	133604	1368	C12orf50	0	0	0	0
CNV043	chr12	173786	133777902	Gain	somatic	133604	1368	C12orf54	0	0	0	0
CNV043	chr12	173786	133777902	Gain	somatic	133604	1368	C12orf56	0	0	0	0
CNV043	chr12	173786	133777902	Gain	somatic	133604	1368	C12orf57	0	1	0	1
CNV043	chr12	173786	133777902	Gain	somatic	133604	1368	C12orf60	0	0	0	0
CNV043	chr12	173786	133777902	Gain	somatic	133604	1368	C12orf65	0	2	0	1
CNV043	chr12	173786	133777902	Gain	somatic	133604	1368	C12orf66	0	0	0	0
CNV043	chr12	173786	133777902	Gain	somatic	133604	1368	C12orf71	0	0	0	0
CNV043	chr12	173786	133777902	Gain	somatic	133604	1368	C12orf73	0	0	0	0
CNV043	chr12	173786	133777902	Gain	somatic	133604	1368	C12orf74	0	0	0	0
CNV043	chr12	173786	133777902	Gain	somatic	133604	1368	C12orf75	0	0	0	0
CNV043	chr12	173786	133777902	Gain	somatic	133604	1368	C12orf76	0	0	0	0
CNV043	chr12	173786	133777902	Gain	somatic	133604	1368	C12orf77	0	0	0	0
CNV043	chr12	173786	133777902	Gain	somatic	133604	1368	C12orf80	0	0	0	0
CNV043	chr12	173786	133777902	Gain	somatic	133604	1368	C1QL4	0	0	0	0
CNV043	chr12	173786	133777902	Gain	somatic	133604	1368	C1R	0	1	0	1
CNV043	chr12	173786	133777902	Gain	somatic	133604	1368	C1RL	0	0	0	0
CNV043	chr12	173786	133777902	Gain	somatic	133604	1368	C1RL-AS1	0	0	0	0
CNV043	chr12	173786	133777902	Gain	somatic	133604	1368	C1S	0	2	0	1
CNV043	chr12	173786	133777902	Gain	somatic	133604	1368	C2CD5	0	0	0	0
CNV043	chr12	173786	133777902	Gain	somatic	133604	1368	C3AR1	0	0	0	0
CNV043	chr12	173786	133777902	Gain	somatic	133604	1368	CABP1	0	0	1	1
CNV043	chr12	173786	133777902	Gain	somatic	133604	1368	CACNA1C	0	2	0	1
CNV043	chr12	173786	133777902	Gain	somatic	133604	1368	CACNA1C-AS1	0	0	0	0
CNV043	chr12	173786	133777902	Gain	somatic	133604	1368	CACNA1C-AS2	0	0	0	0
CNV043	chr12	173786	133777902	Gain	somatic	133604	1368	CACNA1C-AS4	0	0	0	0
CNV043	chr12	173786	133777902	Gain	somatic	133604	1368	CACNA1C-IT2	0	0	0	0
CNV043	chr12	173786	133777902	Gain	somatic	133604	1368	CACNA1C-IT3	0	0	0	0
CNV043	chr12	173786	133777902	Gain	somatic	133604	1368	CACNA2D4	0	1	0	1
CNV043	chr12	173786	133777902	Gain	somatic	133604	1368	CACNB3	0	0	0	0
CNV043	chr12	173786	133777902	Gain	somatic	133604	1368	CALCOCO1	0	0	0	0
CNV043	chr12	173786	133777902	Gain	somatic	133604	1368	CAMKK2	0	0	0	0
CNV043	chr12	173786	133777902	Gain	somatic	133604	1368	CAND1	0	0	0	0
CNV043	chr12	173786	133777902	Gain	somatic	133604	1368	CAPRIN2	0	0	0	0
CNV043	chr12	173786	133777902	Gain	somatic	133604	1368	CAPS2	0	0	0	0
CNV043	chr12	173786	133777902	Gain	somatic	133604	1368	CAPZA3	0	0	0	0
CNV043	chr12	173786	133777902	Gain	somatic	133604	1368	CASC1	0	0	0	0
CNV043	chr12	173786	133777902	Gain	somatic	133604	1368	CASC18	0	0	0	0
CNV043	chr12	173786	133777902	Gain	somatic	133604	1368	CBX5	0	0	0	0
CNV043	chr12	173786	133777902	Gain	somatic	133604	1368	CCDC184	0	0	1	1
CNV043	chr12	173786	133777902	Gain	somatic	133604	1368	CCDC38	0	0	0	0
CNV043	chr12	173786	133777902	Gain	somatic	133604	1368	CCDC59	0	0	0	0
CNV043	chr12	173786	133777902	Gain	somatic	133604	1368	CCDC60	0	0	0	0
CNV043	chr12	173786	133777902	Gain	somatic	133604	1368	CCDC62	0	0	0	0
CNV043	chr12	173786	133777902	Gain	somatic	133604	1368	CCDC63	0	0	0	0
CNV043	chr12	173786	133777902	Gain	somatic	133604	1368	CCDC65	0	1	0	1
CNV043	chr12	173786	133777902	Gain	somatic	133604	1368	CCDC77	0	0	0	0
CNV043	chr12	173786	133777902	Gain	somatic	133604	1368	CCDC91	0	0	0	0
CNV043	chr12	173786	133777902	Gain	somatic	133604	1368	CCDC92	0	0	0	0
CNV043	chr12	173786	133777902	Gain	somatic	133604	1368	CCER1	0	0	0	0
CNV043	chr12	173786	133777902	Gain	somatic	133604	1368	CCND2	1	1	0	1
CNV043	chr12	173786	133777902	Gain	somatic	133604	1368	CCND2-AS1	0	0	0	0
CNV043	chr12	173786	133777902	Gain	somatic	133604	1368	CCNT1	0	0	0	0
CNV043	chr12	173786	133777902	Gain	somatic	133604	1368	CCT2	0	0	0	0
CNV043	chr12	173786	133777902	Gain	somatic	133604	1368	CD163	0	0	0	0
CNV043	chr12	173786	133777902	Gain	somatic	133604	1368	CD163L1	0	0	0	0
CNV043	chr12	173786	133777902	Gain	somatic	133604	1368	CD27	0	1	0	1
CNV043	chr12	173786	133777902	Gain	somatic	133604	1368	CD27-AS1	0	0	0	0
CNV043	chr12	173786	133777902	Gain	somatic	133604	1368	CD4	0	1	0	1
CNV043	chr12	173786	133777902	Gain	somatic	133604	1368	CD63	0	0	0	0
CNV043	chr12	173786	133777902	Gain	somatic	133604	1368	CD69	0	0	0	0
CNV043	chr12	173786	133777902	Gain	somatic	133604	1368	CD9	0	0	0	0
CNV043	chr12	173786	133777902	Gain	somatic	133604	1368	CDCA3	0	0	0	0
CNV043	chr12	173786	133777902	Gain	somatic	133604	1368	CDK17	0	0	0	0
CNV043	chr12	173786	133777902	Gain	somatic	133604	1368	CDK2	0	0	0	0
CNV043	chr12	173786	133777902	Gain	somatic	133604	1368	CDK2AP1	0	0	0	0
CNV043	chr12	173786	133777902	Gain	somatic	133604	1368	CDK4	1	1	0	1
CNV043	chr12	173786	133777902	Gain	somatic	133604	1368	CDKN1B	1	1	0	1
CNV043	chr12	173786	133777902	Gain	somatic	133604	1368	CELA1	0	0	0	0
CNV043	chr12	173786	133777902	Gain	somatic	133604	1368	CEP290	0	5	0	1
CNV043	chr12	173786	133777902	Gain	somatic	133604	1368	CEP83	0	1	0	1
CNV043	chr12	173786	133777902	Gain	somatic	133604	1368	CEP83-AS1	0	0	0	0
CNV043	chr12	173786	133777902	Gain	somatic	133604	1368	CERS5	0	0	0	0
CNV043	chr12	173786	133777902	Gain	somatic	133604	1368	CFAP54	0	0	0	0
CNV043	chr12	173786	133777902	Gain	somatic	133604	1368	CFAP73	0	0	0	0
CNV043	chr12	173786	133777902	Gain	somatic	133604	1368	CHD4	1	1	0	1
CNV043	chr12	173786	133777902	Gain	somatic	133604	1368	CHFR	0	0	0	0
CNV043	chr12	173786	133777902	Gain	somatic	133604	1368	CHPT1	0	0	0	0
CNV043	chr12	173786	133777902	Gain	somatic	133604	1368	CHST11	1	0	0	1
CNV043	chr12	173786	133777902	Gain	somatic	133604	1368	CISTR	0	0	0	0
CNV043	chr12	173786	133777902	Gain	somatic	133604	1368	CIT	0	1	0	1
CNV043	chr12	173786	133777902	Gain	somatic	133604	1368	CKAP4	0	0	0	0
CNV043	chr12	173786	133777902	Gain	somatic	133604	1368	CLEC12A	0	0	0	0
CNV043	chr12	173786	133777902	Gain	somatic	133604	1368	CLEC12A-AS1	0	0	0	0
CNV043	chr12	173786	133777902	Gain	somatic	133604	1368	CLEC12B	0	0	0	0
CNV043	chr12	173786	133777902	Gain	somatic	133604	1368	CLEC1A	0	0	0	0
CNV043	chr12	173786	133777902	Gain	somatic	133604	1368	CLEC1B	0	0	0	0
CNV043	chr12	173786	133777902	Gain	somatic	133604	1368	CLEC2A	0	0	0	0
CNV043	chr12	173786	133777902	Gain	somatic	133604	1368	CLEC2B	0	0	0	0
CNV043	chr12	173786	133777902	Gain	somatic	133604	1368	CLEC2D	0	0	0	0
CNV043	chr12	173786	133777902	Gain	somatic	133604	1368	CLEC4A	0	0	0	0
CNV043	chr12	173786	133777902	Gain	somatic	133604	1368	CLEC4C	0	0	0	0
CNV043	chr12	173786	133777902	Gain	somatic	133604	1368	CLEC4D	0	0	0	0
CNV043	chr12	173786	133777902	Gain	somatic	133604	1368	CLEC4E	0	0	0	0
CNV043	chr12	173786	133777902	Gain	somatic	133604	1368	CLEC6A	0	0	0	0
CNV043	chr12	173786	133777902	Gain	somatic	133604	1368	CLEC7A	0	2	0	1
CNV043	chr12	173786	133777902	Gain	somatic	133604	1368	CLEC9A	0	0	0	0
CNV043	chr12	173786	133777902	Gain	somatic	133604	1368	CLECL1	0	0	0	0
CNV043	chr12	173786	133777902	Gain	somatic	133604	1368	CLIP1	1	0	0	1
CNV043	chr12	173786	133777902	Gain	somatic	133604	1368	CLIP1-AS1	0	0	0	0
CNV043	chr12	173786	133777902	Gain	somatic	133604	1368	CLLU1	0	0	0	0
CNV043	chr12	173786	133777902	Gain	somatic	133604	1368	CLLU1OS	0	0	0	0
CNV043	chr12	173786	133777902	Gain	somatic	133604	1368	CLSTN3	0	0	1	1
CNV043	chr12	173786	133777902	Gain	somatic	133604	1368	CMAS	0	0	0	0
CNV043	chr12	173786	133777902	Gain	somatic	133604	1368	CMKLR1	0	0	0	0
CNV043	chr12	173786	133777902	Gain	somatic	133604	1368	CNOT2	0	0	0	0
CNV043	chr12	173786	133777902	Gain	somatic	133604	1368	CNPY2	0	0	0	0
CNV043	chr12	173786	133777902	Gain	somatic	133604	1368	CNTN1	0	1	1	1
CNV043	chr12	173786	133777902	Gain	somatic	133604	1368	COL2A1	1	15	0	1
CNV043	chr12	173786	133777902	Gain	somatic	133604	1368	COPS7A	0	0	0	0
CNV043	chr12	173786	133777902	Gain	somatic	133604	1368	COPZ1	0	0	0	0
CNV043	chr12	173786	133777902	Gain	somatic	133604	1368	COQ10A	0	0	0	0
CNV043	chr12	173786	133777902	Gain	somatic	133604	1368	COQ5	0	0	0	0
CNV043	chr12	173786	133777902	Gain	somatic	133604	1368	CORO1C	0	0	0	0
CNV043	chr12	173786	133777902	Gain	somatic	133604	1368	COX14	0	1	0	1
CNV043	chr12	173786	133777902	Gain	somatic	133604	1368	COX6A1	0	1	0	1
CNV043	chr12	173786	133777902	Gain	somatic	133604	1368	CPM	0	0	0	0
CNV043	chr12	173786	133777902	Gain	somatic	133604	1368	CPNE8	0	0	0	0
CNV043	chr12	173786	133777902	Gain	somatic	133604	1368	CPSF6	0	0	0	0
CNV043	chr12	173786	133777902	Gain	somatic	133604	1368	CRACR2A	0	0	0	0
CNV043	chr12	173786	133777902	Gain	somatic	133604	1368	CRADD	0	1	0	1
CNV043	chr12	173786	133777902	Gain	somatic	133604	1368	CREBL2	0	0	0	0
CNV043	chr12	173786	133777902	Gain	somatic	133604	1368	CRY1	0	1	0	1
CNV043	chr12	173786	133777902	Gain	somatic	133604	1368	CS	0	0	0	0
CNV043	chr12	173786	133777902	Gain	somatic	133604	1368	CSAD	0	0	0	0
CNV043	chr12	173786	133777902	Gain	somatic	133604	1368	CSRNP2	0	0	0	0
CNV043	chr12	173786	133777902	Gain	somatic	133604	1368	CSRP2	0	0	0	0
CNV043	chr12	173786	133777902	Gain	somatic	133604	1368	CTDSP2	0	0	0	0
CNV043	chr12	173786	133777902	Gain	somatic	133604	1368	CUX2	0	0	1	1
CNV043	chr12	173786	133777902	Gain	somatic	133604	1368	CYP27B1	0	1	0	1
CNV043	chr12	173786	133777902	Gain	somatic	133604	1368	DAO	0	0	0	0
CNV043	chr12	173786	133777902	Gain	somatic	133604	1368	DAZAP2	0	0	0	0
CNV043	chr12	173786	133777902	Gain	somatic	133604	1368	DBX2	0	0	1	1
CNV043	chr12	173786	133777902	Gain	somatic	133604	1368	DCD	0	0	0	0
CNV043	chr12	173786	133777902	Gain	somatic	133604	1368	DCN	0	1	0	1
CNV043	chr12	173786	133777902	Gain	somatic	133604	1368	DCP1B	0	0	0	0
CNV043	chr12	173786	133777902	Gain	somatic	133604	1368	DCTN2	0	0	0	0
CNV043	chr12	173786	133777902	Gain	somatic	133604	1368	DDIT3	1	0	0	1
CNV043	chr12	173786	133777902	Gain	somatic	133604	1368	DDN	0	0	1	1
CNV043	chr12	173786	133777902	Gain	somatic	133604	1368	DDN-AS1	0	0	0	0
CNV043	chr12	173786	133777902	Gain	somatic	133604	1368	DDX11	0	1	0	1
CNV043	chr12	173786	133777902	Gain	somatic	133604	1368	DDX11-AS1	0	0	0	0
CNV043	chr12	173786	133777902	Gain	somatic	133604	1368	DDX12P	0	0	0	0
CNV043	chr12	173786	133777902	Gain	somatic	133604	1368	DDX23	0	0	0	0
CNV043	chr12	173786	133777902	Gain	somatic	133604	1368	DDX47	0	0	0	0
CNV043	chr12	173786	133777902	Gain	somatic	133604	1368	DDX51	0	0	0	0
CNV043	chr12	173786	133777902	Gain	somatic	133604	1368	DDX54	0	0	0	0
CNV043	chr12	173786	133777902	Gain	somatic	133604	1368	DDX55	0	0	0	0
CNV043	chr12	173786	133777902	Gain	somatic	133604	1368	DENND5B	0	0	0	0
CNV043	chr12	173786	133777902	Gain	somatic	133604	1368	DENND5B-AS1	0	0	0	0
CNV043	chr12	173786	133777902	Gain	somatic	133604	1368	DENR	0	0	0	0
CNV043	chr12	173786	133777902	Gain	somatic	133604	1368	DEPDC4	0	0	0	0
CNV043	chr12	173786	133777902	Gain	somatic	133604	1368	DERA	0	0	0	0
CNV043	chr12	173786	133777902	Gain	somatic	133604	1368	DGKA	0	0	0	0
CNV043	chr12	173786	133777902	Gain	somatic	133604	1368	DHH	0	2	0	1
CNV043	chr12	173786	133777902	Gain	somatic	133604	1368	DHX37	0	0	0	0
CNV043	chr12	173786	133777902	Gain	somatic	133604	1368	DIABLO	0	0	0	0
CNV043	chr12	173786	133777902	Gain	somatic	133604	1368	DIP2B	0	1	0	1
CNV043	chr12	173786	133777902	Gain	somatic	133604	1368	DNAH10	0	0	0	0
CNV043	chr12	173786	133777902	Gain	somatic	133604	1368	DNAJC14	0	0	0	0
CNV043	chr12	173786	133777902	Gain	somatic	133604	1368	DNAJC22	0	0	0	0
CNV043	chr12	173786	133777902	Gain	somatic	133604	1368	DNM1L	0	2	0	1
CNV043	chr12	173786	133777902	Gain	somatic	133604	1368	DPPA3	0	0	0	0
CNV043	chr12	173786	133777902	Gain	somatic	133604	1368	DPY19L2	0	1	0	1
CNV043	chr12	173786	133777902	Gain	somatic	133604	1368	DRAM1	0	0	0	0
CNV043	chr12	173786	133777902	Gain	somatic	133604	1368	DSTNP2	0	0	0	0
CNV043	chr12	173786	133777902	Gain	somatic	133604	1368	DTX1	0	0	0	0
CNV043	chr12	173786	133777902	Gain	somatic	133604	1368	DTX3	0	0	0	0
CNV043	chr12	173786	133777902	Gain	somatic	133604	1368	DUSP16	0	0	0	0
CNV043	chr12	173786	133777902	Gain	somatic	133604	1368	DUSP6	0	1	0	1
CNV043	chr12	173786	133777902	Gain	somatic	133604	1368	DYNLL1	0	0	0	0
CNV043	chr12	173786	133777902	Gain	somatic	133604	1368	DYRK2	0	0	0	0
CNV043	chr12	173786	133777902	Gain	somatic	133604	1368	DYRK4	0	0	0	0
CNV043	chr12	173786	133777902	Gain	somatic	133604	1368	E2F7	0	0	0	0
CNV043	chr12	173786	133777902	Gain	somatic	133604	1368	EEA1	0	0	0	0
CNV043	chr12	173786	133777902	Gain	somatic	133604	1368	EEF1AKMT3	0	0	0	0
CNV043	chr12	173786	133777902	Gain	somatic	133604	1368	EID3	0	0	0	0
CNV043	chr12	173786	133777902	Gain	somatic	133604	1368	EIF2B1	0	1	0	1
CNV043	chr12	173786	133777902	Gain	somatic	133604	1368	EIF4B	0	0	0	0
CNV043	chr12	173786	133777902	Gain	somatic	133604	1368	ELK3	0	0	0	0
CNV043	chr12	173786	133777902	Gain	somatic	133604	1368	EMG1	0	1	0	1
CNV043	chr12	173786	133777902	Gain	somatic	133604	1368	EMP1	0	0	0	0
CNV043	chr12	173786	133777902	Gain	somatic	133604	1368	ENDOU	0	0	0	0
CNV043	chr12	173786	133777902	Gain	somatic	133604	1368	ENO2	0	0	1	1
CNV043	chr12	173786	133777902	Gain	somatic	133604	1368	EP400	0	0	0	0
CNV043	chr12	173786	133777902	Gain	somatic	133604	1368	EP400NL	0	0	0	0
CNV043	chr12	173786	133777902	Gain	somatic	133604	1368	EPS8	0	1	0	1
CNV043	chr12	173786	133777902	Gain	somatic	133604	1368	EPYC	0	0	0	0
CNV043	chr12	173786	133777902	Gain	somatic	133604	1368	ERBB3	1	1	0	1
CNV043	chr12	173786	133777902	Gain	somatic	133604	1368	ERC1	1	0	0	1
CNV043	chr12	173786	133777902	Gain	somatic	133604	1368	ERGIC2	0	0	0	0
CNV043	chr12	173786	133777902	Gain	somatic	133604	1368	ERP27	0	0	0	0
CNV043	chr12	173786	133777902	Gain	somatic	133604	1368	ERP29	0	0	0	0
CNV043	chr12	173786	133777902	Gain	somatic	133604	1368	ESPL1	0	0	0	0
CNV043	chr12	173786	133777902	Gain	somatic	133604	1368	ESYT1	0	0	0	0
CNV043	chr12	173786	133777902	Gain	somatic	133604	1368	ETFBKMT	0	0	0	0
CNV043	chr12	173786	133777902	Gain	somatic	133604	1368	ETFRF1	0	0	0	0
CNV043	chr12	173786	133777902	Gain	somatic	133604	1368	ETNK1	1	0	0	1
CNV043	chr12	173786	133777902	Gain	somatic	133604	1368	ETV6	1	2	0	1
CNV043	chr12	173786	133777902	Gain	somatic	133604	1368	FAIM2	0	0	1	1
CNV043	chr12	173786	133777902	Gain	somatic	133604	1368	FAM109A	0	0	0	0
CNV043	chr12	173786	133777902	Gain	somatic	133604	1368	FAM186A	0	0	0	0
CNV043	chr12	173786	133777902	Gain	somatic	133604	1368	FAM186B	0	0	0	0
CNV043	chr12	173786	133777902	Gain	somatic	133604	1368	FAM19A2	0	0	1	1
CNV043	chr12	173786	133777902	Gain	somatic	133604	1368	FAM216A	0	0	1	1
CNV043	chr12	173786	133777902	Gain	somatic	133604	1368	FAM222A	0	0	1	1
CNV043	chr12	173786	133777902	Gain	somatic	133604	1368	FAM222A-AS1	0	0	0	0
CNV043	chr12	173786	133777902	Gain	somatic	133604	1368	FAM234B	0	0	1	1
CNV043	chr12	173786	133777902	Gain	somatic	133604	1368	FAM60A	0	0	0	0
CNV043	chr12	173786	133777902	Gain	somatic	133604	1368	FAM66C	0	0	0	0
CNV043	chr12	173786	133777902	Gain	somatic	133604	1368	FAM71C	0	0	0	0
CNV043	chr12	173786	133777902	Gain	somatic	133604	1368	FAM86FP	0	0	0	0
CNV043	chr12	173786	133777902	Gain	somatic	133604	1368	FAM90A1	0	0	0	0
CNV043	chr12	173786	133777902	Gain	somatic	133604	1368	FAR2	0	0	0	0
CNV043	chr12	173786	133777902	Gain	somatic	133604	1368	FBRSL1	0	0	0	0
CNV043	chr12	173786	133777902	Gain	somatic	133604	1368	FBXL14	0	0	0	0
CNV043	chr12	173786	133777902	Gain	somatic	133604	1368	FBXO21	0	0	0	0
CNV043	chr12	173786	133777902	Gain	somatic	133604	1368	FBXW8	0	0	0	0
CNV043	chr12	173786	133777902	Gain	somatic	133604	1368	FGD4	0	1	0	1
CNV043	chr12	173786	133777902	Gain	somatic	133604	1368	FGD6	0	0	0	0
CNV043	chr12	173786	133777902	Gain	somatic	133604	1368	FGF23	0	2	0	1
CNV043	chr12	173786	133777902	Gain	somatic	133604	1368	FGF6	0	0	0	0
CNV043	chr12	173786	133777902	Gain	somatic	133604	1368	FGFR1OP2	0	0	0	0
CNV043	chr12	173786	133777902	Gain	somatic	133604	1368	FICD	0	0	0	0
CNV043	chr12	173786	133777902	Gain	somatic	133604	1368	FIGNL2	0	0	0	0
CNV043	chr12	173786	133777902	Gain	somatic	133604	1368	FKBP11	0	0	0	0
CNV043	chr12	173786	133777902	Gain	somatic	133604	1368	FKBP4	0	0	0	0
CNV043	chr12	173786	133777902	Gain	somatic	133604	1368	FLJ12825	0	0	0	0
CNV043	chr12	173786	133777902	Gain	somatic	133604	1368	FLJ13224	0	0	0	0
CNV043	chr12	173786	133777902	Gain	somatic	133604	1368	FMNL3	0	0	0	0
CNV043	chr12	173786	133777902	Gain	somatic	133604	1368	FOXJ2	0	0	0	0
CNV043	chr12	173786	133777902	Gain	somatic	133604	1368	FOXM1	0	0	0	0
CNV043	chr12	173786	133777902	Gain	somatic	133604	1368	FOXN4	0	0	0	0
CNV043	chr12	173786	133777902	Gain	somatic	133604	1368	FRS2	0	0	0	0
CNV043	chr12	173786	133777902	Gain	somatic	133604	1368	FZD10	0	0	0	0
CNV043	chr12	173786	133777902	Gain	somatic	133604	1368	FZD10-AS1	0	0	0	0
CNV043	chr12	173786	133777902	Gain	somatic	133604	1368	GABARAPL1	0	0	0	0
CNV043	chr12	173786	133777902	Gain	somatic	133604	1368	GALNT4	0	0	0	0
CNV043	chr12	173786	133777902	Gain	somatic	133604	1368	GALNT6	0	0	0	0
CNV043	chr12	173786	133777902	Gain	somatic	133604	1368	GALNT8	0	0	1	1
CNV043	chr12	173786	133777902	Gain	somatic	133604	1368	GALNT9	0	0	1	1
CNV043	chr12	173786	133777902	Gain	somatic	133604	1368	GAPDH	0	0	0	0
CNV043	chr12	173786	133777902	Gain	somatic	133604	1368	GAS2L3	0	0	0	0
CNV043	chr12	173786	133777902	Gain	somatic	133604	1368	GATC	0	0	0	0
CNV043	chr12	173786	133777902	Gain	somatic	133604	1368	GCN1	0	0	0	0
CNV043	chr12	173786	133777902	Gain	somatic	133604	1368	GDF11	0	0	0	0
CNV043	chr12	173786	133777902	Gain	somatic	133604	1368	GDF3	0	3	0	1
CNV043	chr12	173786	133777902	Gain	somatic	133604	1368	GIT2	0	0	0	0
CNV043	chr12	173786	133777902	Gain	somatic	133604	1368	GLI1	1	0	0	1
CNV043	chr12	173786	133777902	Gain	somatic	133604	1368	GLIPR1	0	0	0	0
CNV043	chr12	173786	133777902	Gain	somatic	133604	1368	GLIPR1L1	0	0	0	0
CNV043	chr12	173786	133777902	Gain	somatic	133604	1368	GLIPR1L2	0	0	0	0
CNV043	chr12	173786	133777902	Gain	somatic	133604	1368	GLS2	0	0	0	0
CNV043	chr12	173786	133777902	Gain	somatic	133604	1368	GLT1D1	0	0	1	1
CNV043	chr12	173786	133777902	Gain	somatic	133604	1368	GLT8D2	0	0	0	0
CNV043	chr12	173786	133777902	Gain	somatic	133604	1368	GLTP	0	0	0	0
CNV043	chr12	173786	133777902	Gain	somatic	133604	1368	GLYCAM1	0	0	0	0
CNV043	chr12	173786	133777902	Gain	somatic	133604	1368	GNB3	0	2	0	1
CNV043	chr12	173786	133777902	Gain	somatic	133604	1368	GNPTAB	0	2	0	1
CNV043	chr12	173786	133777902	Gain	somatic	133604	1368	GNS	0	1	0	1
CNV043	chr12	173786	133777902	Gain	somatic	133604	1368	GOLGA2P5	0	0	0	0
CNV043	chr12	173786	133777902	Gain	somatic	133604	1368	GOLGA3	0	0	0	0
CNV043	chr12	173786	133777902	Gain	somatic	133604	1368	GOLT1B	0	0	0	0
CNV043	chr12	173786	133777902	Gain	somatic	133604	1368	GPD1	0	1	0	1
CNV043	chr12	173786	133777902	Gain	somatic	133604	1368	GPN3	0	0	0	0
CNV043	chr12	173786	133777902	Gain	somatic	133604	1368	GPR162	0	0	1	1
CNV043	chr12	173786	133777902	Gain	somatic	133604	1368	GPR182	0	0	0	0
CNV043	chr12	173786	133777902	Gain	somatic	133604	1368	GPR19	0	0	1	1
CNV043	chr12	173786	133777902	Gain	somatic	133604	1368	GPR84	0	0	0	0
CNV043	chr12	173786	133777902	Gain	somatic	133604	1368	GPRC5A	0	0	0	0
CNV043	chr12	173786	133777902	Gain	somatic	133604	1368	GPRC5D	0	0	0	0
CNV043	chr12	173786	133777902	Gain	somatic	133604	1368	GRASP	0	0	0	0
CNV043	chr12	173786	133777902	Gain	somatic	133604	1368	GRASPOS	0	0	0	0
CNV043	chr12	173786	133777902	Gain	somatic	133604	1368	GRIN2B	0	2	1	1
CNV043	chr12	173786	133777902	Gain	somatic	133604	1368	GRIP1	0	1	0	1
CNV043	chr12	173786	133777902	Gain	somatic	133604	1368	GSG1	0	0	0	0
CNV043	chr12	173786	133777902	Gain	somatic	133604	1368	GTF2H3	0	0	0	0
CNV043	chr12	173786	133777902	Gain	somatic	133604	1368	GTSF1	0	0	0	0
CNV043	chr12	173786	133777902	Gain	somatic	133604	1368	GUCY2C	0	2	0	1
CNV043	chr12	173786	133777902	Gain	somatic	133604	1368	GXYLT1	0	0	0	0
CNV043	chr12	173786	133777902	Gain	somatic	133604	1368	GYS2	0	1	0	1
CNV043	chr12	173786	133777902	Gain	somatic	133604	1368	H1FNT	0	0	0	0
CNV043	chr12	173786	133777902	Gain	somatic	133604	1368	H2AFJ	0	0	0	0
CNV043	chr12	173786	133777902	Gain	somatic	133604	1368	H3F3C	0	0	0	0
CNV043	chr12	173786	133777902	Gain	somatic	133604	1368	HAL	0	1	0	1
CNV043	chr12	173786	133777902	Gain	somatic	133604	1368	HCAR1	0	0	0	0
CNV043	chr12	173786	133777902	Gain	somatic	133604	1368	HCAR2	0	0	0	0
CNV043	chr12	173786	133777902	Gain	somatic	133604	1368	HCAR3	0	0	0	0
CNV043	chr12	173786	133777902	Gain	somatic	133604	1368	HCFC2	0	0	0	0
CNV043	chr12	173786	133777902	Gain	somatic	133604	1368	HDAC7	0	0	0	0
CNV043	chr12	173786	133777902	Gain	somatic	133604	1368	HEBP1	0	0	0	0
CNV043	chr12	173786	133777902	Gain	somatic	133604	1368	HECTD4	0	0	0	0
CNV043	chr12	173786	133777902	Gain	somatic	133604	1368	HELB	0	0	0	0
CNV043	chr12	173786	133777902	Gain	somatic	133604	1368	HIGD1C	0	0	0	0
CNV043	chr12	173786	133777902	Gain	somatic	133604	1368	HIP1R	0	0	0	0
CNV043	chr12	173786	133777902	Gain	somatic	133604	1368	HIST4H4	0	0	0	0
CNV043	chr12	173786	133777902	Gain	somatic	133604	1368	HMGA2	1	0	0	1
CNV043	chr12	173786	133777902	Gain	somatic	133604	1368	HNF1A	1	6	0	1
CNV043	chr12	173786	133777902	Gain	somatic	133604	1368	HNF1A-AS1	0	0	0	0
CNV043	chr12	173786	133777902	Gain	somatic	133604	1368	HNRNPA1	0	2	0	1
CNV043	chr12	173786	133777902	Gain	somatic	133604	1368	HNRNPA1P10	0	0	0	0
CNV043	chr12	173786	133777902	Gain	somatic	133604	1368	HOTAIR	0	0	0	0
CNV043	chr12	173786	133777902	Gain	somatic	133604	1368	HOXC10	0	0	0	0
CNV043	chr12	173786	133777902	Gain	somatic	133604	1368	HOXC11	1	0	0	1
CNV043	chr12	173786	133777902	Gain	somatic	133604	1368	HOXC12	0	0	0	0
CNV043	chr12	173786	133777902	Gain	somatic	133604	1368	HOXC13	1	1	0	1
CNV043	chr12	173786	133777902	Gain	somatic	133604	1368	HOXC13-AS	0	0	0	0
CNV043	chr12	173786	133777902	Gain	somatic	133604	1368	HOXC4	0	0	0	0
CNV043	chr12	173786	133777902	Gain	somatic	133604	1368	HOXC5	0	0	0	0
CNV043	chr12	173786	133777902	Gain	somatic	133604	1368	HOXC6	0	0	0	0
CNV043	chr12	173786	133777902	Gain	somatic	133604	1368	HOXC8	0	0	0	0
CNV043	chr12	173786	133777902	Gain	somatic	133604	1368	HOXC9	0	0	0	0
CNV043	chr12	173786	133777902	Gain	somatic	133604	1368	HOXC-AS1	0	0	0	0
CNV043	chr12	173786	133777902	Gain	somatic	133604	1368	HOXC-AS2	0	0	0	0
CNV043	chr12	173786	133777902	Gain	somatic	133604	1368	HOXC-AS3	0	0	0	0
CNV043	chr12	173786	133777902	Gain	somatic	133604	1368	HPD	0	2	0	1
CNV043	chr12	173786	133777902	Gain	somatic	133604	1368	HRK	0	0	1	1
CNV043	chr12	173786	133777902	Gain	somatic	133604	1368	HSD17B6	0	0	0	0
CNV043	chr12	173786	133777902	Gain	somatic	133604	1368	HSP90B1	0	0	0	0
CNV043	chr12	173786	133777902	Gain	somatic	133604	1368	HSPB8	0	2	0	1
CNV043	chr12	173786	133777902	Gain	somatic	133604	1368	HTR7P1	0	0	0	0
CNV043	chr12	173786	133777902	Gain	somatic	133604	1368	HVCN1	0	0	0	0
CNV043	chr12	173786	133777902	Gain	somatic	133604	1368	IAPP	0	0	0	0
CNV043	chr12	173786	133777902	Gain	somatic	133604	1368	IFFO1	0	0	0	0
CNV043	chr12	173786	133777902	Gain	somatic	133604	1368	IFNG	0	5	0	1
CNV043	chr12	173786	133777902	Gain	somatic	133604	1368	IFNG-AS1	0	0	0	0
CNV043	chr12	173786	133777902	Gain	somatic	133604	1368	IFT81	0	0	0	0
CNV043	chr12	173786	133777902	Gain	somatic	133604	1368	IGF1	0	1	0	1
CNV043	chr12	173786	133777902	Gain	somatic	133604	1368	IGFBP6	0	0	0	0
CNV043	chr12	173786	133777902	Gain	somatic	133604	1368	IKBIP	0	0	0	0
CNV043	chr12	173786	133777902	Gain	somatic	133604	1368	IKZF4	0	0	0	0
CNV043	chr12	173786	133777902	Gain	somatic	133604	1368	IL22	0	0	0	0
CNV043	chr12	173786	133777902	Gain	somatic	133604	1368	IL23A	0	0	0	0
CNV043	chr12	173786	133777902	Gain	somatic	133604	1368	IL26	0	0	0	0
CNV043	chr12	173786	133777902	Gain	somatic	133604	1368	IL31	0	0	0	0
CNV043	chr12	173786	133777902	Gain	somatic	133604	1368	ING4	0	0	0	0
CNV043	chr12	173786	133777902	Gain	somatic	133604	1368	INHBC	0	0	0	0
CNV043	chr12	173786	133777902	Gain	somatic	133604	1368	INHBE	0	0	0	0
CNV043	chr12	173786	133777902	Gain	somatic	133604	1368	INTS13	0	0	0	0
CNV043	chr12	173786	133777902	Gain	somatic	133604	1368	IPO8	0	0	0	0
CNV043	chr12	173786	133777902	Gain	somatic	133604	1368	IQCD	0	0	0	0
CNV043	chr12	173786	133777902	Gain	somatic	133604	1368	IQSEC3	0	0	1	1
CNV043	chr12	173786	133777902	Gain	somatic	133604	1368	IRAK3	0	1	0	1
CNV043	chr12	173786	133777902	Gain	somatic	133604	1368	IRAK4	0	2	0	1
CNV043	chr12	173786	133777902	Gain	somatic	133604	1368	ISCU	0	1	0	1
CNV043	chr12	173786	133777902	Gain	somatic	133604	1368	ITFG2	0	0	0	0
CNV043	chr12	173786	133777902	Gain	somatic	133604	1368	ITFG2-AS1	0	0	0	0
CNV043	chr12	173786	133777902	Gain	somatic	133604	1368	ITGA5	0	0	0	0
CNV043	chr12	173786	133777902	Gain	somatic	133604	1368	ITGA7	0	1	0	1
CNV043	chr12	173786	133777902	Gain	somatic	133604	1368	ITGB7	0	0	0	0
CNV043	chr12	173786	133777902	Gain	somatic	133604	1368	ITPR2	0	1	0	1
CNV043	chr12	173786	133777902	Gain	somatic	133604	1368	KANSL2	0	0	0	0
CNV043	chr12	173786	133777902	Gain	somatic	133604	1368	KCCAT198	0	0	0	0
CNV043	chr12	173786	133777902	Gain	somatic	133604	1368	KCNA1	0	1	1	1
CNV043	chr12	173786	133777902	Gain	somatic	133604	1368	KCNA5	0	1	0	1
CNV043	chr12	173786	133777902	Gain	somatic	133604	1368	KCNA6	0	0	0	0
CNV043	chr12	173786	133777902	Gain	somatic	133604	1368	KCNC2	0	0	1	1
CNV043	chr12	173786	133777902	Gain	somatic	133604	1368	KCNH3	0	0	1	1
CNV043	chr12	173786	133777902	Gain	somatic	133604	1368	KCNJ8	0	0	0	0
CNV043	chr12	173786	133777902	Gain	somatic	133604	1368	KCNMB4	0	0	1	1
CNV043	chr12	173786	133777902	Gain	somatic	133604	1368	KCTD10	0	0	0	0
CNV043	chr12	173786	133777902	Gain	somatic	133604	1368	KDM2B	0	0	0	0
CNV043	chr12	173786	133777902	Gain	somatic	133604	1368	KDM5A	1	0	0	1
CNV043	chr12	173786	133777902	Gain	somatic	133604	1368	KERA	0	1	0	1
CNV043	chr12	173786	133777902	Gain	somatic	133604	1368	KIAA1551	0	0	0	0
CNV043	chr12	173786	133777902	Gain	somatic	133604	1368	KIF21A	0	2	1	1
CNV043	chr12	173786	133777902	Gain	somatic	133604	1368	KIF5A	0	2	1	1
CNV043	chr12	173786	133777902	Gain	somatic	133604	1368	KITLG	0	3	0	1
CNV043	chr12	173786	133777902	Gain	somatic	133604	1368	KLHL42	0	0	0	0
CNV043	chr12	173786	133777902	Gain	somatic	133604	1368	KLRA1P	0	0	0	0
CNV043	chr12	173786	133777902	Gain	somatic	133604	1368	KLRB1	0	0	0	0
CNV043	chr12	173786	133777902	Gain	somatic	133604	1368	KLRC1	0	0	0	0
CNV043	chr12	173786	133777902	Gain	somatic	133604	1368	KLRC2	0	0	1	1
CNV043	chr12	173786	133777902	Gain	somatic	133604	1368	KLRC3	0	0	1	1
CNV043	chr12	173786	133777902	Gain	somatic	133604	1368	KLRC4	0	0	0	0
CNV043	chr12	173786	133777902	Gain	somatic	133604	1368	KLRC4-KLRK1	0	0	0	0
CNV043	chr12	173786	133777902	Gain	somatic	133604	1368	KLRD1	0	0	0	0
CNV043	chr12	173786	133777902	Gain	somatic	133604	1368	KLRF1	0	0	0	0
CNV043	chr12	173786	133777902	Gain	somatic	133604	1368	KLRF2	0	0	0	0
CNV043	chr12	173786	133777902	Gain	somatic	133604	1368	KLRG1	0	0	0	0
CNV043	chr12	173786	133777902	Gain	somatic	133604	1368	KLRK1	0	0	0	0
CNV043	chr12	173786	133777902	Gain	somatic	133604	1368	KMT2D	1	1	0	1
CNV043	chr12	173786	133777902	Gain	somatic	133604	1368	KMT5A	0	0	0	0
CNV043	chr12	173786	133777902	Gain	somatic	133604	1368	KNTC1	0	0	0	0
CNV043	chr12	173786	133777902	Gain	somatic	133604	1368	KRAS	1	10	0	1
CNV043	chr12	173786	133777902	Gain	somatic	133604	1368	KRR1	0	0	0	0
CNV043	chr12	173786	133777902	Gain	somatic	133604	1368	KRT1	0	6	0	1
CNV043	chr12	173786	133777902	Gain	somatic	133604	1368	KRT18	0	2	0	1
CNV043	chr12	173786	133777902	Gain	somatic	133604	1368	KRT19P2	0	0	0	0
CNV043	chr12	173786	133777902	Gain	somatic	133604	1368	KRT2	0	1	0	1
CNV043	chr12	173786	133777902	Gain	somatic	133604	1368	KRT3	0	1	0	1
CNV043	chr12	173786	133777902	Gain	somatic	133604	1368	KRT4	0	1	0	1
CNV043	chr12	173786	133777902	Gain	somatic	133604	1368	KRT5	0	7	0	1
CNV043	chr12	173786	133777902	Gain	somatic	133604	1368	KRT6A	0	1	0	1
CNV043	chr12	173786	133777902	Gain	somatic	133604	1368	KRT6B	0	1	0	1
CNV043	chr12	173786	133777902	Gain	somatic	133604	1368	KRT6C	0	1	0	1
CNV043	chr12	173786	133777902	Gain	somatic	133604	1368	KRT7	0	0	0	0
CNV043	chr12	173786	133777902	Gain	somatic	133604	1368	KRT71	0	1	0	1
CNV043	chr12	173786	133777902	Gain	somatic	133604	1368	KRT72	0	0	0	0
CNV043	chr12	173786	133777902	Gain	somatic	133604	1368	KRT73	0	0	0	0
CNV043	chr12	173786	133777902	Gain	somatic	133604	1368	KRT73-AS1	0	0	0	0
CNV043	chr12	173786	133777902	Gain	somatic	133604	1368	KRT74	0	3	0	1
CNV043	chr12	173786	133777902	Gain	somatic	133604	1368	KRT75	0	1	0	1
CNV043	chr12	173786	133777902	Gain	somatic	133604	1368	KRT76	0	0	0	0
CNV043	chr12	173786	133777902	Gain	somatic	133604	1368	KRT77	0	0	0	0
CNV043	chr12	173786	133777902	Gain	somatic	133604	1368	KRT78	0	0	0	0
CNV043	chr12	173786	133777902	Gain	somatic	133604	1368	KRT79	0	0	0	0
CNV043	chr12	173786	133777902	Gain	somatic	133604	1368	KRT7-AS	0	0	0	0
CNV043	chr12	173786	133777902	Gain	somatic	133604	1368	KRT8	0	2	0	1
CNV043	chr12	173786	133777902	Gain	somatic	133604	1368	KRT80	0	0	0	0
CNV043	chr12	173786	133777902	Gain	somatic	133604	1368	KRT81	0	1	0	1
CNV043	chr12	173786	133777902	Gain	somatic	133604	1368	KRT82	0	0	0	0
CNV043	chr12	173786	133777902	Gain	somatic	133604	1368	KRT83	0	2	0	1
CNV043	chr12	173786	133777902	Gain	somatic	133604	1368	KRT84	0	0	0	0
CNV043	chr12	173786	133777902	Gain	somatic	133604	1368	KRT85	0	1	0	1
CNV043	chr12	173786	133777902	Gain	somatic	133604	1368	KRT86	0	1	0	1
CNV043	chr12	173786	133777902	Gain	somatic	133604	1368	KRT87P	0	0	0	0
CNV043	chr12	173786	133777902	Gain	somatic	133604	1368	KSR2	0	0	1	1
CNV043	chr12	173786	133777902	Gain	somatic	133604	1368	LACRT	0	0	0	0
CNV043	chr12	173786	133777902	Gain	somatic	133604	1368	LAG3	0	0	0	0
CNV043	chr12	173786	133777902	Gain	somatic	133604	1368	LALBA	0	0	0	0
CNV043	chr12	173786	133777902	Gain	somatic	133604	1368	LARP4	0	0	0	0
CNV043	chr12	173786	133777902	Gain	somatic	133604	1368	LDHB	0	1	0	1
CNV043	chr12	173786	133777902	Gain	somatic	133604	1368	LEMD3	0	2	0	1
CNV043	chr12	173786	133777902	Gain	somatic	133604	1368	LETMD1	0	0	0	0
CNV043	chr12	173786	133777902	Gain	somatic	133604	1368	LGR5	0	0	0	0
CNV043	chr12	173786	133777902	Gain	somatic	133604	1368	LHX5	0	0	1	1
CNV043	chr12	173786	133777902	Gain	somatic	133604	1368	LHX5-AS1	0	0	0	0
CNV043	chr12	173786	133777902	Gain	somatic	133604	1368	LIMA1	0	0	0	0
CNV043	chr12	173786	133777902	Gain	somatic	133604	1368	LIN7A	0	0	0	0
CNV043	chr12	173786	133777902	Gain	somatic	133604	1368	LINC00173	0	0	0	0
CNV043	chr12	173786	133777902	Gain	somatic	133604	1368	LINC00477	0	0	0	0
CNV043	chr12	173786	133777902	Gain	somatic	133604	1368	LINC00485	0	0	0	0
CNV043	chr12	173786	133777902	Gain	somatic	133604	1368	LINC00507	0	0	0	0
CNV043	chr12	173786	133777902	Gain	somatic	133604	1368	LINC00508	0	0	0	0
CNV043	chr12	173786	133777902	Gain	somatic	133604	1368	LINC00592	0	0	0	0
CNV043	chr12	173786	133777902	Gain	somatic	133604	1368	LINC00612	0	0	0	0
CNV043	chr12	173786	133777902	Gain	somatic	133604	1368	LINC00615	0	0	0	0
CNV043	chr12	173786	133777902	Gain	somatic	133604	1368	LINC00934	0	0	0	0
CNV043	chr12	173786	133777902	Gain	somatic	133604	1368	LINC00937	0	0	0	0
CNV043	chr12	173786	133777902	Gain	somatic	133604	1368	LINC00938	0	0	0	0
CNV043	chr12	173786	133777902	Gain	somatic	133604	1368	LINC00939	0	0	0	0
CNV043	chr12	173786	133777902	Gain	somatic	133604	1368	LINC00940	0	0	0	0
CNV043	chr12	173786	133777902	Gain	somatic	133604	1368	LINC00941	0	0	0	0
CNV043	chr12	173786	133777902	Gain	somatic	133604	1368	LINC00942	0	0	0	0
CNV043	chr12	173786	133777902	Gain	somatic	133604	1368	LINC00943	0	0	0	0
CNV043	chr12	173786	133777902	Gain	somatic	133604	1368	LINC00944	0	0	0	0
CNV043	chr12	173786	133777902	Gain	somatic	133604	1368	LINC00987	0	0	0	0
CNV043	chr12	173786	133777902	Gain	somatic	133604	1368	LINC01089	0	0	0	0
CNV043	chr12	173786	133777902	Gain	somatic	133604	1368	LINC01234	0	0	0	0
CNV043	chr12	173786	133777902	Gain	somatic	133604	1368	LINC01252	0	0	0	0
CNV043	chr12	173786	133777902	Gain	somatic	133604	1368	LINC01257	0	0	0	0
CNV043	chr12	173786	133777902	Gain	somatic	133604	1368	LINC01405	0	0	0	0
CNV043	chr12	173786	133777902	Gain	somatic	133604	1368	LINC01465	0	0	0	0
CNV043	chr12	173786	133777902	Gain	somatic	133604	1368	LINC01479	0	0	0	0
CNV043	chr12	173786	133777902	Gain	somatic	133604	1368	LINC01481	0	0	0	0
CNV043	chr12	173786	133777902	Gain	somatic	133604	1368	LINC01486	0	0	0	0
CNV043	chr12	173786	133777902	Gain	somatic	133604	1368	LINC01489	0	0	0	0
CNV043	chr12	173786	133777902	Gain	somatic	133604	1368	LINC01490	0	0	0	0
CNV043	chr12	173786	133777902	Gain	somatic	133604	1368	LINC01498	0	0	0	0
CNV043	chr12	173786	133777902	Gain	somatic	133604	1368	LINC01559	0	0	0	0
CNV043	chr12	173786	133777902	Gain	somatic	133604	1368	LINC01619	0	0	0	0
CNV043	chr12	173786	133777902	Gain	somatic	133604	1368	LINC02231	0	0	0	0
CNV043	chr12	173786	133777902	Gain	somatic	133604	1368	LINC02347	0	0	0	0
CNV043	chr12	173786	133777902	Gain	somatic	133604	1368	LINC02350	0	0	0	0
CNV043	chr12	173786	133777902	Gain	somatic	133604	1368	LINC02359	0	0	0	0
CNV043	chr12	173786	133777902	Gain	somatic	133604	1368	LINC02361	0	0	0	0
CNV043	chr12	173786	133777902	Gain	somatic	133604	1368	LINC02366	0	0	0	0
CNV043	chr12	173786	133777902	Gain	somatic	133604	1368	LINC02367	0	0	0	0
CNV043	chr12	173786	133777902	Gain	somatic	133604	1368	LINC02368	0	0	0	0
CNV043	chr12	173786	133777902	Gain	somatic	133604	1368	LINC02369	0	0	0	0
CNV043	chr12	173786	133777902	Gain	somatic	133604	1368	LINC02370	0	0	0	0
CNV043	chr12	173786	133777902	Gain	somatic	133604	1368	LINC02372	0	0	0	0
CNV043	chr12	173786	133777902	Gain	somatic	133604	1368	LINC02375	0	0	0	0
CNV043	chr12	173786	133777902	Gain	somatic	133604	1368	LINC02376	0	0	0	0
CNV043	chr12	173786	133777902	Gain	somatic	133604	1368	LINC02378	0	0	0	0
CNV043	chr12	173786	133777902	Gain	somatic	133604	1368	LINC02381	0	0	0	0
CNV043	chr12	173786	133777902	Gain	somatic	133604	1368	LINC02384	0	0	0	0
CNV043	chr12	173786	133777902	Gain	somatic	133604	1368	LINC02387	0	0	0	0
CNV043	chr12	173786	133777902	Gain	somatic	133604	1368	LINC02388	0	0	0	0
CNV043	chr12	173786	133777902	Gain	somatic	133604	1368	LINC02389	0	0	0	0
CNV043	chr12	173786	133777902	Gain	somatic	133604	1368	LINC02392	0	0	0	0
CNV043	chr12	173786	133777902	Gain	somatic	133604	1368	LINC02393	0	0	0	0
CNV043	chr12	173786	133777902	Gain	somatic	133604	1368	LINC02395	0	0	0	0
CNV043	chr12	173786	133777902	Gain	somatic	133604	1368	LINC02396	0	0	0	0
CNV043	chr12	173786	133777902	Gain	somatic	133604	1368	LINC02397	0	0	0	0
CNV043	chr12	173786	133777902	Gain	somatic	133604	1368	LINC02398	0	0	0	0
CNV043	chr12	173786	133777902	Gain	somatic	133604	1368	LINC02399	0	0	0	0
CNV043	chr12	173786	133777902	Gain	somatic	133604	1368	LINC02400	0	0	0	0
CNV043	chr12	173786	133777902	Gain	somatic	133604	1368	LINC02401	0	0	0	0
CNV043	chr12	173786	133777902	Gain	somatic	133604	1368	LINC02402	0	0	0	0
CNV043	chr12	173786	133777902	Gain	somatic	133604	1368	LINC02403	0	0	0	0
CNV043	chr12	173786	133777902	Gain	somatic	133604	1368	LINC02405	0	0	0	0
CNV043	chr12	173786	133777902	Gain	somatic	133604	1368	LINC02407	0	0	0	0
CNV043	chr12	173786	133777902	Gain	somatic	133604	1368	LINC02408	0	0	0	0
CNV043	chr12	173786	133777902	Gain	somatic	133604	1368	LINC02410	0	0	0	0
CNV043	chr12	173786	133777902	Gain	somatic	133604	1368	LINC02411	0	0	0	0
CNV043	chr12	173786	133777902	Gain	somatic	133604	1368	LINC02412	0	0	0	0
CNV043	chr12	173786	133777902	Gain	somatic	133604	1368	LINC02414	0	0	0	0
CNV043	chr12	173786	133777902	Gain	somatic	133604	1368	LINC02415	0	0	0	0
CNV043	chr12	173786	133777902	Gain	somatic	133604	1368	LINC02417	0	0	0	0
CNV043	chr12	173786	133777902	Gain	somatic	133604	1368	LINC02418	0	0	0	0
CNV043	chr12	173786	133777902	Gain	somatic	133604	1368	LINC02419	0	0	0	0
CNV043	chr12	173786	133777902	Gain	somatic	133604	1368	LINC02420	0	0	0	0
CNV043	chr12	173786	133777902	Gain	somatic	133604	1368	LINC02421	0	0	0	0
CNV043	chr12	173786	133777902	Gain	somatic	133604	1368	LINC02422	0	0	0	0
CNV043	chr12	173786	133777902	Gain	somatic	133604	1368	LINC02423	0	0	0	0
CNV043	chr12	173786	133777902	Gain	somatic	133604	1368	LINC02424	0	0	0	0
CNV043	chr12	173786	133777902	Gain	somatic	133604	1368	LINC02425	0	0	0	0
CNV043	chr12	173786	133777902	Gain	somatic	133604	1368	LINC02426	0	0	0	0
CNV043	chr12	173786	133777902	Gain	somatic	133604	1368	LINC02439	0	0	0	0
CNV043	chr12	173786	133777902	Gain	somatic	133604	1368	LINC02441	0	0	0	0
CNV043	chr12	173786	133777902	Gain	somatic	133604	1368	LINC02443	0	0	0	0
CNV043	chr12	173786	133777902	Gain	somatic	133604	1368	LINC02444	0	0	0	0
CNV043	chr12	173786	133777902	Gain	somatic	133604	1368	LINC02446	0	0	0	0
CNV043	chr12	173786	133777902	Gain	somatic	133604	1368	LINC02449	0	0	0	0
CNV043	chr12	173786	133777902	Gain	somatic	133604	1368	LINC02450	0	0	0	0
CNV043	chr12	173786	133777902	Gain	somatic	133604	1368	LINC02451	0	0	0	0
CNV043	chr12	173786	133777902	Gain	somatic	133604	1368	LINC02453	0	0	0	0
CNV043	chr12	173786	133777902	Gain	somatic	133604	1368	LINC02454	0	0	0	0
CNV043	chr12	173786	133777902	Gain	somatic	133604	1368	LINC02458	0	0	0	0
CNV043	chr12	173786	133777902	Gain	somatic	133604	1368	LINC02459	0	0	0	0
CNV043	chr12	173786	133777902	Gain	somatic	133604	1368	LINC02461	0	0	0	0
CNV043	chr12	173786	133777902	Gain	somatic	133604	1368	LINC02468	0	0	0	0
CNV043	chr12	173786	133777902	Gain	somatic	133604	1368	LINC02470	0	0	0	0
CNV043	chr12	173786	133777902	Gain	somatic	133604	1368	LINC02471	0	0	0	0
CNV043	chr12	173786	133777902	Gain	somatic	133604	1368	LLPH	0	0	0	0
CNV043	chr12	173786	133777902	Gain	somatic	133604	1368	LLPH-AS1	0	0	0	0
CNV043	chr12	173786	133777902	Gain	somatic	133604	1368	LMBR1L	0	0	0	0
CNV043	chr12	173786	133777902	Gain	somatic	133604	1368	LMNTD1	0	0	0	0
CNV043	chr12	173786	133777902	Gain	somatic	133604	1368	LMO3	0	0	1	1
CNV043	chr12	173786	133777902	Gain	somatic	133604	1368	LOC100049716	0	0	0	0
CNV043	chr12	173786	133777902	Gain	somatic	133604	1368	LOC100129940	0	0	0	0
CNV043	chr12	173786	133777902	Gain	somatic	133604	1368	LOC100130075	0	0	0	0
CNV043	chr12	173786	133777902	Gain	somatic	133604	1368	LOC100130238	0	0	0	0
CNV043	chr12	173786	133777902	Gain	somatic	133604	1368	LOC100240734	0	0	0	0
CNV043	chr12	173786	133777902	Gain	somatic	133604	1368	LOC100240735	0	0	0	0
CNV043	chr12	173786	133777902	Gain	somatic	133604	1368	LOC100287944	0	0	0	0
CNV043	chr12	173786	133777902	Gain	somatic	133604	1368	LOC100288798	0	0	0	0
CNV043	chr12	173786	133777902	Gain	somatic	133604	1368	LOC100335030	0	0	0	0
CNV043	chr12	173786	133777902	Gain	somatic	133604	1368	LOC100505978	0	0	0	0
CNV043	chr12	173786	133777902	Gain	somatic	133604	1368	LOC100506125	0	0	0	0
CNV043	chr12	173786	133777902	Gain	somatic	133604	1368	LOC100506314	0	0	0	0
CNV043	chr12	173786	133777902	Gain	somatic	133604	1368	LOC100506551	0	0	0	0
CNV043	chr12	173786	133777902	Gain	somatic	133604	1368	LOC100506606	0	0	0	0
CNV043	chr12	173786	133777902	Gain	somatic	133604	1368	LOC100506691	0	0	0	0
CNV043	chr12	173786	133777902	Gain	somatic	133604	1368	LOC100506844	0	0	0	0
CNV043	chr12	173786	133777902	Gain	somatic	133604	1368	LOC100506869	0	0	0	0
CNV043	chr12	173786	133777902	Gain	somatic	133604	1368	LOC100507065	0	0	0	0
CNV043	chr12	173786	133777902	Gain	somatic	133604	1368	LOC100507250	0	0	0	0
CNV043	chr12	173786	133777902	Gain	somatic	133604	1368	LOC100507377	0	0	0	0
CNV043	chr12	173786	133777902	Gain	somatic	133604	1368	LOC100507424	0	0	0	0
CNV043	chr12	173786	133777902	Gain	somatic	133604	1368	LOC100652999	0	0	0	0
CNV043	chr12	173786	133777902	Gain	somatic	133604	1368	LOC100996671	0	0	0	0
CNV043	chr12	173786	133777902	Gain	somatic	133604	1368	LOC101593348	0	0	0	0
CNV043	chr12	173786	133777902	Gain	somatic	133604	1368	LOC101927267	0	0	0	0
CNV043	chr12	173786	133777902	Gain	somatic	133604	1368	LOC101927318	0	0	0	0
CNV043	chr12	173786	133777902	Gain	somatic	133604	1368	LOC101927415	0	0	0	0
CNV043	chr12	173786	133777902	Gain	somatic	133604	1368	LOC101927583	0	0	0	0
CNV043	chr12	173786	133777902	Gain	somatic	133604	1368	LOC101928030	0	0	0	0
CNV043	chr12	173786	133777902	Gain	somatic	133604	1368	LOC101928100	0	0	0	0
CNV043	chr12	173786	133777902	Gain	somatic	133604	1368	LOC101928416	0	0	0	0
CNV043	chr12	173786	133777902	Gain	somatic	133604	1368	LOC101928441	0	0	0	0
CNV043	chr12	173786	133777902	Gain	somatic	133604	1368	LOC101928530	0	0	0	0
CNV043	chr12	173786	133777902	Gain	somatic	133604	1368	LOC101928597	0	0	0	0
CNV043	chr12	173786	133777902	Gain	somatic	133604	1368	LOC101928617	0	0	0	0
CNV043	chr12	173786	133777902	Gain	somatic	133604	1368	LOC101928731	0	0	0	0
CNV043	chr12	173786	133777902	Gain	somatic	133604	1368	LOC101928937	0	0	0	0
CNV043	chr12	173786	133777902	Gain	somatic	133604	1368	LOC101929058	0	0	0	0
CNV043	chr12	173786	133777902	Gain	somatic	133604	1368	LOC101929162	0	0	0	0
CNV043	chr12	173786	133777902	Gain	somatic	133604	1368	LOC101929384	0	0	0	0
CNV043	chr12	173786	133777902	Gain	somatic	133604	1368	LOC101929549	0	0	0	0
CNV043	chr12	173786	133777902	Gain	somatic	133604	1368	LOC102723544	0	0	0	0
CNV043	chr12	173786	133777902	Gain	somatic	133604	1368	LOC102724020	0	0	0	0
CNV043	chr12	173786	133777902	Gain	somatic	133604	1368	LOC102724050	0	0	0	0
CNV043	chr12	173786	133777902	Gain	somatic	133604	1368	LOC102724421	0	0	0	0
CNV043	chr12	173786	133777902	Gain	somatic	133604	1368	LOC105369187	0	0	0	0
CNV043	chr12	173786	133777902	Gain	somatic	133604	1368	LOC105369595	0	0	0	0
CNV043	chr12	173786	133777902	Gain	somatic	133604	1368	LOC105369632	0	0	0	0
CNV043	chr12	173786	133777902	Gain	somatic	133604	1368	LOC105369691	0	0	0	0
CNV043	chr12	173786	133777902	Gain	somatic	133604	1368	LOC105369747	0	0	0	0
CNV043	chr12	173786	133777902	Gain	somatic	133604	1368	LOC105369781	0	0	0	0
CNV043	chr12	173786	133777902	Gain	somatic	133604	1368	LOC105369879	0	0	0	0
CNV043	chr12	173786	133777902	Gain	somatic	133604	1368	LOC105369911	0	0	0	0
CNV043	chr12	173786	133777902	Gain	somatic	133604	1368	LOC105369921	0	0	0	0
CNV043	chr12	173786	133777902	Gain	somatic	133604	1368	LOC105369945	0	0	0	0
CNV043	chr12	173786	133777902	Gain	somatic	133604	1368	LOC105369971	0	0	0	0
CNV043	chr12	173786	133777902	Gain	somatic	133604	1368	LOC105369980	0	0	0	0
CNV043	chr12	173786	133777902	Gain	somatic	133604	1368	LOC105370024	0	0	0	0
CNV043	chr12	173786	133777902	Gain	somatic	133604	1368	LOC105370068	0	0	0	0
CNV043	chr12	173786	133777902	Gain	somatic	133604	1368	LOC283335	0	0	0	0
CNV043	chr12	173786	133777902	Gain	somatic	133604	1368	LOC283435	0	0	0	0
CNV043	chr12	173786	133777902	Gain	somatic	133604	1368	LOC374443	0	0	0	0
CNV043	chr12	173786	133777902	Gain	somatic	133604	1368	LOC414300	0	0	0	0
CNV043	chr12	173786	133777902	Gain	somatic	133604	1368	LOC574538	0	0	0	0
CNV043	chr12	173786	133777902	Gain	somatic	133604	1368	LOC642846	0	0	0	0
CNV043	chr12	173786	133777902	Gain	somatic	133604	1368	LOC643339	0	0	0	0
CNV043	chr12	173786	133777902	Gain	somatic	133604	1368	LOC643711	0	0	0	0
CNV043	chr12	173786	133777902	Gain	somatic	133604	1368	LOC645177	0	0	0	0
CNV043	chr12	173786	133777902	Gain	somatic	133604	1368	LOC645485	0	0	0	0
CNV043	chr12	173786	133777902	Gain	somatic	133604	1368	LOC728715	0	0	0	0
CNV043	chr12	173786	133777902	Gain	somatic	133604	1368	LOC728739	0	0	0	0
CNV043	chr12	173786	133777902	Gain	somatic	133604	1368	LOH12CR2	0	0	0	0
CNV043	chr12	173786	133777902	Gain	somatic	133604	1368	LPAR5	0	0	0	0
CNV043	chr12	173786	133777902	Gain	somatic	133604	1368	LPCAT3	0	0	0	0
CNV043	chr12	173786	133777902	Gain	somatic	133604	1368	LRCOL1	0	0	0	0
CNV043	chr12	173786	133777902	Gain	somatic	133604	1368	LRIG3	1	0	0	1
CNV043	chr12	173786	133777902	Gain	somatic	133604	1368	LRMP	0	0	0	0
CNV043	chr12	173786	133777902	Gain	somatic	133604	1368	LRP1	0	1	0	1
CNV043	chr12	173786	133777902	Gain	somatic	133604	1368	LRP1-AS	0	0	0	0
CNV043	chr12	173786	133777902	Gain	somatic	133604	1368	LRP6	0	2	0	1
CNV043	chr12	173786	133777902	Gain	somatic	133604	1368	LRRC10	0	0	0	0
CNV043	chr12	173786	133777902	Gain	somatic	133604	1368	LRRC23	0	0	0	0
CNV043	chr12	173786	133777902	Gain	somatic	133604	1368	LRRC43	0	0	0	0
CNV043	chr12	173786	133777902	Gain	somatic	133604	1368	LRRIQ1	0	0	0	0
CNV043	chr12	173786	133777902	Gain	somatic	133604	1368	LRRK2	0	1	0	1
CNV043	chr12	173786	133777902	Gain	somatic	133604	1368	LRTM2	0	0	1	1
CNV043	chr12	173786	133777902	Gain	somatic	133604	1368	LTA4H	0	0	0	0
CNV043	chr12	173786	133777902	Gain	somatic	133604	1368	LTBR	0	0	0	0
CNV043	chr12	173786	133777902	Gain	somatic	133604	1368	LUM	0	0	0	0
CNV043	chr12	173786	133777902	Gain	somatic	133604	1368	LYZ	0	1	0	1
CNV043	chr12	173786	133777902	Gain	somatic	133604	1368	M6PR	0	0	0	0
CNV043	chr12	173786	133777902	Gain	somatic	133604	1368	MAGOHB	0	0	0	0
CNV043	chr12	173786	133777902	Gain	somatic	133604	1368	MANSC1	0	0	0	0
CNV043	chr12	173786	133777902	Gain	somatic	133604	1368	MANSC4	0	0	0	0
CNV043	chr12	173786	133777902	Gain	somatic	133604	1368	MAP1LC3B2	0	0	0	0
CNV043	chr12	173786	133777902	Gain	somatic	133604	1368	MAP3K12	0	0	0	0
CNV043	chr12	173786	133777902	Gain	somatic	133604	1368	MAPKAPK5	0	0	0	0
CNV043	chr12	173786	133777902	Gain	somatic	133604	1368	MAPKAPK5-AS1	0	0	0	0
CNV043	chr12	173786	133777902	Gain	somatic	133604	1368	MARCH9	0	0	0	0
CNV043	chr12	173786	133777902	Gain	somatic	133604	1368	MARS	0	2	0	1
CNV043	chr12	173786	133777902	Gain	somatic	133604	1368	MBD6	0	0	0	0
CNV043	chr12	173786	133777902	Gain	somatic	133604	1368	MCRS1	0	0	0	0
CNV043	chr12	173786	133777902	Gain	somatic	133604	1368	MDM1	0	0	0	0
CNV043	chr12	173786	133777902	Gain	somatic	133604	1368	MDM2	1	1	0	1
CNV043	chr12	173786	133777902	Gain	somatic	133604	1368	MED13L	0	2	0	1
CNV043	chr12	173786	133777902	Gain	somatic	133604	1368	MED21	0	0	0	0
CNV043	chr12	173786	133777902	Gain	somatic	133604	1368	METAP2	0	0	0	0
CNV043	chr12	173786	133777902	Gain	somatic	133604	1368	METTL1	0	0	0	0
CNV043	chr12	173786	133777902	Gain	somatic	133604	1368	METTL25	0	0	0	0
CNV043	chr12	173786	133777902	Gain	somatic	133604	1368	METTL7A	0	0	0	0
CNV043	chr12	173786	133777902	Gain	somatic	133604	1368	METTL7B	0	0	0	0
CNV043	chr12	173786	133777902	Gain	somatic	133604	1368	MFAP5	0	1	0	1
CNV043	chr12	173786	133777902	Gain	somatic	133604	1368	MFSD5	0	0	0	0
CNV043	chr12	173786	133777902	Gain	somatic	133604	1368	MGAT4C	0	0	1	1
CNV043	chr12	173786	133777902	Gain	somatic	133604	1368	MGP	0	1	0	1
CNV043	chr12	173786	133777902	Gain	somatic	133604	1368	MGST1	0	0	0	0
CNV043	chr12	173786	133777902	Gain	somatic	133604	1368	MIP	0	1	0	1
CNV043	chr12	173786	133777902	Gain	somatic	133604	1368	MIR1178	0	0	0	0
CNV043	chr12	173786	133777902	Gain	somatic	133604	1368	MIR1228	0	0	0	0
CNV043	chr12	173786	133777902	Gain	somatic	133604	1368	MIR1244-1	0	0	0	0
CNV043	chr12	173786	133777902	Gain	somatic	133604	1368	MIR1244-2	0	0	0	0
CNV043	chr12	173786	133777902	Gain	somatic	133604	1368	MIR1244-3	0	0	0	0
CNV043	chr12	173786	133777902	Gain	somatic	133604	1368	MIR1244-4	0	0	0	0
CNV043	chr12	173786	133777902	Gain	somatic	133604	1368	MIR1251	0	0	0	0
CNV043	chr12	173786	133777902	Gain	somatic	133604	1368	MIR1252	0	0	0	0
CNV043	chr12	173786	133777902	Gain	somatic	133604	1368	MIR1279	0	0	0	0
CNV043	chr12	173786	133777902	Gain	somatic	133604	1368	MIR1291	0	0	0	0
CNV043	chr12	173786	133777902	Gain	somatic	133604	1368	MIR1293	0	0	0	0
CNV043	chr12	173786	133777902	Gain	somatic	133604	1368	MIR1302-1	0	0	0	0
CNV043	chr12	173786	133777902	Gain	somatic	133604	1368	MIR135A2	0	0	0	0
CNV043	chr12	173786	133777902	Gain	somatic	133604	1368	MIR141	0	0	0	0
CNV043	chr12	173786	133777902	Gain	somatic	133604	1368	MIR148B	0	0	0	0
CNV043	chr12	173786	133777902	Gain	somatic	133604	1368	MIR1827	0	0	0	0
CNV043	chr12	173786	133777902	Gain	somatic	133604	1368	MIR196A2	0	0	0	0
CNV043	chr12	173786	133777902	Gain	somatic	133604	1368	MIR200C	0	0	0	0
CNV043	chr12	173786	133777902	Gain	somatic	133604	1368	MIR200CHG	0	0	0	0
CNV043	chr12	173786	133777902	Gain	somatic	133604	1368	MIR26A2	0	0	0	0
CNV043	chr12	173786	133777902	Gain	somatic	133604	1368	MIR3198-2	0	0	0	0
CNV043	chr12	173786	133777902	Gain	somatic	133604	1368	MIR331	0	0	0	0
CNV043	chr12	173786	133777902	Gain	somatic	133604	1368	MIR3612	0	0	0	0
CNV043	chr12	173786	133777902	Gain	somatic	133604	1368	MIR3649	0	0	0	0
CNV043	chr12	173786	133777902	Gain	somatic	133604	1368	MIR3652	0	0	0	0
CNV043	chr12	173786	133777902	Gain	somatic	133604	1368	MIR3657	0	0	0	0
CNV043	chr12	173786	133777902	Gain	somatic	133604	1368	MIR3685	0	0	0	0
CNV043	chr12	173786	133777902	Gain	somatic	133604	1368	MIR3908	0	0	0	0
CNV043	chr12	173786	133777902	Gain	somatic	133604	1368	MIR3913-1	0	0	0	0
CNV043	chr12	173786	133777902	Gain	somatic	133604	1368	MIR3913-2	0	0	0	0
CNV043	chr12	173786	133777902	Gain	somatic	133604	1368	MIR3922	0	0	0	0
CNV043	chr12	173786	133777902	Gain	somatic	133604	1368	MIR3974	0	0	0	0
CNV043	chr12	173786	133777902	Gain	somatic	133604	1368	MIR4302	0	0	0	0
CNV043	chr12	173786	133777902	Gain	somatic	133604	1368	MIR4303	0	0	0	0
CNV043	chr12	173786	133777902	Gain	somatic	133604	1368	MIR4304	0	0	0	0
CNV043	chr12	173786	133777902	Gain	somatic	133604	1368	MIR4419B	0	0	0	0
CNV043	chr12	173786	133777902	Gain	somatic	133604	1368	MIR4472-2	0	0	0	0
CNV043	chr12	173786	133777902	Gain	somatic	133604	1368	MIR4494	0	0	0	0
CNV043	chr12	173786	133777902	Gain	somatic	133604	1368	MIR4495	0	0	0	0
CNV043	chr12	173786	133777902	Gain	somatic	133604	1368	MIR4496	0	0	0	0
CNV043	chr12	173786	133777902	Gain	somatic	133604	1368	MIR4497	0	0	0	0
CNV043	chr12	173786	133777902	Gain	somatic	133604	1368	MIR4498	0	0	0	0
CNV043	chr12	173786	133777902	Gain	somatic	133604	1368	MIR4698	0	0	0	0
CNV043	chr12	173786	133777902	Gain	somatic	133604	1368	MIR4699	0	0	0	0
CNV043	chr12	173786	133777902	Gain	somatic	133604	1368	MIR4700	0	0	0	0
CNV043	chr12	173786	133777902	Gain	somatic	133604	1368	MIR4701	0	0	0	0
CNV043	chr12	173786	133777902	Gain	somatic	133604	1368	MIR492	0	0	0	0
CNV043	chr12	173786	133777902	Gain	somatic	133604	1368	MIR5188	0	0	0	0
CNV043	chr12	173786	133777902	Gain	somatic	133604	1368	MIR548AQ	0	0	0	0
CNV043	chr12	173786	133777902	Gain	somatic	133604	1368	MIR548C	0	0	0	0
CNV043	chr12	173786	133777902	Gain	somatic	133604	1368	MIR548Z	0	0	0	0
CNV043	chr12	173786	133777902	Gain	somatic	133604	1368	MIR5700	0	0	0	0
CNV043	chr12	173786	133777902	Gain	somatic	133604	1368	MIR6074	0	0	0	0
CNV043	chr12	173786	133777902	Gain	somatic	133604	1368	MIR6125	0	0	0	0
CNV043	chr12	173786	133777902	Gain	somatic	133604	1368	MIR613	0	0	0	0
CNV043	chr12	173786	133777902	Gain	somatic	133604	1368	MIR614	0	0	0	0
CNV043	chr12	173786	133777902	Gain	somatic	133604	1368	MIR615	0	0	0	0
CNV043	chr12	173786	133777902	Gain	somatic	133604	1368	MIR616	0	0	0	0
CNV043	chr12	173786	133777902	Gain	somatic	133604	1368	MIR617	0	0	0	0
CNV043	chr12	173786	133777902	Gain	somatic	133604	1368	MIR618	0	0	0	0
CNV043	chr12	173786	133777902	Gain	somatic	133604	1368	MIR619	0	0	0	0
CNV043	chr12	173786	133777902	Gain	somatic	133604	1368	MIR620	0	0	0	0
CNV043	chr12	173786	133777902	Gain	somatic	133604	1368	MIR6502	0	0	0	0
CNV043	chr12	173786	133777902	Gain	somatic	133604	1368	MIR6505	0	0	0	0
CNV043	chr12	173786	133777902	Gain	somatic	133604	1368	MIR6757	0	0	0	0
CNV043	chr12	173786	133777902	Gain	somatic	133604	1368	MIR6758	0	0	0	0
CNV043	chr12	173786	133777902	Gain	somatic	133604	1368	MIR6759	0	0	0	0
CNV043	chr12	173786	133777902	Gain	somatic	133604	1368	MIR6760	0	0	0	0
CNV043	chr12	173786	133777902	Gain	somatic	133604	1368	MIR6761	0	0	0	0
CNV043	chr12	173786	133777902	Gain	somatic	133604	1368	MIR6762	0	0	0	0
CNV043	chr12	173786	133777902	Gain	somatic	133604	1368	MIR6763	0	0	0	0
CNV043	chr12	173786	133777902	Gain	somatic	133604	1368	MIR6861	0	0	0	0
CNV043	chr12	173786	133777902	Gain	somatic	133604	1368	MIR6880	0	0	0	0
CNV043	chr12	173786	133777902	Gain	somatic	133604	1368	MIR7106	0	0	0	0
CNV043	chr12	173786	133777902	Gain	somatic	133604	1368	MIR7107	0	0	0	0
CNV043	chr12	173786	133777902	Gain	somatic	133604	1368	MIR7641-2	0	0	0	0
CNV043	chr12	173786	133777902	Gain	somatic	133604	1368	MIR7844	0	0	0	0
CNV043	chr12	173786	133777902	Gain	somatic	133604	1368	MIR7851	0	0	0	0
CNV043	chr12	173786	133777902	Gain	somatic	133604	1368	MIR8072	0	0	0	0
CNV043	chr12	173786	133777902	Gain	somatic	133604	1368	MIR920	0	0	0	0
CNV043	chr12	173786	133777902	Gain	somatic	133604	1368	MIRLET7I	0	0	0	0
CNV043	chr12	173786	133777902	Gain	somatic	133604	1368	MKRN9P	0	0	0	0
CNV043	chr12	173786	133777902	Gain	somatic	133604	1368	MLEC	0	0	0	0
CNV043	chr12	173786	133777902	Gain	somatic	133604	1368	MLF2	0	0	0	0
CNV043	chr12	173786	133777902	Gain	somatic	133604	1368	MLXIP	0	0	0	0
CNV043	chr12	173786	133777902	Gain	somatic	133604	1368	MMAB	0	1	0	1
CNV043	chr12	173786	133777902	Gain	somatic	133604	1368	MMP17	0	0	1	1
CNV043	chr12	173786	133777902	Gain	somatic	133604	1368	MMP19	0	1	0	1
CNV043	chr12	173786	133777902	Gain	somatic	133604	1368	MON2	0	0	0	0
CNV043	chr12	173786	133777902	Gain	somatic	133604	1368	MORN3	0	0	0	0
CNV043	chr12	173786	133777902	Gain	somatic	133604	1368	MPHOSPH9	0	0	0	0
CNV043	chr12	173786	133777902	Gain	somatic	133604	1368	MRPL42	0	0	0	0
CNV043	chr12	173786	133777902	Gain	somatic	133604	1368	MRPL51	0	0	0	0
CNV043	chr12	173786	133777902	Gain	somatic	133604	1368	MRPS35	0	0	0	0
CNV043	chr12	173786	133777902	Gain	somatic	133604	1368	MRS2P2	0	0	0	0
CNV043	chr12	173786	133777902	Gain	somatic	133604	1368	MSI1	0	0	1	1
CNV043	chr12	173786	133777902	Gain	somatic	133604	1368	MSRB3	0	1	0	1
CNV043	chr12	173786	133777902	Gain	somatic	133604	1368	MTERF2	0	0	0	0
CNV043	chr12	173786	133777902	Gain	somatic	133604	1368	MUC19	0	0	0	0
CNV043	chr12	173786	133777902	Gain	somatic	133604	1368	MUCL1	0	0	0	0
CNV043	chr12	173786	133777902	Gain	somatic	133604	1368	MVK	0	3	0	1
CNV043	chr12	173786	133777902	Gain	somatic	133604	1368	MYBPC1	0	2	0	1
CNV043	chr12	173786	133777902	Gain	somatic	133604	1368	MYF5	0	0	0	0
CNV043	chr12	173786	133777902	Gain	somatic	133604	1368	MYF6	0	1	0	1
CNV043	chr12	173786	133777902	Gain	somatic	133604	1368	MYL2	0	1	0	1
CNV043	chr12	173786	133777902	Gain	somatic	133604	1368	MYL6	0	0	0	0
CNV043	chr12	173786	133777902	Gain	somatic	133604	1368	MYL6B	0	0	0	0
CNV043	chr12	173786	133777902	Gain	somatic	133604	1368	MYO1A	0	0	0	0
CNV043	chr12	173786	133777902	Gain	somatic	133604	1368	MYO1H	0	0	0	0
CNV043	chr12	173786	133777902	Gain	somatic	133604	1368	MYRFL	0	0	0	0
CNV043	chr12	173786	133777902	Gain	somatic	133604	1368	NAA25	0	0	0	0
CNV043	chr12	173786	133777902	Gain	somatic	133604	1368	NAB2	1	0	0	1
CNV043	chr12	173786	133777902	Gain	somatic	133604	1368	NABP2	0	0	0	0
CNV043	chr12	173786	133777902	Gain	somatic	133604	1368	NACA	1	0	0	1
CNV043	chr12	173786	133777902	Gain	somatic	133604	1368	NANOG	0	0	0	0
CNV043	chr12	173786	133777902	Gain	somatic	133604	1368	NANOGNB	0	0	0	0
CNV043	chr12	173786	133777902	Gain	somatic	133604	1368	NAP1L1	0	0	0	0
CNV043	chr12	173786	133777902	Gain	somatic	133604	1368	NAV3	0	0	1	1
CNV043	chr12	173786	133777902	Gain	somatic	133604	1368	NCAPD2	0	0	0	0
CNV043	chr12	173786	133777902	Gain	somatic	133604	1368	NCKAP1L	0	0	0	0
CNV043	chr12	173786	133777902	Gain	somatic	133604	1368	NCKAP5L	0	0	0	0
CNV043	chr12	173786	133777902	Gain	somatic	133604	1368	NCOR2	1	0	0	1
CNV043	chr12	173786	133777902	Gain	somatic	133604	1368	NDUFA12	0	1	0	1
CNV043	chr12	173786	133777902	Gain	somatic	133604	1368	NDUFA4L2	0	0	0	0
CNV043	chr12	173786	133777902	Gain	somatic	133604	1368	NDUFA9	0	1	0	1
CNV043	chr12	173786	133777902	Gain	somatic	133604	1368	NECAP1	0	1	0	1
CNV043	chr12	173786	133777902	Gain	somatic	133604	1368	NEDD1	0	0	0	0
CNV043	chr12	173786	133777902	Gain	somatic	133604	1368	NELL2	0	0	1	1
CNV043	chr12	173786	133777902	Gain	somatic	133604	1368	NEMP1	0	0	0	0
CNV043	chr12	173786	133777902	Gain	somatic	133604	1368	NEUROD4	0	0	0	0
CNV043	chr12	173786	133777902	Gain	somatic	133604	1368	NFE2	0	0	0	0
CNV043	chr12	173786	133777902	Gain	somatic	133604	1368	NFYB	0	0	0	0
CNV043	chr12	173786	133777902	Gain	somatic	133604	1368	NINJ2	0	0	0	0
CNV043	chr12	173786	133777902	Gain	somatic	133604	1368	NOC4L	0	0	0	0
CNV043	chr12	173786	133777902	Gain	somatic	133604	1368	NOP2	0	0	0	0
CNV043	chr12	173786	133777902	Gain	somatic	133604	1368	NOS1	0	0	0	0
CNV043	chr12	173786	133777902	Gain	somatic	133604	1368	NPFF	0	0	0	0
CNV043	chr12	173786	133777902	Gain	somatic	133604	1368	NR1H4	0	1	0	1
CNV043	chr12	173786	133777902	Gain	somatic	133604	1368	NR2C1	0	0	0	0
CNV043	chr12	173786	133777902	Gain	somatic	133604	1368	NR4A1	0	0	0	0
CNV043	chr12	173786	133777902	Gain	somatic	133604	1368	NRAV	0	0	0	0
CNV043	chr12	173786	133777902	Gain	somatic	133604	1368	NRIP2	0	0	0	0
CNV043	chr12	173786	133777902	Gain	somatic	133604	1368	NT5DC3	0	0	0	0
CNV043	chr12	173786	133777902	Gain	somatic	133604	1368	NTF3	0	0	0	0
CNV043	chr12	173786	133777902	Gain	somatic	133604	1368	NTN4	0	0	0	0
CNV043	chr12	173786	133777902	Gain	somatic	133604	1368	NTS	0	0	0	0
CNV043	chr12	173786	133777902	Gain	somatic	133604	1368	NUAK1	0	0	1	1
CNV043	chr12	173786	133777902	Gain	somatic	133604	1368	NUDT4	0	0	0	0
CNV043	chr12	173786	133777902	Gain	somatic	133604	1368	NUDT4P1	0	0	0	0
CNV043	chr12	173786	133777902	Gain	somatic	133604	1368	NUDT4P2	0	0	0	0
CNV043	chr12	173786	133777902	Gain	somatic	133604	1368	NUP107	0	1	0	1
CNV043	chr12	173786	133777902	Gain	somatic	133604	1368	NUP37	0	0	0	0
CNV043	chr12	173786	133777902	Gain	somatic	133604	1368	NXPH4	0	0	1	1
CNV043	chr12	173786	133777902	Gain	somatic	133604	1368	OAS1	0	2	0	1
CNV043	chr12	173786	133777902	Gain	somatic	133604	1368	OAS2	0	0	0	0
CNV043	chr12	173786	133777902	Gain	somatic	133604	1368	OAS3	0	0	0	0
CNV043	chr12	173786	133777902	Gain	somatic	133604	1368	OASL	0	0	0	0
CNV043	chr12	173786	133777902	Gain	somatic	133604	1368	OGFOD2	0	0	0	0
CNV043	chr12	173786	133777902	Gain	somatic	133604	1368	OLR1	0	1	1	1
CNV043	chr12	173786	133777902	Gain	somatic	133604	1368	OR10A7	0	0	0	0
CNV043	chr12	173786	133777902	Gain	somatic	133604	1368	OR10AD1	0	0	0	0
CNV043	chr12	173786	133777902	Gain	somatic	133604	1368	OR10P1	0	0	0	0
CNV043	chr12	173786	133777902	Gain	somatic	133604	1368	OR2AP1	0	0	0	0
CNV043	chr12	173786	133777902	Gain	somatic	133604	1368	OR6C1	0	0	0	0
CNV043	chr12	173786	133777902	Gain	somatic	133604	1368	OR6C2	0	0	0	0
CNV043	chr12	173786	133777902	Gain	somatic	133604	1368	OR6C3	0	0	0	0
CNV043	chr12	173786	133777902	Gain	somatic	133604	1368	OR6C4	0	0	0	0
CNV043	chr12	173786	133777902	Gain	somatic	133604	1368	OR6C6	0	0	0	0
CNV043	chr12	173786	133777902	Gain	somatic	133604	1368	OR6C65	0	0	0	0
CNV043	chr12	173786	133777902	Gain	somatic	133604	1368	OR6C68	0	0	0	0
CNV043	chr12	173786	133777902	Gain	somatic	133604	1368	OR6C70	0	0	0	0
CNV043	chr12	173786	133777902	Gain	somatic	133604	1368	OR6C74	0	0	0	0
CNV043	chr12	173786	133777902	Gain	somatic	133604	1368	OR6C75	0	0	0	0
CNV043	chr12	173786	133777902	Gain	somatic	133604	1368	OR6C76	0	0	0	0
CNV043	chr12	173786	133777902	Gain	somatic	133604	1368	OR7E47P	0	0	0	0
CNV043	chr12	173786	133777902	Gain	somatic	133604	1368	OR8S1	0	0	0	0
CNV043	chr12	173786	133777902	Gain	somatic	133604	1368	OR9K2	0	0	0	0
CNV043	chr12	173786	133777902	Gain	somatic	133604	1368	ORAI1	0	2	0	1
CNV043	chr12	173786	133777902	Gain	somatic	133604	1368	ORMDL2	0	0	0	0
CNV043	chr12	173786	133777902	Gain	somatic	133604	1368	OS9	0	0	0	0
CNV043	chr12	173786	133777902	Gain	somatic	133604	1368	OSBPL8	0	0	0	0
CNV043	chr12	173786	133777902	Gain	somatic	133604	1368	OTOGL	0	1	0	1
CNV043	chr12	173786	133777902	Gain	somatic	133604	1368	OVCH1	0	0	0	0
CNV043	chr12	173786	133777902	Gain	somatic	133604	1368	OVCH1-AS1	0	0	0	0
CNV043	chr12	173786	133777902	Gain	somatic	133604	1368	P2RX2	0	1	0	1
CNV043	chr12	173786	133777902	Gain	somatic	133604	1368	P2RX4	0	0	0	0
CNV043	chr12	173786	133777902	Gain	somatic	133604	1368	P2RX7	0	0	0	0
CNV043	chr12	173786	133777902	Gain	somatic	133604	1368	P3H3	0	0	0	0
CNV043	chr12	173786	133777902	Gain	somatic	133604	1368	PA2G4	0	0	0	0
CNV043	chr12	173786	133777902	Gain	somatic	133604	1368	PAH	0	2	0	1
CNV043	chr12	173786	133777902	Gain	somatic	133604	1368	PAN2	0	0	0	0
CNV043	chr12	173786	133777902	Gain	somatic	133604	1368	PARP11	0	0	0	0
CNV043	chr12	173786	133777902	Gain	somatic	133604	1368	PARPBP	0	0	0	0
CNV043	chr12	173786	133777902	Gain	somatic	133604	1368	PAWR	0	0	0	0
CNV043	chr12	173786	133777902	Gain	somatic	133604	1368	PCBP2	0	0	0	0
CNV043	chr12	173786	133777902	Gain	somatic	133604	1368	PCBP2-OT1	0	0	0	0
CNV043	chr12	173786	133777902	Gain	somatic	133604	1368	PCED1B	0	0	0	0
CNV043	chr12	173786	133777902	Gain	somatic	133604	1368	PCED1B-AS1	0	0	0	0
CNV043	chr12	173786	133777902	Gain	somatic	133604	1368	PDE1B	0	0	1	1
CNV043	chr12	173786	133777902	Gain	somatic	133604	1368	PDE3A	0	1	0	1
CNV043	chr12	173786	133777902	Gain	somatic	133604	1368	PDE6H	0	2	0	1
CNV043	chr12	173786	133777902	Gain	somatic	133604	1368	PDZRN4	0	0	0	0
CNV043	chr12	173786	133777902	Gain	somatic	133604	1368	PEBP1	0	0	0	0
CNV043	chr12	173786	133777902	Gain	somatic	133604	1368	PEX5	0	3	0	1
CNV043	chr12	173786	133777902	Gain	somatic	133604	1368	PFDN5	0	0	0	0
CNV043	chr12	173786	133777902	Gain	somatic	133604	1368	PFKM	0	1	0	1
CNV043	chr12	173786	133777902	Gain	somatic	133604	1368	PGAM1P5	0	0	0	0
CNV043	chr12	173786	133777902	Gain	somatic	133604	1368	PGAM5	0	0	0	0
CNV043	chr12	173786	133777902	Gain	somatic	133604	1368	PHB2	0	0	0	0
CNV043	chr12	173786	133777902	Gain	somatic	133604	1368	PHC1	0	1	0	1
CNV043	chr12	173786	133777902	Gain	somatic	133604	1368	PHLDA1	0	0	0	0
CNV043	chr12	173786	133777902	Gain	somatic	133604	1368	PIANP	0	0	1	1
CNV043	chr12	173786	133777902	Gain	somatic	133604	1368	PIK3C2G	0	0	0	0
CNV043	chr12	173786	133777902	Gain	somatic	133604	1368	PIP4K2C	0	0	0	0
CNV043	chr12	173786	133777902	Gain	somatic	133604	1368	PITPNM2	0	0	0	0
CNV043	chr12	173786	133777902	Gain	somatic	133604	1368	PITPNM2-AS1	0	0	0	0
CNV043	chr12	173786	133777902	Gain	somatic	133604	1368	PIWIL1	0	0	0	0
CNV043	chr12	173786	133777902	Gain	somatic	133604	1368	PKP2	0	1	0	1
CNV043	chr12	173786	133777902	Gain	somatic	133604	1368	PLA2G1B	0	0	0	0
CNV043	chr12	173786	133777902	Gain	somatic	133604	1368	PLBD1	0	0	0	0
CNV043	chr12	173786	133777902	Gain	somatic	133604	1368	PLBD1-AS1	0	0	0	0
CNV043	chr12	173786	133777902	Gain	somatic	133604	1368	PLBD2	0	0	0	0
CNV043	chr12	173786	133777902	Gain	somatic	133604	1368	PLCZ1	0	1	0	1
CNV043	chr12	173786	133777902	Gain	somatic	133604	1368	PLEKHA5	0	0	0	0
CNV043	chr12	173786	133777902	Gain	somatic	133604	1368	PLEKHA8P1	0	0	0	0
CNV043	chr12	173786	133777902	Gain	somatic	133604	1368	PLEKHG6	0	0	0	0
CNV043	chr12	173786	133777902	Gain	somatic	133604	1368	PLEKHG7	0	0	0	0
CNV043	chr12	173786	133777902	Gain	somatic	133604	1368	PLXNC1	0	0	0	0
CNV043	chr12	173786	133777902	Gain	somatic	133604	1368	PMCH	0	0	0	0
CNV043	chr12	173786	133777902	Gain	somatic	133604	1368	PMEL	0	0	0	0
CNV043	chr12	173786	133777902	Gain	somatic	133604	1368	POC1B	0	1	0	1
CNV043	chr12	173786	133777902	Gain	somatic	133604	1368	POC1B-AS1	0	0	0	0
CNV043	chr12	173786	133777902	Gain	somatic	133604	1368	POC1B-GALNT4	0	0	0	0
CNV043	chr12	173786	133777902	Gain	somatic	133604	1368	POLE	1	0	0	1
CNV043	chr12	173786	133777902	Gain	somatic	133604	1368	POLR3B	0	1	0	1
CNV043	chr12	173786	133777902	Gain	somatic	133604	1368	POP5	0	0	0	0
CNV043	chr12	173786	133777902	Gain	somatic	133604	1368	POU5F1P3	0	0	0	0
CNV043	chr12	173786	133777902	Gain	somatic	133604	1368	POU6F1	0	0	0	0
CNV043	chr12	173786	133777902	Gain	somatic	133604	1368	PPFIA2	0	0	1	1
CNV043	chr12	173786	133777902	Gain	somatic	133604	1368	PPFIA2-AS1	0	0	0	0
CNV043	chr12	173786	133777902	Gain	somatic	133604	1368	PPFIBP1	1	0	0	1
CNV043	chr12	173786	133777902	Gain	somatic	133604	1368	PPHLN1	0	0	0	0
CNV043	chr12	173786	133777902	Gain	somatic	133604	1368	PPM1H	0	0	0	0
CNV043	chr12	173786	133777902	Gain	somatic	133604	1368	PPP1CC	0	0	0	0
CNV043	chr12	173786	133777902	Gain	somatic	133604	1368	PPP1R12A	0	0	0	0
CNV043	chr12	173786	133777902	Gain	somatic	133604	1368	PPP1R12A-AS1	0	0	0	0
CNV043	chr12	173786	133777902	Gain	somatic	133604	1368	PPP1R1A	0	0	0	0
CNV043	chr12	173786	133777902	Gain	somatic	133604	1368	PPTC7	0	0	0	0
CNV043	chr12	173786	133777902	Gain	somatic	133604	1368	PRB1	0	0	0	0
CNV043	chr12	173786	133777902	Gain	somatic	133604	1368	PRB2	0	0	0	0
CNV043	chr12	173786	133777902	Gain	somatic	133604	1368	PRB3	0	0	0	0
CNV043	chr12	173786	133777902	Gain	somatic	133604	1368	PRB4	0	0	0	0
CNV043	chr12	173786	133777902	Gain	somatic	133604	1368	PRDM4	0	0	0	0
CNV043	chr12	173786	133777902	Gain	somatic	133604	1368	PRH1	0	0	0	0
CNV043	chr12	173786	133777902	Gain	somatic	133604	1368	PRH1-PRR4	0	0	0	0
CNV043	chr12	173786	133777902	Gain	somatic	133604	1368	PRH1-TAS2R14	0	0	0	0
CNV043	chr12	173786	133777902	Gain	somatic	133604	1368	PRH2	0	0	0	0
CNV043	chr12	173786	133777902	Gain	somatic	133604	1368	PRICKLE1	0	1	0	1
CNV043	chr12	173786	133777902	Gain	somatic	133604	1368	PRIM1	0	0	0	0
CNV043	chr12	173786	133777902	Gain	somatic	133604	1368	PRKAB1	0	0	0	0
CNV043	chr12	173786	133777902	Gain	somatic	133604	1368	PRKAG1	0	0	0	0
CNV043	chr12	173786	133777902	Gain	somatic	133604	1368	PRMT8	0	0	1	1
CNV043	chr12	173786	133777902	Gain	somatic	133604	1368	PRPF40B	1	0	0	1
CNV043	chr12	173786	133777902	Gain	somatic	133604	1368	PRPH	0	1	0	1
CNV043	chr12	173786	133777902	Gain	somatic	133604	1368	PRR13	0	0	0	0
CNV043	chr12	173786	133777902	Gain	somatic	133604	1368	PRR4	0	0	0	0
CNV043	chr12	173786	133777902	Gain	somatic	133604	1368	PSMD9	0	0	0	0
CNV043	chr12	173786	133777902	Gain	somatic	133604	1368	PTGES3	0	0	0	0
CNV043	chr12	173786	133777902	Gain	somatic	133604	1368	PTHLH	0	1	0	1
CNV043	chr12	173786	133777902	Gain	somatic	133604	1368	PTMS	0	0	0	0
CNV043	chr12	173786	133777902	Gain	somatic	133604	1368	PTPN11	1	4	0	1
CNV043	chr12	173786	133777902	Gain	somatic	133604	1368	PTPN6	1	0	0	1
CNV043	chr12	173786	133777902	Gain	somatic	133604	1368	PTPRB	1	0	0	1
CNV043	chr12	173786	133777902	Gain	somatic	133604	1368	PTPRO	0	1	0	1
CNV043	chr12	173786	133777902	Gain	somatic	133604	1368	PTPRQ	0	2	0	1
CNV043	chr12	173786	133777902	Gain	somatic	133604	1368	PTPRR	0	0	1	1
CNV043	chr12	173786	133777902	Gain	somatic	133604	1368	PUS1	0	1	0	1
CNV043	chr12	173786	133777902	Gain	somatic	133604	1368	PUS7L	0	0	0	0
CNV043	chr12	173786	133777902	Gain	somatic	133604	1368	PWP1	0	0	0	0
CNV043	chr12	173786	133777902	Gain	somatic	133604	1368	PXMP2	0	0	0	0
CNV043	chr12	173786	133777902	Gain	somatic	133604	1368	PXN	0	0	0	0
CNV043	chr12	173786	133777902	Gain	somatic	133604	1368	PXN-AS1	0	0	0	0
CNV043	chr12	173786	133777902	Gain	somatic	133604	1368	PYM1	0	0	0	0
CNV043	chr12	173786	133777902	Gain	somatic	133604	1368	PYROXD1	0	1	0	1
CNV043	chr12	173786	133777902	Gain	somatic	133604	1368	PZP	0	0	0	0
CNV043	chr12	173786	133777902	Gain	somatic	133604	1368	R3HDM2	0	0	0	0
CNV043	chr12	173786	133777902	Gain	somatic	133604	1368	RAB21	0	0	0	0
CNV043	chr12	173786	133777902	Gain	somatic	133604	1368	RAB35	0	0	0	0
CNV043	chr12	173786	133777902	Gain	somatic	133604	1368	RAB3IP	0	0	0	0
CNV043	chr12	173786	133777902	Gain	somatic	133604	1368	RAB5B	0	0	0	0
CNV043	chr12	173786	133777902	Gain	somatic	133604	1368	RACGAP1	0	0	0	0
CNV043	chr12	173786	133777902	Gain	somatic	133604	1368	RACGAP1P	0	0	0	0
CNV043	chr12	173786	133777902	Gain	somatic	133604	1368	RAD51AP1	0	0	0	0
CNV043	chr12	173786	133777902	Gain	somatic	133604	1368	RAD52	0	0	0	0
CNV043	chr12	173786	133777902	Gain	somatic	133604	1368	RAD9B	0	0	0	0
CNV043	chr12	173786	133777902	Gain	somatic	133604	1368	RAN	0	0	0	0
CNV043	chr12	173786	133777902	Gain	somatic	133604	1368	RAP1B	0	0	0	0
CNV043	chr12	173786	133777902	Gain	somatic	133604	1368	RAPGEF3	0	0	0	0
CNV043	chr12	173786	133777902	Gain	somatic	133604	1368	RARG	0	0	0	0
CNV043	chr12	173786	133777902	Gain	somatic	133604	1368	RASAL1	0	0	0	0
CNV043	chr12	173786	133777902	Gain	somatic	133604	1368	RASSF3	0	0	0	0
CNV043	chr12	173786	133777902	Gain	somatic	133604	1368	RASSF8	0	0	0	0
CNV043	chr12	173786	133777902	Gain	somatic	133604	1368	RASSF8-AS1	0	0	0	0
CNV043	chr12	173786	133777902	Gain	somatic	133604	1368	RASSF9	0	0	0	0
CNV043	chr12	173786	133777902	Gain	somatic	133604	1368	RBM19	0	0	0	0
CNV043	chr12	173786	133777902	Gain	somatic	133604	1368	RBMS2	0	0	0	0
CNV043	chr12	173786	133777902	Gain	somatic	133604	1368	RBP5	0	0	0	0
CNV043	chr12	173786	133777902	Gain	somatic	133604	1368	RDH16	0	0	0	0
CNV043	chr12	173786	133777902	Gain	somatic	133604	1368	RDH5	0	1	0	1
CNV043	chr12	173786	133777902	Gain	somatic	133604	1368	RECQL	0	0	0	0
CNV043	chr12	173786	133777902	Gain	somatic	133604	1368	REP15	0	0	0	0
CNV043	chr12	173786	133777902	Gain	somatic	133604	1368	RERG	0	0	0	0
CNV043	chr12	173786	133777902	Gain	somatic	133604	1368	RERG-AS1	0	0	0	0
CNV043	chr12	173786	133777902	Gain	somatic	133604	1368	RERGL	0	0	0	0
CNV043	chr12	173786	133777902	Gain	somatic	133604	1368	RFC5	0	0	0	0
CNV043	chr12	173786	133777902	Gain	somatic	133604	1368	RFLNA	0	0	0	0
CNV043	chr12	173786	133777902	Gain	somatic	133604	1368	RFX4	0	0	1	1
CNV043	chr12	173786	133777902	Gain	somatic	133604	1368	RHEBL1	0	0	0	0
CNV043	chr12	173786	133777902	Gain	somatic	133604	1368	RHNO1	0	0	0	0
CNV043	chr12	173786	133777902	Gain	somatic	133604	1368	RHOF	0	0	0	0
CNV043	chr12	173786	133777902	Gain	somatic	133604	1368	RIC8B	0	0	0	0
CNV043	chr12	173786	133777902	Gain	somatic	133604	1368	RILPL1	0	0	0	0
CNV043	chr12	173786	133777902	Gain	somatic	133604	1368	RILPL2	0	0	0	0
CNV043	chr12	173786	133777902	Gain	somatic	133604	1368	RIMBP2	0	0	0	0
CNV043	chr12	173786	133777902	Gain	somatic	133604	1368	RIMKLB	0	0	0	0
CNV043	chr12	173786	133777902	Gain	somatic	133604	1368	RITA1	0	0	0	0
CNV043	chr12	173786	133777902	Gain	somatic	133604	1368	RMST	0	0	0	0
CNV043	chr12	173786	133777902	Gain	somatic	133604	1368	RND1	0	0	1	1
CNV043	chr12	173786	133777902	Gain	somatic	133604	1368	RNF10	0	0	0	0
CNV043	chr12	173786	133777902	Gain	somatic	133604	1368	RNF34	0	0	0	0
CNV043	chr12	173786	133777902	Gain	somatic	133604	1368	RNF41	0	0	0	0
CNV043	chr12	173786	133777902	Gain	somatic	133604	1368	RNFT2	0	0	1	1
CNV043	chr12	173786	133777902	Gain	somatic	133604	1368	RNY5	0	0	0	0
CNV043	chr12	173786	133777902	Gain	somatic	133604	1368	RPAP3	0	0	0	0
CNV043	chr12	173786	133777902	Gain	somatic	133604	1368	RPH3A	0	0	1	1
CNV043	chr12	173786	133777902	Gain	somatic	133604	1368	RPL13AP20	0	0	0	0
CNV043	chr12	173786	133777902	Gain	somatic	133604	1368	RPL13P5	0	0	0	0
CNV043	chr12	173786	133777902	Gain	somatic	133604	1368	RPL41	0	0	0	0
CNV043	chr12	173786	133777902	Gain	somatic	133604	1368	RPL6	0	0	0	0
CNV043	chr12	173786	133777902	Gain	somatic	133604	1368	RPLP0	0	0	0	0
CNV043	chr12	173786	133777902	Gain	somatic	133604	1368	RPS26	0	1	0	1
CNV043	chr12	173786	133777902	Gain	somatic	133604	1368	RPSAP52	0	0	0	0
CNV043	chr12	173786	133777902	Gain	somatic	133604	1368	RSRC2	0	0	0	0
CNV043	chr12	173786	133777902	Gain	somatic	133604	1368	SARNP	0	0	0	0
CNV043	chr12	173786	133777902	Gain	somatic	133604	1368	SART3	0	0	0	0
CNV043	chr12	173786	133777902	Gain	somatic	133604	1368	SBNO1	0	0	0	0
CNV043	chr12	173786	133777902	Gain	somatic	133604	1368	SCAF11	0	0	0	0
CNV043	chr12	173786	133777902	Gain	somatic	133604	1368	SCARB1	0	1	0	1
CNV043	chr12	173786	133777902	Gain	somatic	133604	1368	SCARNA10	0	0	0	0
CNV043	chr12	173786	133777902	Gain	somatic	133604	1368	SCARNA11	0	0	0	0
CNV043	chr12	173786	133777902	Gain	somatic	133604	1368	SCARNA12	0	0	0	0
CNV043	chr12	173786	133777902	Gain	somatic	133604	1368	SCN8A	0	3	1	1
CNV043	chr12	173786	133777902	Gain	somatic	133604	1368	SCNN1A	0	2	0	1
CNV043	chr12	173786	133777902	Gain	somatic	133604	1368	SCYL2	0	0	0	0
CNV043	chr12	173786	133777902	Gain	somatic	133604	1368	SDR9C7	0	1	0	1
CNV043	chr12	173786	133777902	Gain	somatic	133604	1368	SDS	0	0	0	0
CNV043	chr12	173786	133777902	Gain	somatic	133604	1368	SDSL	0	0	0	0
CNV043	chr12	173786	133777902	Gain	somatic	133604	1368	SELPLG	0	0	0	0
CNV043	chr12	173786	133777902	Gain	somatic	133604	1368	SENP1	0	0	0	0
CNV043	chr12	173786	133777902	Gain	somatic	133604	1368	SETD1B	0	0	0	0
CNV043	chr12	173786	133777902	Gain	somatic	133604	1368	SFSWAP	0	0	0	0
CNV043	chr12	173786	133777902	Gain	somatic	133604	1368	SH2B3	1	3	0	1
CNV043	chr12	173786	133777902	Gain	somatic	133604	1368	SHMT2	0	0	0	0
CNV043	chr12	173786	133777902	Gain	somatic	133604	1368	SIRT4	0	0	0	0
CNV043	chr12	173786	133777902	Gain	somatic	133604	1368	SKP1P2	0	0	0	0
CNV043	chr12	173786	133777902	Gain	somatic	133604	1368	SLC11A2	0	1	0	1
CNV043	chr12	173786	133777902	Gain	somatic	133604	1368	SLC15A4	0	0	0	0
CNV043	chr12	173786	133777902	Gain	somatic	133604	1368	SLC15A5	0	0	0	0
CNV043	chr12	173786	133777902	Gain	somatic	133604	1368	SLC16A7	0	0	0	0
CNV043	chr12	173786	133777902	Gain	somatic	133604	1368	SLC17A8	0	1	0	1
CNV043	chr12	173786	133777902	Gain	somatic	133604	1368	SLC25A3	0	1	0	1
CNV043	chr12	173786	133777902	Gain	somatic	133604	1368	SLC26A10	0	0	0	0
CNV043	chr12	173786	133777902	Gain	somatic	133604	1368	SLC2A13	0	0	1	1
CNV043	chr12	173786	133777902	Gain	somatic	133604	1368	SLC2A14	0	0	0	0
CNV043	chr12	173786	133777902	Gain	somatic	133604	1368	SLC2A3	0	0	0	0
CNV043	chr12	173786	133777902	Gain	somatic	133604	1368	SLC35E3	0	0	0	0
CNV043	chr12	173786	133777902	Gain	somatic	133604	1368	SLC38A1	0	0	0	0
CNV043	chr12	173786	133777902	Gain	somatic	133604	1368	SLC38A2	0	0	0	0
CNV043	chr12	173786	133777902	Gain	somatic	133604	1368	SLC38A4	0	0	0	0
CNV043	chr12	173786	133777902	Gain	somatic	133604	1368	SLC39A5	0	1	0	1
CNV043	chr12	173786	133777902	Gain	somatic	133604	1368	SLC41A2	0	0	0	0
CNV043	chr12	173786	133777902	Gain	somatic	133604	1368	SLC48A1	0	0	0	0
CNV043	chr12	173786	133777902	Gain	somatic	133604	1368	SLC4A8	0	0	1	1
CNV043	chr12	173786	133777902	Gain	somatic	133604	1368	SLC5A8	0	0	0	0
CNV043	chr12	173786	133777902	Gain	somatic	133604	1368	SLC6A12	0	0	0	0
CNV043	chr12	173786	133777902	Gain	somatic	133604	1368	SLC6A13	0	0	0	0
CNV043	chr12	173786	133777902	Gain	somatic	133604	1368	SLC6A15	0	0	1	1
CNV043	chr12	173786	133777902	Gain	somatic	133604	1368	SLC8B1	0	0	0	0
CNV043	chr12	173786	133777902	Gain	somatic	133604	1368	SLC9A7P1	0	0	0	0
CNV043	chr12	173786	133777902	Gain	somatic	133604	1368	SLCO1A2	0	0	1	1
CNV043	chr12	173786	133777902	Gain	somatic	133604	1368	SLCO1B1	0	1	0	1
CNV043	chr12	173786	133777902	Gain	somatic	133604	1368	SLCO1B3	0	1	0	1
CNV043	chr12	173786	133777902	Gain	somatic	133604	1368	SLCO1B7	0	0	0	0
CNV043	chr12	173786	133777902	Gain	somatic	133604	1368	SLCO1C1	0	0	1	1
CNV043	chr12	173786	133777902	Gain	somatic	133604	1368	SMAGP	0	0	0	0
CNV043	chr12	173786	133777902	Gain	somatic	133604	1368	SMARCC2	0	0	0	0
CNV043	chr12	173786	133777902	Gain	somatic	133604	1368	SMARCD1	1	0	0	1
CNV043	chr12	173786	133777902	Gain	somatic	133604	1368	SMCO2	0	0	0	0
CNV043	chr12	173786	133777902	Gain	somatic	133604	1368	SMCO3	0	0	0	0
CNV043	chr12	173786	133777902	Gain	somatic	133604	1368	SMIM10L1	0	0	0	0
CNV043	chr12	173786	133777902	Gain	somatic	133604	1368	SMUG1	0	0	0	0
CNV043	chr12	173786	133777902	Gain	somatic	133604	1368	SNORA105C	0	0	0	0
CNV043	chr12	173786	133777902	Gain	somatic	133604	1368	SNORA113	0	0	0	0
CNV043	chr12	173786	133777902	Gain	somatic	133604	1368	SNORA120	0	0	0	0
CNV043	chr12	173786	133777902	Gain	somatic	133604	1368	SNORA2A	0	0	0	0
CNV043	chr12	173786	133777902	Gain	somatic	133604	1368	SNORA2B	0	0	0	0
CNV043	chr12	173786	133777902	Gain	somatic	133604	1368	SNORA2C	0	0	0	0
CNV043	chr12	173786	133777902	Gain	somatic	133604	1368	SNORA49	0	0	0	0
CNV043	chr12	173786	133777902	Gain	somatic	133604	1368	SNORA53	0	0	0	0
CNV043	chr12	173786	133777902	Gain	somatic	133604	1368	SNORA70G	0	0	0	0
CNV043	chr12	173786	133777902	Gain	somatic	133604	1368	SNORA9B	0	0	0	0
CNV043	chr12	173786	133777902	Gain	somatic	133604	1368	SNORD133	0	0	0	0
CNV043	chr12	173786	133777902	Gain	somatic	133604	1368	SNORD59A	0	0	0	0
CNV043	chr12	173786	133777902	Gain	somatic	133604	1368	SNORD59B	0	0	0	0
CNV043	chr12	173786	133777902	Gain	somatic	133604	1368	SNRNP35	0	0	0	0
CNV043	chr12	173786	133777902	Gain	somatic	133604	1368	SNRPF	0	0	0	0
CNV043	chr12	173786	133777902	Gain	somatic	133604	1368	SOAT2	0	0	0	0
CNV043	chr12	173786	133777902	Gain	somatic	133604	1368	SOCS2	0	0	0	0
CNV043	chr12	173786	133777902	Gain	somatic	133604	1368	SOCS2-AS1	0	0	0	0
CNV043	chr12	173786	133777902	Gain	somatic	133604	1368	SOX5	0	1	0	1
CNV043	chr12	173786	133777902	Gain	somatic	133604	1368	SOX5-AS1	0	0	0	0
CNV043	chr12	173786	133777902	Gain	somatic	133604	1368	SP1	0	0	0	0
CNV043	chr12	173786	133777902	Gain	somatic	133604	1368	SP7	0	1	0	1
CNV043	chr12	173786	133777902	Gain	somatic	133604	1368	SPATS2	0	0	0	0
CNV043	chr12	173786	133777902	Gain	somatic	133604	1368	SPIC	0	0	0	0
CNV043	chr12	173786	133777902	Gain	somatic	133604	1368	SPPL3	0	0	0	0
CNV043	chr12	173786	133777902	Gain	somatic	133604	1368	SPRYD3	0	0	0	0
CNV043	chr12	173786	133777902	Gain	somatic	133604	1368	SPRYD4	0	0	0	0
CNV043	chr12	173786	133777902	Gain	somatic	133604	1368	SPSB2	0	0	0	0
CNV043	chr12	173786	133777902	Gain	somatic	133604	1368	SPX	0	0	0	0
CNV043	chr12	173786	133777902	Gain	somatic	133604	1368	SRGAP1	0	1	0	1
CNV043	chr12	173786	133777902	Gain	somatic	133604	1368	SRRM4	0	0	1	1
CNV043	chr12	173786	133777902	Gain	somatic	133604	1368	SRSF9	0	0	0	0
CNV043	chr12	173786	133777902	Gain	somatic	133604	1368	SSH1	0	0	0	0
CNV043	chr12	173786	133777902	Gain	somatic	133604	1368	SSPN	0	0	0	0
CNV043	chr12	173786	133777902	Gain	somatic	133604	1368	ST8SIA1	0	0	0	0
CNV043	chr12	173786	133777902	Gain	somatic	133604	1368	STAB2	0	0	0	0
CNV043	chr12	173786	133777902	Gain	somatic	133604	1368	STAC3	0	1	0	1
CNV043	chr12	173786	133777902	Gain	somatic	133604	1368	STAT2	0	1	0	1
CNV043	chr12	173786	133777902	Gain	somatic	133604	1368	STAT6	1	0	0	1
CNV043	chr12	173786	133777902	Gain	somatic	133604	1368	STK38L	0	0	0	0
CNV043	chr12	173786	133777902	Gain	somatic	133604	1368	STRAP	0	0	0	0
CNV043	chr12	173786	133777902	Gain	somatic	133604	1368	STX2	0	0	0	0
CNV043	chr12	173786	133777902	Gain	somatic	133604	1368	STYK1	0	0	0	0
CNV043	chr12	173786	133777902	Gain	somatic	133604	1368	SUDS3	0	0	0	0
CNV043	chr12	173786	133777902	Gain	somatic	133604	1368	SUOX	0	1	0	1
CNV043	chr12	173786	133777902	Gain	somatic	133604	1368	SVOP	0	0	1	1
CNV043	chr12	173786	133777902	Gain	somatic	133604	1368	SYCP3	0	2	0	1
CNV043	chr12	173786	133777902	Gain	somatic	133604	1368	SYT1	0	0	1	1
CNV043	chr12	173786	133777902	Gain	somatic	133604	1368	SYT10	0	0	0	0
CNV043	chr12	173786	133777902	Gain	somatic	133604	1368	TAC3	0	1	0	1
CNV043	chr12	173786	133777902	Gain	somatic	133604	1368	TAOK3	0	0	0	0
CNV043	chr12	173786	133777902	Gain	somatic	133604	1368	TAPBPL	0	0	0	0
CNV043	chr12	173786	133777902	Gain	somatic	133604	1368	TARBP2	0	0	0	0
CNV043	chr12	173786	133777902	Gain	somatic	133604	1368	TAS2R10	0	0	0	0
CNV043	chr12	173786	133777902	Gain	somatic	133604	1368	TAS2R13	0	0	0	0
CNV043	chr12	173786	133777902	Gain	somatic	133604	1368	TAS2R14	0	0	0	0
CNV043	chr12	173786	133777902	Gain	somatic	133604	1368	TAS2R19	0	0	0	0
CNV043	chr12	173786	133777902	Gain	somatic	133604	1368	TAS2R20	0	0	0	0
CNV043	chr12	173786	133777902	Gain	somatic	133604	1368	TAS2R30	0	0	0	0
CNV043	chr12	173786	133777902	Gain	somatic	133604	1368	TAS2R31	0	0	0	0
CNV043	chr12	173786	133777902	Gain	somatic	133604	1368	TAS2R42	0	0	0	0
CNV043	chr12	173786	133777902	Gain	somatic	133604	1368	TAS2R43	0	0	0	0
CNV043	chr12	173786	133777902	Gain	somatic	133604	1368	TAS2R46	0	0	0	0
CNV043	chr12	173786	133777902	Gain	somatic	133604	1368	TAS2R50	0	0	0	0
CNV043	chr12	173786	133777902	Gain	somatic	133604	1368	TAS2R7	0	0	0	0
CNV043	chr12	173786	133777902	Gain	somatic	133604	1368	TAS2R8	0	0	0	0
CNV043	chr12	173786	133777902	Gain	somatic	133604	1368	TAS2R9	0	0	0	0
CNV043	chr12	173786	133777902	Gain	somatic	133604	1368	TBC1D15	0	0	0	0
CNV043	chr12	173786	133777902	Gain	somatic	133604	1368	TBC1D30	0	0	0	0
CNV043	chr12	173786	133777902	Gain	somatic	133604	1368	TBK1	0	1	0	1
CNV043	chr12	173786	133777902	Gain	somatic	133604	1368	TBX3	1	1	0	1
CNV043	chr12	173786	133777902	Gain	somatic	133604	1368	TBX5	0	1	0	1
CNV043	chr12	173786	133777902	Gain	somatic	133604	1368	TBX5-AS1	0	0	0	0
CNV043	chr12	173786	133777902	Gain	somatic	133604	1368	TCHP	0	0	0	0
CNV043	chr12	173786	133777902	Gain	somatic	133604	1368	TCP11L2	0	0	0	0
CNV043	chr12	173786	133777902	Gain	somatic	133604	1368	TCTN1	0	0	0	0
CNV043	chr12	173786	133777902	Gain	somatic	133604	1368	TCTN2	0	2	0	1
CNV043	chr12	173786	133777902	Gain	somatic	133604	1368	TDG	0	0	0	0
CNV043	chr12	173786	133777902	Gain	somatic	133604	1368	TEAD4	0	0	0	0
CNV043	chr12	173786	133777902	Gain	somatic	133604	1368	TESC	0	0	0	0
CNV043	chr12	173786	133777902	Gain	somatic	133604	1368	TESC-AS1	0	0	0	0
CNV043	chr12	173786	133777902	Gain	somatic	133604	1368	TESPA1	0	0	0	0
CNV043	chr12	173786	133777902	Gain	somatic	133604	1368	TEX49	0	0	0	0
CNV043	chr12	173786	133777902	Gain	somatic	133604	1368	TFCP2	0	0	0	0
CNV043	chr12	173786	133777902	Gain	somatic	133604	1368	THAP2	0	0	0	0
CNV043	chr12	173786	133777902	Gain	somatic	133604	1368	THCAT155	0	0	0	0
CNV043	chr12	173786	133777902	Gain	somatic	133604	1368	THRIL	0	0	0	0
CNV043	chr12	173786	133777902	Gain	somatic	133604	1368	TIGAR	0	0	0	0
CNV043	chr12	173786	133777902	Gain	somatic	133604	1368	TIMELESS	0	0	0	0
CNV043	chr12	173786	133777902	Gain	somatic	133604	1368	TM7SF3	0	0	0	0
CNV043	chr12	173786	133777902	Gain	somatic	133604	1368	TMBIM4	0	0	0	0
CNV043	chr12	173786	133777902	Gain	somatic	133604	1368	TMBIM6	0	0	0	0
CNV043	chr12	173786	133777902	Gain	somatic	133604	1368	TMCC3	0	0	0	0
CNV043	chr12	173786	133777902	Gain	somatic	133604	1368	TMED2	0	0	0	0
CNV043	chr12	173786	133777902	Gain	somatic	133604	1368	TMEM106C	0	0	0	0
CNV043	chr12	173786	133777902	Gain	somatic	133604	1368	TMEM116	0	0	0	0
CNV043	chr12	173786	133777902	Gain	somatic	133604	1368	TMEM117	0	0	0	0
CNV043	chr12	173786	133777902	Gain	somatic	133604	1368	TMEM119	0	0	0	0
CNV043	chr12	173786	133777902	Gain	somatic	133604	1368	TMEM120B	0	0	0	0
CNV043	chr12	173786	133777902	Gain	somatic	133604	1368	TMEM132B	0	0	1	1
CNV043	chr12	173786	133777902	Gain	somatic	133604	1368	TMEM132C	0	0	0	0
CNV043	chr12	173786	133777902	Gain	somatic	133604	1368	TMEM132D	0	0	1	1
CNV043	chr12	173786	133777902	Gain	somatic	133604	1368	TMEM132D-AS1	0	0	0	0
CNV043	chr12	173786	133777902	Gain	somatic	133604	1368	TMEM132D-AS2	0	0	0	0
CNV043	chr12	173786	133777902	Gain	somatic	133604	1368	TMEM19	0	0	0	0
CNV043	chr12	173786	133777902	Gain	somatic	133604	1368	TMEM198B	0	0	0	0
CNV043	chr12	173786	133777902	Gain	somatic	133604	1368	TMEM233	0	0	1	1
CNV043	chr12	173786	133777902	Gain	somatic	133604	1368	TMEM263	0	0	0	0
CNV043	chr12	173786	133777902	Gain	somatic	133604	1368	TMEM5	0	1	0	1
CNV043	chr12	173786	133777902	Gain	somatic	133604	1368	TMEM52B	0	0	0	0
CNV043	chr12	173786	133777902	Gain	somatic	133604	1368	TMEM5-AS1	0	0	0	0
CNV043	chr12	173786	133777902	Gain	somatic	133604	1368	TMPO	0	0	0	0
CNV043	chr12	173786	133777902	Gain	somatic	133604	1368	TMPO-AS1	0	0	0	0
CNV043	chr12	173786	133777902	Gain	somatic	133604	1368	TMPRSS12	0	0	0	0
CNV043	chr12	173786	133777902	Gain	somatic	133604	1368	TMTC1	0	0	0	0
CNV043	chr12	173786	133777902	Gain	somatic	133604	1368	TMTC2	0	0	0	0
CNV043	chr12	173786	133777902	Gain	somatic	133604	1368	TMTC3	0	1	0	1
CNV043	chr12	173786	133777902	Gain	somatic	133604	1368	TNFRSF1A	0	2	0	1
CNV043	chr12	173786	133777902	Gain	somatic	133604	1368	TNS2	0	0	0	0
CNV043	chr12	173786	133777902	Gain	somatic	133604	1368	TPCN1	0	0	0	0
CNV043	chr12	173786	133777902	Gain	somatic	133604	1368	TPH2	0	2	1	1
CNV043	chr12	173786	133777902	Gain	somatic	133604	1368	TPI1	0	1	0	1
CNV043	chr12	173786	133777902	Gain	somatic	133604	1368	TRAFD1	0	0	0	0
CNV043	chr12	173786	133777902	Gain	somatic	133604	1368	TRHDE	0	0	0	0
CNV043	chr12	173786	133777902	Gain	somatic	133604	1368	TRHDE-AS1	0	0	0	0
CNV043	chr12	173786	133777902	Gain	somatic	133604	1368	TRIAP1	0	0	0	0
CNV043	chr12	173786	133777902	Gain	somatic	133604	1368	TROAP	0	0	0	0
CNV043	chr12	173786	133777902	Gain	somatic	133604	1368	TRPV4	0	11	0	1
CNV043	chr12	173786	133777902	Gain	somatic	133604	1368	TSFM	0	1	0	1
CNV043	chr12	173786	133777902	Gain	somatic	133604	1368	TSPAN11	0	0	0	0
CNV043	chr12	173786	133777902	Gain	somatic	133604	1368	TSPAN19	0	0	0	0
CNV043	chr12	173786	133777902	Gain	somatic	133604	1368	TSPAN31	0	0	0	0
CNV043	chr12	173786	133777902	Gain	somatic	133604	1368	TSPAN8	0	0	0	0
CNV043	chr12	173786	133777902	Gain	somatic	133604	1368	TSPAN9	0	0	0	0
CNV043	chr12	173786	133777902	Gain	somatic	133604	1368	TTC41P	0	0	0	0
CNV043	chr12	173786	133777902	Gain	somatic	133604	1368	TUBA1A	0	1	0	1
CNV043	chr12	173786	133777902	Gain	somatic	133604	1368	TUBA1B	0	0	0	0
CNV043	chr12	173786	133777902	Gain	somatic	133604	1368	TUBA1C	0	0	0	0
CNV043	chr12	173786	133777902	Gain	somatic	133604	1368	TULP3	0	0	0	0
CNV043	chr12	173786	133777902	Gain	somatic	133604	1368	TWF1	0	0	0	0
CNV043	chr12	173786	133777902	Gain	somatic	133604	1368	TXNRD1	0	0	0	0
CNV043	chr12	173786	133777902	Gain	somatic	133604	1368	UBC	0	0	0	0
CNV043	chr12	173786	133777902	Gain	somatic	133604	1368	UBE2N	0	0	0	0
CNV043	chr12	173786	133777902	Gain	somatic	133604	1368	UBE3B	0	1	0	1
CNV043	chr12	173786	133777902	Gain	somatic	133604	1368	UHRF1BP1L	0	0	0	0
CNV043	chr12	173786	133777902	Gain	somatic	133604	1368	ULK1	0	0	0	0
CNV043	chr12	173786	133777902	Gain	somatic	133604	1368	UNC119B	0	0	0	0
CNV043	chr12	173786	133777902	Gain	somatic	133604	1368	UNG	0	1	0	1
CNV043	chr12	173786	133777902	Gain	somatic	133604	1368	USP15	0	0	0	0
CNV043	chr12	173786	133777902	Gain	somatic	133604	1368	USP30	0	0	0	0
CNV043	chr12	173786	133777902	Gain	somatic	133604	1368	USP30-AS1	0	0	0	0
CNV043	chr12	173786	133777902	Gain	somatic	133604	1368	USP44	0	0	0	0
CNV043	chr12	173786	133777902	Gain	somatic	133604	1368	USP5	0	0	0	0
CNV043	chr12	173786	133777902	Gain	somatic	133604	1368	UTP20	0	0	0	0
CNV043	chr12	173786	133777902	Gain	somatic	133604	1368	VAMP1	0	1	0	1
CNV043	chr12	173786	133777902	Gain	somatic	133604	1368	VDR	0	1	0	1
CNV043	chr12	173786	133777902	Gain	somatic	133604	1368	VEZT	0	0	0	0
CNV043	chr12	173786	133777902	Gain	somatic	133604	1368	VPS29	0	0	0	0
CNV043	chr12	173786	133777902	Gain	somatic	133604	1368	VPS33A	0	1	0	1
CNV043	chr12	173786	133777902	Gain	somatic	133604	1368	VPS37B	0	0	0	0
CNV043	chr12	173786	133777902	Gain	somatic	133604	1368	VSIG10	0	0	0	0
CNV043	chr12	173786	133777902	Gain	somatic	133604	1368	VWF	0	3	0	1
CNV043	chr12	173786	133777902	Gain	somatic	133604	1368	WASHC3	0	0	0	0
CNV043	chr12	173786	133777902	Gain	somatic	133604	1368	WASHC4	0	1	0	1
CNV043	chr12	173786	133777902	Gain	somatic	133604	1368	WBP11	0	0	0	0
CNV043	chr12	173786	133777902	Gain	somatic	133604	1368	WDR66	0	0	0	0
CNV043	chr12	173786	133777902	Gain	somatic	133604	1368	WIF1	1	0	0	1
CNV043	chr12	173786	133777902	Gain	somatic	133604	1368	WNK1	0	2	0	1
CNV043	chr12	173786	133777902	Gain	somatic	133604	1368	WNT1	0	2	0	1
CNV043	chr12	173786	133777902	Gain	somatic	133604	1368	WNT10B	0	2	1	1
CNV043	chr12	173786	133777902	Gain	somatic	133604	1368	WNT5B	0	0	0	0
CNV043	chr12	173786	133777902	Gain	somatic	133604	1368	WSB2	0	0	0	0
CNV043	chr12	173786	133777902	Gain	somatic	133604	1368	WSCD2	0	0	0	0
CNV043	chr12	173786	133777902	Gain	somatic	133604	1368	XLOC_009911	0	0	0	0
CNV043	chr12	173786	133777902	Gain	somatic	133604	1368	XPOT	0	0	0	0
CNV043	chr12	173786	133777902	Gain	somatic	133604	1368	YAF2	0	0	0	0
CNV043	chr12	173786	133777902	Gain	somatic	133604	1368	YARS2	0	1	0	1
CNV043	chr12	173786	133777902	Gain	somatic	133604	1368	YBX3	0	0	0	0
CNV043	chr12	173786	133777902	Gain	somatic	133604	1368	YEATS4	0	0	0	0
CNV043	chr12	173786	133777902	Gain	somatic	133604	1368	ZBTB39	0	0	0	0
CNV043	chr12	173786	133777902	Gain	somatic	133604	1368	ZC3H10	0	0	0	0
CNV043	chr12	173786	133777902	Gain	somatic	133604	1368	ZCCHC8	1	0	0	1
CNV043	chr12	173786	133777902	Gain	somatic	133604	1368	ZCRB1	0	0	0	0
CNV043	chr12	173786	133777902	Gain	somatic	133604	1368	ZDHHC17	0	0	0	0
CNV043	chr12	173786	133777902	Gain	somatic	133604	1368	ZFC3H1	0	0	0	0
CNV043	chr12	173786	133777902	Gain	somatic	133604	1368	ZNF10	0	0	0	0
CNV043	chr12	173786	133777902	Gain	somatic	133604	1368	ZNF140	0	0	0	0
CNV043	chr12	173786	133777902	Gain	somatic	133604	1368	ZNF26	0	0	0	0
CNV043	chr12	173786	133777902	Gain	somatic	133604	1368	ZNF268	0	0	0	0
CNV043	chr12	173786	133777902	Gain	somatic	133604	1368	ZNF384	1	0	0	1
CNV043	chr12	173786	133777902	Gain	somatic	133604	1368	ZNF385A	0	0	0	0
CNV043	chr12	173786	133777902	Gain	somatic	133604	1368	ZNF605	0	0	0	0
CNV043	chr12	173786	133777902	Gain	somatic	133604	1368	ZNF641	0	0	0	0
CNV043	chr12	173786	133777902	Gain	somatic	133604	1368	ZNF664	0	0	0	0
CNV043	chr12	173786	133777902	Gain	somatic	133604	1368	ZNF664-RFLNA	0	0	0	0
CNV043	chr12	173786	133777902	Gain	somatic	133604	1368	ZNF705A	0	0	0	0
CNV043	chr12	173786	133777902	Gain	somatic	133604	1368	ZNF740	0	0	0	0
CNV043	chr12	173786	133777902	Gain	somatic	133604	1368	ZNF84	0	0	0	0
CNV043	chr12	173786	133777902	Gain	somatic	133604	1368	ZNF891	0	0	0	0
CNV044	chr7	110450647	110599907	Loss	somatic	149.26	1	IMMP2L	0	0	0	0
CNV045	chr7	27160663	27268513	Gain	somatic	107.85	16	HOTTIP	0	0	0	0
CNV045	chr7	27160663	27268513	Gain	somatic	107.85	16	HOXA10	0	0	0	0
CNV045	chr7	27160663	27268513	Gain	somatic	107.85	16	HOXA10-AS	0	0	0	0
CNV045	chr7	27160663	27268513	Gain	somatic	107.85	16	HOXA10-HOXA9	0	0	0	0
CNV045	chr7	27160663	27268513	Gain	somatic	107.85	16	HOXA11	1	1	0	1
CNV045	chr7	27160663	27268513	Gain	somatic	107.85	16	HOXA11-AS	0	0	0	0
CNV045	chr7	27160663	27268513	Gain	somatic	107.85	16	HOXA13	1	2	0	1
CNV045	chr7	27160663	27268513	Gain	somatic	107.85	16	HOXA3	0	0	0	0
CNV045	chr7	27160663	27268513	Gain	somatic	107.85	16	HOXA4	0	0	0	0
CNV045	chr7	27160663	27268513	Gain	somatic	107.85	16	HOXA5	0	0	0	0
CNV045	chr7	27160663	27268513	Gain	somatic	107.85	16	HOXA6	0	0	0	0
CNV045	chr7	27160663	27268513	Gain	somatic	107.85	16	HOXA7	0	0	0	0
CNV045	chr7	27160663	27268513	Gain	somatic	107.85	16	HOXA9	1	0	0	1
CNV045	chr7	27160663	27268513	Gain	somatic	107.85	16	HOXA-AS2	0	0	0	0
CNV045	chr7	27160663	27268513	Gain	somatic	107.85	16	HOXA-AS3	0	0	0	0
CNV045	chr7	27160663	27268513	Gain	somatic	107.85	16	MIR196B	0	0	0	0
CNV046	chrY	2650140	28799937	Loss	culture_artefact	26149.8	114	AMELY	0	0	0	0
CNV046	chrY	2650140	28799937	Loss	culture_artefact	26149.8	114	BCORP1	0	0	0	0
CNV046	chrY	2650140	28799937	Loss	culture_artefact	26149.8	114	BPY2	0	0	0	0
CNV046	chrY	2650140	28799937	Loss	culture_artefact	26149.8	114	BPY2B	0	0	0	0
CNV046	chrY	2650140	28799937	Loss	culture_artefact	26149.8	114	BPY2C	0	0	0	0
CNV046	chrY	2650140	28799937	Loss	culture_artefact	26149.8	114	CD24	0	0	0	0
CNV046	chrY	2650140	28799937	Loss	culture_artefact	26149.8	114	CDY1	0	0	0	0
CNV046	chrY	2650140	28799937	Loss	culture_artefact	26149.8	114	CDY1B	0	0	0	0
CNV046	chrY	2650140	28799937	Loss	culture_artefact	26149.8	114	CDY2A	0	0	0	0
CNV046	chrY	2650140	28799937	Loss	culture_artefact	26149.8	114	CDY2B	0	0	0	0
CNV046	chrY	2650140	28799937	Loss	culture_artefact	26149.8	114	CSPG4P1Y	0	0	0	0
CNV046	chrY	2650140	28799937	Loss	culture_artefact	26149.8	114	DAZ1	0	0	0	0
CNV046	chrY	2650140	28799937	Loss	culture_artefact	26149.8	114	DAZ2	0	0	0	0
CNV046	chrY	2650140	28799937	Loss	culture_artefact	26149.8	114	DAZ3	0	0	0	0
CNV046	chrY	2650140	28799937	Loss	culture_artefact	26149.8	114	DAZ4	0	0	0	0
CNV046	chrY	2650140	28799937	Loss	culture_artefact	26149.8	114	DDX3Y	0	0	0	0
CNV046	chrY	2650140	28799937	Loss	culture_artefact	26149.8	114	EIF1AY	0	0	0	0
CNV046	chrY	2650140	28799937	Loss	culture_artefact	26149.8	114	FAM197Y2	0	0	0	0
CNV046	chrY	2650140	28799937	Loss	culture_artefact	26149.8	114	FAM197Y3	0	0	0	0
CNV046	chrY	2650140	28799937	Loss	culture_artefact	26149.8	114	FAM197Y4	0	0	0	0
CNV046	chrY	2650140	28799937	Loss	culture_artefact	26149.8	114	FAM197Y5	0	0	0	0
CNV046	chrY	2650140	28799937	Loss	culture_artefact	26149.8	114	FAM197Y6	0	0	0	0
CNV046	chrY	2650140	28799937	Loss	culture_artefact	26149.8	114	FAM197Y7	0	0	0	0
CNV046	chrY	2650140	28799937	Loss	culture_artefact	26149.8	114	FAM197Y8	0	0	0	0
CNV046	chrY	2650140	28799937	Loss	culture_artefact	26149.8	114	FAM197Y9	0	0	0	0
CNV046	chrY	2650140	28799937	Loss	culture_artefact	26149.8	114	FAM224A	0	0	0	0
CNV046	chrY	2650140	28799937	Loss	culture_artefact	26149.8	114	FAM224B	0	0	0	0
CNV046	chrY	2650140	28799937	Loss	culture_artefact	26149.8	114	FAM41AY1	0	0	0	0
CNV046	chrY	2650140	28799937	Loss	culture_artefact	26149.8	114	FAM41AY2	0	0	0	0
CNV046	chrY	2650140	28799937	Loss	culture_artefact	26149.8	114	GOLGA2P2Y	0	0	0	0
CNV046	chrY	2650140	28799937	Loss	culture_artefact	26149.8	114	GOLGA2P3Y	0	0	0	0
CNV046	chrY	2650140	28799937	Loss	culture_artefact	26149.8	114	GYG2P1	0	0	0	0
CNV046	chrY	2650140	28799937	Loss	culture_artefact	26149.8	114	HSFY1	0	0	0	0
CNV046	chrY	2650140	28799937	Loss	culture_artefact	26149.8	114	HSFY2	0	0	0	0
CNV046	chrY	2650140	28799937	Loss	culture_artefact	26149.8	114	KDM5D	0	0	0	0
CNV046	chrY	2650140	28799937	Loss	culture_artefact	26149.8	114	LINC00278	0	0	0	0
CNV046	chrY	2650140	28799937	Loss	culture_artefact	26149.8	114	LINC00279	0	0	0	0
CNV046	chrY	2650140	28799937	Loss	culture_artefact	26149.8	114	LINC00280	0	0	0	0
CNV046	chrY	2650140	28799937	Loss	culture_artefact	26149.8	114	LOC100652931	0	0	0	0
CNV046	chrY	2650140	28799937	Loss	culture_artefact	26149.8	114	LOC101929148	0	0	0	0
CNV046	chrY	2650140	28799937	Loss	culture_artefact	26149.8	114	NLGN4Y	0	0	0	0
CNV046	chrY	2650140	28799937	Loss	culture_artefact	26149.8	114	NLGN4Y-AS1	0	0	0	0
CNV046	chrY	2650140	28799937	Loss	culture_artefact	26149.8	114	PCDH11Y	0	0	1	1
CNV046	chrY	2650140	28799937	Loss	culture_artefact	26149.8	114	PRKY	0	0	0	0
CNV046	chrY	2650140	28799937	Loss	culture_artefact	26149.8	114	PRORY	0	0	0	0
CNV046	chrY	2650140	28799937	Loss	culture_artefact	26149.8	114	PRY	0	0	0	0
CNV046	chrY	2650140	28799937	Loss	culture_artefact	26149.8	114	PRY2	0	0	0	0
CNV046	chrY	2650140	28799937	Loss	culture_artefact	26149.8	114	RBMY1A1	0	0	0	0
CNV046	chrY	2650140	28799937	Loss	culture_artefact	26149.8	114	RBMY1A3P	0	0	0	0
CNV046	chrY	2650140	28799937	Loss	culture_artefact	26149.8	114	RBMY1B	0	0	0	0
CNV046	chrY	2650140	28799937	Loss	culture_artefact	26149.8	114	RBMY1D	0	0	0	0
CNV046	chrY	2650140	28799937	Loss	culture_artefact	26149.8	114	RBMY1E	0	0	0	0
CNV046	chrY	2650140	28799937	Loss	culture_artefact	26149.8	114	RBMY1F	0	0	0	0
CNV046	chrY	2650140	28799937	Loss	culture_artefact	26149.8	114	RBMY1J	0	0	0	0
CNV046	chrY	2650140	28799937	Loss	culture_artefact	26149.8	114	RBMY2EP	0	0	0	0
CNV046	chrY	2650140	28799937	Loss	culture_artefact	26149.8	114	RBMY2FP	0	0	0	0
CNV046	chrY	2650140	28799937	Loss	culture_artefact	26149.8	114	RBMY3AP	0	0	0	0
CNV046	chrY	2650140	28799937	Loss	culture_artefact	26149.8	114	RPS4Y1	0	0	0	0
CNV046	chrY	2650140	28799937	Loss	culture_artefact	26149.8	114	RPS4Y2	0	0	0	0
CNV046	chrY	2650140	28799937	Loss	culture_artefact	26149.8	114	SRY	0	2	0	1
CNV046	chrY	2650140	28799937	Loss	culture_artefact	26149.8	114	TBL1Y	0	0	0	0
CNV046	chrY	2650140	28799937	Loss	culture_artefact	26149.8	114	TGIF2LY	0	0	0	0
CNV046	chrY	2650140	28799937	Loss	culture_artefact	26149.8	114	TMSB4Y	0	0	0	0
CNV046	chrY	2650140	28799937	Loss	culture_artefact	26149.8	114	TSPY1	0	0	0	0
CNV046	chrY	2650140	28799937	Loss	culture_artefact	26149.8	114	TSPY10	0	0	0	0
CNV046	chrY	2650140	28799937	Loss	culture_artefact	26149.8	114	TSPY2	0	0	0	0
CNV046	chrY	2650140	28799937	Loss	culture_artefact	26149.8	114	TSPY3	0	0	0	0
CNV046	chrY	2650140	28799937	Loss	culture_artefact	26149.8	114	TSPY4	0	0	0	0
CNV046	chrY	2650140	28799937	Loss	culture_artefact	26149.8	114	TSPY8	0	0	0	0
CNV046	chrY	2650140	28799937	Loss	culture_artefact	26149.8	114	TTTY1	0	0	0	0
CNV046	chrY	2650140	28799937	Loss	culture_artefact	26149.8	114	TTTY10	0	0	0	0
CNV046	chrY	2650140	28799937	Loss	culture_artefact	26149.8	114	TTTY11	0	0	0	0
CNV046	chrY	2650140	28799937	Loss	culture_artefact	26149.8	114	TTTY12	0	0	0	0
CNV046	chrY	2650140	28799937	Loss	culture_artefact	26149.8	114	TTTY13	0	0	0	0
CNV046	chrY	2650140	28799937	Loss	culture_artefact	26149.8	114	TTTY14	0	0	0	0
CNV046	chrY	2650140	28799937	Loss	culture_artefact	26149.8	114	TTTY15	0	0	0	0
CNV046	chrY	2650140	28799937	Loss	culture_artefact	26149.8	114	TTTY16	0	0	0	0
CNV046	chrY	2650140	28799937	Loss	culture_artefact	26149.8	114	TTTY17A	0	0	0	0
CNV046	chrY	2650140	28799937	Loss	culture_artefact	26149.8	114	TTTY17B	0	0	0	0
CNV046	chrY	2650140	28799937	Loss	culture_artefact	26149.8	114	TTTY17C	0	0	0	0
CNV046	chrY	2650140	28799937	Loss	culture_artefact	26149.8	114	TTTY18	0	0	0	0
CNV046	chrY	2650140	28799937	Loss	culture_artefact	26149.8	114	TTTY19	0	0	0	0
CNV046	chrY	2650140	28799937	Loss	culture_artefact	26149.8	114	TTTY1B	0	0	0	0
CNV046	chrY	2650140	28799937	Loss	culture_artefact	26149.8	114	TTTY2	0	0	0	0
CNV046	chrY	2650140	28799937	Loss	culture_artefact	26149.8	114	TTTY20	0	0	0	0
CNV046	chrY	2650140	28799937	Loss	culture_artefact	26149.8	114	TTTY21	0	0	0	0
CNV046	chrY	2650140	28799937	Loss	culture_artefact	26149.8	114	TTTY21B	0	0	0	0
CNV046	chrY	2650140	28799937	Loss	culture_artefact	26149.8	114	TTTY22	0	0	0	0
CNV046	chrY	2650140	28799937	Loss	culture_artefact	26149.8	114	TTTY23	0	0	0	0
CNV046	chrY	2650140	28799937	Loss	culture_artefact	26149.8	114	TTTY23B	0	0	0	0
CNV046	chrY	2650140	28799937	Loss	culture_artefact	26149.8	114	TTTY2B	0	0	0	0
CNV046	chrY	2650140	28799937	Loss	culture_artefact	26149.8	114	TTTY3	0	0	0	0
CNV046	chrY	2650140	28799937	Loss	culture_artefact	26149.8	114	TTTY3B	0	0	0	0
CNV046	chrY	2650140	28799937	Loss	culture_artefact	26149.8	114	TTTY4	0	0	0	0
CNV046	chrY	2650140	28799937	Loss	culture_artefact	26149.8	114	TTTY4B	0	0	0	0
CNV046	chrY	2650140	28799937	Loss	culture_artefact	26149.8	114	TTTY4C	0	0	0	0
CNV046	chrY	2650140	28799937	Loss	culture_artefact	26149.8	114	TTTY5	0	0	0	0
CNV046	chrY	2650140	28799937	Loss	culture_artefact	26149.8	114	TTTY6	0	0	0	0
CNV046	chrY	2650140	28799937	Loss	culture_artefact	26149.8	114	TTTY6B	0	0	0	0
CNV046	chrY	2650140	28799937	Loss	culture_artefact	26149.8	114	TTTY7	0	0	0	0
CNV046	chrY	2650140	28799937	Loss	culture_artefact	26149.8	114	TTTY7B	0	0	0	0
CNV046	chrY	2650140	28799937	Loss	culture_artefact	26149.8	114	TTTY8	0	0	0	0
CNV046	chrY	2650140	28799937	Loss	culture_artefact	26149.8	114	TTTY8B	0	0	0	0
CNV046	chrY	2650140	28799937	Loss	culture_artefact	26149.8	114	TTTY9A	0	0	0	0
CNV046	chrY	2650140	28799937	Loss	culture_artefact	26149.8	114	TTTY9B	0	0	0	0
CNV046	chrY	2650140	28799937	Loss	culture_artefact	26149.8	114	TXLNGY	0	0	0	0
CNV046	chrY	2650140	28799937	Loss	culture_artefact	26149.8	114	USP9Y	0	1	0	1
CNV046	chrY	2650140	28799937	Loss	culture_artefact	26149.8	114	UTY	0	0	0	0
CNV046	chrY	2650140	28799937	Loss	culture_artefact	26149.8	114	VCY	0	0	0	0
CNV046	chrY	2650140	28799937	Loss	culture_artefact	26149.8	114	VCY1B	0	0	0	0
CNV046	chrY	2650140	28799937	Loss	culture_artefact	26149.8	114	XKRY	0	0	0	0
CNV046	chrY	2650140	28799937	Loss	culture_artefact	26149.8	114	XKRY2	0	0	0	0
CNV046	chrY	2650140	28799937	Loss	culture_artefact	26149.8	114	ZFY	0	0	0	0
CNV046	chrY	2650140	28799937	Loss	culture_artefact	26149.8	114	ZFY-AS1	0	0	0	0
CNV047	chrX	168546	2717538	Loss	culture_artefact	2548.99	24	AKAP17A	0	0	0	0
CNV047	chrX	168546	2717538	Loss	culture_artefact	2548.99	24	ASMT	0	0	0	0
CNV047	chrX	168546	2717538	Loss	culture_artefact	2548.99	24	ASMTL	0	0	0	0
CNV047	chrX	168546	2717538	Loss	culture_artefact	2548.99	24	ASMTL-AS1	0	0	0	0
CNV047	chrX	168546	2717538	Loss	culture_artefact	2548.99	24	CD99	0	0	0	0
CNV047	chrX	168546	2717538	Loss	culture_artefact	2548.99	24	CD99P1	0	0	0	0
CNV047	chrX	168546	2717538	Loss	culture_artefact	2548.99	24	CRLF2	1	0	0	1
CNV047	chrX	168546	2717538	Loss	culture_artefact	2548.99	24	CSF2RA	0	1	0	1
CNV047	chrX	168546	2717538	Loss	culture_artefact	2548.99	24	DHRSX	0	0	0	0
CNV047	chrX	168546	2717538	Loss	culture_artefact	2548.99	24	GTPBP6	0	0	0	0
CNV047	chrX	168546	2717538	Loss	culture_artefact	2548.99	24	IL3RA	0	0	0	0
CNV047	chrX	168546	2717538	Loss	culture_artefact	2548.99	24	LINC00102	0	0	0	0
CNV047	chrX	168546	2717538	Loss	culture_artefact	2548.99	24	LINC00106	0	0	0	0
CNV047	chrX	168546	2717538	Loss	culture_artefact	2548.99	24	LINC00685	0	0	0	0
CNV047	chrX	168546	2717538	Loss	culture_artefact	2548.99	24	MIR3690	0	0	0	0
CNV047	chrX	168546	2717538	Loss	culture_artefact	2548.99	24	MIR6089	0	0	0	0
CNV047	chrX	168546	2717538	Loss	culture_artefact	2548.99	24	P2RY8	1	0	0	1
CNV047	chrX	168546	2717538	Loss	culture_artefact	2548.99	24	PLCXD1	0	0	0	0
CNV047	chrX	168546	2717538	Loss	culture_artefact	2548.99	24	PPP2R3B	0	0	0	0
CNV047	chrX	168546	2717538	Loss	culture_artefact	2548.99	24	SHOX	0	3	0	1
CNV047	chrX	168546	2717538	Loss	culture_artefact	2548.99	24	SLC25A6	0	0	0	0
CNV047	chrX	168546	2717538	Loss	culture_artefact	2548.99	24	XG	0	1	0	1
CNV047	chrX	168546	2717538	Loss	culture_artefact	2548.99	24	XGY2	0	0	0	0
CNV047	chrX	168546	2717538	Loss	culture_artefact	2548.99	24	ZBED1	0	0	0	0
CNV048	chrX	154930045	155233731	Loss	culture_artefact	303.686	3	IL9R	0	0	0	0
CNV048	chrX	154930045	155233731	Loss	culture_artefact	303.686	3	SPRY3	0	0	0	0
CNV048	chrX	154930045	155233731	Loss	culture_artefact	303.686	3	VAMP7	0	0	0	0
CNV049	chr5	10305770	12113014	Gain	somatic	1807.24	10	ANKRD33B	0	0	0	0
CNV049	chr5	10305770	12113014	Gain	somatic	1807.24	10	CMBL	0	0	0	0
CNV049	chr5	10305770	12113014	Gain	somatic	1807.24	10	CTNND2	1	0	1	1
CNV049	chr5	10305770	12113014	Gain	somatic	1807.24	10	DAP	0	0	0	0
CNV049	chr5	10305770	12113014	Gain	somatic	1807.24	10	LINC02212	0	0	0	0
CNV049	chr5	10305770	12113014	Gain	somatic	1807.24	10	LINC02213	0	0	0	0
CNV049	chr5	10305770	12113014	Gain	somatic	1807.24	10	MARCH6	0	0	0	0
CNV049	chr5	10305770	12113014	Gain	somatic	1807.24	10	MIR6131	0	0	0	0
CNV049	chr5	10305770	12113014	Gain	somatic	1807.24	10	ROPN1L	0	0	0	0
CNV049	chr5	10305770	12113014	Gain	somatic	1807.24	10	ROPN1L-AS1	0	0	0	0
CNV050	chr12	64278223	64476613	Loss	somatic	198.39	1	SRGAP1	0	1	0	1
CNV051	chr12	173786	133777902	Gain	somatic	133604	1368	A2M	0	0	0	0
CNV051	chr12	173786	133777902	Gain	somatic	133604	1368	A2M-AS1	0	0	0	0
CNV051	chr12	173786	133777902	Gain	somatic	133604	1368	A2ML1	0	0	0	0
CNV051	chr12	173786	133777902	Gain	somatic	133604	1368	A2MP1	0	0	0	0
CNV051	chr12	173786	133777902	Gain	somatic	133604	1368	AAAS	0	1	0	1
CNV051	chr12	173786	133777902	Gain	somatic	133604	1368	AACS	0	0	0	0
CNV051	chr12	173786	133777902	Gain	somatic	133604	1368	ABCB9	0	0	0	0
CNV051	chr12	173786	133777902	Gain	somatic	133604	1368	ABCC9	0	3	0	1
CNV051	chr12	173786	133777902	Gain	somatic	133604	1368	ABCD2	0	0	0	0
CNV051	chr12	173786	133777902	Gain	somatic	133604	1368	ACACB	0	0	0	0
CNV051	chr12	173786	133777902	Gain	somatic	133604	1368	ACAD10	0	0	0	0
CNV051	chr12	173786	133777902	Gain	somatic	133604	1368	ACADS	0	1	0	1
CNV051	chr12	173786	133777902	Gain	somatic	133604	1368	ACRBP	0	0	0	0
CNV051	chr12	173786	133777902	Gain	somatic	133604	1368	ACSM4	0	0	0	0
CNV051	chr12	173786	133777902	Gain	somatic	133604	1368	ACSS3	0	0	0	0
CNV051	chr12	173786	133777902	Gain	somatic	133604	1368	ACTR6	0	0	0	0
CNV051	chr12	173786	133777902	Gain	somatic	133604	1368	ACVR1B	0	1	0	1
CNV051	chr12	173786	133777902	Gain	somatic	133604	1368	ACVRL1	0	1	0	1
CNV051	chr12	173786	133777902	Gain	somatic	133604	1368	ADAM1A	0	0	0	0
CNV051	chr12	173786	133777902	Gain	somatic	133604	1368	ADAMTS20	0	0	0	0
CNV051	chr12	173786	133777902	Gain	somatic	133604	1368	ADCY6	0	1	0	1
CNV051	chr12	173786	133777902	Gain	somatic	133604	1368	ADGRD1	0	0	0	0
CNV051	chr12	173786	133777902	Gain	somatic	133604	1368	ADGRD1-AS1	0	0	0	0
CNV051	chr12	173786	133777902	Gain	somatic	133604	1368	ADIPOR2	0	0	0	0
CNV051	chr12	173786	133777902	Gain	somatic	133604	1368	AEBP2	0	0	0	0
CNV051	chr12	173786	133777902	Gain	somatic	133604	1368	AGAP2	0	0	1	1
CNV051	chr12	173786	133777902	Gain	somatic	133604	1368	AGAP2-AS1	0	0	0	0
CNV051	chr12	173786	133777902	Gain	somatic	133604	1368	AICDA	0	1	0	1
CNV051	chr12	173786	133777902	Gain	somatic	133604	1368	AKAP3	0	0	0	0
CNV051	chr12	173786	133777902	Gain	somatic	133604	1368	ALDH1L2	0	0	0	0
CNV051	chr12	173786	133777902	Gain	somatic	133604	1368	ALDH2	1	4	0	1
CNV051	chr12	173786	133777902	Gain	somatic	133604	1368	ALG10	0	1	0	1
CNV051	chr12	173786	133777902	Gain	somatic	133604	1368	ALG10B	0	0	0	0
CNV051	chr12	173786	133777902	Gain	somatic	133604	1368	ALKBH2	0	0	0	0
CNV051	chr12	173786	133777902	Gain	somatic	133604	1368	ALX1	0	1	0	1
CNV051	chr12	173786	133777902	Gain	somatic	133604	1368	AMDHD1	0	0	0	0
CNV051	chr12	173786	133777902	Gain	somatic	133604	1368	AMHR2	0	1	0	1
CNV051	chr12	173786	133777902	Gain	somatic	133604	1368	AMIGO2	0	0	0	0
CNV051	chr12	173786	133777902	Gain	somatic	133604	1368	AMN1	0	0	0	0
CNV051	chr12	173786	133777902	Gain	somatic	133604	1368	ANAPC5	0	0	0	0
CNV051	chr12	173786	133777902	Gain	somatic	133604	1368	ANAPC7	0	0	0	0
CNV051	chr12	173786	133777902	Gain	somatic	133604	1368	ANKLE2	0	1	0	1
CNV051	chr12	173786	133777902	Gain	somatic	133604	1368	ANKRD13A	0	0	0	0
CNV051	chr12	173786	133777902	Gain	somatic	133604	1368	ANKRD33	0	0	0	0
CNV051	chr12	173786	133777902	Gain	somatic	133604	1368	ANKRD52	0	0	0	0
CNV051	chr12	173786	133777902	Gain	somatic	133604	1368	ANKS1B	0	0	1	1
CNV051	chr12	173786	133777902	Gain	somatic	133604	1368	ANO2	0	0	0	0
CNV051	chr12	173786	133777902	Gain	somatic	133604	1368	ANO4	0	0	1	1
CNV051	chr12	173786	133777902	Gain	somatic	133604	1368	ANO6	0	1	0	1
CNV051	chr12	173786	133777902	Gain	somatic	133604	1368	ANP32D	0	0	0	0
CNV051	chr12	173786	133777902	Gain	somatic	133604	1368	APAF1	0	0	0	0
CNV051	chr12	173786	133777902	Gain	somatic	133604	1368	APOBEC1	0	0	0	0
CNV051	chr12	173786	133777902	Gain	somatic	133604	1368	APOF	0	0	0	0
CNV051	chr12	173786	133777902	Gain	somatic	133604	1368	APOLD1	0	0	0	0
CNV051	chr12	173786	133777902	Gain	somatic	133604	1368	APPL2	0	0	0	0
CNV051	chr12	173786	133777902	Gain	somatic	133604	1368	AQP2	0	1	0	1
CNV051	chr12	173786	133777902	Gain	somatic	133604	1368	AQP5	0	1	0	1
CNV051	chr12	173786	133777902	Gain	somatic	133604	1368	AQP6	0	0	0	0
CNV051	chr12	173786	133777902	Gain	somatic	133604	1368	ARF3	0	0	0	0
CNV051	chr12	173786	133777902	Gain	somatic	133604	1368	ARHGAP9	0	0	0	0
CNV051	chr12	173786	133777902	Gain	somatic	133604	1368	ARHGDIB	0	0	0	0
CNV051	chr12	173786	133777902	Gain	somatic	133604	1368	ARHGEF25	0	0	0	0
CNV051	chr12	173786	133777902	Gain	somatic	133604	1368	ARID2	1	0	0	1
CNV051	chr12	173786	133777902	Gain	somatic	133604	1368	ARL1	0	0	0	0
CNV051	chr12	173786	133777902	Gain	somatic	133604	1368	ARL6IP4	0	0	0	0
CNV051	chr12	173786	133777902	Gain	somatic	133604	1368	ARNTL2	0	0	0	0
CNV051	chr12	173786	133777902	Gain	somatic	133604	1368	ARNTL2-AS1	0	0	0	0
CNV051	chr12	173786	133777902	Gain	somatic	133604	1368	ARPC3	0	0	0	0
CNV051	chr12	173786	133777902	Gain	somatic	133604	1368	ART4	0	1	0	1
CNV051	chr12	173786	133777902	Gain	somatic	133604	1368	ASB8	0	0	0	0
CNV051	chr12	173786	133777902	Gain	somatic	133604	1368	ASCL1	0	2	1	1
CNV051	chr12	173786	133777902	Gain	somatic	133604	1368	ASCL4	0	0	0	0
CNV051	chr12	173786	133777902	Gain	somatic	133604	1368	ASIC1	0	0	1	1
CNV051	chr12	173786	133777902	Gain	somatic	133604	1368	ATF1	1	0	0	1
CNV051	chr12	173786	133777902	Gain	somatic	133604	1368	ATF7	0	0	0	0
CNV051	chr12	173786	133777902	Gain	somatic	133604	1368	ATF7IP	0	0	0	0
CNV051	chr12	173786	133777902	Gain	somatic	133604	1368	ATG101	0	0	0	0
CNV051	chr12	173786	133777902	Gain	somatic	133604	1368	ATN1	0	1	0	1
CNV051	chr12	173786	133777902	Gain	somatic	133604	1368	ATP23	0	0	0	0
CNV051	chr12	173786	133777902	Gain	somatic	133604	1368	ATP2A2	0	2	0	1
CNV051	chr12	173786	133777902	Gain	somatic	133604	1368	ATP2B1	0	0	0	0
CNV051	chr12	173786	133777902	Gain	somatic	133604	1368	ATP2B1-AS1	0	0	0	0
CNV051	chr12	173786	133777902	Gain	somatic	133604	1368	ATP5B	0	0	0	0
CNV051	chr12	173786	133777902	Gain	somatic	133604	1368	ATP5G2	0	0	0	0
CNV051	chr12	173786	133777902	Gain	somatic	133604	1368	ATP6V0A2	0	2	0	1
CNV051	chr12	173786	133777902	Gain	somatic	133604	1368	ATXN2	0	3	0	1
CNV051	chr12	173786	133777902	Gain	somatic	133604	1368	ATXN2-AS	0	0	0	0
[truncated: 4,487 more rows]

## Sheet: CNVkit_exome-aberrations
filename	study_ID_individual	age_months	age_years	study_ID_sample	study_ID_sample_short	type	type_short	passage	DNA_ID	CNV_ID	chromosome	start	end	gene	log2	baf	cn	cn1	cn2	depth	probes	weight	size_kb	refFlat_gene_count	size_group
SB02-111590	AY6	443	36	UKERfAY6-X-001	fAY6-X-001	fibroblast	FI	2	111590	eCNV_0001	chr1	16863203	17000140	LOC440570,NBPF1,CROCCP2,MST1P2,FAM231A,FAM231C,FAM231C	0.475622	0.17161	3	2	1	802.319	54	27.5363	136.937	7	100to500
SB02-111590	AY6	443	36	UKERfAY6-X-001	fAY6-X-001	fibroblast	FI	2	111590	eCNV_0002	chr1	25585447	25666458	RSRP1,RSRP1,RHD	0.613272	0.541209	3	2	1	252.748	18	8.4178	81.011	3	less100
SB02-111590	AY6	443	36	UKERfAY6-X-001	fAY6-X-001	fibroblast	FI	2	111590	eCNV_0003	chr1	104161554	104301228	AMY2A,AMY1C,AMY1A,AMY1B	1.28062	0.0342246	5	5	0	244.534	45	18.5061	139.674	4	100to500
SB02-111590	AY6	443	36	UKERfAY6-X-001	fAY6-X-001	fibroblast	FI	2	111590	eCNV_0004	chr1	116243922	116287597	CASQ2	0.649716	0.386364	3	2	1	169.601	11	6.97605	43.675	1	less100
SB02-111590	AY6	443	36	UKERfAY6-X-001	fAY6-X-001	fibroblast	FI	2	111590	eCNV_0005	chr1	146414029	146464485	NBPF20,NBPF19,NBPF10,NBPF25P,NBPF12	0.517844		3			117.576	39	17.8855	50.456	5	less100
SB02-111590	AY6	443	36	UKERfAY6-X-001	fAY6-X-001	fibroblast	FI	2	111590	eCNV_0006	chr1	152185905	152190001	HRNR	0.65204	0.229038	3	2	1	1775.24	15	6.30957	4.096	1	less100
SB02-111590	AY6	443	36	UKERfAY6-X-001	fAY6-X-001	fibroblast	FI	2	111590	eCNV_0007	chr1	161551134	161633139	FCGR2C,HSPA7,FCGR3B,FCGR2B	0.56638	0.295259	3	2	1	395.405	26	15.2094	82.005	4	less100
SB02-111590	AY6	443	36	UKERfAY6-X-001	fAY6-X-001	fibroblast	FI	2	111590	eCNV_0008	chr1	207707548	207741458	CR1	0.71671	0.681962	3	2	1	255.74	14	7.47233	33.91	1	less100
SB02-111590	AY6	443	36	UKERfAY6-X-001	fAY6-X-001	fibroblast	FI	2	111590	eCNV_0009	chr1	248737096	248813474	OR2T34,OR2T10,OR2T11,OR2T35,OR2T27	-0.896422	0.224099	1	1	0	196.292	21	12.401	76.378	5	less100
SB02-111590	AY6	443	36	UKERfAY6-X-001	fAY6-X-001	fibroblast	FI	2	111590	eCNV_0010	chr5	755109	848795	ZDHHC11B,ZDHHC11	0.586396	0.127926	3	3	0	372.377	26	14.3008	93.686	2	less100
SB02-111590	AY6	443	36	UKERfAY6-X-001	fAY6-X-001	fibroblast	FI	2	111590	eCNV_0011	chr8	11971543	12045949	FAM66D,LOC392196,FAM66D,USP17L7,FAM66D,USP17L2,FAM66D,FAM90A2P,FAM86B1,FAM86B1,FAM85A	0.832687	0.222222	4	3	1	336.488	28	12.6266	74.406	11	less100
SB02-111590	AY6	443	36	UKERfAY6-X-001	fAY6-X-001	fibroblast	FI	2	111590	eCNV_0012	chr8	12217780	12246278	FAM66A,FAM66A,LOC649352	-1.3473	-0.125	1	1	0	96.936	11	4.13785	28.498	3	less100
SB02-111590	AY6	443	36	UKERfAY6-X-001	fAY6-X-001	fibroblast	FI	2	111590	eCNV_0013	chr8	86567394	87075705	REXO1L2P,PSKH2	0.360568	0.892255	3	2	1	880.786	89	50.8044	508.311	2	more500
SB02-111590	AY6	443	36	UKERfAY6-X-001	fAY6-X-001	fibroblast	FI	2	111590	eCNV_0014	chr11	60971540	61013213	PGA3,PGA4,PGA5	0.550064	0.447917	3	2	1	248.422	23	8.69549	41.673	3	less100
SB02-111590	AY6	443	36	UKERfAY6-X-001	fAY6-X-001	fibroblast	FI	2	111590	eCNV_0015	chr14	22447188	22963257	-	0.366758	0.373755	3	2	1	129.54	129	83.7831	516.069	1	more500
SB02-111590	AY6	443	36	UKERfAY6-X-001	fAY6-X-001	fibroblast	FI	2	111590	eCNV_0016	chr16	2227921	2231333	TRAF7,CASKIN1,CASKIN1	-0.96168	0.121711	1	1	0	65.689	10	5.71761	3.412	3	less100
SB02-111590	AY6	443	36	UKERfAY6-X-001	fAY6-X-001	fibroblast	FI	2	111590	eCNV_0017	chr16	14784306	14860491	PLA2G10,NPIPA2,NPIPA3	0.496202		3			197.795	31	18.2129	76.185	3	less100
SB02-111590	AY6	443	36	UKERfAY6-X-001	fAY6-X-001	fibroblast	FI	2	111590	eCNV_0018	chr16	15068623	15124000	PDXDC1	-0.511102	0.25	1	1	0	244.613	28	15.4843	55.377	1	less100
SB02-111590	AY6	443	36	UKERfAY6-X-001	fAY6-X-001	fibroblast	FI	2	111590	eCNV_0019	chr16	28374039	28462464	NPIPB6,EIF3CL,EIF3C,EIF3CL,EIF3C,MIR6862-1,MIR6862-2,EIF3C	-0.468204	-0.125	1	1	0	254.108	23	14.147	88.425	8	less100
SB02-111590	AY6	443	36	UKERfAY6-X-001	fAY6-X-001	fibroblast	FI	2	111590	eCNV_0020	chr16	28669291	28763897	NPIPB8,EIF3C,EIF3C,EIF3CL,EIF3C,EIF3CL,MIR6862-1,MIR6862-2,NPIPB9	-0.629309	0.0519912	1	1	0	242.999	28	16.5569	94.606	9	less100
SB02-111590	AY6	443	36	UKERfAY6-X-001	fAY6-X-001	fibroblast	FI	2	111590	eCNV_0021	chr16	70161071	70207670	PDPR,PDPR,LOC400541	1.21514	0.276786	5	3	2	775.365	25	12.4234	46.599	3	less100
SB02-111590	AY6	443	36	UKERfAY6-X-001	fAY6-X-001	fibroblast	FI	2	111590	eCNV_0022	chr16	74366324	74455179	LOC283922,NPIPB15,CLEC18B	0.69179	0.16079	3	3	0	456.024	47	24.8209	88.855	3	less100
SB02-111590	AY6	443	36	UKERfAY6-X-001	fAY6-X-001	fibroblast	FI	2	111590	eCNV_0023	chr17	18933886	19125672	GRAP,LOC79999,LOC388436,GRAPL,GRAPL,LOC79999,LOC388436	0.682751		3			268.636	42	22.4309	191.786	7	100to500
SB02-111590	AY6	443	36	UKERfAY6-X-001	fAY6-X-001	fibroblast	FI	2	111590	eCNV_0024	chr17	34490678	34841942	CCL3L3,CCL3L1,CCL4L1,CCL4L2,TBC1D3H,TBC1D3G,TBC1D3F,TBC1D3F,TBC1D3F,TBC1D3B	-0.757432	-0.125	1	1	0	118.235	82	41.6751	351.264	10	100to500
SB02-111590	AY6	443	36	UKERfAY6-X-001	fAY6-X-001	fibroblast	FI	2	111590	eCNV_0025	chr17	36234489	36413101	TBC1D3C,TBC1D3L,TBC1D3F,TBC1D3H,TBC1D3,TBC1D3G,TBC1D3D,TBC1D3I,TBC1D3K,TBC1D3E,TBC1D3,TBC1D3H,TBC1D3E,TBC1D3G,TBC1D3K,TBC1D3D,TBC1D3I,TBC1D3F,TBC1D3L,TBC1D3C,LOC440434	-0.615803	0.162201	1	1	0	177.519	51	27.1393	178.612	21	100to500
SB02-111590	AY6	443	36	UKERfAY6-X-001	fAY6-X-001	fibroblast	FI	2	111590	eCNV_0026	chr17	43568036	44483529	PLEKHM1,LRRC37A4P,MAPK8IP1P2,LINC02210,LINC02210-CRHR1,LINC02210-CRHR1,CRHR1,MAPT-AS1,SPPL2C,MAPT,MAPT-IT1,MAPT,MAPT,STH,KANSL1,KANSL1,KANSL1-AS1,LRRC37A,LRRC37A,ARL17A,ARL17B,ARL17A,ARL17B,NSFP1	-0.584892	-0.125	1	1	0	108.744	160	80.0688	915.493	24	more500
SB02-111590	AY6	443	36	UKERfAY6-X-001	fAY6-X-001	fibroblast	FI	2	111590	eCNV_0027	chr19	43245108	43359816	PSG8,PSG10P	0.691873	0.18442	3	3	0	305.365	16	9.01643	114.708	2	100to500
SB02-111590	AY6	443	36	UKERfAY6-X-001	fAY6-X-001	fibroblast	FI	2	111590	eCNV_0028	chr19	49398292	49436469	TULP2,NUCB1,NUCB1,NUCB1-AS1	-1.29934	-0.125	1	1	0	87.1104	21	13.7	38.177	4	less100
SB02-111590	AY6	443	36	UKERfAY6-X-001	fAY6-X-001	fibroblast	FI	2	111590	eCNV_0029	chr19	54726669	54746148	LILRB3,LILRB3,LILRA6	0.801446	0.230671	3	3	0	557.602	11	5.95348	19.479	3	less100
SB02-111590	AY6	443	36	UKERfAY6-X-001	fAY6-X-001	fibroblast	FI	2	111590	eCNV_0030	chr19	55249997	55297955	KIR2DL3,LOC101928804,KIR2DL1,KIR2DL1	-0.695344	-0.125	1	1	0	149.544	28	12.9115	47.958	4	less100
SB02-111590	AY6	443	36	UKERfAY6-X-001	fAY6-X-001	fibroblast	FI	2	111590	eCNV_0031	chr19	56113984	56154507	ZNF524,ZNF865,ZNF784,ZNF580	-0.623552	0.540707	1	1	0	87.81	24	15.205	40.523	4	less100
SB02-111590	AY6	443	36	UKERfAY6-X-001	fAY6-X-001	fibroblast	FI	2	111590	eCNV_0032	chr22	18682393	18894125	LOC100996415,LINC01662,GGT3P,LOC102725072,LINC01663,DGCR6	-0.433772	0.217023	1	1	0	119.792	55	23.5841	211.732	6	100to500
SB02-111590	AY6	443	36	UKERfAY6-X-001	fAY6-X-001	fibroblast	FI	2	111590	eCNV_0033	chr22	20326388	20456859	LOC101927859,LOC101927859,FAM230A,LOC101927859,TMEM191B,LOC101927859,PI4KAP1,LOC101927859,RIMBP3	-0.634281	0.291667	1	1	0	75.6168	37	14.2749	130.471	9	100to500
SB02-111590	AY6	443	36	UKERfAY6-X-001	fAY6-X-001	fibroblast	FI	2	111590	eCNV_0034	chrX	60500	2692871	PLCXD1,GTPBP6,PPP2R3B,SHOX,CRLF2,CSF2RA,IL3RA,SLC25A6,ASMTL-AS1,ASMTL,ASMTL,P2RY8,AKAP17A,AKAP17A,ASMT,ASMT,DHRSX,DHRSX,ZBED1,MIR6089,CD99,XG,XG,XGY2	-0.538676		1			95.6305	183	86.7879	2632.37	24	more500
SB02-111590	AY6	443	36	UKERfAY6-X-001	fAY6-X-001	fibroblast	FI	2	111590	eCNV_0035	chrX	2699992	49242953	XG,GYG2,ARSD,ARSD-AS1,ARSD,ARSE,ARSH,ARSF,LINC01546,MXRA5,PRKX,LOC389906,LOC729162,NLGN4X,MIR4770,VCX3A,PUDP,PUDP,STS,MIR4767,PUDP,STS,STS,VCX,PNPLA4,MIR651,VCX2,VCX3B,ANOS1,FAM9A,FAM9B,TBL1X,GPR143,SHROOM2,CLDN34,WWC3,CLCN4,MID1,HCCS,ARHGAP6,ARHGAP6,AMELX,ARHGAP6,MIR548AX,MSL3,FRMPD4,PRPS2,TLR7,TLR8-AS1,TLR8,TMSB4X,FAM9C,GS1-600G8,3,ATXN3L,EGFL6,EGFL6,MIR6086,TCEANC,RAB9A,TRAPPC2,OFD1,GPM6B,GEMI…	-0.996461	-0.125	1	1	0	79.1897	3727	2406.79	46543	360	more500
SB02-111590	AY6	443	36	UKERfAY6-X-001	fAY6-X-001	fibroblast	FI	2	111590	eCNV_0036	chrX	49294404	49361367	GAGE12J,GAGE2E,GAGE13,GAGE8,GAGE2A,GAGE2C,GAGE8,GAGE2A,GAGE12F,GAGE12D,GAGE12G,GAGE12E,GAGE12C,GAGE12H,GAGE12B,GAGE8,GAGE2A,GAGE12F,GAGE12D,GAGE12E,GAGE12H,GAGE12C,GAGE12G,GAGE12B,GAGE12F,GAGE12D,GAGE12H,GAGE12E,GAGE12C,GAGE12G,GAGE12B,GAGE12F,GAGE12D,GAGE12E,GAGE12C,GAGE12G,GAGE6,GAGE12I,GAGE12F,GAGE12D,GAGE12C,GAGE12E,GAGE12G,GAGE6,GAGE12I,GAGE12D,GAGE12H,GAGE12C,GAGE12E,GAGE2A	-1.72588		1			108.476	34	13.52	66.963	50	less100
SB02-111590	AY6	443	36	UKERfAY6-X-001	fAY6-X-001	fibroblast	FI	2	111590	eCNV_0037	chrX	49364674	58505576	GAGE1,PAGE1,PAGE4,USP27X-AS1,USP27X,CLCN5,CLCN5,MIR532,CLCN5,MIR188,CLCN5,MIR500A,CLCN5,MIR362,CLCN5,MIR501,CLCN5,MIR500B,CLCN5,MIR660,CLCN5,MIR502,AKAP4,CCNB3,DGKK,SHROOM4,BMP15,NUDT10,CXorf67,NUDT11,GSPT2,MAGED1,MAGED4,MAGED4B,MAGED4,MAGED4B,SNORA11D,SNORA11E,MAGED4B,MAGED4,MAGED4B,MAGED4,SNORA11D,SNORA11E,MIR8088,XAGE2,XAGE1E,XAGE1B,XAGE1B,XAGE1E,SSX8,SSX7,SSX2B,SSX2,SSX2,SSX2B,SPANXN5,XAGE5,X…	-0.96926	-0.125	1	1	0	92.9388	1018	671.191	9140.9	117	more500
SB02-111590	AY6	443	36	UKERfAY6-X-001	fAY6-X-001	fibroblast	FI	2	111590	eCNV_0038	chrX	62042080	155257641	SPIN4,ARHGEF9,MIR1468,AMER1,ASB12,MTMR8,ZC4H2,ZC3H12B,LAS1L,FRMD8P1,MSN,MIR223,VSIG4,HEPH,EDA2R,AR,OPHN1,YIPF6,STARD8,EFNB1,PJA1,LINC00269,FAM155B,EDA,EDA,MIR676,AWAT2,OTUD6A,IGBP1,DGAT2L6,AWAT1,P2RY4,ARR3,RAB41,PDZD11,KIF4A,GDPD2,DLG3,DLG3,DLG3-AS1,TEX11,SLC7A3,SNX12,FOXO4,CXorf65,IL2RG,MED12,NLGN3,BCYRN1,GJB1,BCYRN1,ZMYM3,BCYRN1,NONO,BCYRN1,ITGB1BP2,BCYRN1,BCYRN1,TAF1,BCYRN1,OGT,BCYRN1,GCNA,BCY…	-0.983286	-0.125	1	1	0	82.3348	6863	4470.56	93215.6	826	more500
SB02-111590	AY6	443	36	UKERfAY6-X-001	fAY6-X-001	fibroblast	FI	2	111590	eCNV_0039	chrY	10500	10058894	PLCXD1,GTPBP6,PPP2R3B,SHOX,CRLF2,CSF2RA,IL3RA,SLC25A6,ASMTL-AS1,ASMTL,ASMTL,P2RY8,AKAP17A,AKAP17A,ASMT,ASMT,DHRSX,DHRSX,ZBED1,CD99,XGY2,SRY,RPS4Y1,ZFY,ZFY,ZFY-AS1,TGIF2LY,PCDH11Y,TSPY2,FAM197Y9,AMELY,TBL1Y,PRKY,RBMY1A3P,TSPY1,TSPY10,FAM197Y2,FAM197Y5,FAM197Y4,FAM197Y8,FAM197Y7,TSPY8,TSPY4,TSPY4,TSPY4,FAM197Y2,FAM197Y5,FAM197Y4,FAM197Y8,FAM197Y7,TSPY4,FAM197Y6,TSPY4,TSPY10,TSPY3,TSPY4,FAM197Y5,FAM…	0.0596736	0.171392	1	1	0	69.0184	403	218.239	10048.4	67	more500
SB02-111590	AY6	443	36	UKERfAY6-X-001	fAY6-X-001	fibroblast	FI	2	111590	eCNV_0040	chrY	13259984	24030750	GYG2P1,USP9Y,DDX3Y,UTY,TMSB4Y,VCY1B,VCY,VCY,VCY1B,NLGN4Y,FAM224B,FAM224A,XKRY,XKRY2,CDY2B,CDY2A,CDY2A,CDY2B,FAM224A,FAM224B,HSFY2,HSFY1,HSFY2,HSFY1,TTTY9B,TTTY9A,TTTY9B,TTTY9A,HSFY1,HSFY2,HSFY1,HSFY2,TTTY14,CD24,BCORP1,TXLNGY,KDM5D,EIF1AY,RPS4Y2,PRORY,RBMY1B,RBMY1A1,RBMY1D,RBMY1E,RBMY1B,RBMY1A1,RBMY1D,RBMY1E,RBMY1A1,RBMY1D,RBMY1B	0.0811759	-0.0492424	1	1	0	70.0828	424	239.012	10770.8	51	more500
SB02-111590	AY6	443	36	UKERfAY6-X-001	fAY6-X-001	fibroblast	FI	2	111590	eCNV_0041	chrY	24032646	59360647	RBMY1E,RBMY1A1,RBMY1D,RBMY1B,RBMY1E,RBMY1D,RBMY1A1,RBMY1B,PRY2,PRY,RBMY1F,RBMY1J,RBMY2FP,RBMY1F,BPY2,BPY2C,BPY2B,DAZ1,DAZ4,DAZ3,DAZ4,DAZ2,CDY1,CDY1B,CSPG4P1Y,GOLGA2P3Y,GOLGA2P2Y,DAZ4,DAZ3,SPRY3,VAMP7,IL9R,DDX11L16	-0.177571	-0.0392157	1	1	0	55.5806	260	136.776	35328	33	more500
SB03-111593	82A	785	65	UKERf82A-X-001	f82A-X-001	fibroblast	FI	2	111593	eCNV_0042	chr1	104168196	104301228	AMY2A,AMY1C,AMY1A,AMY1B	-0.942608		1			62.4638	37	14.6546	133.032	4	100to500
SB03-111593	82A	785	65	UKERf82A-X-001	f82A-X-001	fibroblast	FI	2	111593	eCNV_0043	chr1	146408011	146495731	NBPF20,NBPF19,NBPF10,NBPF25P,NBPF12,NBPF19,LOC728989	-0.48212	0.142857	1	1	0	69.8637	50	23.7399	87.72	7	less100
SB03-111593	82A	785	65	UKERf82A-X-001	f82A-X-001	fibroblast	FI	2	111593	eCNV_0044	chr1	161560855	161642979	FCGR2C,HSPA7,FCGR3B,FCGR2B	0.562141	0.257426	3	2	1	411.368	26	15.3436	82.124	4	less100
SB03-111593	82A	785	65	UKERf82A-X-001	f82A-X-001	fibroblast	FI	2	111593	eCNV_0045	chr5	68899318	70294649	GUSBP3,LOC653080,SERF1A,SERF1B,SMN1,SMN2,SMA4,SMA4,GUSBP3,GUSBP3,GTF2H2B,GUSBP3,SMA5,LOC441081,GUSBP3,SMA5,GUSBP3,SMA5,GUSBP9,NAIP	-0.476178	0.297297	1	1	0	95.8047	221	111.036	1395.33	20	more500
SB03-111593	82A	785	65	UKERf82A-X-001	f82A-X-001	fibroblast	FI	2	111593	eCNV_0046	chr7	102128902	102343883	RASA4B,POLR2J3,POLR2J3,SPDYE2B,SPDYE2,RASA4,RASA4,RASA4B,POLR2J2,UPK3BL1,POLR2J2,POLR2J2,SPDYE2B,SPDYE2,RASA4DP	-1.41679	0.285156	1	1	0	111.194	84	40.2122	214.981	15	100to500
SB03-111593	82A	785	65	UKERf82A-X-001	f82A-X-001	fibroblast	FI	2	111593	eCNV_0047	chr7	141765554	141794410	MGAM	0.512338	0.574153	3	2	1	249.45	28	12.8648	28.856	1	less100
SB03-111593	82A	785	65	UKERf82A-X-001	f82A-X-001	fibroblast	FI	2	111593	eCNV_0048	chr7	143270322	143572542	CTAGE15,TCAF2,TCAF2,TCAF2P1,CTAGE6,TCAF2P1,TCAF2P1,LOC154761,LOC154761,TCAF1	-0.609228	0.355583	1	1	0	117.857	88	50.4321	302.22	10	100to500
SB03-111593	82A	785	65	UKERf82A-X-001	f82A-X-001	fibroblast	FI	2	111593	eCNV_0049	chr9	84543465	84562977	SPATA31D4,SPATA31D3	0.566901	0.121711	3	3	0	291.567	25	15.1065	19.512	2	less100
SB03-111593	82A	785	65	UKERf82A-X-001	f82A-X-001	fibroblast	FI	2	111593	eCNV_0050	chr11	60971540	61013490	PGA3,PGA4,PGA5	1.35143	0.0441176	5	5	0	432.198	24	9.1495	41.95	3	less100
SB03-111593	82A	785	65	UKERf82A-X-001	f82A-X-001	fibroblast	FI	2	111593	eCNV_0051	chr12	9590543	9726056	DDX12P	0.826511	-0.125	4	4	0	144.643	13	5.1835	135.513	1	100to500
SB03-111593	82A	785	65	UKERf82A-X-001	f82A-X-001	fibroblast	FI	2	111593	eCNV_0052	chr14	22446748	22974214	-	0.34191	0.424645	3	1	2	127.763	141	91.2145	527.466	1	more500
SB03-111593	82A	785	65	UKERf82A-X-001	f82A-X-001	fibroblast	FI	2	111593	eCNV_0053	chr15	22083183	22704759	MIR5701-2,MIR5701-3,MIR5701-1,LOC101927079,LINC02203,LOC101927079,LINC02203,OR4M2,LOC101927079,OR4N4,OR4N3P,IGHV1OR15-3,LOC642131,REREP3	-0.928443	0.607987	1	1	0	178.246	51	20.623	621.576	14	more500
SB03-111593	82A	785	65	UKERf82A-X-001	f82A-X-001	fibroblast	FI	2	111593	eCNV_0054	chr15	30337938	30435995	GOLGA8J,ULK4P3,GOLGA8T	0.342915	0.0583333	3	2	1	183.6	46	27.0954	98.057	3	less100
SB03-111593	82A	785	65	UKERf82A-X-001	f82A-X-001	fibroblast	FI	2	111593	eCNV_0055	chr15	32686754	32745173	GOLGA8K,ULK4P3,ULK4P1,ULK4P2,GOLGA8O	0.454445	0.0738636	3	3	0	204.372	38	21.3445	58.419	5	less100
SB03-111593	82A	785	65	UKERf82A-X-001	f82A-X-001	fibroblast	FI	2	111593	eCNV_0056	chr15	43888577	43903191	CKMT1B,STRC	0.548432	0.288712	3	2	1	373.532	21	13.3484	14.614	2	less100
SB03-111593	82A	785	65	UKERf82A-X-001	f82A-X-001	fibroblast	FI	2	111593	eCNV_0057	chr15	43989445	44002663	CKMT1A,STRCP1	-1.19139		1			154.635	20	12.4879	13.218	2	less100
SB03-111593	82A	785	65	UKERf82A-X-001	f82A-X-001	fibroblast	FI	2	111593	eCNV_0058	chr16	70161071	70217259	PDPR,PDPR,LOC400541,CLEC18C	-0.823963	0.15	1	1	0	246.229	30	14.7551	56.188	4	less100
SB03-111593	82A	785	65	UKERf82A-X-001	f82A-X-001	fibroblast	FI	2	111593	eCNV_0059	chr16	74385974	74454584	LOC283922,NPIPB15,CLEC18B	-0.95805	0.179589	1	1	0	218.888	30	14.8486	68.61	3	less100
SB03-111593	82A	785	65	UKERf82A-X-001	f82A-X-001	fibroblast	FI	2	111593	eCNV_0060	chr17	43568708	43596771	LRRC37A4P	0.820925	0.282609	4	3	1	640.06	17	7.06525	28.063	1	less100
SB03-111593	82A	785	65	UKERf82A-X-001	f82A-X-001	fibroblast	FI	2	111593	eCNV_0061	chr17	44160445	44364335	KANSL1,KANSL1,KANSL1-AS1	0.801373	0.838115	3	3	0	150.476	20	9.11402	203.89	3	100to500
SB03-111593	82A	785	65	UKERf82A-X-001	f82A-X-001	fibroblast	FI	2	111593	eCNV_0062	chrX	60500	902239	PLCXD1,GTPBP6,PPP2R3B,SHOX	-0.914282		1			98.2252	47	21.9456	841.739	4	more500
SB03-111593	82A	785	65	UKERf82A-X-001	f82A-X-001	fibroblast	FI	2	111593	eCNV_0063	chrX	1467273	2692871	IL3RA,SLC25A6,ASMTL-AS1,ASMTL,ASMTL,P2RY8,AKAP17A,AKAP17A,ASMT,ASMT,DHRSX,DHRSX,ZBED1,MIR6089,CD99,XG,XG,XGY2	-0.816472		1			102.736	111	52.1716	1225.6	18	more500
SB03-111593	82A	785	65	UKERf82A-X-001	f82A-X-001	fibroblast	FI	2	111593	eCNV_0064	chrX	120064046	120119045	CT47A2,CT47A1,CT47A10,CT47A9,CT47A8,CT47A5,CT47A4,CT47A3,CT47A11,CT47A12,CT47A2,CT47A1,CT47A10,CT47A9,CT47A8,CT47A5,CT47A4,CT47A3,CT47A12,CT47A11,CT47A6,CT47A2,CT47A1,CT47A12,CT47A10,CT47A9,CT47A8,CT47A5,CT47A4,CT47A3,CT47A11,CT47A6,CT47A12,CT47A10,CT47A9,CT47A8,CT47A5,CT47A4,CT47A3,CT47A11,CT47A2,CT47A1,CT47A6,CT47A12,CT47A10,CT47A9,CT47A8,CT47A5,CT47A4,CT47A3,CT47A11,CT47A1,CT47A6,CT47A2,CT47A7…	-1.47018		1			26.7	22	10.5089	54.999	79	less100
SB03-111593	82A	785	65	UKERf82A-X-001	f82A-X-001	fibroblast	FI	2	111593	eCNV_0065	chrX	155003492	155257641	SPRY3,VAMP7,IL9R,DDX11L16	-0.58482		1			116.093	33	13.9659	254.149	4	100to500
SB03-111593	82A	785	65	UKERf82A-X-001	f82A-X-001	fibroblast	FI	2	111593	eCNV_0066	chrY	2655076	2848025	SRY,RPS4Y1,ZFY,ZFY,ZFY-AS1	-6.63613		0	0	0	0.308241	10	14.1039	192.949	5	100to500
SB03-111593	82A	785	65	UKERf82A-X-001	f82A-X-001	fibroblast	FI	2	111593	eCNV_0067	chrY	2848525	6733513	TGIF2LY,PCDH11Y,TSPY2,FAM197Y9	-3.40578		0	0	0	4.44581	50	33.0683	3884.99	4	more500
SB03-111593	82A	785	65	UKERf82A-X-001	f82A-X-001	fibroblast	FI	2	111593	eCNV_0068	chrY	6735914	10058894	AMELY,TBL1Y,PRKY,RBMY1A3P,TSPY1,TSPY10,FAM197Y2,FAM197Y5,FAM197Y4,FAM197Y8,FAM197Y7,TSPY8,TSPY4,TSPY4,TSPY4,FAM197Y2,FAM197Y5,FAM197Y4,FAM197Y8,FAM197Y7,TSPY4,FAM197Y6,TSPY4,TSPY10,TSPY3,TSPY4,FAM197Y5,FAM197Y2,FAM197Y4,FAM197Y8,FAM197Y7,TSPY4,TSPY1,TSPY4,TSPY10,TSPY4,FAM197Y3	-7.21009	0.225	0	0	0	0.726077	38	78.6367	3322.98	37	more500
SB03-111593	82A	785	65	UKERf82A-X-001	f82A-X-001	fibroblast	FI	2	111593	eCNV_0069	chrY	13259984	13629021	-	-0.697202	-0.0263158	1	1	0	32.1128	16	5.93141	369.037	1	100to500
SB03-111593	82A	785	65	UKERf82A-X-001	f82A-X-001	fibroblast	FI	2	111593	eCNV_0070	chrY	13629521	28703554	GYG2P1,USP9Y,DDX3Y,UTY,TMSB4Y,VCY1B,VCY,VCY,VCY1B,NLGN4Y,FAM224B,FAM224A,XKRY,XKRY2,CDY2B,CDY2A,CDY2A,CDY2B,FAM224A,FAM224B,HSFY2,HSFY1,HSFY2,HSFY1,TTTY9B,TTTY9A,TTTY9B,TTTY9A,HSFY1,HSFY2,HSFY1,HSFY2,TTTY14,CD24,BCORP1,TXLNGY,KDM5D,EIF1AY,RPS4Y2,PRORY,RBMY1B,RBMY1A1,RBMY1D,RBMY1E,RBMY1B,RBMY1A1,RBMY1D,RBMY1E,RBMY1A1,RBMY1D,RBMY1B,RBMY1E,RBMY1D,RBMY1A1,RBMY1B,PRY2,PRY,RBMY1F,RBMY1J,RBMY2FP,RBMY1F,…	-6.52224	-0.125	0	0	0	0.256267	190	351.46	15074	76	more500
SB03-111593	82A	785	65	UKERf82A-X-001	f82A-X-001	fibroblast	FI	2	111593	eCNV_0071	chrY	59106498	59360647	SPRY3,VAMP7,IL9R,DDX11L16	0.476222		1			85.7122	30	14.5162	254.149	4	100to500
SB05-173548	82A	785	65	UKERi82A-R1-001	i82A-R1-001	retroviral-iPSC	RiPSC	15	173548	eCNV_0072	chr1	104160421	104301228	AMY2A,AMY1C,AMY1A,AMY1B	-1.12683	-0.125	1	1	0	53.7726	47	19.5435	140.807	4	100to500
SB05-173548	82A	785	65	UKERi82A-R1-001	i82A-R1-001	retroviral-iPSC	RiPSC	15	173548	eCNV_0073	chr1	146323995	146491156	NBPF20,NBPF19,NBPF10,NBPF25P,NBPF20,NBPF19,NBPF10,NBPF25P,NBPF12,NBPF19,LOC728989	-0.468325	0.291667	1	1	0	68.1117	61	29.6594	167.161	11	100to500
SB05-173548	82A	785	65	UKERi82A-R1-001	i82A-R1-001	retroviral-iPSC	RiPSC	15	173548	eCNV_0074	chr4	69203893	69512351	YTHDC1,TMPRSS11E,UGT2B17	0.453009	0.353981	3	2	1	67.6247	30	13.1712	308.458	3	100to500
SB05-173548	82A	785	65	UKERi82A-R1-001	i82A-R1-001	retroviral-iPSC	RiPSC	15	173548	eCNV_0075	chr5	98708885	99897270	LINC02113,LOC100133050,FAM174A	-0.461532	0.163087	1	1	0	60.2934	35	19.3239	1188.38	3	more500
SB05-173548	82A	785	65	UKERi82A-R1-001	i82A-R1-001	retroviral-iPSC	RiPSC	15	173548	eCNV_0076	chr7	102125475	102328775	RASA4B,POLR2J3,POLR2J3,SPDYE2B,SPDYE2,RASA4,RASA4,RASA4B,POLR2J2,UPK3BL1,POLR2J2,POLR2J2,SPDYE2B,SPDYE2,RASA4DP	-1.36394	0.292957	1	1	0	107.843	83	39.8471	203.3	15	100to500
SB05-173548	82A	785	65	UKERi82A-R1-001	i82A-R1-001	retroviral-iPSC	RiPSC	15	173548	eCNV_0077	chr7	141765554	141793453	MGAM	0.60497	0.373282	3	2	1	224.534	27	12.3688	27.899	1	less100
SB05-173548	82A	785	65	UKERi82A-R1-001	i82A-R1-001	retroviral-iPSC	RiPSC	15	173548	eCNV_0078	chr7	143270322	143560603	CTAGE15,TCAF2,TCAF2,TCAF2P1,CTAGE6,TCAF2P1,TCAF2P1,LOC154761,LOC154761,TCAF1	-0.665633	0.158005	1	1	0	103.343	86	49.2015	290.281	10	100to500
SB05-173548	82A	785	65	UKERi82A-R1-001	i82A-R1-001	retroviral-iPSC	RiPSC	15	173548	eCNV_0079	chr10	124342364	124353111	DMBT1	-1.03481		1			123.115	16	8.5759	10.747	1	less100
SB05-173548	82A	785	65	UKERi82A-R1-001	i82A-R1-001	retroviral-iPSC	RiPSC	15	173548	eCNV_0080	chr10	124353483	124373813	DMBT1	-0.556445	-0.125	1	1	0	148.873	18	10.8885	20.33	1	less100
SB05-173548	82A	785	65	UKERi82A-R1-001	i82A-R1-001	retroviral-iPSC	RiPSC	15	173548	eCNV_0081	chr10	135478688	135516032	-	-0.431248	0.0952344	1	1	0	66.1799	47	21.3344	37.344	1	less100
SB05-173548	82A	785	65	UKERi82A-R1-001	i82A-R1-001	retroviral-iPSC	RiPSC	15	173548	eCNV_0082	chr11	55029630	55760731	TRIM48,TRIM51HP,OR4A16,OR4A15,OR4C15,OR4C16,OR4C11,OR4P4,OR4S2,OR4C6,OR5D13,OR5D14,OR5L1,OR5D18,OR5L2,OR5D16,TRIM51,OR5W2,OR5I1,OR10AG1,OR7E5P	-0.460313	0.35119	1	1	0	106.71	106	65.5579	731.101	21	more500
SB05-173548	82A	785	65	UKERi82A-R1-001	i82A-R1-001	retroviral-iPSC	RiPSC	15	173548	eCNV_0083	chr11	60971540	61013490	PGA3,PGA4,PGA5	1.41908	-0.0357143	5	5	0	389.171	24	9.1495	41.95	3	less100
SB05-173548	82A	785	65	UKERi82A-R1-001	i82A-R1-001	retroviral-iPSC	RiPSC	15	173548	eCNV_0084	chr12	67908	248527	FAM138D,LOC100288778,IQSEC3,IQSEC3,LOC574538	-0.423574	0.308983	1	1	0	103.478	34	18.7567	180.619	5	100to500
SB05-173548	82A	785	65	UKERi82A-R1-001	i82A-R1-001	retroviral-iPSC	RiPSC	15	173548	eCNV_0085	chr13	109779526	110438412	MYO16,MYO16,MYO16-AS1,IRS2	-0.423582	0.477941	1	1	0	92.9967	36	22.1104	658.886	4	more500
SB05-173548	82A	785	65	UKERi82A-R1-001	i82A-R1-001	retroviral-iPSC	RiPSC	15	173548	eCNV_0086	chr14	22554407	22987977	-	0.333787	0.379563	3	2	1	110.725	124	82.0318	433.57	1	100to500
SB05-173548	82A	785	65	UKERi82A-R1-001	i82A-R1-001	retroviral-iPSC	RiPSC	15	173548	eCNV_0087	chr15	22290183	22674735	LOC101927079,LINC02203,LOC101927079,LINC02203,OR4M2,LOC101927079,OR4N4,OR4N3P,IGHV1OR15-3,LOC642131,REREP3	-1.34988	0.41369	1	0	1	156.899	41	16.6511	384.552	11	100to500
SB05-173548	82A	785	65	UKERi82A-R1-001	i82A-R1-001	retroviral-iPSC	RiPSC	15	173548	eCNV_0088	chr15	32686754	32738818	GOLGA8K,ULK4P3,ULK4P1,ULK4P2,GOLGA8O	0.505343	0.076176	3	3	0	182.867	27	14.5732	52.064	5	less100
SB05-173548	82A	785	65	UKERi82A-R1-001	i82A-R1-001	retroviral-iPSC	RiPSC	15	173548	eCNV_0089	chr15	43888577	43901545	CKMT1B,STRC	0.699858	0.283654	3	2	1	351.859	19	12.2166	12.968	2	less100
SB05-173548	82A	785	65	UKERi82A-R1-001	i82A-R1-001	retroviral-iPSC	RiPSC	15	173548	eCNV_0090	chr15	43988409	44002663	CKMT1A,STRCP1	-0.977826		1			147.568	21	13.1269	14.254	2	less100
SB05-173548	82A	785	65	UKERi82A-R1-001	i82A-R1-001	retroviral-iPSC	RiPSC	15	173548	eCNV_0091	chr16	22448782	22826205	SMG1P1,NPIPB5,LOC653786,HS3ST2	-0.476738	0.662037	1	1	0	184.939	61	35.5682	377.423	4	100to500
SB05-173548	82A	785	65	UKERi82A-R1-001	i82A-R1-001	retroviral-iPSC	RiPSC	15	173548	eCNV_0092	chr16	33953866	34339092	LINC00273	-0.613188	0.161697	1	1	0	91.3584	24	14.4364	385.226	1	100to500
SB05-173548	82A	785	65	UKERi82A-R1-001	i82A-R1-001	retroviral-iPSC	RiPSC	15	173548	eCNV_0093	chr16	70161071	70261168	PDPR,PDPR,LOC400541,CLEC18C,SMG1P7	-0.533721	-0.0882353	1	1	0	174.293	44	21.6498	100.097	5	100to500
SB05-173548	82A	785	65	UKERi82A-R1-001	i82A-R1-001	retroviral-iPSC	RiPSC	15	173548	eCNV_0094	chr16	74385974	74455179	LOC283922,NPIPB15,CLEC18B	-0.942195	0.194444	1	1	0	194.248	31	14.9137	69.205	3	less100
SB05-173548	82A	785	65	UKERi82A-R1-001	i82A-R1-001	retroviral-iPSC	RiPSC	15	173548	eCNV_0095	chr17	18945100	19107269	GRAP,LOC79999,LOC388436,GRAPL,GRAPL,LOC79999,LOC388436	-0.447281	0.138158	1	1	0	134.31	30	15.551	162.169	7	100to500
SB05-173548	82A	785	65	UKERi82A-R1-001	i82A-R1-001	retroviral-iPSC	RiPSC	15	173548	eCNV_0096	chr17	43587495	43596771	LRRC37A4P	1.0439	0.309783	4	3	1	715.838	14	5.52549	9.276	1	less100
SB05-173548	82A	785	65	UKERi82A-R1-001	i82A-R1-001	retroviral-iPSC	RiPSC	15	173548	eCNV_0097	chr17	44172016	44364335	KANSL1,KANSL1,KANSL1-AS1	0.894042	0.678571	4	3	1	141.632	19	8.81113	192.319	3	100to500
SB05-173548	82A	785	65	UKERi82A-R1-001	i82A-R1-001	retroviral-iPSC	RiPSC	15	173548	eCNV_0098	chr17	44430055	44554366	ARL17A,ARL17B,NSFP1	-0.853591		1			29.758	16	5.53824	124.311	3	100to500
SB05-173548	82A	785	65	UKERi82A-R1-001	i82A-R1-001	retroviral-iPSC	RiPSC	15	173548	eCNV_0099	chr19	7019125	7051707	MBD3L5,MBD3L4,MBD3L2	0.720848	0.317394	3	2	1	180.644	10	5.76054	32.582	3	less100
SB05-173548	82A	785	65	UKERi82A-R1-001	i82A-R1-001	retroviral-iPSC	RiPSC	15	173548	eCNV_0100	chr19	15364293	15465245	BRD4	-1.23717	1.125	1	1	0	96.6046	17	11.1772	100.952	1	100to500
SB05-173548	82A	785	65	UKERi82A-R1-001	i82A-R1-001	retroviral-iPSC	RiPSC	15	173548	eCNV_0101	chr19	40373852	40384221	FCGBP	-1.97656	0.636827	1	0	1	195.89	13	6.44748	10.369	1	less100
SB05-173548	82A	785	65	UKERi82A-R1-001	i82A-R1-001	retroviral-iPSC	RiPSC	15	173548	eCNV_0102	chr19	55301513	55363902	KIR2DL4,KIR3DL1,KIR2DS4,KIR3DL2	-1.06524	-0.125	1	1	0	116.193	30	14.697	62.389	4	less100
SB05-173548	82A	785	65	UKERi82A-R1-001	i82A-R1-001	retroviral-iPSC	RiPSC	15	173548	eCNV_0103	chr22	24343486	24396350	GSTTP1,LOC391322,GSTT1,GSTTP2	0.605361	-0.125	3	3	0	214.138	17	8.00518	52.864	4	less100
SB05-173548	82A	785	65	UKERi82A-R1-001	i82A-R1-001	retroviral-iPSC	RiPSC	15	173548	eCNV_0104	chrX	60500	902239	PLCXD1,GTPBP6,PPP2R3B,SHOX	-0.887591		1			91.9363	47	21.8559	841.739	4	more500
SB05-173548	82A	785	65	UKERi82A-R1-001	i82A-R1-001	retroviral-iPSC	RiPSC	15	173548	eCNV_0105	chrX	1467273	2692871	IL3RA,SLC25A6,ASMTL-AS1,ASMTL,ASMTL,P2RY8,AKAP17A,AKAP17A,ASMT,ASMT,DHRSX,DHRSX,ZBED1,MIR6089,CD99,XG,XG,XGY2	-0.74816		1			97.2587	111	51.9966	1225.6	18	more500
SB05-173548	82A	785	65	UKERi82A-R1-001	i82A-R1-001	retroviral-iPSC	RiPSC	15	173548	eCNV_0106	chrX	7446157	7894216	VCX,PNPLA4	-1.00047	0.133621	1	1	0	65.3665	15	9.05469	448.059	2	100to500
SB05-173548	82A	785	65	UKERi82A-R1-001	i82A-R1-001	retroviral-iPSC	RiPSC	15	173548	eCNV_0107	chrX	120064046	120119045	CT47A2,CT47A1,CT47A10,CT47A9,CT47A8,CT47A5,CT47A4,CT47A3,CT47A11,CT47A12,CT47A2,CT47A1,CT47A10,CT47A9,CT47A8,CT47A5,CT47A4,CT47A3,CT47A12,CT47A11,CT47A6,CT47A2,CT47A1,CT47A12,CT47A10,CT47A9,CT47A8,CT47A5,CT47A4,CT47A3,CT47A11,CT47A6,CT47A12,CT47A10,CT47A9,CT47A8,CT47A5,CT47A4,CT47A3,CT47A11,CT47A2,CT47A1,CT47A6,CT47A12,CT47A10,CT47A9,CT47A8,CT47A5,CT47A4,CT47A3,CT47A11,CT47A1,CT47A6,CT47A2,CT47A7…	-1.41238		1			25.7355	22	10.5089	54.999	79	less100
SB05-173548	82A	785	65	UKERi82A-R1-001	i82A-R1-001	retroviral-iPSC	RiPSC	15	173548	eCNV_0108	chrY	2735531	10058894	ZFY,ZFY,ZFY-AS1,TGIF2LY,PCDH11Y,TSPY2,FAM197Y9,AMELY,TBL1Y,PRKY,RBMY1A3P,TSPY1,TSPY10,FAM197Y2,FAM197Y5,FAM197Y4,FAM197Y8,FAM197Y7,TSPY8,TSPY4,TSPY4,TSPY4,FAM197Y2,FAM197Y5,FAM197Y4,FAM197Y8,FAM197Y7,TSPY4,FAM197Y6,TSPY4,TSPY10,TSPY3,TSPY4,FAM197Y5,FAM197Y2,FAM197Y4,FAM197Y8,FAM197Y7,TSPY4,TSPY1,TSPY4,TSPY10,TSPY4,FAM197Y3	-4.70925	0.225	0	0	0	1.58738	75	119.853	7323.36	44	more500
SB05-173548	82A	785	65	UKERi82A-R1-001	i82A-R1-001	retroviral-iPSC	RiPSC	15	173548	eCNV_0109	chrY	13259984	13629021	-	-0.741022	-0.046875	1	1	0	22.3734	15	5.8781	369.037	1	100to500
SB05-173548	82A	785	65	UKERi82A-R1-001	i82A-R1-001	retroviral-iPSC	RiPSC	15	173548	eCNV_0110	chrY	13629521	28703554	GYG2P1,USP9Y,DDX3Y,UTY,TMSB4Y,VCY1B,VCY,VCY,VCY1B,NLGN4Y,FAM224B,FAM224A,XKRY,XKRY2,CDY2B,CDY2A,CDY2A,CDY2B,FAM224A,FAM224B,HSFY2,HSFY1,HSFY2,HSFY1,TTTY9B,TTTY9A,TTTY9B,TTTY9A,HSFY1,HSFY2,HSFY1,HSFY2,TTTY14,CD24,BCORP1,TXLNGY,KDM5D,EIF1AY,RPS4Y2,PRORY,RBMY1B,RBMY1A1,RBMY1D,RBMY1E,RBMY1B,RBMY1A1,RBMY1D,RBMY1E,RBMY1A1,RBMY1D,RBMY1B,RBMY1E,RBMY1D,RBMY1A1,RBMY1B,PRY2,PRY,RBMY1F,RBMY1J,RBMY2FP,RBMY1F,…	-6.24942	-0.125	0	0	0	0.234976	127	349.84	15074	76	more500
SB05-173548	82A	785	65	UKERi82A-R1-001	i82A-R1-001	retroviral-iPSC	RiPSC	15	173548	eCNV_0111	chrY	59106498	59360647	SPRY3,VAMP7,IL9R,DDX11L16	0.511839		1			79.3023	30	14.4723	254.149	4	100to500
SB06-175683	AY6	443	36	UKERiAY6-R1-003	iAY6-R1-003	retroviral-iPSC	RiPSC	12	175683	eCNV_0112	chr1	104161554	104301228	AMY2A,AMY1C,AMY1A,AMY1B	1.07669	0.184552	4	3	1	210.391	45	18.5201	139.674	4	100to500
SB06-175683	AY6	443	36	UKERiAY6-R1-003	iAY6-R1-003	retroviral-iPSC	RiPSC	12	175683	eCNV_0113	chr1	116243922	116287597	CASQ2	0.666149	0.223837	3	2	1	163.172	11	6.98082	43.675	1	less100
SB06-175683	AY6	443	36	UKERiAY6-R1-003	iAY6-R1-003	retroviral-iPSC	RiPSC	12	175683	eCNV_0114	chr1	142542801	143766834	ANKRD20A12P,LOC102723769,MIR6077	-0.48695	0.150424	1	1	0	29.5934	40	19.0321	1224.03	3	more500
SB06-175683	AY6	443	36	UKERiAY6-R1-003	iAY6-R1-003	retroviral-iPSC	RiPSC	12	175683	eCNV_0115	chr1	146423194	146464485	NBPF20,NBPF19,NBPF10,NBPF25P,NBPF12	0.440382		3			95.6824	32	13.7577	41.291	5	less100
SB06-175683	AY6	443	36	UKERiAY6-R1-003	iAY6-R1-003	retroviral-iPSC	RiPSC	12	175683	eCNV_0116	chr1	161559315	161632438	FCGR2C,HSPA7,FCGR3B	0.559737	0.287879	3	2	1	388.332	22	12.519	73.123	3	less100
SB06-175683	AY6	443	36	UKERiAY6-R1-003	iAY6-R1-003	retroviral-iPSC	RiPSC	12	175683	eCNV_0117	chr1	248737096	248802115	OR2T34,OR2T10,OR2T11,OR2T35	-1.20267	0.179878	1	1	0	175.715	17	10.0987	65.019	4	less100
SB06-175683	AY6	443	36	UKERiAY6-R1-003	iAY6-R1-003	retroviral-iPSC	RiPSC	12	175683	eCNV_0118	chr3	75397559	75790935	FAM86DP,MIR1324,FRG2EP,FRG2C,ZNF717,ZNF717,MIR4273	-0.751839	0.153993	1	1	0	124.463	39	18.8048	393.376	7	100to500
SB06-175683	AY6	443	36	UKERiAY6-R1-003	iAY6-R1-003	retroviral-iPSC	RiPSC	12	175683	eCNV_0119	chr5	756073	848795	ZDHHC11B,ZDHHC11	0.486426	0.116228	3	2	1	332.3	25	13.6911	92.722	2	less100
SB06-175683	AY6	443	36	UKERiAY6-R1-003	iAY6-R1-003	retroviral-iPSC	RiPSC	12	175683	eCNV_0120	chr8	11971543	12049390	FAM66D,LOC392196,FAM66D,USP17L7,FAM66D,USP17L2,FAM66D,FAM90A2P,FAM86B1,FAM86B1,FAM85A	0.760684	0.210881	3	3	0	299.843	29	12.8891	77.847	11	less100
SB06-175683	AY6	443	36	UKERiAY6-R1-003	iAY6-R1-003	retroviral-iPSC	RiPSC	12	175683	eCNV_0121	chr8	12232035	12246278	FAM66A,FAM66A,LOC649352	-1.22374	-0.125	1	1	0	101.83	10	3.96506	14.243	3	less100
SB06-175683	AY6	443	36	UKERiAY6-R1-003	iAY6-R1-003	retroviral-iPSC	RiPSC	12	175683	eCNV_0122	chr11	57243597	57244463	RTN4RL2	-0.960691		1			60.9876	3	1.9435	0.866	1	less100
SB06-175683	AY6	443	36	UKERiAY6-R1-003	iAY6-R1-003	retroviral-iPSC	RiPSC	12	175683	eCNV_0123	chr11	60900543	61008853	VPS37C,PGA3,PGA4,PGA5	0.415282	0.45	3	1	2	234.026	25	10.7489	108.31	4	100to500
SB06-175683	AY6	443	36	UKERiAY6-R1-003	iAY6-R1-003	retroviral-iPSC	RiPSC	12	175683	eCNV_0124	chr13	110434381	110438412	IRS2	-0.840667	-0.125	1	1	0	98.6882	15	9.46586	4.031	1	less100
SB06-175683	AY6	443	36	UKERiAY6-R1-003	iAY6-R1-003	retroviral-iPSC	RiPSC	12	175683	eCNV_0125	chr14	22433796	22977797	-	0.333633	0.329545	3	2	1	122.856	147	95.3644	544.001	1	more500
SB06-175683	AY6	443	36	UKERiAY6-R1-003	iAY6-R1-003	retroviral-iPSC	RiPSC	12	175683	eCNV_0126	chr15	102292960	102304746	-	-0.870717	0.20386	1	1	0	528.086	38	14.355	11.786	1	less100
SB06-175683	AY6	443	36	UKERiAY6-R1-003	iAY6-R1-003	retroviral-iPSC	RiPSC	12	175683	eCNV_0127	chr16	15047493	15122859	PDXDC1	-0.442477	0.206633	1	1	0	232.539	28	15.2966	75.366	1	less100
SB06-175683	AY6	443	36	UKERiAY6-R1-003	iAY6-R1-003	retroviral-iPSC	RiPSC	12	175683	eCNV_0128	chr16	28374039	28425435	NPIPB6,EIF3CL,EIF3C,EIF3CL,EIF3C,MIR6862-1,MIR6862-2,EIF3C	-0.518873		1			244.63	21	12.9173	51.396	8	less100
SB06-175683	AY6	443	36	UKERiAY6-R1-003	iAY6-R1-003	retroviral-iPSC	RiPSC	12	175683	eCNV_0129	chr16	28668469	28763897	NPIPB8,EIF3C,EIF3C,EIF3CL,EIF3C,EIF3CL,MIR6862-1,MIR6862-2,NPIPB9	-0.700225	0.0533377	1	1	0	215.443	29	17.0598	95.428	9	less100
SB06-175683	AY6	443	36	UKERiAY6-R1-003	iAY6-R1-003	retroviral-iPSC	RiPSC	12	175683	eCNV_0130	chr16	70161071	70207670	PDPR,PDPR,LOC400541	1.21688	0.267442	5	3	2	739.373	25	12.4281	46.599	3	less100
SB06-175683	AY6	443	36	UKERiAY6-R1-003	iAY6-R1-003	retroviral-iPSC	RiPSC	12	175683	eCNV_0131	chr16	74387579	74455179	LOC283922,NPIPB15,CLEC18B	0.887255	0.134717	4	3	1	510.381	29	13.9206	67.6	3	less100
SB06-175683	AY6	443	36	UKERiAY6-R1-003	iAY6-R1-003	retroviral-iPSC	RiPSC	12	175683	eCNV_0132	chr17	18933886	19125672	GRAP,LOC79999,LOC388436,GRAPL,GRAPL,LOC79999,LOC388436	0.700334		3			252.455	42	22.4659	191.786	7	100to500
SB06-175683	AY6	443	36	UKERiAY6-R1-003	iAY6-R1-003	retroviral-iPSC	RiPSC	12	175683	eCNV_0133	chr17	34434313	34806553	CCL3L3,CCL3L1,CCL4L1,CCL4L2,TBC1D3H,TBC1D3G,TBC1D3F,TBC1D3F,TBC1D3F,TBC1D3B	-0.839199	0.00657895	1	1	0	103.122	82	41.6559	372.24	10	100to500
SB06-175683	AY6	443	36	UKERiAY6-R1-003	iAY6-R1-003	retroviral-iPSC	RiPSC	12	175683	eCNV_0134	chr17	36234489	36412967	TBC1D3C,TBC1D3L,TBC1D3F,TBC1D3H,TBC1D3,TBC1D3G,TBC1D3D,TBC1D3I,TBC1D3K,TBC1D3E,TBC1D3,TBC1D3H,TBC1D3E,TBC1D3G,TBC1D3K,TBC1D3D,TBC1D3I,TBC1D3F,TBC1D3L,TBC1D3C,LOC440434	-0.631406	0.189621	1	1	0	165.918	50	26.5924	178.478	21	100to500
SB06-175683	AY6	443	36	UKERiAY6-R1-003	iAY6-R1-003	retroviral-iPSC	RiPSC	12	175683	eCNV_0135	chr17	43568036	44360840	PLEKHM1,LRRC37A4P,MAPK8IP1P2,LINC02210,LINC02210-CRHR1,LINC02210-CRHR1,CRHR1,MAPT-AS1,SPPL2C,MAPT,MAPT-IT1,MAPT,MAPT,STH,KANSL1,KANSL1,KANSL1-AS1	-0.641084	-0.125	1	1	0	108.596	133	68.662	792.804	17	more500
SB06-175683	AY6	443	36	UKERiAY6-R1-003	iAY6-R1-003	retroviral-iPSC	RiPSC	12	175683	eCNV_0136	chr18	10500	166965	ROCK1P1,MIR8078,ROCK1P1,USP14	-0.463499	-0.125	1	1	0	119.215	19	11.3544	156.465	4	100to500
SB06-175683	AY6	443	36	UKERiAY6-R1-003	iAY6-R1-003	retroviral-iPSC	RiPSC	12	175683	eCNV_0137	chr19	49398292	49436469	TULP2,NUCB1,NUCB1,NUCB1-AS1	-1.27234	-0.125	1	1	0	83.8627	21	13.7047	38.177	4	less100
SB06-175683	AY6	443	36	UKERiAY6-R1-003	iAY6-R1-003	retroviral-iPSC	RiPSC	12	175683	eCNV_0138	chr19	54726669	54746148	LILRB3,LILRB3,LILRA6	0.902089	0.274833	4	3	1	547.054	11	5.95348	19.479	3	less100
SB06-175683	AY6	443	36	UKERiAY6-R1-003	iAY6-R1-003	retroviral-iPSC	RiPSC	12	175683	eCNV_0139	chr19	55249997	55297955	KIR2DL3,LOC101928804,KIR2DL1,KIR2DL1	-0.782361	-0.125	1	1	0	132.288	28	12.9115	47.958	4	less100
SB06-175683	AY6	443	36	UKERiAY6-R1-003	iAY6-R1-003	retroviral-iPSC	RiPSC	12	175683	eCNV_0140	chr19	56124981	56154507	ZNF865,ZNF784,ZNF580	-0.694469	0.693966	1	1	0	77.3363	22	14.0399	29.526	3	less100
SB06-175683	AY6	443	36	UKERiAY6-R1-003	iAY6-R1-003	retroviral-iPSC	RiPSC	12	175683	eCNV_0141	chr21	9411693	15343067	MIR3648-1,MIR3648-2,TEKT4P2,TPTE,BAGE3,BAGE2,BAGE4,BAGE5,BAGE3,BAGE2,BAGE4,BAGE5,BAGE,ANKRD30BP2,POTED,ANKRD20A11P	-0.46938	0.0673077	1	1	0	112.863	125	63.8519	5931.37	16	more500
SB06-175683	AY6	443	36	UKERiAY6-R1-003	iAY6-R1-003	retroviral-iPSC	RiPSC	12	175683	eCNV_0142	chr21	35987042	36164946	RCAN1,CLIC6,RUNX1	-0.63989	0.291667	1	1	0	73.0394	18	9.95399	177.904	3	100to500
SB06-175683	AY6	443	36	UKERiAY6-R1-003	iAY6-R1-003	retroviral-iPSC	RiPSC	12	175683	eCNV_0143	chr22	16050500	17038825	DUXAP8,BMS1P22,DUXAP8,BMS1P22,BMS1P17,BMS1P18,POTEH,POTEH,POTEH-AS1,OR11H1	-0.526215	0.259615	1	1	0	104.926	56	27.0529	988.325	10	more500
SB06-175683	AY6	443	36	UKERiAY6-R1-003	iAY6-R1-003	retroviral-iPSC	RiPSC	12	175683	eCNV_0144	chr22	18667400	18894125	LOC100996415,LOC105379550,LOC100996415,LINC01662,GGT3P,LOC102725072,LINC01663,DGCR6	-0.527147	0.263879	1	1	0	106.831	67	29.6717	226.725	8	100to500
SB06-175683	AY6	443	36	UKERiAY6-R1-003	iAY6-R1-003	retroviral-iPSC	RiPSC	12	175683	eCNV_0145	chr22	20307252	20508931	DGCR6L,LOC101927859,LOC101927859,FAM230A,LOC101927859,TMEM191B,LOC101927859,PI4KAP1,LOC101927859,RIMBP3	-0.475701	0.215909	1	1	0	105.397	55	23.6559	201.679	10	100to500
SB06-175683	AY6	443	36	UKERiAY6-R1-003	iAY6-R1-003	retroviral-iPSC	RiPSC	12	175683	eCNV_0146	chrX	60500	2700180	PLCXD1,GTPBP6,PPP2R3B,SHOX,CRLF2,CSF2RA,IL3RA,SLC25A6,ASMTL-AS1,ASMTL,ASMTL,P2RY8,AKAP17A,AKAP17A,ASMT,ASMT,DHRSX,DHRSX,ZBED1,MIR6089,CD99,XG,XG,XGY2	-0.505724		1			90.051	184	87.5997	2639.68	24	more500
SB06-175683	AY6	443	36	UKERiAY6-R1-003	iAY6-R1-003	retroviral-iPSC	RiPSC	12	175683	eCNV_0147	chrX	2707604	49242953	XG,GYG2,ARSD,ARSD-AS1,ARSD,ARSE,ARSH,ARSF,LINC01546,MXRA5,PRKX,LOC389906,LOC729162,NLGN4X,MIR4770,VCX3A,PUDP,PUDP,STS,MIR4767,PUDP,STS,STS,VCX,PNPLA4,MIR651,VCX2,VCX3B,ANOS1,FAM9A,FAM9B,TBL1X,GPR143,SHROOM2,CLDN34,WWC3,CLCN4,MID1,HCCS,ARHGAP6,ARHGAP6,AMELX,ARHGAP6,MIR548AX,MSL3,FRMPD4,PRPS2,TLR7,TLR8-AS1,TLR8,TMSB4X,FAM9C,GS1-600G8,3,ATXN3L,EGFL6,EGFL6,MIR6086,TCEANC,RAB9A,TRAPPC2,OFD1,GPM6B,GEMI…	-0.97383	-0.125	1	1	0	75.9244	3725	2409.62	46535.3	360	more500
SB06-175683	AY6	443	36	UKERiAY6-R1-003	iAY6-R1-003	retroviral-iPSC	RiPSC	12	175683	eCNV_0148	chrX	49294404	49364808	GAGE12J,GAGE2E,GAGE13,GAGE8,GAGE2A,GAGE2C,GAGE8,GAGE2A,GAGE12F,GAGE12D,GAGE12G,GAGE12E,GAGE12C,GAGE12H,GAGE12B,GAGE8,GAGE2A,GAGE12F,GAGE12D,GAGE12E,GAGE12H,GAGE12C,GAGE12G,GAGE12B,GAGE12F,GAGE12D,GAGE12H,GAGE12E,GAGE12C,GAGE12G,GAGE12B,GAGE12F,GAGE12D,GAGE12E,GAGE12C,GAGE12G,GAGE6,GAGE12I,GAGE12F,GAGE12D,GAGE12C,GAGE12E,GAGE12G,GAGE6,GAGE12I,GAGE12D,GAGE12H,GAGE12C,GAGE12E,GAGE2A,GAGE1	-1.82414		1			102.367	35	14.007	70.404	51	less100
SB06-175683	AY6	443	36	UKERiAY6-R1-003	iAY6-R1-003	retroviral-iPSC	RiPSC	12	175683	eCNV_0149	chrX	49365262	58505576	GAGE1,PAGE1,PAGE4,USP27X-AS1,USP27X,CLCN5,CLCN5,MIR532,CLCN5,MIR188,CLCN5,MIR500A,CLCN5,MIR362,CLCN5,MIR501,CLCN5,MIR500B,CLCN5,MIR660,CLCN5,MIR502,AKAP4,CCNB3,DGKK,SHROOM4,BMP15,NUDT10,CXorf67,NUDT11,GSPT2,MAGED1,MAGED4,MAGED4B,MAGED4,MAGED4B,SNORA11D,SNORA11E,MAGED4B,MAGED4,MAGED4B,MAGED4,SNORA11D,SNORA11E,MIR8088,XAGE2,XAGE1E,XAGE1B,XAGE1B,XAGE1E,SSX8,SSX7,SSX2B,SSX2,SSX2,SSX2B,SPANXN5,XAGE5,X…	-0.977713	-0.125	1	1	0	86.9855	1017	671.366	9140.31	117	more500
SB06-175683	AY6	443	36	UKERiAY6-R1-003	iAY6-R1-003	retroviral-iPSC	RiPSC	12	175683	eCNV_0150	chrX	62042080	155257641	SPIN4,ARHGEF9,MIR1468,AMER1,ASB12,MTMR8,ZC4H2,ZC3H12B,LAS1L,FRMD8P1,MSN,MIR223,VSIG4,HEPH,EDA2R,AR,OPHN1,YIPF6,STARD8,EFNB1,PJA1,LINC00269,FAM155B,EDA,EDA,MIR676,AWAT2,OTUD6A,IGBP1,DGAT2L6,AWAT1,P2RY4,ARR3,RAB41,PDZD11,KIF4A,GDPD2,DLG3,DLG3,DLG3-AS1,TEX11,SLC7A3,SNX12,FOXO4,CXorf65,IL2RG,MED12,NLGN3,BCYRN1,GJB1,BCYRN1,ZMYM3,BCYRN1,NONO,BCYRN1,ITGB1BP2,BCYRN1,BCYRN1,TAF1,BCYRN1,OGT,BCYRN1,GCNA,BCY…	-0.983554	-0.125	1	1	0	77.732	6863	4477.02	93215.6	826	more500
SB06-175683	AY6	443	36	UKERiAY6-R1-003	iAY6-R1-003	retroviral-iPSC	RiPSC	12	175683	eCNV_0151	chrY	10500	9148932	PLCXD1,GTPBP6,PPP2R3B,SHOX,CRLF2,CSF2RA,IL3RA,SLC25A6,ASMTL-AS1,ASMTL,ASMTL,P2RY8,AKAP17A,AKAP17A,ASMT,ASMT,DHRSX,DHRSX,ZBED1,CD99,XGY2,SRY,RPS4Y1,ZFY,ZFY,ZFY-AS1,TGIF2LY,PCDH11Y,TSPY2,FAM197Y9,AMELY,TBL1Y,PRKY	0.162674	-0.125	1	1	0	67.3636	307	166.501	9138.43	33	more500
SB06-175683	AY6	443	36	UKERiAY6-R1-003	iAY6-R1-003	retroviral-iPSC	RiPSC	12	175683	eCNV_0152	chrY	9154579	10058894	RBMY1A3P,TSPY1,TSPY10,FAM197Y2,FAM197Y5,FAM197Y4,FAM197Y8,FAM197Y7,TSPY8,TSPY4,TSPY4,TSPY4,FAM197Y2,FAM197Y5,FAM197Y4,FAM197Y8,FAM197Y7,TSPY4,FAM197Y6,TSPY4,TSPY10,TSPY3,TSPY4,FAM197Y5,FAM197Y2,FAM197Y4,FAM197Y8,FAM197Y7,TSPY4,TSPY1,TSPY4,TSPY10,TSPY4,FAM197Y3	-0.550861	0.126263	1	1	0	50.565	96	52.2438	904.315	34	more500
SB06-175683	AY6	443	36	UKERiAY6-R1-003	iAY6-R1-003	retroviral-iPSC	RiPSC	12	175683	eCNV_0153	chrY	13259984	24032858	GYG2P1,USP9Y,DDX3Y,UTY,TMSB4Y,VCY1B,VCY,VCY,VCY1B,NLGN4Y,FAM224B,FAM224A,XKRY,XKRY2,CDY2B,CDY2A,CDY2A,CDY2B,FAM224A,FAM224B,HSFY2,HSFY1,HSFY2,HSFY1,TTTY9B,TTTY9A,TTTY9B,TTTY9A,HSFY1,HSFY2,HSFY1,HSFY2,TTTY14,CD24,BCORP1,TXLNGY,KDM5D,EIF1AY,RPS4Y2,PRORY,RBMY1B,RBMY1A1,RBMY1D,RBMY1E,RBMY1B,RBMY1A1,RBMY1D,RBMY1E,RBMY1A1,RBMY1D,RBMY1B	0.0295995	-0.0492424	1	1	0	64.7251	425	240.2	10772.9	51	more500
SB06-175683	AY6	443	36	UKERiAY6-R1-003	iAY6-R1-003	retroviral-iPSC	RiPSC	12	175683	eCNV_0154	chrY	24034816	27190256	RBMY1E,RBMY1A1,RBMY1D,RBMY1B,RBMY1E,RBMY1D,RBMY1A1,RBMY1B,PRY2,PRY,RBMY1F,RBMY1J,RBMY2FP,RBMY1F,BPY2,BPY2C,BPY2B,DAZ1,DAZ4,DAZ3,DAZ4,DAZ2,CDY1,CDY1B,CSPG4P1Y,GOLGA2P3Y,GOLGA2P2Y,DAZ4,DAZ3	-0.569799		1			42.6757	188	100.524	3155.44	29	more500
SB06-175683	AY6	443	36	UKERiAY6-R1-003	iAY6-R1-003	retroviral-iPSC	RiPSC	12	175683	eCNV_0155	chrY	27230002	59360647	GOLGA2P3Y,GOLGA2P2Y,CSPG4P1Y,CDY1,CDY1B,SPRY3,VAMP7,IL9R,DDX11L16	-0.0878163	-0.0416667	1	1	0	55.7545	71	35.8615	32130.6	9	more500
SB07-175746	82A	785	65	UKERi82A-R1-002	i82A-R1-002	retroviral-iPSC	RiPSC	14	175746	eCNV_0156	chr1	25608411	25648494	RSRP1,RHD	-0.759396	-0.125	1	1	0	152.341	13	5.77202	40.083	2	less100
SB07-175746	82A	785	65	UKERi82A-R1-002	i82A-R1-002	retroviral-iPSC	RiPSC	14	175746	eCNV_0157	chr1	104161554	104301228	AMY2A,AMY1C,AMY1A,AMY1B	-1.30874		1			65.3987	45	18.2217	139.674	4	100to500
SB07-175746	82A	785	65	UKERi82A-R1-002	i82A-R1-002	retroviral-iPSC	RiPSC	14	175746	eCNV_0158	chr1	146398237	146493394	NBPF20,NBPF19,NBPF10,NBPF25P,NBPF12,NBPF19,LOC728989	-0.450289	0.244718	1	1	0	75.0368	56	26.5052	95.157	7	less100
SB07-175746	82A	785	65	UKERi82A-R1-002	i82A-R1-002	retroviral-iPSC	RiPSC	14	175746	eCNV_0159	chr1	161560855	161642979	FCGR2C,HSPA7,FCGR3B,FCGR2B	0.497296	0.218381	3	2	1	367.957	26	15.1427	82.124	4	less100
SB07-175746	82A	785	65	UKERi82A-R1-002	i82A-R1-002	retroviral-iPSC	RiPSC	14	175746	eCNV_0160	chr7	102128902	102328775	RASA4B,POLR2J3,POLR2J3,SPDYE2B,SPDYE2,RASA4,RASA4,RASA4B,POLR2J2,UPK3BL1,POLR2J2,POLR2J2,SPDYE2B,SPDYE2,RASA4DP	-1.39219	0.271476	1	1	0	105.884	82	38.7699	199.873	15	100to500
SB07-175746	82A	785	65	UKERi82A-R1-002	i82A-R1-002	retroviral-iPSC	RiPSC	14	175746	eCNV_0161	chr7	141765554	141793453	MGAM	0.469127	0.286992	3	2	1	237.752	27	12.1449	27.899	1	less100
SB07-175746	82A	785	65	UKERi82A-R1-002	i82A-R1-002	retroviral-iPSC	RiPSC	14	175746	eCNV_0162	chr7	143270322	143560603	CTAGE15,TCAF2,TCAF2,TCAF2P1,CTAGE6,TCAF2P1,TCAF2P1,LOC154761,LOC154761,TCAF1	-0.595623	0.273749	1	1	0	114.282	86	48.6752	290.281	10	100to500
SB07-175746	82A	785	65	UKERi82A-R1-002	i82A-R1-002	retroviral-iPSC	RiPSC	14	175746	eCNV_0163	chr8	128750487	128753230	MYC	2.95238		15			1684.23	5	3.73119	2.743	1	less100
SB07-175746	82A	785	65	UKERi82A-R1-002	i82A-R1-002	retroviral-iPSC	RiPSC	14	175746	eCNV_0164	chr8	146156543	146203958	ZNF16,ZNF252P	0.444941	0.717454	3	2	1	159.437	18	11.6917	47.415	2	less100
SB07-175746	82A	785	65	UKERi82A-R1-002	i82A-R1-002	retroviral-iPSC	RiPSC	14	175746	eCNV_0165	chr11	55029630	55038396	TRIM48	-1.57983		1			66.7828	8	4.32994	8.766	1	less100
SB07-175746	82A	785	65	UKERi82A-R1-002	i82A-R1-002	retroviral-iPSC	RiPSC	14	175746	eCNV_0166	chr11	55371191	55432958	OR4C11,OR4P4,OR4S2,OR4C6	-1.30709	-0.125	1	1	0	82.2854	13	7.19059	61.767	4	less100
SB07-175746	82A	785	65	UKERi82A-R1-002	i82A-R1-002	retroviral-iPSC	RiPSC	14	175746	eCNV_0167	chr11	60971540	61013490	PGA3,PGA4,PGA5	1.23928	0.125	5	4	1	385.206	24	8.98384	41.95	3	less100
SB07-175746	82A	785	65	UKERi82A-R1-002	i82A-R1-002	retroviral-iPSC	RiPSC	14	175746	eCNV_0168	chr13	110434763	110438412	IRS2	-0.799597		1			131.026	13	8.05437	3.649	1	less100
SB07-175746	82A	785	65	UKERi82A-R1-002	i82A-R1-002	retroviral-iPSC	RiPSC	14	175746	eCNV_0169	chr14	22749507	22962970	-	0.455101	0.122642	3	2	1	124.98	57	36.4691	213.463	1	100to500
SB07-175746	82A	785	65	UKERi82A-R1-002	i82A-R1-002	retroviral-iPSC	RiPSC	14	175746	eCNV_0170	chr15	22074606	22704759	POTEB,POTEB2,POTEB3,MIR5701-2,MIR5701-3,MIR5701-1,LOC101927079,LINC02203,LOC101927079,LINC02203,OR4M2,LOC101927079,OR4N4,OR4N3P,IGHV1OR15-3,LOC642131,REREP3	-1.17538	0.404661	1	1	0	146.321	55	22.9478	630.153	17	more500
SB07-175746	82A	785	65	UKERi82A-R1-002	i82A-R1-002	retroviral-iPSC	RiPSC	14	175746	eCNV_0171	chr15	30375190	30435995	GOLGA8J,ULK4P3,GOLGA8T	0.369991	0.0462329	3	2	1	179.654	45	26.1654	60.805	3	less100
SB07-175746	82A	785	65	UKERi82A-R1-002	i82A-R1-002	retroviral-iPSC	RiPSC	14	175746	eCNV_0172	chr15	32686754	32738818	GOLGA8K,ULK4P3,ULK4P1,ULK4P2,GOLGA8O	0.496684	0.0591098	3	3	0	198.756	27	14.3933	52.064	5	less100
SB07-175746	82A	785	65	UKERi82A-R1-002	i82A-R1-002	retroviral-iPSC	RiPSC	14	175746	eCNV_0173	chr15	43888577	43901545	CKMT1B,STRC	0.691239	0.284031	3	2	1	378.655	19	11.9954	12.968	2	less100
SB07-175746	82A	785	65	UKERi82A-R1-002	i82A-R1-002	retroviral-iPSC	RiPSC	14	175746	eCNV_0174	chr15	43988409	44002663	CKMT1A,STRCP1	-1.01138		1			161.237	21	12.8893	14.254	2	less100
SB07-175746	82A	785	65	UKERi82A-R1-002	i82A-R1-002	retroviral-iPSC	RiPSC	14	175746	eCNV_0175	chr16	70161071	70217259	PDPR,PDPR,LOC400541,CLEC18C	-0.726992	0.0380435	1	1	0	249.105	30	14.5277	56.188	4	less100
SB07-175746	82A	785	65	UKERi82A-R1-002	i82A-R1-002	retroviral-iPSC	RiPSC	14	175746	eCNV_0176	chr16	74387579	74455179	LOC283922,NPIPB15,CLEC18B	-1.03545	0.226962	1	1	0	188.231	29	13.6918	67.6	3	less100
SB07-175746	82A	785	65	UKERi82A-R1-002	i82A-R1-002	retroviral-iPSC	RiPSC	14	175746	eCNV_0177	chr17	43590543	43596771	LRRC37A4P	1.184	0.362654	5	3	2	937.227	13	4.94246	6.228	1	less100
SB07-175746	82A	785	65	UKERi82A-R1-002	i82A-R1-002	retroviral-iPSC	RiPSC	14	175746	eCNV_0178	chr17	44159773	44364335	KANSL1,KANSL1,KANSL1-AS1	0.889627	0.85061	4	3	1	154.117	21	9.61273	204.562	3	100to500
SB07-175746	82A	785	65	UKERi82A-R1-002	i82A-R1-002	retroviral-iPSC	RiPSC	14	175746	eCNV_0179	chr19	6995578	7056578	FLJ25758,MBD3L5,MBD3L4,MBD3L2,MBD3L3	0.518104	0.296608	3	2	1	164.66	15	8.35945	61	5	less100
SB07-175746	82A	785	65	UKERi82A-R1-002	i82A-R1-002	retroviral-iPSC	RiPSC	14	175746	eCNV_0180	chr19	40373852	40382873	FCGBP	-2.68774	0.77134	0	0	0	181.194	11	5.15306	9.021	1	less100
SB07-175746	82A	785	65	UKERi82A-R1-002	i82A-R1-002	retroviral-iPSC	RiPSC	14	175746	eCNV_0181	chr19	55301513	55363902	KIR2DL4,KIR3DL1,KIR2DS4,KIR3DL2	-1.17244	-0.125	1	1	0	116.365	30	14.4309	62.389	4	less100
SB07-175746	82A	785	65	UKERi82A-R1-002	i82A-R1-002	retroviral-iPSC	RiPSC	14	175746	eCNV_0182	chr21	9411693	9907495	MIR3648-1,MIR3648-2,TEKT4P2	-0.872565	0.290909	1	1	0	61.308	13	5.5994	495.802	3	100to500
SB07-175746	82A	785	65	UKERi82A-R1-002	i82A-R1-002	retroviral-iPSC	RiPSC	14	175746	eCNV_0183	chr22	24340673	24396350	GSTTP1,LOC391322,GSTT1,GSTTP2	0.589395	-0.125	3	3	0	217.975	19	9.14594	55.677	4	less100
SB07-175746	82A	785	65	UKERi82A-R1-002	i82A-R1-002	retroviral-iPSC	RiPSC	14	175746	eCNV_0184	chr22	29115380	29133387	CHEK2	-0.570524	0.0113636	1	1	0	94.0086	11	6.32132	18.007	1	less100
SB07-175746	82A	785	65	UKERi82A-R1-002	i82A-R1-002	retroviral-iPSC	RiPSC	14	175746	eCNV_0185	chrX	60500	902239	PLCXD1,GTPBP6,PPP2R3B,SHOX	-0.908376		1			89.2077	47	21.8985	841.739	4	more500
SB07-175746	82A	785	65	UKERi82A-R1-002	i82A-R1-002	retroviral-iPSC	RiPSC	14	175746	eCNV_0186	chrX	1467273	2692871	IL3RA,SLC25A6,ASMTL-AS1,ASMTL,ASMTL,P2RY8,AKAP17A,AKAP17A,ASMT,ASMT,DHRSX,DHRSX,ZBED1,MIR6089,CD99,XG,XG,XGY2	-0.731449		1			98.6714	111	51.9105	1225.6	18	more500
SB07-175746	82A	785	65	UKERi82A-R1-002	i82A-R1-002	retroviral-iPSC	RiPSC	14	175746	eCNV_0187	chrX	120064046	120181699	CT47A2,CT47A1,CT47A10,CT47A9,CT47A8,CT47A5,CT47A4,CT47A3,CT47A11,CT47A12,CT47A2,CT47A1,CT47A10,CT47A9,CT47A8,CT47A5,CT47A4,CT47A3,CT47A12,CT47A11,CT47A6,CT47A2,CT47A1,CT47A12,CT47A10,CT47A9,CT47A8,CT47A5,CT47A4,CT47A3,CT47A11,CT47A6,CT47A12,CT47A10,CT47A9,CT47A8,CT47A5,CT47A4,CT47A3,CT47A11,CT47A2,CT47A1,CT47A6,CT47A12,CT47A10,CT47A9,CT47A8,CT47A5,CT47A4,CT47A3,CT47A11,CT47A1,CT47A6,CT47A2,CT47A7…	-1.02463	-0.125	1	1	0	31.046	24	11.4798	117.653	80	100to500
SB07-175746	82A	785	65	UKERi82A-R1-002	i82A-R1-002	retroviral-iPSC	RiPSC	14	175746	eCNV_0188	chrX	155003492	155250762	SPRY3,VAMP7,IL9R	-1.00425		1			93.2288	20	8.96395	247.27	3	100to500
SB07-175746	82A	785	65	UKERi82A-R1-002	i82A-R1-002	retroviral-iPSC	RiPSC	14	175746	eCNV_0189	chrY	2732927	6113797	RPS4Y1,ZFY,ZFY,ZFY-AS1,TGIF2LY,PCDH11Y	-3.5266		0	0	0	4.23723	48	35.1224	3380.87	6	more500
SB07-175746	82A	785	65	UKERi82A-R1-002	i82A-R1-002	retroviral-iPSC	RiPSC	14	175746	eCNV_0190	chrY	6135271	10058894	AMELY,TBL1Y,PRKY,RBMY1A3P,TSPY1,TSPY10,FAM197Y2,FAM197Y5,FAM197Y4,FAM197Y8,FAM197Y7,TSPY8,TSPY4,TSPY4,TSPY4,FAM197Y2,FAM197Y5,FAM197Y4,FAM197Y8,FAM197Y7,TSPY4,FAM197Y6,TSPY4,TSPY10,TSPY3,TSPY4,FAM197Y5,FAM197Y2,FAM197Y4,FAM197Y8,FAM197Y7,TSPY4,TSPY1,TSPY4,TSPY10,TSPY4,FAM197Y3	-6.8832	0.163462	0	0	0	0.735302	29	82.2093	3923.62	37	more500
SB07-175746	82A	785	65	UKERi82A-R1-002	i82A-R1-002	retroviral-iPSC	RiPSC	14	175746	eCNV_0191	chrY	13259984	13629021	-	-0.877492	-0.0535714	1	1	0	26.4788	16	6.03222	369.037	1	100to500
SB07-175746	82A	785	65	UKERi82A-R1-002	i82A-R1-002	retroviral-iPSC	RiPSC	14	175746	eCNV_0192	chrY	13629521	28703554	GYG2P1,USP9Y,DDX3Y,UTY,TMSB4Y,VCY1B,VCY,VCY,VCY1B,NLGN4Y,FAM224B,FAM224A,XKRY,XKRY2,CDY2B,CDY2A,CDY2A,CDY2B,FAM224A,FAM224B,HSFY2,HSFY1,HSFY2,HSFY1,TTTY9B,TTTY9A,TTTY9B,TTTY9A,HSFY1,HSFY2,HSFY1,HSFY2,TTTY14,CD24,BCORP1,TXLNGY,KDM5D,EIF1AY,RPS4Y2,PRORY,RBMY1B,RBMY1A1,RBMY1D,RBMY1E,RBMY1B,RBMY1A1,RBMY1D,RBMY1E,RBMY1A1,RBMY1D,RBMY1B,RBMY1E,RBMY1D,RBMY1A1,RBMY1B,PRY2,PRY,RBMY1F,RBMY1J,RBMY2FP,RBMY1F,…	-6.73442	-0.125	0	0	0	0.182414	124	351.423	15074	76	more500
SB07-175746	82A	785	65	UKERi82A-R1-002	i82A-R1-002	retroviral-iPSC	RiPSC	14	175746	eCNV_0193	chrY	59106498	59360647	SPRY3,VAMP7,IL9R,DDX11L16	0.440024		1			80.3727	30	14.4248	254.149	4	100to500
SB08-179456	AY6	443	36	UKERiAY6-R1-004	iAY6-R1-004	retroviral-iPSC	RiPSC	7	179456	eCNV_0194	chr1	104161554	104301228	AMY2A,AMY1C,AMY1A,AMY1B	1.03838	0.100538	4	4	0	207.377	45	18.4514	139.674	4	100to500
SB08-179456	AY6	443	36	UKERiAY6-R1-004	iAY6-R1-004	retroviral-iPSC	RiPSC	7	179456	eCNV_0195	chr1	142542801	143544025	ANKRD20A12P,LOC102723769	-0.535353	0.16367	1	1	0	34.053	37	16.9854	1001.22	2	more500
SB08-179456	AY6	443	36	UKERiAY6-R1-004	iAY6-R1-004	retroviral-iPSC	RiPSC	7	179456	eCNV_0196	chr1	248722595	248813474	OR2T29,OR2T34,OR2T10,OR2T11,OR2T35,OR2T27	-1.02371	0.307099	1	1	0	184.818	23	13.3899	90.879	6	less100
SB08-179456	AY6	443	36	UKERiAY6-R1-004	iAY6-R1-004	retroviral-iPSC	RiPSC	7	179456	eCNV_0197	chr5	756073	848795	ZDHHC11B,ZDHHC11	0.563086	0.165816	3	2	1	404.01	25	13.633	92.722	2	less100
SB08-179456	AY6	443	36	UKERiAY6-R1-004	iAY6-R1-004	retroviral-iPSC	RiPSC	7	179456	eCNV_0198	chr5	34179034	34193718	C1QTNF3	-0.805024	0.110066	1	1	0	410.727	17	8.72107	14.684	1	less100
SB08-179456	AY6	443	36	UKERiAY6-R1-004	iAY6-R1-004	retroviral-iPSC	RiPSC	7	179456	eCNV_0199	chr8	11970923	12032639	ZNF705D,FAM66D,LOC392196,FAM66D,USP17L7,FAM66D,USP17L2,FAM66D,FAM90A2P	0.859472	0.223558	4	3	1	384.96	24	10.4744	61.716	9	less100
SB08-179456	AY6	443	36	UKERiAY6-R1-004	iAY6-R1-004	retroviral-iPSC	RiPSC	7	179456	eCNV_0200	chr8	12232035	12246278	FAM66A,FAM66A,LOC649352	-1.26527	-0.125	1	1	0	113.254	10	3.96506	14.243	3	less100
SB08-179456	AY6	443	36	UKERiAY6-R1-004	iAY6-R1-004	retroviral-iPSC	RiPSC	7	179456	eCNV_0201	chr13	110434381	110436987	IRS2	-1.0568	-0.125	1	1	0	102.677	11	6.88174	2.606	1	less100
SB08-179456	AY6	443	36	UKERiAY6-R1-004	iAY6-R1-004	retroviral-iPSC	RiPSC	7	179456	eCNV_0202	chr14	36207809	36240300	RALGAPA1,RALGAPA1P1,RALGAPA1,RALGAPA1P1,SNORA101B	-1.54823	-0.125	1	1	0	28.7469	12	6.25215	32.491	5	less100
SB08-179456	AY6	443	36	UKERiAY6-R1-004	iAY6-R1-004	retroviral-iPSC	RiPSC	7	179456	eCNV_0203	chr15	90293707	90320470	MESP1,MESP2	-1.61807	-0.125	1	1	0	28.9307	10	4.06643	26.763	2	less100
SB08-179456	AY6	443	36	UKERiAY6-R1-004	iAY6-R1-004	retroviral-iPSC	RiPSC	7	179456	eCNV_0204	chr15	102263255	102304746	TARSL2,LOC100128108	-0.712942	0.181434	1	1	0	553.289	47	19.182	41.491	2	less100
SB08-179456	AY6	443	36	UKERiAY6-R1-004	iAY6-R1-004	retroviral-iPSC	RiPSC	7	179456	eCNV_0205	chr16	28666676	28763897	NPIPB8,EIF3C,EIF3C,EIF3CL,EIF3C,EIF3CL,MIR6862-1,MIR6862-2,NPIPB9	-0.697017	0.037844	1	1	0	247.46	33	19.1329	97.221	9	less100
SB08-179456	AY6	443	36	UKERiAY6-R1-004	iAY6-R1-004	retroviral-iPSC	RiPSC	7	179456	eCNV_0206	chr16	70161071	70211399	PDPR,PDPR,LOC400541,CLEC18C	1.21422	0.275728	5	3	2	862.184	26	12.8272	50.328	4	less100
SB08-179456	AY6	443	36	UKERiAY6-R1-004	iAY6-R1-004	retroviral-iPSC	RiPSC	7	179456	eCNV_0207	chr16	74386230	74455179	LOC283922,NPIPB15,CLEC18B	0.799192	0.159557	3	3	0	565.888	30	14.3984	68.949	3	less100
SB08-179456	AY6	443	36	UKERiAY6-R1-004	iAY6-R1-004	retroviral-iPSC	RiPSC	7	179456	eCNV_0208	chr17	18933886	19125672	GRAP,LOC79999,LOC388436,GRAPL,GRAPL,LOC79999,LOC388436	0.647645		3			291.257	42	22.2938	191.786	7	100to500
SB08-179456	AY6	443	36	UKERiAY6-R1-004	iAY6-R1-004	retroviral-iPSC	RiPSC	7	179456	eCNV_0209	chr17	34434313	34806553	CCL3L3,CCL3L1,CCL4L1,CCL4L2,TBC1D3H,TBC1D3G,TBC1D3F,TBC1D3F,TBC1D3F,TBC1D3B	-0.955528	0.174479	1	1	0	116.239	82	41.4947	372.24	10	100to500
SB08-179456	AY6	443	36	UKERiAY6-R1-004	iAY6-R1-004	retroviral-iPSC	RiPSC	7	179456	eCNV_0210	chr17	36234489	36412967	TBC1D3C,TBC1D3L,TBC1D3F,TBC1D3H,TBC1D3,TBC1D3G,TBC1D3D,TBC1D3I,TBC1D3K,TBC1D3E,TBC1D3,TBC1D3H,TBC1D3E,TBC1D3G,TBC1D3K,TBC1D3D,TBC1D3I,TBC1D3F,TBC1D3L,TBC1D3C,LOC440434	-0.679476	0.185843	1	1	0	186.127	50	26.5039	178.478	21	100to500
SB08-179456	AY6	443	36	UKERiAY6-R1-004	iAY6-R1-004	retroviral-iPSC	RiPSC	7	179456	eCNV_0211	chr17	43565064	44360840	PLEKHM1,LRRC37A4P,MAPK8IP1P2,LINC02210,LINC02210-CRHR1,LINC02210-CRHR1,CRHR1,MAPT-AS1,SPPL2C,MAPT,MAPT-IT1,MAPT,MAPT,STH,KANSL1,KANSL1,KANSL1-AS1	-0.595398	-0.125	1	1	0	125.248	133	68.8551	795.776	17	more500
SB08-179456	AY6	443	36	UKERiAY6-R1-004	iAY6-R1-004	retroviral-iPSC	RiPSC	7	179456	eCNV_0212	chr18	10500	197698	ROCK1P1,MIR8078,ROCK1P1,USP14	-0.513453	-0.125	1	1	0	112.267	26	15.413	187.198	4	100to500
SB08-179456	AY6	443	36	UKERiAY6-R1-004	iAY6-R1-004	retroviral-iPSC	RiPSC	7	179456	eCNV_0213	chr19	49398292	49425721	TULP2,NUCB1,NUCB1,NUCB1-AS1	-1.32397	-0.125	1	1	0	100.858	20	13.2459	27.429	4	less100
SB08-179456	AY6	443	36	UKERiAY6-R1-004	iAY6-R1-004	retroviral-iPSC	RiPSC	7	179456	eCNV_0214	chr19	54726669	54746148	LILRB3,LILRB3,LILRA6	0.843801	0.275117	4	3	1	620.045	11	5.95348	19.479	3	less100
SB08-179456	AY6	443	36	UKERiAY6-R1-004	iAY6-R1-004	retroviral-iPSC	RiPSC	7	179456	eCNV_0215	chr19	55247190	55297955	KIR3DL3,KIR2DL3,LOC101928804,KIR2DL1,KIR2DL1	-0.773803	-0.125	1	1	0	150.683	30	13.759	50.765	5	less100
SB08-179456	AY6	443	36	UKERiAY6-R1-004	iAY6-R1-004	retroviral-iPSC	RiPSC	7	179456	eCNV_0216	chr19	56113814	56154507	ZNF524,ZNF865,ZNF784,ZNF580	-0.583639	0.555195	1	1	0	91.3163	25	15.7703	40.693	4	less100
SB08-179456	AY6	443	36	UKERiAY6-R1-004	iAY6-R1-004	retroviral-iPSC	RiPSC	7	179456	eCNV_0217	chr21	9411693	15148477	MIR3648-1,MIR3648-2,TEKT4P2,TPTE,BAGE3,BAGE2,BAGE4,BAGE5,BAGE3,BAGE2,BAGE4,BAGE5,BAGE,ANKRD30BP2,POTED	-0.50436	0.0416667	1	1	0	129.715	118	59.7031	5736.78	15	more500
SB08-179456	AY6	443	36	UKERiAY6-R1-004	iAY6-R1-004	retroviral-iPSC	RiPSC	7	179456	eCNV_0218	chr22	16050500	17055486	DUXAP8,BMS1P22,DUXAP8,BMS1P22,BMS1P17,BMS1P18,POTEH,POTEH,POTEH-AS1,OR11H1	-0.488891	0.243852	1	1	0	111.233	61	29.3838	1004.99	10	more500
SB08-179456	AY6	443	36	UKERiAY6-R1-004	iAY6-R1-004	retroviral-iPSC	RiPSC	7	179456	eCNV_0219	chr22	18681818	18894125	LOC100996415,LINC01662,GGT3P,LOC102725072,LINC01663,DGCR6	-0.486531	0.220518	1	1	0	125.207	57	24.5999	212.307	6	100to500
SB08-179456	AY6	443	36	UKERiAY6-R1-004	iAY6-R1-004	retroviral-iPSC	RiPSC	7	179456	eCNV_0220	chr22	20307252	20508931	DGCR6L,LOC101927859,LOC101927859,FAM230A,LOC101927859,TMEM191B,LOC101927859,PI4KAP1,LOC101927859,RIMBP3	-0.44466	0.1875	1	1	0	130.807	55	23.5725	201.679	10	100to500
SB08-179456	AY6	443	36	UKERiAY6-R1-004	iAY6-R1-004	retroviral-iPSC	RiPSC	7	179456	eCNV_0221	chrX	60500	2707750	PLCXD1,GTPBP6,PPP2R3B,SHOX,CRLF2,CSF2RA,IL3RA,SLC25A6,ASMTL-AS1,ASMTL,ASMTL,P2RY8,AKAP17A,AKAP17A,ASMT,ASMT,DHRSX,DHRSX,ZBED1,MIR6089,CD99,XG,XG,XGY2	-0.488795		1			109.681	185	87.4661	2647.25	24	more500
SB08-179456	AY6	443	36	UKERiAY6-R1-004	iAY6-R1-004	retroviral-iPSC	RiPSC	7	179456	eCNV_0222	chrX	2712564	25022906	XG,GYG2,ARSD,ARSD-AS1,ARSD,ARSE,ARSH,ARSF,LINC01546,MXRA5,PRKX,LOC389906,LOC729162,NLGN4X,MIR4770,VCX3A,PUDP,PUDP,STS,MIR4767,PUDP,STS,STS,VCX,PNPLA4,MIR651,VCX2,VCX3B,ANOS1,FAM9A,FAM9B,TBL1X,GPR143,SHROOM2,CLDN34,WWC3,CLCN4,MID1,HCCS,ARHGAP6,ARHGAP6,AMELX,ARHGAP6,MIR548AX,MSL3,FRMPD4,PRPS2,TLR7,TLR8-AS1,TLR8,TMSB4X,FAM9C,GS1-600G8,3,ATXN3L,EGFL6,EGFL6,MIR6086,TCEANC,RAB9A,TRAPPC2,OFD1,GPM6B,GEMI…	-0.95657	-0.125	1	1	0	79.0147	1794	1144.98	22310.3	153	more500
SB08-179456	AY6	443	36	UKERiAY6-R1-004	iAY6-R1-004	retroviral-iPSC	RiPSC	7	179456	eCNV_0223	chrX	25022910	38481648	ARX,MAGEB18,MAGEB6,MAGEB5,VENTXP1,PPP4R3CP,DCAF8L2,MAGEB10,DCAF8L1,MIR6134,IL1RAPL1,IL1RAPL1,MIR4666B,MAGEB2,MAGEB3,MAGEB4,MAGEB1,NR0B1,CXorf21,GK,TAB3,FTHL17,DMD,DMD,MIR3915,DMD,MIR548F5,FAM47A,TMEM47,FAM47B,MAGEB16,CFAP47,CFAP47,LOC101928627,FAM47C,FTH1P18,PRRG1,LANCL3,XK,CYBB,DYNLT3,HYPM,SYTL5,MIR548AJ2,SYTL5,SRPX,RPGR,OTC,TSPAN7	-1.13155	-0.125	1	1	0	62.518	596	376.038	13458.7	49	more500
SB08-179456	AY6	443	36	UKERiAY6-R1-004	iAY6-R1-004	retroviral-iPSC	RiPSC	7	179456	eCNV_0224	chrX	38482148	49299406	TSPAN7,MID1IP1,MIR3937,BCOR,ATP6AP2,MPC1L,CXorf38,MED14,MED14OS,LOC100132831,USP9X,DDX3X,NYX,CASK,CASK,GPR34,CASK,GPR82,PPP1R2P9,MAOA,MAOB,NDP,NDP-AS1,EFHC2,FUNDC1,DUSP21,KDM6A,CXorf36,MIR221,MIR222,KRBOX4,ZNF674,CHST7,SLC9A7,RP2,LINC01545,JADE3,RGN,NDUFB11,RBM10,UBA1,UBA1,INE1,CDK16,USP11,ZNF157,ZNF157,SNORA11C,ZNF41,LINC01560,ARAF,SYN1,SYN1,TIMP1,SYN1,MIR4769,CFP,ELK1,UXT,UXT,UXT-AS1,UXT-AS1,ZN…	-0.955691	-0.125	1	1	0	103.46	1336	872.182	10817.3	175	more500
SB08-179456	AY6	443	36	UKERiAY6-R1-004	iAY6-R1-004	retroviral-iPSC	RiPSC	7	179456	eCNV_0225	chrX	49301387	49361367	GAGE8,GAGE2A,GAGE12F,GAGE12D,GAGE12G,GAGE12E,GAGE12C,GAGE12H,GAGE12B,GAGE8,GAGE2A,GAGE12F,GAGE12D,GAGE12E,GAGE12H,GAGE12C,GAGE12G,GAGE12B,GAGE12F,GAGE12D,GAGE12H,GAGE12E,GAGE12C,GAGE12G,GAGE12B,GAGE12F,GAGE12D,GAGE12E,GAGE12C,GAGE12G,GAGE6,GAGE12I,GAGE12F,GAGE12D,GAGE12C,GAGE12E,GAGE12G,GAGE6,GAGE12I,GAGE12D,GAGE12H,GAGE12C,GAGE12E,GAGE2A	-2.14186		0	0	0	100.009	31	12.1234	59.98	44	less100
SB08-179456	AY6	443	36	UKERiAY6-R1-004	iAY6-R1-004	retroviral-iPSC	RiPSC	7	179456	eCNV_0226	chrX	49364674	58505576	GAGE1,PAGE1,PAGE4,USP27X-AS1,USP27X,CLCN5,CLCN5,MIR532,CLCN5,MIR188,CLCN5,MIR500A,CLCN5,MIR362,CLCN5,MIR501,CLCN5,MIR500B,CLCN5,MIR660,CLCN5,MIR502,AKAP4,CCNB3,DGKK,SHROOM4,BMP15,NUDT10,CXorf67,NUDT11,GSPT2,MAGED1,MAGED4,MAGED4B,MAGED4,MAGED4B,SNORA11D,SNORA11E,MAGED4B,MAGED4,MAGED4B,MAGED4,SNORA11D,SNORA11E,MIR8088,XAGE2,XAGE1E,XAGE1B,XAGE1B,XAGE1E,SSX8,SSX7,SSX2B,SSX2,SSX2,SSX2B,SPANXN5,XAGE5,X…	-1.00066	-0.125	1	1	0	98.0741	1018	668.594	9140.9	117	more500
SB08-179456	AY6	443	36	UKERiAY6-R1-004	iAY6-R1-004	retroviral-iPSC	RiPSC	7	179456	eCNV_0227	chrX	62042080	155257641	SPIN4,ARHGEF9,MIR1468,AMER1,ASB12,MTMR8,ZC4H2,ZC3H12B,LAS1L,FRMD8P1,MSN,MIR223,VSIG4,HEPH,EDA2R,AR,OPHN1,YIPF6,STARD8,EFNB1,PJA1,LINC00269,FAM155B,EDA,EDA,MIR676,AWAT2,OTUD6A,IGBP1,DGAT2L6,AWAT1,P2RY4,ARR3,RAB41,PDZD11,KIF4A,GDPD2,DLG3,DLG3,DLG3-AS1,TEX11,SLC7A3,SNX12,FOXO4,CXorf65,IL2RG,MED12,NLGN3,BCYRN1,GJB1,BCYRN1,ZMYM3,BCYRN1,NONO,BCYRN1,ITGB1BP2,BCYRN1,BCYRN1,TAF1,BCYRN1,OGT,BCYRN1,GCNA,BCY…	-0.993338	-0.125	1	1	0	87.6091	6863	4445.25	93215.6	826	more500
SB08-179456	AY6	443	36	UKERiAY6-R1-004	iAY6-R1-004	retroviral-iPSC	RiPSC	7	179456	eCNV_0228	chrY	10500	9148932	PLCXD1,GTPBP6,PPP2R3B,SHOX,CRLF2,CSF2RA,IL3RA,SLC25A6,ASMTL-AS1,ASMTL,ASMTL,P2RY8,AKAP17A,AKAP17A,ASMT,ASMT,DHRSX,DHRSX,ZBED1,CD99,XGY2,SRY,RPS4Y1,ZFY,ZFY,ZFY-AS1,TGIF2LY,PCDH11Y,TSPY2,FAM197Y9,AMELY,TBL1Y,PRKY	0.162796	-0.125	1	1	0	78.4139	307	164.12	9138.43	33	more500
SB08-179456	AY6	443	36	UKERiAY6-R1-004	iAY6-R1-004	retroviral-iPSC	RiPSC	7	179456	eCNV_0229	chrY	9154579	10058894	RBMY1A3P,TSPY1,TSPY10,FAM197Y2,FAM197Y5,FAM197Y4,FAM197Y8,FAM197Y7,TSPY8,TSPY4,TSPY4,TSPY4,FAM197Y2,FAM197Y5,FAM197Y4,FAM197Y8,FAM197Y7,TSPY4,FAM197Y6,TSPY4,TSPY10,TSPY3,TSPY4,FAM197Y5,FAM197Y2,FAM197Y4,FAM197Y8,FAM197Y7,TSPY4,TSPY1,TSPY4,TSPY10,TSPY4,FAM197Y3	-0.633877	0.140219	1	1	0	54.9611	96	52.1342	904.315	34	more500
SB08-179456	AY6	443	36	UKERiAY6-R1-004	iAY6-R1-004	retroviral-iPSC	RiPSC	7	179456	eCNV_0230	chrY	13259984	21893858	GYG2P1,USP9Y,DDX3Y,UTY,TMSB4Y,VCY1B,VCY,VCY,VCY1B,NLGN4Y,FAM224B,FAM224A,XKRY,XKRY2,CDY2B,CDY2A,CDY2A,CDY2B,FAM224A,FAM224B,HSFY2,HSFY1,HSFY2,HSFY1,TTTY9B,TTTY9A,TTTY9B,TTTY9A,HSFY1,HSFY2,HSFY1,HSFY2,TTTY14,CD24,BCORP1,TXLNGY,KDM5D	0.108518	-0.0288462	1	1	0	71.759	336	183.592	8633.87	37	more500
SB08-179456	AY6	443	36	UKERiAY6-R1-004	iAY6-R1-004	retroviral-iPSC	RiPSC	7	179456	eCNV_0231	chrY	21893858	59360647	KDM5D,EIF1AY,RPS4Y2,PRORY,RBMY1B,RBMY1A1,RBMY1D,RBMY1E,RBMY1B,RBMY1A1,RBMY1D,RBMY1E,RBMY1A1,RBMY1D,RBMY1B,RBMY1E,RBMY1D,RBMY1A1,RBMY1B,PRY2,PRY,RBMY1F,RBMY1J,RBMY2FP,RBMY1F,BPY2,BPY2C,BPY2B,DAZ1,DAZ4,DAZ3,DAZ4,DAZ2,CDY1,CDY1B,CSPG4P1Y,GOLGA2P3Y,GOLGA2P2Y,DAZ4,DAZ3,SPRY3,VAMP7,IL9R,DDX11L16	-0.437295	-0.046875	1	1	0	51.9451	348	189.068	37466.8	44	more500
SB09-186823	82A	785	65	UKERi82A-R1-002	i82A-R1-002	retroviral-iPSC	RiPSC	30	186823	eCNV_0232	chr1	104161554	104301228	AMY2A,AMY1C,AMY1A,AMY1B	-1.51575		1			50.5134	45	18.453	139.674	4	100to500
SB09-186823	82A	785	65	UKERi82A-R1-002	i82A-R1-002	retroviral-iPSC	RiPSC	30	186823	eCNV_0233	chr1	142542801	144222601	ANKRD20A12P,LOC102723769,MIR6077,PPIAL4G,FAM72D,FAM72C,NBPF20,NBPF19	-0.430705	0.176724	1	1	0	76.651	190	102.807	1679.8	8	more500
SB09-186823	82A	785	65	UKERi82A-R1-002	i82A-R1-002	retroviral-iPSC	RiPSC	30	186823	eCNV_0234	chr1	148201947	148325210	NBPF19,NBPF26,PPIAL4F,PPIAL4D,PPIAL4E,NBPF19,NBPF26,NBPF14,NBPF9,NBPF25P	-0.443519	0.205087	1	1	0	82.7076	137	77.0057	123.263	10	100to500
SB09-186823	82A	785	65	UKERi82A-R1-002	i82A-R1-002	retroviral-iPSC	RiPSC	30	186823	eCNV_0235	chr1	161560855	161632438	FCGR2C,HSPA7,FCGR3B	0.524719	0.251629	3	2	1	415.58	21	11.9893	71.583	3	less100
SB09-186823	82A	785	65	UKERi82A-R1-002	i82A-R1-002	retroviral-iPSC	RiPSC	30	186823	eCNV_0236	chr3	60500	3072701	CHL1,CHL1,CHL1-AS1,CNTN6,CNTN4	-0.444298	0.0380435	1	1	0	60.3901	104	67.426	3012.2	5	more500
SB09-186823	82A	785	65	UKERi82A-R1-002	i82A-R1-002	retroviral-iPSC	RiPSC	30	186823	eCNV_0237	chr4	190943023	191025802	FRG2,DBET	-0.789476	0.0474138	1	1	0	58.5975	56	24.2427	82.779	2	less100
SB09-186823	82A	785	65	UKERi82A-R1-002	i82A-R1-002	retroviral-iPSC	RiPSC	30	186823	eCNV_0238	chr7	56184532	57938684	LOC100240728,LOC401357,MIR4283-1,MIR4283-2,ZNF479,GUSBP10,MIR3147,ZNF716	-0.536653	0.208333	1	1	0	71.1554	67	35.0447	1754.15	8	more500
SB09-186823	82A	785	65	UKERi82A-R1-002	i82A-R1-002	retroviral-iPSC	RiPSC	30	186823	eCNV_0239	chr7	61657308	63986824	ZNF733P,LOC102724738,LOC100287704,LOC100287834,LOC100287834,MIR4283-1,MIR4283-2,ZNF727,ZNF735,ZNF679,ZNF736,ZNF680	-0.578005	0.177318	1	1	0	66.0367	98	52.9656	2329.52	12	more500
SB09-186823	82A	785	65	UKERi82A-R1-002	i82A-R1-002	retroviral-iPSC	RiPSC	30	186823	eCNV_0240	chr7	102125475	102328775	RASA4B,POLR2J3,POLR2J3,SPDYE2B,SPDYE2,RASA4,RASA4,RASA4B,POLR2J2,UPK3BL1,POLR2J2,POLR2J2,SPDYE2B,SPDYE2,RASA4DP	-1.36681	0.25	1	1	0	114.12	83	39.8753	203.3	15	100to500
SB09-186823	82A	785	65	UKERi82A-R1-002	i82A-R1-002	retroviral-iPSC	RiPSC	30	186823	eCNV_0241	chr7	143270322	143560603	CTAGE15,TCAF2,TCAF2,TCAF2P1,CTAGE6,TCAF2P1,TCAF2P1,LOC154761,LOC154761,TCAF1	-0.685956	0.33596	1	1	0	107.943	86	49.3126	290.281	10	100to500
SB09-186823	82A	785	65	UKERi82A-R1-002	i82A-R1-002	retroviral-iPSC	RiPSC	30	186823	eCNV_0242	chr10	36963887	39144333	ANKRD30A,ZNF248,ZNF25,ZNF33A,ZNF37A,HSD17B7P2,SEPT7P9,LINC00999,ACTR3BP5	-0.472835	0.0673077	1	1	0	64.0842	148	85.8382	2180.45	9	more500
SB09-186823	82A	785	65	UKERi82A-R1-002	i82A-R1-002	retroviral-iPSC	RiPSC	30	186823	eCNV_0243	chr11	48327744	51566742	OR4S1,OR4C3,OR4C45,OR4C5,OR4A47,TRIM49B,TRIM64C,FOLH1,LOC440040,OR4C13,OR4C12,LOC441601,OR4A5,OR4C46	-0.520248	0.311986	1	1	0	84.1673	191	110.634	3239	14	more500
SB09-186823	82A	785	65	UKERi82A-R1-002	i82A-R1-002	retroviral-iPSC	RiPSC	30	186823	eCNV_0244	chr11	55029630	56230838	TRIM48,TRIM51HP,OR4A16,OR4A15,OR4C15,OR4C16,OR4C11,OR4P4,OR4S2,OR4C6,OR5D13,OR5D14,OR5L1,OR5D18,OR5L2,OR5D16,TRIM51,OR5W2,OR5I1,OR10AG1,OR7E5P,OR5F1,OR5AS1,OR8I2,OR8H2,OR8H3,OR8J3,OR8K5,OR5J2,OR5T2,OR5T3,OR5T1,OR8H1,OR8K3,OR8K1,OR8J1,OR8U8,OR8U1,OR5R1,OR5M9	-0.472584	0.289134	1	1	0	114.621	201	124.579	1201.21	40	more500
SB09-186823	82A	785	65	UKERi82A-R1-002	i82A-R1-002	retroviral-iPSC	RiPSC	30	186823	eCNV_0245	chr11	60971540	61013213	PGA3,PGA4,PGA5	1.34719	0.0988806	5	5	0	427.182	23	8.69549	41.673	3	less100
SB09-186823	82A	785	65	UKERi82A-R1-002	i82A-R1-002	retroviral-iPSC	RiPSC	30	186823	eCNV_0246	chr11	65222699	65274094	MALAT1,MALAT1,TALAM1,MALAT1,TALAM1,MASCRNA	0.3595	0.531775	3	1	2	155.309	38	27.2976	51.395	6	less100
SB09-186823	82A	785	65	UKERi82A-R1-002	i82A-R1-002	retroviral-iPSC	RiPSC	30	186823	eCNV_0247	chr12	67908	247892	FAM138D,LOC100288778,IQSEC3,IQSEC3,LOC574538	-0.503194	0.288347	1	1	0	103.672	32	17.3997	179.984	5	100to500
SB09-186823	82A	785	65	UKERi82A-R1-002	i82A-R1-002	retroviral-iPSC	RiPSC	30	186823	eCNV_0248	chr13	110434763	110438412	IRS2	-0.793489		1			142.732	13	8.20289	3.649	1	less100
SB09-186823	82A	785	65	UKERi82A-R1-002	i82A-R1-002	retroviral-iPSC	RiPSC	30	186823	eCNV_0249	chr14	19057400	20229054	OR11H12,POTEG,POTEG,LOC101929572,POTEG,LOC101929572,POTEH-AS1,DUXAP10,LINC01296,BMS1P18,BMS1P17,BMS1P22,DUXAP10,LINC01296,BMS1P22,DUXAP10,BMS1P22,LINC01296,DUXAP10,BMS1P22,LINC01296,DUXAP10,BMS1P22,BMS1P17,BMS1P18,POTEM,POTEM,LOC100508046,OR11H2,OR4Q3	-0.499895	0.192164	1	1	0	140.509	98	45.6033	1171.65	30	more500
SB09-186823	82A	785	65	UKERi82A-R1-002	i82A-R1-002	retroviral-iPSC	RiPSC	30	186823	eCNV_0250	chr14	22772889	22965981	-	0.424995	-0.117816	3	3	0	115.285	56	36.6924	193.092	1	100to500
SB09-186823	82A	785	65	UKERi82A-R1-002	i82A-R1-002	retroviral-iPSC	RiPSC	30	186823	eCNV_0251	chr15	20044632	22289696	CHEK2P2,HERC2P3,GOLGA6L6,GOLGA8CP,NBEAP1,MIR3118-4,MIR3118-2,MIR3118-3,POTEB2,POTEB,POTEB3,MIR5701-3,MIR5701-1,MIR5701-2,LINC01193,LINC01193,FAM30C,CXADRP2,POTEB,POTEB2,POTEB3,MIR5701-2,MIR5701-3,MIR5701-1,LOC101927079,LINC02203	-0.472807	0.188886	1	1	0	113.046	173	79.2004	2245.06	26	more500
SB09-186823	82A	785	65	UKERi82A-R1-002	i82A-R1-002	retroviral-iPSC	RiPSC	30	186823	eCNV_0252	chr15	22290183	22595693	LOC101927079,LINC02203,LOC101927079,LINC02203,OR4M2,LOC101927079,OR4N4,OR4N3P,IGHV1OR15-3,LOC642131,REREP3	-1.73349	0.41896	1	0	1	149.908	40	16.4262	305.51	11	100to500
SB09-186823	82A	785	65	UKERi82A-R1-002	i82A-R1-002	retroviral-iPSC	RiPSC	30	186823	eCNV_0253	chr15	22646693	22832768	GOLGA8DP,GOLGA6L1,GOLGA6L22	-0.457805	0.148438	1	1	0	113.275	31	17.7368	186.075	3	100to500
SB09-186823	82A	785	65	UKERi82A-R1-002	i82A-R1-002	retroviral-iPSC	RiPSC	30	186823	eCNV_0254	chr15	32686754	32738818	GOLGA8K,ULK4P3,ULK4P1,ULK4P2,GOLGA8O	0.494598	0.137897	3	2	1	197.683	27	14.5988	52.064	5	less100
SB09-186823	82A	785	65	UKERi82A-R1-002	i82A-R1-002	retroviral-iPSC	RiPSC	30	186823	eCNV_0255	chr15	43888577	43903191	CKMT1B,STRC	0.664601	0.286074	3	2	1	382.517	21	13.3484	14.614	2	less100
SB09-186823	82A	785	65	UKERi82A-R1-002	i82A-R1-002	retroviral-iPSC	RiPSC	30	186823	eCNV_0256	chr15	43988409	44002663	CKMT1A,STRCP1	-1.05598		1			154.432	21	13.1269	14.254	2	less100
SB09-186823	82A	785	65	UKERi82A-R1-002	i82A-R1-002	retroviral-iPSC	RiPSC	30	186823	eCNV_0257	chr15	53664797	55483371	WDR72,UNC13C,RSL24D1	-0.419807	0.377577	1	1	0	66.5793	98	62.9175	1818.57	3	more500
SB09-186823	82A	785	65	UKERi82A-R1-002	i82A-R1-002	retroviral-iPSC	RiPSC	30	186823	eCNV_0258	chr15	102500622	102519089	MIR1302-11,MIR1302-9,MIR1302-10,MIR1302-2,WASH3P,WASH3P,MIR6859-2,MIR6859-3,MIR6859-4,MIR6859-1,DDX11L9	-0.466341	0.239583	1	1	0	123.578	15	7.90662	18.467	11	less100
SB09-186823	82A	785	65	UKERi82A-R1-002	i82A-R1-002	retroviral-iPSC	RiPSC	30	186823	eCNV_0259	chr16	70162611	70217465	PDPR,PDPR,LOC400541,CLEC18C	-0.677926	0.596154	1	1	0	241.936	30	14.6785	54.854	4	less100
SB09-186823	82A	785	65	UKERi82A-R1-002	i82A-R1-002	retroviral-iPSC	RiPSC	30	186823	eCNV_0260	chr16	74385974	74485331	LOC283922,NPIPB15,CLEC18B	-0.761542	0.213542	1	1	0	210.734	32	15.4427	99.357	3	less100
SB09-186823	82A	785	65	UKERi82A-R1-002	i82A-R1-002	retroviral-iPSC	RiPSC	30	186823	eCNV_0261	chr17	16704089	16843274	KRT16P2,KRT17P1,TBC1D27,TNFRSF13B	-0.482596	0.375	1	1	0	137.877	15	8.51149	139.185	4	100to500
SB09-186823	82A	785	65	UKERi82A-R1-002	i82A-R1-002	retroviral-iPSC	RiPSC	30	186823	eCNV_0262	chr17	36214782	36413101	YWHAEP7,TBC1D3C,TBC1D3L,TBC1D3F,TBC1D3H,TBC1D3,TBC1D3G,TBC1D3D,TBC1D3I,TBC1D3K,TBC1D3E,TBC1D3,TBC1D3H,TBC1D3E,TBC1D3G,TBC1D3K,TBC1D3D,TBC1D3I,TBC1D3F,TBC1D3L,TBC1D3C,LOC440434	-0.421808	0.350917	1	1	0	178.065	54	28.3439	198.319	22	100to500
SB09-186823	82A	785	65	UKERi82A-R1-002	i82A-R1-002	retroviral-iPSC	RiPSC	30	186823	eCNV_0263	chr17	43587495	43596771	LRRC37A4P	1.06861	0.430556	4	2	2	778.762	14	5.52549	9.276	1	less100
SB09-186823	82A	785	65	UKERi82A-R1-002	i82A-R1-002	retroviral-iPSC	RiPSC	30	186823	eCNV_0264	chr17	44144912	44364335	KANSL1,KANSL1,KANSL1-AS1	0.919284	0.798913	4	3	1	146.168	23	10.1399	219.423	3	100to500
SB09-186823	82A	785	65	UKERi82A-R1-002	i82A-R1-002	retroviral-iPSC	RiPSC	30	186823	eCNV_0265	chr19	22154112	22952191	ZNF208,ZNF257,ZNF676,ZNF729,ZNF98,GOLGA2P9,ZNF492,ZNF99	-0.548216	0.327586	1	1	0	79.8344	118	75.0089	798.079	8	more500
SB09-186823	82A	785	65	UKERi82A-R1-002	i82A-R1-002	retroviral-iPSC	RiPSC	30	186823	eCNV_0266	chr20	40537068	42086865	PTPRT,SRSF6	-0.454706	0.34375	1	1	0	88.7957	62	40.4903	1549.8	2	more500
SB09-186823	82A	785	65	UKERi82A-R1-002	i82A-R1-002	retroviral-iPSC	RiPSC	30	186823	eCNV_0267	chr21	9411693	15480724	MIR3648-1,MIR3648-2,TEKT4P2,TPTE,BAGE3,BAGE2,BAGE4,BAGE5,BAGE3,BAGE2,BAGE4,BAGE5,BAGE,ANKRD30BP2,POTED,ANKRD20A11P	-0.504109	0.046875	1	1	0	99.6354	137	69.4103	6069.03	16	more500
SB09-186823	82A	785	65	UKERi82A-R1-002	i82A-R1-002	retroviral-iPSC	RiPSC	30	186823	eCNV_0268	chr21	31964776	32253699	KRTAP6-3,KRTAP6-2,KRTAP22-1,KRTAP6-1,KRTAP20-1,KRTAP20-4,KRTAP20-2,KRTAP20-3,KRTAP21-3,KRTAP21-2,KRTAP21-1,KRTAP8-1,KRTAP7-1,KRTAP11-1	-0.432615	0.178398	1	1	0	113.561	27	16.8786	288.923	14	100to500
SB09-186823	82A	785	65	UKERi82A-R1-002	i82A-R1-002	retroviral-iPSC	RiPSC	30	186823	eCNV_0269	chr22	24343486	24396350	GSTTP1,LOC391322,GSTT1,GSTTP2	0.64436	-0.0416667	3	3	0	236.229	17	8.02694	52.864	4	less100
SB09-186823	82A	785	65	UKERi82A-R1-002	i82A-R1-002	retroviral-iPSC	RiPSC	30	186823	eCNV_0270	chrX	60500	1133613	PLCXD1,GTPBP6,PPP2R3B,SHOX	-0.843652		1			95.2373	49	22.9109	1073.11	4	more500
SB09-186823	82A	785	65	UKERi82A-R1-002	i82A-R1-002	retroviral-iPSC	RiPSC	30	186823	eCNV_0271	chrX	1467273	2692871	IL3RA,SLC25A6,ASMTL-AS1,ASMTL,ASMTL,P2RY8,AKAP17A,AKAP17A,ASMT,ASMT,DHRSX,DHRSX,ZBED1,MIR6089,CD99,XG,XG,XGY2	-0.682806		1			106.497	111	52.2573	1225.6	18	more500
SB09-186823	82A	785	65	UKERi82A-R1-002	i82A-R1-002	retroviral-iPSC	RiPSC	30	186823	eCNV_0272	chrX	49208752	49242953	GAGE12J,GAGE2E,GAGE13,GAGE8,GAGE2D,GAGE2A,GAGE2C,GAGE12J,GAGE2E,GAGE13,GAGE8,GAGE2D,GAGE2A,GAGE2C,GAGE4,GAGE5,GAGE12I,GAGE7,GAGE12J,GAGE2E,GAGE13,GAGE8,GAGE2A,GAGE2C,GAGE2D,GAGE12J,GAGE2E,GAGE13,GAGE8,GAGE2A,GAGE2C,GAGE2B	0.425071	-0.0236486	3	3	0	344.028	20	8.14452	34.201	32	less100
SB09-186823	82A	785	65	UKERi82A-R1-002	i82A-R1-002	retroviral-iPSC	RiPSC	30	186823	eCNV_0273	chrX	51149713	52809623	CXorf67,NUDT11,GSPT2,MAGED1,MAGED4,MAGED4B,MAGED4,MAGED4B,SNORA11D,SNORA11E,MAGED4B,MAGED4,MAGED4B,MAGED4,SNORA11D,SNORA11E,MIR8088,XAGE2,XAGE1E,XAGE1B,XAGE1B,XAGE1E,SSX8,SSX7,SSX2B,SSX2,SSX2,SSX2B	-0.417155	0.375	1	1	0	155.533	159	98.7455	1659.91	28	more500
SB09-186823	82A	785	65	UKERi82A-R1-002	i82A-R1-002	retroviral-iPSC	RiPSC	30	186823	eCNV_0274	chrX	64951043	65835863	MSN,MIR223,VSIG4,HEPH,EDA2R	-0.532995	-0.125	1	1	0	111.054	70	47.7128	884.82	5	more500
SB09-186823	82A	785	65	UKERi82A-R1-002	i82A-R1-002	retroviral-iPSC	RiPSC	30	186823	eCNV_0275	chrX	119911926	120181699	CT47B1,CT47A2,CT47A1,CT47A10,CT47A9,CT47A8,CT47A5,CT47A4,CT47A3,CT47A11,CT47A12,CT47A2,CT47A1,CT47A10,CT47A9,CT47A8,CT47A5,CT47A4,CT47A3,CT47A12,CT47A11,CT47A6,CT47A2,CT47A1,CT47A12,CT47A10,CT47A9,CT47A8,CT47A5,CT47A4,CT47A3,CT47A11,CT47A6,CT47A12,CT47A10,CT47A9,CT47A8,CT47A5,CT47A4,CT47A3,CT47A11,CT47A2,CT47A1,CT47A6,CT47A12,CT47A10,CT47A9,CT47A8,CT47A5,CT47A4,CT47A3,CT47A11,CT47A1,CT47A6,CT47A2…	-1.20148	0.219828	1	1	0	48.5333	31	15.1354	269.773	81	100to500
SB09-186823	82A	785	65	UKERi82A-R1-002	i82A-R1-002	retroviral-iPSC	RiPSC	30	186823	eCNV_0276	chrX	139586784	141291763	SOX3,LINC00632,CDR1,MIR320D2,SPANXB1,LDOC1,SPANXA2-OT1,SPANXA1,SPANXA2,SPANXA2-OT1,LOC645188,SPANXD,SPANXC,MAGEC3,MAGEC1,MAGEC2	-0.528958	0.291608	1	1	0	110.884	93	55.9008	1704.98	16	more500
SB09-186823	82A	785	65	UKERi82A-R1-002	i82A-R1-002	retroviral-iPSC	RiPSC	30	186823	eCNV_0277	chrX	154716492	155257641	TMLHE-AS1,LOC101927830,TMLHE-AS1,LOC101927830,TMLHE,TMLHE,SPRY3,VAMP7,IL9R,DDX11L16	-0.775563		1			82.1554	46	21.2766	541.149	10	more500
SB09-186823	82A	785	65	UKERi82A-R1-002	i82A-R1-002	retroviral-iPSC	RiPSC	30	186823	eCNV_0278	chrY	2735531	6113797	ZFY,ZFY,ZFY-AS1,TGIF2LY,PCDH11Y	-3.41223		0	0	0	3.83185	45	33.2704	3378.27	5	more500
SB09-186823	82A	785	65	UKERi82A-R1-002	i82A-R1-002	retroviral-iPSC	RiPSC	30	186823	eCNV_0279	chrY	6132169	10058894	AMELY,TBL1Y,PRKY,RBMY1A3P,TSPY1,TSPY10,FAM197Y2,FAM197Y5,FAM197Y4,FAM197Y8,FAM197Y7,TSPY8,TSPY4,TSPY4,TSPY4,FAM197Y2,FAM197Y5,FAM197Y4,FAM197Y8,FAM197Y7,TSPY4,FAM197Y6,TSPY4,TSPY10,TSPY3,TSPY4,FAM197Y5,FAM197Y2,FAM197Y4,FAM197Y8,FAM197Y7,TSPY4,TSPY1,TSPY4,TSPY10,TSPY4,FAM197Y3	-7.0401	0.146739	0	0	0	0.743882	29	84.2824	3926.72	37	more500
SB09-186823	82A	785	65	UKERi82A-R1-002	i82A-R1-002	retroviral-iPSC	RiPSC	30	186823	eCNV_0280	chrY	13259984	13641686	-	-1.15255	-0.0288462	0	0	0	19.1694	17	7.15726	381.702	1	100to500
SB09-186823	82A	785	65	UKERi82A-R1-002	i82A-R1-002	retroviral-iPSC	RiPSC	30	186823	eCNV_0281	chrY	13871484	28474619	GYG2P1,USP9Y,DDX3Y,UTY,TMSB4Y,VCY1B,VCY,VCY,VCY1B,NLGN4Y,FAM224B,FAM224A,XKRY,XKRY2,CDY2B,CDY2A,CDY2A,CDY2B,FAM224A,FAM224B,HSFY2,HSFY1,HSFY2,HSFY1,TTTY9B,TTTY9A,TTTY9B,TTTY9A,HSFY1,HSFY2,HSFY1,HSFY2,TTTY14,CD24,BCORP1,TXLNGY,KDM5D,EIF1AY,RPS4Y2,PRORY,RBMY1B,RBMY1A1,RBMY1D,RBMY1E,RBMY1B,RBMY1A1,RBMY1D,RBMY1E,RBMY1A1,RBMY1D,RBMY1B,RBMY1E,RBMY1D,RBMY1A1,RBMY1B,PRY2,PRY,RBMY1F,RBMY1J,RBMY2FP,RBMY1F,…	-6.4858	-0.109177	0	0	0	0.199976	124	347.545	14603.1	76	more500
SB09-186823	82A	785	65	UKERi82A-R1-002	i82A-R1-002	retroviral-iPSC	RiPSC	30	186823	eCNV_0282	chrY	59106498	59360647	SPRY3,VAMP7,IL9R,DDX11L16	0.347885		1			70.9374	30	14.5377	254.149	4	100to500
SB10-186857	AY6	443	36	UKERiAY6-R1-003	iAY6-R1-003	retroviral-iPSC	RiPSC	30	186857	eCNV_0283	chr1	2542613	3160045	MMEL1,TTC34,ACTRT2,LINC00982,PRDM16,PRDM16,MIR4251	-0.495911	0.0138889	1	1	0	87.8003	35	22.691	617.432	7	more500
SB10-186857	AY6	443	36	UKERiAY6-R1-003	iAY6-R1-003	retroviral-iPSC	RiPSC	30	186857	eCNV_0284	chr1	16863203	17000140	LOC440570,NBPF1,CROCCP2,MST1P2,FAM231A,FAM231C,FAM231C	0.468892	0.163462	3	2	1	742.798	54	27.5218	136.937	7	100to500
SB10-186857	AY6	443	36	UKERiAY6-R1-003	iAY6-R1-003	retroviral-iPSC	RiPSC	30	186857	eCNV_0285	chr1	25586067	25634321	RSRP1,RHD	0.855283	0.382812	4	2	2	307.994	13	5.88244	48.254	2	less100
SB10-186857	AY6	443	36	UKERiAY6-R1-003	iAY6-R1-003	retroviral-iPSC	RiPSC	30	186857	eCNV_0286	chr1	104163162	104301228	AMY2A,AMY1C,AMY1A,AMY1B	0.891138	0.125174	4	3	1	174.217	42	17.2805	138.066	4	100to500
SB10-186857	AY6	443	36	UKERiAY6-R1-003	iAY6-R1-003	retroviral-iPSC	RiPSC	30	186857	eCNV_0287	chr1	116243922	116287597	CASQ2	0.594596	0.291667	3	2	1	148.76	11	6.97225	43.675	1	less100
SB10-186857	AY6	443	36	UKERiAY6-R1-003	iAY6-R1-003	retroviral-iPSC	RiPSC	30	186857	eCNV_0288	chr1	142542801	143544025	ANKRD20A12P,LOC102723769	-0.638018	0.198758	1	1	0	31.0773	37	17.2866	1001.22	2	more500
SB10-186857	AY6	443	36	UKERiAY6-R1-003	iAY6-R1-003	retroviral-iPSC	RiPSC	30	186857	eCNV_0289	chr1	207702121	207743320	CR1	0.529367	0.817623	3	2	1	199.597	20	9.86361	41.199	1	less100
SB10-186857	AY6	443	36	UKERiAY6-R1-003	iAY6-R1-003	retroviral-iPSC	RiPSC	30	186857	eCNV_0290	chr1	247921203	248736596	OR1C1,OR14A16,OR11L1,TRIM58,OR2W3,OR2T8,OR2L13,OR2L8,OR2L13,OR2AK2,OR2L13,OR2L1P,OR2L13,OR2L13,OR2L5,OR2L13,OR2L2,OR2L13,OR2L3,OR2M1P,OR2M5,OR2M2,OR2M3,OR2M4,OR2T33,OR2T12,OR2M7,OR14C36,OR2T4,OR2T6,OR2T1,OR2T2,OR2T3,OR2T5,OR2G6,OR2T29	-0.451331	0.359654	1	1	0	198.972	167	99.1779	815.393	36	more500
SB10-186857	AY6	443	36	UKERiAY6-R1-003	iAY6-R1-003	retroviral-iPSC	RiPSC	30	186857	eCNV_0291	chr1	248737096	248813474	OR2T34,OR2T10,OR2T11,OR2T35,OR2T27	-1.22818	0.222561	1	1	0	138.376	21	12.3891	76.378	5	less100
SB10-186857	AY6	443	36	UKERiAY6-R1-003	iAY6-R1-003	retroviral-iPSC	RiPSC	30	186857	eCNV_0292	chr2	109524100	109746532	EDAR,SH3RF3-AS1,SH3RF3-AS1,SH3RF3	-0.453205	0.5	1	1	0	122.622	16	11.1466	222.432	4	100to500
SB10-186857	AY6	443	36	UKERiAY6-R1-003	iAY6-R1-003	retroviral-iPSC	RiPSC	30	186857	eCNV_0293	chr2	179519391	179528117	MIR548N,TTN	-0.854195		1			65.7089	11	7.437	8.726	2	less100
SB10-186857	AY6	443	36	UKERiAY6-R1-003	iAY6-R1-003	retroviral-iPSC	RiPSC	30	186857	eCNV_0294	chr3	10674574	11339596	SLC6A11,SLC6A1,SLC6A1-AS1,SLC6A1,HRH1	-0.453014	0.1875	1	1	0	133.695	47	31.7572	665.022	5	more500
SB10-186857	AY6	443	36	UKERiAY6-R1-003	iAY6-R1-003	retroviral-iPSC	RiPSC	30	186857	eCNV_0295	chr3	75419589	75712956	FAM86DP,MIR1324	-1.22918	0.18414	1	1	0	47.4465	16	7.56984	293.367	2	100to500
SB10-186857	AY6	443	36	UKERiAY6-R1-003	iAY6-R1-003	retroviral-iPSC	RiPSC	30	186857	eCNV_0296	chr4	9265366	9370646	USP17L12,USP17L21,USP17L22,USP17L20,USP17L28,USP17L26,USP17L24,USP17L25,USP17L5,USP17L27,USP17L30,USP17L29,USP17L28,USP17L24,USP17L26,USP17L25,USP17L5,USP17L27,USP17L29,USP17L30,USP17L28,USP17L24,USP17L27,USP17L25,USP17L5,USP17L29,USP17L30,USP17L26,USP17L24,USP17L25,USP17L5,USP17L27,USP17L29,USP17L30,USP17L28,USP17L26,USP17L24,USP17L25,USP17L5,USP17L27,USP17L30,USP17L28,USP17L26,USP17L29,USP17L27…	-0.561402		1			315.345	71	37.6159	105.28	62	100to500
SB10-186857	AY6	443	36	UKERiAY6-R1-003	iAY6-R1-003	retroviral-iPSC	RiPSC	30	186857	eCNV_0297	chr5	755109	848795	ZDHHC11B,ZDHHC11	0.455873	0.112069	3	2	1	312.795	26	14.2914	93.686	2	less100
SB10-186857	AY6	443	36	UKERiAY6-R1-003	iAY6-R1-003	retroviral-iPSC	RiPSC	30	186857	eCNV_0298	chr5	34124477	34193718	C1QTNF3-AMACR,C1QTNF3,C1QTNF3	-0.446318	0.108051	1	1	0	355.937	19	9.86916	69.241	3	less100
SB10-186857	AY6	443	36	UKERiAY6-R1-003	iAY6-R1-003	retroviral-iPSC	RiPSC	30	186857	eCNV_0299	chr5	98869594	99921293	LINC02113,LOC100133050,FAM174A	-0.617109	-0.05583	1	1	0	51.8423	28	16.3988	1051.7	3	more500
SB10-186857	AY6	443	36	UKERiAY6-R1-003	iAY6-R1-003	retroviral-iPSC	RiPSC	30	186857	eCNV_0300	chr5	175517338	175536309	FAM153B	-0.428728	-0.125	1	1	0	150.399	15	9.37325	18.971	1	less100
SB10-186857	AY6	443	36	UKERiAY6-R1-003	iAY6-R1-003	retroviral-iPSC	RiPSC	30	186857	eCNV_0301	chr7	61657308	63797403	ZNF733P,LOC102724738,LOC100287704,LOC100287834,LOC100287834,MIR4283-1,MIR4283-2,ZNF727,ZNF735,ZNF679,ZNF736	-0.592831	0.0380435	1	1	0	67.9336	83	44.7866	2140.09	11	more500
SB10-186857	AY6	443	36	UKERiAY6-R1-003	iAY6-R1-003	retroviral-iPSC	RiPSC	30	186857	eCNV_0302	chr7	142481191	142482410	PRSS3P2	-9.96578		0	0	0	4.35961	4	2.01107	1.219	1	less100
SB10-186857	AY6	443	36	UKERiAY6-R1-003	iAY6-R1-003	retroviral-iPSC	RiPSC	30	186857	eCNV_0303	chr8	2148404	6264302	CSMD1,MCPH1	-0.440555	0.378378	1	1	0	69.657	133	88.3814	4115.9	2	more500
SB10-186857	AY6	443	36	UKERiAY6-R1-003	iAY6-R1-003	retroviral-iPSC	RiPSC	30	186857	eCNV_0304	chr8	11970923	12042934	ZNF705D,FAM66D,LOC392196,FAM66D,USP17L7,FAM66D,USP17L2,FAM66D,FAM90A2P,FAM86B1	0.868118	0.197086	4	3	1	311.146	26	11.3615	72.011	10	less100
SB10-186857	AY6	443	36	UKERiAY6-R1-003	iAY6-R1-003	retroviral-iPSC	RiPSC	30	186857	eCNV_0305	chr8	12217780	12246278	FAM66A,FAM66A,LOC649352	-1.24931	-0.125	1	1	0	91.9171	11	4.13644	28.498	3	less100
SB10-186857	AY6	443	36	UKERiAY6-R1-003	iAY6-R1-003	retroviral-iPSC	RiPSC	30	186857	eCNV_0306	chr8	128750487	128753230	MYC	2.73839		13			1350.25	5	3.79999	2.743	1	less100
SB10-186857	AY6	443	36	UKERiAY6-R1-003	iAY6-R1-003	retroviral-iPSC	RiPSC	30	186857	eCNV_0307	chr8	133844471	140843173	PHF20L1,TG,TG,SLA,TG,SLA,MIR7848,WISP1,NDRG1,ST3GAL1,ZFAT,ZFAT,ZFAT-AS1,MIR30B,MIR30D,LINC01591,KHDRBS3,FAM135B,COL22A1,KCNK9,TRAPPC9	-0.498331	0.384259	1	1	0	93.3837	376	253.59	6998.7	21	more500
SB10-186857	AY6	443	36	UKERiAY6-R1-003	iAY6-R1-003	retroviral-iPSC	RiPSC	30	186857	eCNV_0308	chr8	144998104	145001952	PLEC	-0.898645	0.430556	1	1	0	89.429	11	6.95117	3.848	1	less100
SB10-186857	AY6	443	36	UKERiAY6-R1-003	iAY6-R1-003	retroviral-iPSC	RiPSC	30	186857	eCNV_0309	chr10	46619871	49086897	PTPN20,FRMPD2B,BMS1P5,FAM35BP,LOC102724593,LOC102724593,SYT15,SYT15,GPRIN2,NPY4R,NPY4R2,LINC00842,HNRNPA1P33,LINC00842,ANXA8,FAM25C,FAM25G,AGAP9,BMS1P6,FAM35DP,ANTXRL,FAM25BP,ANXA8L1,FAM25G,FAM25C,ZNF488,RBP3,GDF2,GDF10	-0.417803	0.767857	1	1	0	116.414	307	167.609	2467.03	29	more500
SB10-186857	AY6	443	36	UKERiAY6-R1-003	iAY6-R1-003	retroviral-iPSC	RiPSC	30	186857	eCNV_0310	chr11	18955306	18956363	MRGPRX1	-2.15553		0	0	0	121.998	5	2.46015	1.057	1	less100
SB10-186857	AY6	443	36	UKERiAY6-R1-003	iAY6-R1-003	retroviral-iPSC	RiPSC	30	186857	eCNV_0311	chr11	48367184	51566742	OR4C45,OR4C5,OR4A47,TRIM49B,TRIM64C,FOLH1,LOC440040,OR4C13,OR4C12,LOC441601,OR4A5,OR4C46	-0.539518	0.310818	1	1	0	79.1396	178	103.457	3199.56	12	more500
SB10-186857	AY6	443	36	UKERiAY6-R1-003	iAY6-R1-003	retroviral-iPSC	RiPSC	30	186857	eCNV_0312	chr11	65222699	65274094	MALAT1,MALAT1,TALAM1,MALAT1,TALAM1,MASCRNA	0.475875	0.565104	3	2	1	169.474	38	27.3141	51.395	6	less100
SB10-186857	AY6	443	36	UKERiAY6-R1-003	iAY6-R1-003	retroviral-iPSC	RiPSC	30	186857	eCNV_0313	chr13	19020500	20207990	ANKRD20A9P,TUBA3C,LOC101928697,TPTE2,MPHOSPH8	-0.458714	0.253788	1	1	0	85.7207	65	33.6942	1187.49	5	more500
SB10-186857	AY6	443	36	UKERiAY6-R1-003	iAY6-R1-003	retroviral-iPSC	RiPSC	30	186857	eCNV_0314	chr13	21714741	22069460	SAP18,SKA3,SKA3,MRPL57,MRPL57,MIPEPP3,ZDHHC20,ZDHHC20,MICU2	0.335713	0.22148	3	2	1	124.042	40	24.7805	354.719	9	100to500
SB10-186857	AY6	443	36	UKERiAY6-R1-003	iAY6-R1-003	retroviral-iPSC	RiPSC	30	186857	eCNV_0315	chr13	57715380	57743346	PRR20A,PRR20B,PRR20E,PRR20C,PRR20D,PRR20A,PRR20B,PRR20E,PRR20D,PRR20C,PRR20A,PRR20D,PRR20C,PRR20E,PRR20B	-0.829709		1			25.5129	15	5.9423	27.966	15	less100
SB10-186857	AY6	443	36	UKERiAY6-R1-003	iAY6-R1-003	retroviral-iPSC	RiPSC	30	186857	eCNV_0316	chr13	110434503	110619935	IRS2	-0.962246	-0.125	1	1	0	92.3014	15	9.76645	185.432	1	100to500
SB10-186857	AY6	443	36	UKERiAY6-R1-003	iAY6-R1-003	retroviral-iPSC	RiPSC	30	186857	eCNV_0317	chr14	19057400	20084537	OR11H12,POTEG,POTEG,LOC101929572,POTEG,LOC101929572,POTEH-AS1,DUXAP10,LINC01296,BMS1P18,BMS1P17,BMS1P22,DUXAP10,LINC01296,BMS1P22,DUXAP10,BMS1P22,LINC01296,DUXAP10,BMS1P22,LINC01296,DUXAP10,BMS1P22,BMS1P17,BMS1P18,POTEM,POTEM,LOC100508046	-0.483756	0.210464	1	1	0	149.681	71	33.3958	1027.14	28	more500
SB10-186857	AY6	443	36	UKERiAY6-R1-003	iAY6-R1-003	retroviral-iPSC	RiPSC	30	186857	eCNV_0318	chr14	22749507	22958672	-	0.436759	0.430556	3	2	1	115.17	52	33.6106	209.165	1	100to500
SB10-186857	AY6	443	36	UKERiAY6-R1-003	iAY6-R1-003	retroviral-iPSC	RiPSC	30	186857	eCNV_0319	chr14	101459498	101532076	MEG8,SNORD114-31,MIR379,MIR411,MIR299,MIR380,MIR1197,MIR323A,MIR758,MIR494,MIR1193,MIR543,MIR495,MIR376C,MIR376A2,MIR654,MIR376B,MIR300,MIR1185-1,MIR1185-2,MIR381HG,MIR381,MIR381HG,MIR487B,MIR381HG,MIR539,MIR381HG,MIR889,MIR381HG,MIR381HG,MIR544A,MIR381HG,MIR655,MIR487A,MIR382,MIR134,MIR668,MIR485,MIR323B,MIR154,MIR496,MIR377,MIR541,MIR409,MIR412,MIR412,MIR369	-0.600898	0.4375	1	1	0	114.711	42	27.0726	72.578	47	less100
SB10-186857	AY6	443	36	UKERiAY6-R1-003	iAY6-R1-003	retroviral-iPSC	RiPSC	30	186857	eCNV_0320	chr14	104519145	104940340	ASPG,MIR203A,MIR203B,KIF26A,C14orf144	-0.510382	-0.125	1	1	0	101.994	55	37.0441	421.195	5	100to500
SB10-186857	AY6	443	36	UKERiAY6-R1-003	iAY6-R1-003	retroviral-iPSC	RiPSC	30	186857	eCNV_0321	chr14	106053406	107283148	ELK2AP,MIR4537,FAM30A,ADAM6,LINC00221,MIR5195	-0.506465	0.255435	1	1	0	181.919	251	139.449	1229.74	6	more500
SB10-186857	AY6	443	36	UKERiAY6-R1-003	iAY6-R1-003	retroviral-iPSC	RiPSC	30	186857	eCNV_0322	chr15	102277353	102312263	LOC100128108	-0.878898	0.25	1	1	0	438.479	46	18.945	34.91	1	less100
SB10-186857	AY6	443	36	UKERiAY6-R1-003	iAY6-R1-003	retroviral-iPSC	RiPSC	30	186857	eCNV_0323	chr16	14784306	14859290	PLA2G10,NPIPA2,NPIPA3	0.627536		3			201.307	30	17.6512	74.984	3	less100
SB10-186857	AY6	443	36	UKERiAY6-R1-003	iAY6-R1-003	retroviral-iPSC	RiPSC	30	186857	eCNV_0324	chr16	31925787	34489053	ZNF267,LOC102723753,LOC102723753,HERC2P4,TP53TG3D,TP53TG3E,TP53TG3F,TP53TG3,TP53TG3B,TP53TG3C,SLC6A10P,TP53TG3B,TP53TG3,TP53TG3C,TP53TG3E,TP53TG3F,TP53TG3,TP53TG3B,TP53TG3C,TP53TG3E,TP53TG3F,LINC00273	-0.547404	0.075	1	1	0	122.748	270	142.134	2563.27	22	more500
SB10-186857	AY6	443	36	UKERiAY6-R1-003	iAY6-R1-003	retroviral-iPSC	RiPSC	30	186857	eCNV_0325	chr16	70161071	70207670	PDPR,PDPR,LOC400541	1.2239	0.251176	5	3	2	713.487	25	12.4196	46.599	3	less100
SB10-186857	AY6	443	36	UKERiAY6-R1-003	iAY6-R1-003	retroviral-iPSC	RiPSC	30	186857	eCNV_0326	chr16	74387579	74485331	LOC283922,NPIPB15,CLEC18B	0.864527	0.145701	4	3	1	472.455	30	14.4217	97.752	3	less100
SB10-186857	AY6	443	36	UKERiAY6-R1-003	iAY6-R1-003	retroviral-iPSC	RiPSC	30	186857	eCNV_0327	chr17	18933886	19125672	GRAP,LOC79999,LOC388436,GRAPL,GRAPL,LOC79999,LOC388436	0.735502		3			256.902	42	22.4032	191.786	7	100to500
SB10-186857	AY6	443	36	UKERiAY6-R1-003	iAY6-R1-003	retroviral-iPSC	RiPSC	30	186857	eCNV_0328	chr17	34434313	34806553	CCL3L3,CCL3L1,CCL4L1,CCL4L2,TBC1D3H,TBC1D3G,TBC1D3F,TBC1D3F,TBC1D3F,TBC1D3B	-0.952484	0.0192308	1	1	0	100.582	82	41.5971	372.24	10	100to500
SB10-186857	AY6	443	36	UKERiAY6-R1-003	iAY6-R1-003	retroviral-iPSC	RiPSC	30	186857	eCNV_0329	chr17	36234489	36413101	TBC1D3C,TBC1D3L,TBC1D3F,TBC1D3H,TBC1D3,TBC1D3G,TBC1D3D,TBC1D3I,TBC1D3K,TBC1D3E,TBC1D3,TBC1D3H,TBC1D3E,TBC1D3G,TBC1D3K,TBC1D3D,TBC1D3I,TBC1D3F,TBC1D3L,TBC1D3C,LOC440434	-0.675082	0.178106	1	1	0	159.315	51	27.125	178.612	21	100to500
SB10-186857	AY6	443	36	UKERiAY6-R1-003	iAY6-R1-003	retroviral-iPSC	RiPSC	30	186857	eCNV_0330	chr17	39119834	39502449	KRT39,KRT40,KRTAP3-3,KRTAP3-2,KRTAP3-1,KRTAP1-5,KRTAP1-4,KRTAP1-3,KRTAP1-1,KRTAP2-1,KRTAP2-2,KRTAP2-3,KRTAP2-4,KRTAP4-7,KRTAP4-8,KRTAP4-8,KRTAP4-9,KRTAP4-8,KRTAP4-11,KRTAP4-12,KRTAP4-6,KRTAP4-5,KRTAP4-4,KRTAP4-3,KRTAP4-2,KRTAP4-1,KRTAP9-1,KRTAP9-2,KRTAP9-3,KRTAP9-9,KRTAP9-9,KRTAP9-8,KRTAP9-9,KRTAP9-4,KRTAP9-9,KRTAP9-6,KRTAP9-7,KRTAP29-1,KRTAP16-1,KRTAP17-1,KRT33A	-0.510559	0.41834	1	1	0	199.925	112	66.2611	382.615	41	100to500
SB10-186857	AY6	443	36	UKERiAY6-R1-003	iAY6-R1-003	retroviral-iPSC	RiPSC	30	186857	eCNV_0331	chr17	43568036	44360840	PLEKHM1,LRRC37A4P,MAPK8IP1P2,LINC02210,LINC02210-CRHR1,LINC02210-CRHR1,CRHR1,MAPT-AS1,SPPL2C,MAPT,MAPT-IT1,MAPT,MAPT,STH,KANSL1,KANSL1,KANSL1-AS1	-0.570601	-0.125	1	1	0	108.923	133	68.5261	792.804	17	more500
SB10-186857	AY6	443	36	UKERiAY6-R1-003	iAY6-R1-003	retroviral-iPSC	RiPSC	30	186857	eCNV_0332	chr17	61949411	61996277	CSH2,GH2,CSH1,CSHL1,GH1	0.326648	0.432432	3	1	2	290.395	35	20.9733	46.866	5	less100
SB10-186857	AY6	443	36	UKERiAY6-R1-003	iAY6-R1-003	retroviral-iPSC	RiPSC	30	186857	eCNV_0333	chr19	7011942	7051707	MBD3L5,MBD3L4,MBD3L2	0.793726	0.198276	3	3	0	193.518	11	6.25461	39.765	3	less100
SB10-186857	AY6	443	36	UKERiAY6-R1-003	iAY6-R1-003	retroviral-iPSC	RiPSC	30	186857	eCNV_0334	chr19	22156470	22942518	ZNF208,ZNF257,ZNF676,ZNF729,ZNF98,GOLGA2P9,ZNF492,ZNF99	-0.555832	0.37069	1	1	0	83.185	108	68.1153	786.048	8	more500
SB10-186857	AY6	443	36	UKERiAY6-R1-003	iAY6-R1-003	retroviral-iPSC	RiPSC	30	186857	eCNV_0335	chr19	49398292	49436469	TULP2,NUCB1,NUCB1,NUCB1-AS1	-1.15959	-0.125	1	1	0	85.2359	21	13.6963	38.177	4	less100
SB10-186857	AY6	443	36	UKERiAY6-R1-003	iAY6-R1-003	retroviral-iPSC	RiPSC	30	186857	eCNV_0336	chr19	54726669	54745696	LILRB3,LILRB3,LILRA6	0.909437	0.227423	4	3	1	510.778	10	5.44356	19.027	3	less100
SB10-186857	AY6	443	36	UKERiAY6-R1-003	iAY6-R1-003	retroviral-iPSC	RiPSC	30	186857	eCNV_0337	chr19	55145053	55299854	LILRB1,MIR8061,LILRB4,KIR3DL3,KIR2DL3,LOC101928804,KIR2DL1,KIR2DL1	-0.617662	0.350352	1	1	0	141.943	66	35.1681	154.801	8	100to500
SB10-186857	AY6	443	36	UKERiAY6-R1-003	iAY6-R1-003	retroviral-iPSC	RiPSC	30	186857	eCNV_0338	chr20	25767189	26256532	FAM182B,LOC101926935,FAM182A,NCOR1P1,MIR663AHG,MIR663A	-0.726882	0.168217	1	1	0	112.517	18	9.44426	489.343	6	100to500
SB10-186857	AY6	443	36	UKERiAY6-R1-003	iAY6-R1-003	retroviral-iPSC	RiPSC	30	186857	eCNV_0339	chr20	29420069	29890286	FRG1BP,FRG1DP,FRG1BP,DEFB115	-0.455708	0.163859	1	1	0	163.156	16	8.86571	470.217	4	100to500
SB10-186857	AY6	443	36	UKERiAY6-R1-003	iAY6-R1-003	retroviral-iPSC	RiPSC	30	186857	eCNV_0340	chr20	40537068	41408942	PTPRT	-0.485298	0.273936	1	1	0	92.8113	52	34.3575	871.874	1	more500
SB10-186857	AY6	443	36	UKERiAY6-R1-003	iAY6-R1-003	retroviral-iPSC	RiPSC	30	186857	eCNV_0341	chr21	9411693	15399315	MIR3648-1,MIR3648-2,TEKT4P2,TPTE,BAGE3,BAGE2,BAGE4,BAGE5,BAGE3,BAGE2,BAGE4,BAGE5,BAGE,ANKRD30BP2,POTED,ANKRD20A11P	-0.631409	0.0673077	1	1	0	98.2121	133	67.8036	5987.62	16	more500
SB10-186857	AY6	443	36	UKERiAY6-R1-003	iAY6-R1-003	retroviral-iPSC	RiPSC	30	186857	eCNV_0342	chr22	16050500	17280883	DUXAP8,BMS1P22,DUXAP8,BMS1P22,BMS1P17,BMS1P18,POTEH,POTEH,POTEH-AS1,OR11H1,CCT8L2,ANKRD62P1-PARP4P3,XKR3	-0.497198	0.284946	1	1	0	109.638	91	46.1223	1230.38	13	more500
SB10-186857	AY6	443	36	UKERiAY6-R1-003	iAY6-R1-003	retroviral-iPSC	RiPSC	30	186857	eCNV_0343	chr22	18666650	18871040	LOC100996415,LOC105379550,LOC100996415,LINC01662,GGT3P,LOC102725072,LINC01663	-0.554869	0.185345	1	1	0	108.179	64	27.8763	204.39	7	100to500
SB10-186857	AY6	443	36	UKERiAY6-R1-003	iAY6-R1-003	retroviral-iPSC	RiPSC	30	186857	eCNV_0344	chr22	21524667	21738148	FAM230B,GGT2,POM121L8P,LOC102724728,POM121L8P,LOC100996335	-0.588076	0.106481	1	1	0	91.2938	51	23.8987	213.481	6	100to500
SB10-186857	AY6	443	36	UKERiAY6-R1-003	iAY6-R1-003	retroviral-iPSC	RiPSC	30	186857	eCNV_0345	chr22	24345642	24396350	GSTTP1,LOC391322,GSTT1,GSTTP2	-0.673633	-0.125	1	1	0	102.344	16	7.58127	50.708	4	less100
SB10-186857	AY6	443	36	UKERiAY6-R1-003	iAY6-R1-003	retroviral-iPSC	RiPSC	30	186857	eCNV_0346	chr22	47569101	50050417	TBC1D22A,LINC01644,LINC00898,MIR3201,FAM19A5,FAM19A5,LOC284933,MIR4535,C22orf34,C22orf34,MIR3667	-0.535812	0.340116	1	1	0	93.5186	63	39.9207	2481.32	11	more500
SB10-186857	AY6	443	36	UKERiAY6-R1-003	iAY6-R1-003	retroviral-iPSC	RiPSC	30	186857	eCNV_0347	chrX	60500	2692871	PLCXD1,GTPBP6,PPP2R3B,SHOX,CRLF2,CSF2RA,IL3RA,SLC25A6,ASMTL-AS1,ASMTL,ASMTL,P2RY8,AKAP17A,AKAP17A,ASMT,ASMT,DHRSX,DHRSX,ZBED1,MIR6089,CD99,XG,XG,XGY2	-0.463314		1			91.2828	183	86.6719	2632.37	24	more500
SB10-186857	AY6	443	36	UKERiAY6-R1-003	iAY6-R1-003	retroviral-iPSC	RiPSC	30	186857	eCNV_0348	chrX	2699992	3202288	XG,GYG2,ARSD,ARSD-AS1,ARSD,ARSE,ARSH,ARSF,LINC01546	-0.837574	0.327128	1	1	0	95.2717	94	59.3222	502.296	9	more500
SB10-186857	AY6	443	36	UKERiAY6-R1-003	iAY6-R1-003	retroviral-iPSC	RiPSC	30	186857	eCNV_0349	chrX	3202788	3243170	MXRA5	-1.3631	0.152778	1	1	0	107.29	31	19.1504	40.382	1	less100
SB10-186857	AY6	443	36	UKERiAY6-R1-003	iAY6-R1-003	retroviral-iPSC	RiPSC	30	186857	eCNV_0350	chrX	3248115	11307961	MXRA5,PRKX,LOC389906,LOC729162,NLGN4X,MIR4770,VCX3A,PUDP,PUDP,STS,MIR4767,PUDP,STS,STS,VCX,PNPLA4,MIR651,VCX2,VCX3B,ANOS1,FAM9A,FAM9B,TBL1X,GPR143,SHROOM2,CLDN34,WWC3,CLCN4,MID1,HCCS,ARHGAP6	-0.990073	-0.125	1	1	0	70.4185	370	230.543	8059.85	31	more500
SB10-186857	AY6	443	36	UKERiAY6-R1-003	iAY6-R1-003	retroviral-iPSC	RiPSC	30	186857	eCNV_0351	chrX	11308461	12885050	ARHGAP6,ARHGAP6,AMELX,ARHGAP6,MIR548AX,MSL3,FRMPD4,PRPS2	-1.19878	-0.125	1	1	0	60.7716	88	58.4452	1576.59	8	more500
SB10-186857	AY6	443	36	UKERiAY6-R1-003	iAY6-R1-003	retroviral-iPSC	RiPSC	30	186857	eCNV_0352	chrX	12885550	14547596	TLR7,TLR8-AS1,TLR8,TMSB4X,FAM9C,GS1-600G8,3,ATXN3L,EGFL6,EGFL6,MIR6086,TCEANC,RAB9A,TRAPPC2,OFD1,GPM6B,GEMIN8,UBE2E4P	-0.866408	-0.125	1	1	0	68.074	141	92.5284	1662.05	18	more500
SB10-186857	AY6	443	36	UKERiAY6-R1-003	iAY6-R1-003	retroviral-iPSC	RiPSC	30	186857	eCNV_0353	chrX	14548096	15101129	GLRA2,FANCB,MOSPD2	-1.25404	-0.125	1	1	0	50.1167	47	30.8749	553.033	3	more500
SB10-186857	AY6	443	36	UKERiAY6-R1-003	iAY6-R1-003	retroviral-iPSC	RiPSC	30	186857	eCNV_0354	chrX	15101129	17157167	ASB9,ASB11,PIGA,VEGFD,PIR-FIGF,PIR-FIGF,PIR,BMX,ACE2,TMEM27,CA5BP1,CA5B,ZRSR2,AP1S2,GRPR,MAGEB17,CTPS2,CTPS2,MIR548AM,CTPS2,S100G,SYAP1,TXLNG,RBBP7,REPS2	-0.830681	-0.125	1	1	0	65.8838	269	171.04	2056.04	25	more500
SB10-186857	AY6	443	36	UKERiAY6-R1-003	iAY6-R1-003	retroviral-iPSC	RiPSC	30	186857	eCNV_0355	chrX	17165488	19367547	REPS2,NHS,NHS,MIR4768,SCML1,RAI2,BEND2,SCML2,CDKL5,CDKL5,RS1,RS1,PPEF1,PHKA2-AS1,PHKA2,PHKA2,ADGRG2,PDHA1	-1.0525	-0.125	1	1	0	64.555	219	146.639	2202.06	18	more500
SB10-186857	AY6	443	36	UKERiAY6-R1-003	iAY6-R1-003	retroviral-iPSC	RiPSC	30	186857	eCNV_0356	chrX	19367987	25515358	PDHA1,PDHA1,MAP3K15,MAP3K15,SH3KBP1,BCLAF3,MAP7D2,MAP7D2,MIR23C,EIF1AX,RPS6KA3,CNKSR2,KLHL34,SMPX,MBTPS2,MBTPS2,YY2,SMS,PHEX,PHEX,PHEX-AS1,PHEX,PTCHD1-AS,PTCHD1-AS,ZNF645,PTCHD1-AS,DDX53,PTCHD1,PRDX4,ACOT9,SAT1,APOO,CXorf58,KLHL15,EIF2S3,ZFX,SUPT20HL2,SUPT20HL1,PDK3,PCYT1B,POLA1,POLA1,SCARNA23,ARX	-0.878833	-0.125	1	1	0	68.1833	548	348.754	6147.37	44	more500
SB10-186857	AY6	443	36	UKERiAY6-R1-003	iAY6-R1-003	retroviral-iPSC	RiPSC	30	186857	eCNV_0357	chrX	25515358	38147270	MAGEB18,MAGEB6,MAGEB5,VENTXP1,PPP4R3CP,DCAF8L2,MAGEB10,DCAF8L1,MIR6134,IL1RAPL1,IL1RAPL1,MIR4666B,MAGEB2,MAGEB3,MAGEB4,MAGEB1,NR0B1,CXorf21,GK,TAB3,FTHL17,DMD,DMD,MIR3915,DMD,MIR548F5,FAM47A,TMEM47,FAM47B,MAGEB16,CFAP47,CFAP47,LOC101928627,FAM47C,FTH1P18,PRRG1,LANCL3,XK,CYBB,DYNLT3,HYPM,SYTL5,MIR548AJ2,SYTL5,SRPX,RPGR	-1.2616	-0.125	1	1	0	51.0955	554	353.695	12631.9	46	more500
SB10-186857	AY6	443	36	UKERiAY6-R1-003	iAY6-R1-003	retroviral-iPSC	RiPSC	30	186857	eCNV_0358	chrX	38150161	40440338	RPGR,OTC,TSPAN7,MID1IP1,MIR3937,BCOR,ATP6AP2	-1.03039	-0.125	1	1	0	71.3932	90	61.0059	2290.18	7	more500
SB10-186857	AY6	443	36	UKERiAY6-R1-003	iAY6-R1-003	retroviral-iPSC	RiPSC	30	186857	eCNV_0359	chrX	40448177	41206444	ATP6AP2,MPC1L,CXorf38,MED14,MED14OS,LOC100132831,USP9X,DDX3X	-0.73602	-0.125	1	1	0	78.5535	145	91.1276	758.267	8	more500
SB10-186857	AY6	443	36	UKERiAY6-R1-003	iAY6-R1-003	retroviral-iPSC	RiPSC	30	186857	eCNV_0360	chrX	41206522	49242953	DDX3X,NYX,CASK,CASK,GPR34,CASK,GPR82,PPP1R2P9,MAOA,MAOB,NDP,NDP-AS1,EFHC2,FUNDC1,DUSP21,KDM6A,CXorf36,MIR221,MIR222,KRBOX4,ZNF674,CHST7,SLC9A7,RP2,LINC01545,JADE3,RGN,NDUFB11,RBM10,UBA1,UBA1,INE1,CDK16,USP11,ZNF157,ZNF157,SNORA11C,ZNF41,LINC01560,ARAF,SYN1,SYN1,TIMP1,SYN1,MIR4769,CFP,ELK1,UXT,UXT,UXT-AS1,UXT-AS1,ZNF81,ZNF182,SPACA5,SPACA5B,ZNF630-AS1,ZNF630-AS1,ZNF630,ZNF630,SSX6,SSX5,SSX1,SSX9,S…	-0.966043	-0.125	1	1	0	89.4815	1130	740.876	8036.43	149	more500
SB10-186857	AY6	443	36	UKERiAY6-R1-003	iAY6-R1-003	retroviral-iPSC	RiPSC	30	186857	eCNV_0361	chrX	49294404	49361367	GAGE12J,GAGE2E,GAGE13,GAGE8,GAGE2A,GAGE2C,GAGE8,GAGE2A,GAGE12F,GAGE12D,GAGE12G,GAGE12E,GAGE12C,GAGE12H,GAGE12B,GAGE8,GAGE2A,GAGE12F,GAGE12D,GAGE12E,GAGE12H,GAGE12C,GAGE12G,GAGE12B,GAGE12F,GAGE12D,GAGE12H,GAGE12E,GAGE12C,GAGE12G,GAGE12B,GAGE12F,GAGE12D,GAGE12E,GAGE12C,GAGE12G,GAGE6,GAGE12I,GAGE12F,GAGE12D,GAGE12C,GAGE12E,GAGE12G,GAGE6,GAGE12I,GAGE12D,GAGE12H,GAGE12C,GAGE12E,GAGE2A	-1.7961		1			101.522	34	13.52	66.963	50	less100
SB10-186857	AY6	443	36	UKERiAY6-R1-003	iAY6-R1-003	retroviral-iPSC	RiPSC	30	186857	eCNV_0362	chrX	49364674	51796100	GAGE1,PAGE1,PAGE4,USP27X-AS1,USP27X,CLCN5,CLCN5,MIR532,CLCN5,MIR188,CLCN5,MIR500A,CLCN5,MIR362,CLCN5,MIR501,CLCN5,MIR500B,CLCN5,MIR660,CLCN5,MIR502,AKAP4,CCNB3,DGKK,SHROOM4,BMP15,NUDT10,CXorf67,NUDT11,GSPT2,MAGED1	-0.992021	-0.125	1	1	0	79.3512	219	146.856	2431.43	32	more500
SB10-186857	AY6	443	36	UKERiAY6-R1-003	iAY6-R1-003	retroviral-iPSC	RiPSC	30	186857	eCNV_0363	chrX	51797125	52843391	MAGED4,MAGED4B,MAGED4,MAGED4B,SNORA11D,SNORA11E,MAGED4B,MAGED4,MAGED4B,MAGED4,SNORA11D,SNORA11E,MIR8088,XAGE2,XAGE1E,XAGE1B,XAGE1B,XAGE1E,SSX8,SSX7,SSX2B,SSX2,SSX2,SSX2B,SPANXN5,XAGE5	-1.27292	-0.125	1	1	0	77.5342	126	75.2128	1046.27	26	more500
SB10-186857	AY6	443	36	UKERiAY6-R1-003	iAY6-R1-003	retroviral-iPSC	RiPSC	30	186857	eCNV_0364	chrX	52844220	54950282	XAGE5,XAGE3,FAM156B,FAM156A,GPR173,TSPYL2,KDM5C,KDM5C,MIR6895,KDM5C,MIR6894,IQSEC2,SMC1A,SMC1A,MIR6857,RIBC1,HSD17B10,HUWE1,HUWE1,MIR98,HUWE1,MIRLET7F2,PHF8,FAM120C,WNK3,TSR2,TSR2,FGD1,FGD1,GNL3L,ITIH6,MAGED2,MAGED2,SNORA11,TRO	-0.947795	-0.125	1	1	0	85.9325	455	310.407	2106.06	35	more500
SB10-186857	AY6	443	36	UKERiAY6-R1-003	iAY6-R1-003	retroviral-iPSC	RiPSC	30	186857	eCNV_0365	chrX	54950814	58505576	TRO,PFKFB1,APEX2,ALAS2,PAGE2B,PAGE2,FAM104B,PAGE5,PAGE3,LOC100421746,MIR4536-2,MIR4536-1,MAGEH1,USP51,FOXR2,RRAGB,KLF8,UBQLN2,NBDY,UQCRBP1,SPIN3,SPIN2B,SPIN2A,FAAH2,ZXDB,ZXDA	-1.22806	-0.125	1	1	0	75.0859	218	138.189	3554.76	26	more500
SB10-186857	AY6	443	36	UKERiAY6-R1-003	iAY6-R1-003	retroviral-iPSC	RiPSC	30	186857	eCNV_0366	chrX	62042080	63406068	SPIN4,ARHGEF9,MIR1468,AMER1	-0.913522	-0.125	1	1	0	50.5082	33	21.8916	1363.99	4	more500
SB10-186857	AY6	443	36	UKERiAY6-R1-003	iAY6-R1-003	retroviral-iPSC	RiPSC	30	186857	eCNV_0367	chrX	63409689	64141970	AMER1,ASB12,MTMR8,ZC4H2	-1.24118	-0.125	1	1	0	69.8345	48	33.4105	732.281	4	more500
SB10-186857	AY6	443	36	UKERiAY6-R1-003	iAY6-R1-003	retroviral-iPSC	RiPSC	30	186857	eCNV_0368	chrX	64142470	64723123	ZC4H2,ZC3H12B	-0.842338	-0.125	1	1	0	76.2394	19	13.3076	580.653	2	more500
SB10-186857	AY6	443	36	UKERiAY6-R1-003	iAY6-R1-003	retroviral-iPSC	RiPSC	30	186857	eCNV_0369	chrX	64732646	66943841	LAS1L,FRMD8P1,MSN,MIR223,VSIG4,HEPH,EDA2R,AR	-1.32504	-0.125	1	1	0	59.7453	129	87.3809	2211.2	8	more500
SB10-186857	AY6	443	36	UKERiAY6-R1-003	iAY6-R1-003	retroviral-iPSC	RiPSC	30	186857	eCNV_0370	chrX	66944341	73960871	OPHN1,YIPF6,STARD8,EFNB1,PJA1,LINC00269,FAM155B,EDA,EDA,MIR676,AWAT2,OTUD6A,IGBP1,DGAT2L6,AWAT1,P2RY4,ARR3,RAB41,PDZD11,KIF4A,GDPD2,DLG3,DLG3,DLG3-AS1,TEX11,SLC7A3,SNX12,FOXO4,CXorf65,IL2RG,MED12,NLGN3,BCYRN1,GJB1,BCYRN1,ZMYM3,BCYRN1,NONO,BCYRN1,ITGB1BP2,BCYRN1,BCYRN1,TAF1,BCYRN1,OGT,BCYRN1,GCNA,BCYRN1,CXCR3,BCYRN1,LOC100129291,BCYRN1,CXorf49B,CXorf49,CXorf49,CXorf49B,NHSL2,NHSL2,RTL5,FLJ44635,PI…	-0.9042	-0.125	1	1	0	85.4963	957	632.979	7016.53	100	more500
SB10-186857	AY6	443	36	UKERiAY6-R1-003	iAY6-R1-003	retroviral-iPSC	RiPSC	30	186857	eCNV_0371	chrX	73960871	76775747	NEXMIF,ABCB7,UPRT,ZDHHC15,TTC3P1,MAGEE2,PBDC1,MAGEE1,MIR325HG,MIR384,MIR325HG,MIR325,FGF16,ATRX	-1.12341	-0.125	1	1	0	59.9997	128	85.4911	2814.88	14	more500
SB10-186857	AY6	443	36	UKERiAY6-R1-003	iAY6-R1-003	retroviral-iPSC	RiPSC	30	186857	eCNV_0372	chrX	76776247	77784489	ATRX,MAGT1,COX7B,ATP7A,ATP7A,PGAM4,PGK1,TAF9B,CYSLTR1	-0.876989	-0.125	1	1	0	66.6383	144	90.9506	1008.24	9	more500
SB10-186857	AY6	443	36	UKERiAY6-R1-003	iAY6-R1-003	retroviral-iPSC	RiPSC	30	186857	eCNV_0373	chrX	77784489	84601112	RTL3,LPAR4,MIR4328,P2RY10,GPR174,ITM2A,TBX22,FAM46D,BRWD3,HMGN5,SH3BGRL,POU3F4,CYLC1,RPS6KA6,MIR548I4,HDX,UBE2DNL,APOOL,APOOL,SATL1,SATL1,ZNF711,POF1B	-1.24634	-0.125	1	1	0	48.639	273	176.23	6816.62	23	more500
SB10-186857	AY6	443	36	UKERiAY6-R1-003	iAY6-R1-003	retroviral-iPSC	RiPSC	30	186857	eCNV_0374	chrX	84606353	101035253	POF1B,MIR1321,CHM,CHM,MIR361,DACH2,KLHL4,CPXCR1,TGIF2LX,PABPC5,PCDH11X,NAP1L3,FAM133A,MIR548M,DIAPH2,DIAPH2,RPA4,PCDH19,TNMD,TSPAN6,SRPX2,SYTL4,CSTF2,NOX1,XKRX,ARL13A,TRMT2B,TMEM35A,CENPI,DRP2,TAF7L,TIMM8A,BTK,RPL36A,RPL36A-HNRNPH2,RPL36A-HNRNPH2,GLA,RPL36A-HNRNPH2,HNRNPH2,ARMCX4,ARMCX1,ARMCX6,ARMCX3,ARMCX2	-1.00693	-0.125	1	1	0	60.5522	584	389.615	16428.9	44	more500
SB10-186857	AY6	443	36	UKERiAY6-R1-003	iAY6-R1-003	retroviral-iPSC	RiPSC	30	186857	eCNV_0375	chrX	101035753	101720566	NXF5,ZMAT1,TCEAL2,TCEAL6,BEX5,TCP11X2,NXF2,NXF2B	-1.32565	-0.125	1	1	0	99.5095	102	62.2284	684.813	8	more500
SB10-186857	AY6	443	36	UKERiAY6-R1-003	iAY6-R1-003	retroviral-iPSC	RiPSC	30	186857	eCNV_0376	chrX	101723909	119911426	TCP11X2,TMSB15A,ARMCX5,ARMCX5-GPRASP2,ARMCX5-GPRASP2,GPRASP1,ARMCX5-GPRASP2,GPRASP2,ARMCX5-GPRASP2,BHLHB9,ARMCX5-GPRASP2,LINC00630,LINC00630,LINC00630,RAB40AL,BEX1,NXF3,BEX4,TCEAL8,TCEAL5,BEX2,TCEAL7,TCEAL9,BEX3,RAB40A,TCEAL4,TCEAL3,TCEAL1,MORF4L2,GLRA4,GLRA4,TMEM31,RAB9B,PLP1,RAB9B,TMSB15B,H2BFXP,LOC100101478,H2BFWT,H2BFM,SLC25A53,SLC25A53,ZCCHC18,FAM199X,ESX1,IL1RAPL2,IL1RAPL2,TEX13A,NRK,SERPIN…	-0.980403	-0.125	1	1	0	69.3031	1564	1012.81	18187.5	172	more500
SB10-186857	AY6	443	36	UKERiAY6-R1-003	iAY6-R1-003	retroviral-iPSC	RiPSC	30	186857	eCNV_0377	chrX	119911926	120181699	CT47B1,CT47A2,CT47A1,CT47A10,CT47A9,CT47A8,CT47A5,CT47A4,CT47A3,CT47A11,CT47A12,CT47A2,CT47A1,CT47A10,CT47A9,CT47A8,CT47A5,CT47A4,CT47A3,CT47A12,CT47A11,CT47A6,CT47A2,CT47A1,CT47A12,CT47A10,CT47A9,CT47A8,CT47A5,CT47A4,CT47A3,CT47A11,CT47A6,CT47A12,CT47A10,CT47A9,CT47A8,CT47A5,CT47A4,CT47A3,CT47A11,CT47A2,CT47A1,CT47A6,CT47A12,CT47A10,CT47A9,CT47A8,CT47A5,CT47A4,CT47A3,CT47A11,CT47A1,CT47A6,CT47A2…	-1.97786	-0.125	1	1	0	22.859	31	15.1861	269.773	81	100to500
SB10-186857	AY6	443	36	UKERiAY6-R1-003	iAY6-R1-003	retroviral-iPSC	RiPSC	30	186857	eCNV_0378	chrX	120181719	123514785	GLUD2,MIR3672,GRIA3,THOC2,XIAP,STAG2,SH2D1A,TENM1	-0.879388	-0.125	1	1	0	61.5317	158	100.434	3333.07	8	more500
SB10-186857	AY6	443	36	UKERiAY6-R1-003	iAY6-R1-003	retroviral-iPSC	RiPSC	30	186857	eCNV_0379	chrX	123514788	128270838	TENM1,TEX13C,DCAF12L2,DCAF12L1,PRR32,ACTRT1	-1.1318	-0.125	1	1	0	63.042	116	79.4562	4756.05	6	more500
SB10-186857	AY6	443	36	UKERiAY6-R1-003	iAY6-R1-003	retroviral-iPSC	RiPSC	30	186857	eCNV_0380	chrX	128270838	134494737	SMARCA1,OCRL,APLN,XPNPEP2,SASH3,ZDHHC9,UTP14A,BCORL1,ELF4,AIFM1,RAB33A,ZNF280C,SLC25A14,GPR119,RBMX2,FAM45BP,ENOX2,ARHGAP36,IGSF1,OR13H1,STK26,FRMD7,RAP2C,RAP2C-AS1,MBNL3,MBNL3,HS6ST2,HS6ST2,HS6ST2-AS1,USP26,TFDP3,GPC4,GPC3,MIR363,MIR92A2,MIR19B2,MIR20B,MIR18B,MIR106A,CCDC160,PHF6,HPRT1,MIR450B,MIR450A1,MIR450A1,MIR450A2,MIR542,MIR503HG,MIR503HG,MIR503,MIR503HG,MIR424,PLAC1,FAM122B,FAM122C,MOSPD1…	-0.892567	-0.125	1	1	0	71.3221	592	388.264	6223.9	64	more500
SB10-186857	AY6	443	36	UKERiAY6-R1-003	iAY6-R1-003	retroviral-iPSC	RiPSC	30	186857	eCNV_0381	chrX	134494737	140008494	ZNF449,INTS6L,CT45A1,CT45A7,CT45A1,CT45A6,CT45A8,CT45A2,CT45A5,CT45A9,CT45A7,CT45A1,CT45A6,CT45A3,CT45A7,CT45A10,CT45A10,CT45A7,SAGE1,MMGT1,SLC9A6,FHL1,MAP7D3,ADGRG4,BRS3,HTATSF1,VGLL1,VGLL1,MIR934,CD40LG,ARHGEF6,RBMX,RBMX,SNORD61,GPR101,ZIC3,FGF13,FGF13,MIR504,F9,MCF2,ATP11C,MIR505,CXorf66,LOC389895,SOX3,LINC00632,CDR1,MIR320D2	-1.06756	-0.125	1	1	0	62.5556	423	271.785	5513.76	49	more500
SB10-186857	AY6	443	36	UKERiAY6-R1-003	iAY6-R1-003	retroviral-iPSC	RiPSC	30	186857	eCNV_0382	chrX	140008994	147423731	SPANXB1,LDOC1,SPANXA2-OT1,SPANXA1,SPANXA2,SPANXA2-OT1,LOC645188,SPANXD,SPANXC,MAGEC3,MAGEC1,MAGEC2,SPANXN4,SPANXN3,SLITRK4,SPANXN2,UBE2NL,SPANXN1,SLITRK2,TMEM257,MIR892C,MIR890,MIR888,MIR892A,MIR892B,MIR891B,MIR891A,CXorf51A,CXorf51B,CXorf51B,CXorf51A,MIR513C,MIR513B,MIR513A1,MIR513A2,MIR506,MIR507,MIR508,MIR514B,MIR509-1,MIR509-2,MIR509-3,MIR509-3,MIR510,MIR514A1,MIR514A2,MIR514A3,FMR1,FMR1NB	-1.45608	-0.125	1	1	0	47.6599	213	136.356	7414.74	49	more500
SB10-186857	AY6	443	36	UKERiAY6-R1-003	iAY6-R1-003	retroviral-iPSC	RiPSC	30	186857	eCNV_0383	chrX	147423731	150769493	AFF2,IDS,LINC00893,CXorf40A,CXorf40A,HSFX3,HSFX4,MAGEA9,MAGEA9B,HSFX2,HSFX1,TMEM185A,MAGEA11,HSFX1,HSFX2,MAGEA9B,MAGEA9,MAGEA8-AS1,MAGEA8,CXorf40A,HSFX4,CXorf40A,CXorf40B,LINC00894,MIR2114,MAMLD1,MTM1,MTMR1,CD99L2,HMGB3,MIR4330,GPR50-AS1,GPR50,GPR50,VMA21	-0.985829	-0.125	1	1	0	85.5434	238	154.142	3345.76	35	more500
SB10-186857	AY6	443	36	UKERiAY6-R1-003	iAY6-R1-003	retroviral-iPSC	RiPSC	30	186857	eCNV_0384	chrX	150769993	151806853	PASD1,PRRG3,FATE1,CNGA2,MAGEA4,GABRE,GABRE,MIR224,GABRE,MIR452,MAGEA5,MAGEA10-MAGEA5,MAGEA10-MAGEA5,MAGEA10,GABRA3,GABRA3,MIR105-1,GABRA3,MIR767,GABRA3,MIR105-2,GABRQ	-1.38085	-0.125	1	1	0	61.6313	104	67.5372	1036.86	22	more500
SB10-186857	AY6	443	36	UKERiAY6-R1-003	iAY6-R1-003	retroviral-iPSC	RiPSC	30	186857	eCNV_0385	chrX	151808802	155257641	GABRQ,MAGEA6,CSAG3,MAGEA2B,MAGEA2,CSAG4,CSAG4,MAGEA12,CSAG1,MAGEA3,CETN2,NSDHL,ZNF185,PNMA5,PNMA3,PNMA6A,MAGEA1,ZNF275,ZFP92,TREX2,HAUS7,BGN,ATP2B3,FAM58A,DUSP9,PNCK,SLC6A8,BCAP31,ABCD1,PLXNB3,SRPK3,IDH3G,IDH3G,SSR4,SSR4,PDZD4,L1CAM,L1CAM,LCA10,LCA10,AVPR2,ARHGAP4,NAA10,RENBP,HCFC1,TMEM187,MIR3202-1,MIR3202-2,TMEM187,IRAK1,MECP2,OPN1LW,OPN1MW2,OPN1MW,OPN1MW3,OPN1MW,OPN1MW,TEX28,TEX28,TKTL1,FLNA,E…	-0.969199	-0.125	1	1	0	105.806	1008	645.973	3448.84	134	more500
SB10-186857	AY6	443	36	UKERiAY6-R1-003	iAY6-R1-003	retroviral-iPSC	RiPSC	30	186857	eCNV_0386	chrY	10500	4968793	PLCXD1,GTPBP6,PPP2R3B,SHOX,CRLF2,CSF2RA,IL3RA,SLC25A6,ASMTL-AS1,ASMTL,ASMTL,P2RY8,AKAP17A,AKAP17A,ASMT,ASMT,DHRSX,DHRSX,ZBED1,CD99,XGY2,SRY,RPS4Y1,ZFY,ZFY,ZFY-AS1,TGIF2LY,PCDH11Y	0.309117	-0.125	1	1	0	78.8151	221	121.076	4958.29	28	more500
SB10-186857	AY6	443	36	UKERiAY6-R1-003	iAY6-R1-003	retroviral-iPSC	RiPSC	30	186857	eCNV_0387	chrY	4972304	6734179	PCDH11Y,TSPY2,FAM197Y9,AMELY	-0.458797	-0.046875	1	1	0	28.297	35	16.8453	1761.88	4	more500
SB10-186857	AY6	443	36	UKERiAY6-R1-003	iAY6-R1-003	retroviral-iPSC	RiPSC	30	186857	eCNV_0388	chrY	6735668	7784567	AMELY,TBL1Y,PRKY	0.209492	-0.125	1	1	0	61.5225	38	21.0953	1048.9	3	more500
SB10-186857	AY6	443	36	UKERiAY6-R1-003	iAY6-R1-003	retroviral-iPSC	RiPSC	30	186857	eCNV_0389	chrY	7820978	10058894	RBMY1A3P,TSPY1,TSPY10,FAM197Y2,FAM197Y5,FAM197Y4,FAM197Y8,FAM197Y7,TSPY8,TSPY4,TSPY4,TSPY4,FAM197Y2,FAM197Y5,FAM197Y4,FAM197Y8,FAM197Y7,TSPY4,FAM197Y6,TSPY4,TSPY10,TSPY3,TSPY4,FAM197Y5,FAM197Y2,FAM197Y4,FAM197Y8,FAM197Y7,TSPY4,TSPY1,TSPY4,TSPY10,TSPY4,FAM197Y3	-0.701683	0.173115	1	1	0	39.572	109	58.8198	2237.92	34	more500
SB10-186857	AY6	443	36	UKERiAY6-R1-003	iAY6-R1-003	retroviral-iPSC	RiPSC	30	186857	eCNV_0390	chrY	13259984	21903468	GYG2P1,USP9Y,DDX3Y,UTY,TMSB4Y,VCY1B,VCY,VCY,VCY1B,NLGN4Y,FAM224B,FAM224A,XKRY,XKRY2,CDY2B,CDY2A,CDY2A,CDY2B,FAM224A,FAM224B,HSFY2,HSFY1,HSFY2,HSFY1,TTTY9B,TTTY9A,TTTY9B,TTTY9A,HSFY1,HSFY2,HSFY1,HSFY2,TTTY14,CD24,BCORP1,TXLNGY,KDM5D	0.0312567	-0.0555556	1	1	0	62.521	343	189.731	8643.48	37	more500
SB10-186857	AY6	443	36	UKERiAY6-R1-003	iAY6-R1-003	retroviral-iPSC	RiPSC	30	186857	eCNV_0391	chrY	21903479	27645433	KDM5D,EIF1AY,RPS4Y2,PRORY,RBMY1B,RBMY1A1,RBMY1D,RBMY1E,RBMY1B,RBMY1A1,RBMY1D,RBMY1E,RBMY1A1,RBMY1D,RBMY1B,RBMY1E,RBMY1D,RBMY1A1,RBMY1B,PRY2,PRY,RBMY1F,RBMY1J,RBMY2FP,RBMY1F,BPY2,BPY2C,BPY2B,DAZ1,DAZ4,DAZ3,DAZ4,DAZ2,CDY1,CDY1B,CSPG4P1Y,GOLGA2P3Y,GOLGA2P2Y,DAZ4,DAZ3	-0.63869	-0.125	1	1	0	41.3942	283	156.047	5741.95	40	more500
SB10-186857	AY6	443	36	UKERiAY6-R1-003	iAY6-R1-003	retroviral-iPSC	RiPSC	30	186857	eCNV_0392	chrY	27645618	59360647	CDY1,CDY1B,SPRY3,VAMP7,IL9R,DDX11L16	-0.246484	-0.0514706	1	1	0	53.7477	58	29.3758	31715	6	more500
SB11-186859	82A	785	65	UKERi82A-R1-001	i82A-R1-001	retroviral-iPSC	RiPSC	30	186859	eCNV_0393	chr1	104121950	104301228	AMY2B,AMY2A,AMY1C,AMY1A,AMY1B	-1.30548	-0.125	1	1	0	50.5863	50	20.9802	179.278	5	100to500
SB11-186859	82A	785	65	UKERi82A-R1-001	i82A-R1-001	retroviral-iPSC	RiPSC	30	186859	eCNV_0394	chr1	146386568	146494641	NBPF20,NBPF19,NBPF10,NBPF25P,NBPF12,NBPF19,LOC728989	-0.452349	0.265625	1	1	0	68.6347	60	28.9823	108.073	7	100to500
SB11-186859	82A	785	65	UKERi82A-R1-001	i82A-R1-001	retroviral-iPSC	RiPSC	30	186859	eCNV_0395	chr1	161560855	161641351	FCGR2C,HSPA7,FCGR3B,FCGR2B	0.490536	0.294601	3	2	1	348.164	25	14.6168	80.496	4	less100
SB11-186859	82A	785	65	UKERi82A-R1-001	i82A-R1-001	retroviral-iPSC	RiPSC	30	186859	eCNV_0396	chr3	158306594	158422723	MLF1,GFM1,GFM1,LXN,RARRES1	0.586445	0.261364	3	2	1	121.99	39	25.7533	116.129	5	100to500
SB11-186859	82A	785	65	UKERi82A-R1-001	i82A-R1-001	retroviral-iPSC	RiPSC	30	186859	eCNV_0397	chr3	195366356	195391116	LOC105374297,SDHAP2	-9.96578		0	0	0	19.5225	10	4.48687	24.76	2	less100
SB11-186859	82A	785	65	UKERi82A-R1-001	i82A-R1-001	retroviral-iPSC	RiPSC	30	186859	eCNV_0398	chr4	190988893	191025802	DBET	-0.749229	0.136752	1	1	0	38.5145	45	18.231	36.909	1	less100
SB11-186859	82A	785	65	UKERi82A-R1-001	i82A-R1-001	retroviral-iPSC	RiPSC	30	186859	eCNV_0399	chr7	102128902	102343232	RASA4B,POLR2J3,POLR2J3,SPDYE2B,SPDYE2,RASA4,RASA4,RASA4B,POLR2J2,UPK3BL1,POLR2J2,POLR2J2,SPDYE2B,SPDYE2,RASA4DP	-1.46647	0.246094	1	1	0	101.812	83	39.8464	214.33	15	100to500
SB11-186859	82A	785	65	UKERi82A-R1-001	i82A-R1-001	retroviral-iPSC	RiPSC	30	186859	eCNV_0400	chr7	141765554	141793453	MGAM	0.481777	0.609667	3	2	1	209.95	27	12.3688	27.899	1	less100
SB11-186859	82A	785	65	UKERi82A-R1-001	i82A-R1-001	retroviral-iPSC	RiPSC	30	186859	eCNV_0401	chr7	143271057	143573477	CTAGE15,TCAF2,TCAF2,TCAF2P1,CTAGE6,TCAF2P1,TCAF2P1,LOC154761,LOC154761,TCAF1	-0.595404	0.22251	1	1	0	101.896	87	49.7772	302.42	10	100to500
SB11-186859	82A	785	65	UKERi82A-R1-001	i82A-R1-001	retroviral-iPSC	RiPSC	30	186859	eCNV_0402	chr10	124341168	124373813	DMBT1	-1.07662	-0.125	1	1	0	115.881	37	21.1315	32.645	1	less100
SB11-186859	82A	785	65	UKERi82A-R1-001	i82A-R1-001	retroviral-iPSC	RiPSC	30	186859	eCNV_0403	chr10	135381507	135516032	SYCE1,SPRNP1,FRG2B	-0.549309	0.109891	1	1	0	81.9127	60	28.1322	134.525	3	100to500
SB11-186859	82A	785	65	UKERi82A-R1-001	i82A-R1-001	retroviral-iPSC	RiPSC	30	186859	eCNV_0404	chr11	55029630	55656461	TRIM48,TRIM51HP,OR4A16,OR4A15,OR4C15,OR4C16,OR4C11,OR4P4,OR4S2,OR4C6,OR5D13,OR5D14,OR5L1,OR5D18,OR5L2,OR5D16,TRIM51	-0.547243	0.355769	1	1	0	110.569	84	51.477	626.831	17	more500
SB11-186859	82A	785	65	UKERi82A-R1-001	i82A-R1-001	retroviral-iPSC	RiPSC	30	186859	eCNV_0405	chr11	60971540	61013490	PGA3,PGA4,PGA5	1.33584	0.016129	5	5	0	379.209	24	9.1495	41.95	3	less100
SB11-186859	82A	785	65	UKERi82A-R1-001	i82A-R1-001	retroviral-iPSC	RiPSC	30	186859	eCNV_0406	chr11	65234313	65274094	MALAT1,MALAT1,TALAM1,MALAT1,TALAM1,MASCRNA	0.367842	0.496069	3	1	2	142.207	35	25.0694	39.781	6	less100
SB11-186859	82A	785	65	UKERi82A-R1-001	i82A-R1-001	retroviral-iPSC	RiPSC	30	186859	eCNV_0407	chr12	67908	176560	FAM138D,LOC100288778,IQSEC3	-0.792554	0.215909	1	1	0	85.51	24	12.4084	108.652	3	100to500
SB11-186859	82A	785	65	UKERi82A-R1-001	i82A-R1-001	retroviral-iPSC	RiPSC	30	186859	eCNV_0408	chr12	133733252	133841395	ZNF10,ZNF268,ANHX	-0.468186	0.371449	1	1	0	96.2827	31	20.7263	108.143	3	100to500
SB11-186859	82A	785	65	UKERi82A-R1-001	i82A-R1-001	retroviral-iPSC	RiPSC	30	186859	eCNV_0409	chr13	110434503	110800958	IRS2	-0.67655		1			94.6506	16	10.6007	366.455	1	100to500
SB11-186859	82A	785	65	UKERi82A-R1-001	i82A-R1-001	retroviral-iPSC	RiPSC	30	186859	eCNV_0410	chr15	22207140	22704759	LOC101927079,LINC02203,LOC101927079,LINC02203,OR4M2,LOC101927079,OR4N4,OR4N3P,IGHV1OR15-3,LOC642131,REREP3	-1.2497	0.403446	1	1	0	142.243	47	19.1987	497.619	11	100to500
SB11-186859	82A	785	65	UKERi82A-R1-001	i82A-R1-001	retroviral-iPSC	RiPSC	30	186859	eCNV_0411	chr15	32686754	32745173	GOLGA8K,ULK4P3,ULK4P1,ULK4P2,GOLGA8O	0.481155	0.0884146	3	3	0	177.636	38	21.3598	58.419	5	less100
SB11-186859	82A	785	65	UKERi82A-R1-001	i82A-R1-001	retroviral-iPSC	RiPSC	30	186859	eCNV_0412	chr15	43888577	43901545	CKMT1B,STRC	0.724667	0.265861	3	2	1	350.143	19	12.2166	12.968	2	less100
SB11-186859	82A	785	65	UKERi82A-R1-001	i82A-R1-001	retroviral-iPSC	RiPSC	30	186859	eCNV_0413	chr15	43988409	44002663	CKMT1A,STRCP1	-0.946825		1			151.01	21	13.1269	14.254	2	less100
SB11-186859	82A	785	65	UKERi82A-R1-001	i82A-R1-001	retroviral-iPSC	RiPSC	30	186859	eCNV_0414	chr15	62327094	62457185	VPS13C,C2CD4A,C2CD4B	-0.764198	0.681452	1	1	0	41.026	11	6.08206	130.091	3	100to500
SB11-186859	82A	785	65	UKERi82A-R1-001	i82A-R1-001	retroviral-iPSC	RiPSC	30	186859	eCNV_0415	chr16	14988838	15124000	NOMO1,MIR3179-1,MIR3179-2,MIR3179-3,MIR3179-4,MIR3670-1,MIR3670-2,MIR3670-4,MIR3670-3,PKD1P3-NPIPA1,PKD1P3-NPIPA1,LOC100288162,MIR6511A4,MIR6511A3,MIR6511A2,MIR6511A1,PKD1P3-NPIPA1,LOC100288162,PKD1P3-NPIPA1,MIR6770-2,MIR6770-1,MIR6770-3,PKD1P3-NPIPA1,NPIPA1,PDXDC1	-0.426696	0.298405	1	1	0	157.673	67	36.7015	135.162	25	100to500
SB11-186859	82A	785	65	UKERi82A-R1-001	i82A-R1-001	retroviral-iPSC	RiPSC	30	186859	eCNV_0416	chr16	18470515	18485089	PKD1P5-LOC105376752,PKD1P5-LOC105376752,MIR6770-2,MIR6770-1,MIR6770-3	-0.877705	-0.125	1	1	0	95.6023	18	8.74847	14.574	5	less100
SB11-186859	82A	785	65	UKERi82A-R1-001	i82A-R1-001	retroviral-iPSC	RiPSC	30	186859	eCNV_0417	chr16	28617177	28631399	SULT1A1	0.828985	0.157805	4	3	1	392.388	10	5.7523	14.222	1	less100
SB11-186859	82A	785	65	UKERi82A-R1-001	i82A-R1-001	retroviral-iPSC	RiPSC	30	186859	eCNV_0418	chr16	70161071	70216607	PDPR,PDPR,LOC400541,CLEC18C	-0.707624	0.148438	1	1	0	235.355	29	14.3116	55.536	4	less100
SB11-186859	82A	785	65	UKERi82A-R1-001	i82A-R1-001	retroviral-iPSC	RiPSC	30	186859	eCNV_0419	chr16	74387579	74455179	LOC283922,NPIPB15,CLEC18B	-0.875954	0.241377	1	1	0	181.61	29	13.8857	67.6	3	less100
SB11-186859	82A	785	65	UKERi82A-R1-001	i82A-R1-001	retroviral-iPSC	RiPSC	30	186859	eCNV_0420	chr17	16704089	16753765	KRT16P2,KRT17P1	-0.680365	0.361111	1	1	0	117.587	11	6.02205	49.676	2	less100
SB11-186859	82A	785	65	UKERi82A-R1-001	i82A-R1-001	retroviral-iPSC	RiPSC	30	186859	eCNV_0421	chr17	43590543	43596771	LRRC37A4P	1.12632	0.445388	4	2	2	794.518	13	5.0336	6.228	1	less100
SB11-186859	82A	785	65	UKERi82A-R1-001	i82A-R1-001	retroviral-iPSC	RiPSC	30	186859	eCNV_0422	chr17	44160445	44364335	KANSL1,KANSL1,KANSL1-AS1	0.886777	0.728659	4	3	1	140.171	20	9.14936	203.89	3	100to500
SB11-186859	82A	785	65	UKERi82A-R1-001	i82A-R1-001	retroviral-iPSC	RiPSC	30	186859	eCNV_0423	chr19	7019125	7056578	MBD3L5,MBD3L4,MBD3L2,MBD3L3	0.674657	0.190564	3	3	0	171.678	11	6.43185	37.453	4	less100
SB11-186859	82A	785	65	UKERi82A-R1-001	i82A-R1-001	retroviral-iPSC	RiPSC	30	186859	eCNV_0424	chr19	15364293	15383980	BRD4	-1.43069	1.125	1	1	0	91.7501	16	10.5775	19.687	1	less100
SB11-186859	82A	785	65	UKERi82A-R1-001	i82A-R1-001	retroviral-iPSC	RiPSC	30	186859	eCNV_0425	chr20	42744409	42805937	JPH2	-0.748898	0.176871	1	1	0	87.843	10	5.84237	61.528	1	less100
SB11-186859	82A	785	65	UKERi82A-R1-001	i82A-R1-001	retroviral-iPSC	RiPSC	30	186859	eCNV_0426	chr22	24342300	24396350	GSTTP1,LOC391322,GSTT1,GSTTP2	0.640889	-0.0625	3	3	0	215.505	18	8.57865	54.05	4	less100
SB11-186859	82A	785	65	UKERi82A-R1-001	i82A-R1-001	retroviral-iPSC	RiPSC	30	186859	eCNV_0427	chrX	60500	902239	PLCXD1,GTPBP6,PPP2R3B,SHOX	-0.830418		1			87.9266	47	22.0251	841.739	4	more500
SB11-186859	82A	785	65	UKERi82A-R1-001	i82A-R1-001	retroviral-iPSC	RiPSC	30	186859	eCNV_0428	chrX	1467273	2692871	IL3RA,SLC25A6,ASMTL-AS1,ASMTL,ASMTL,P2RY8,AKAP17A,AKAP17A,ASMT,ASMT,DHRSX,DHRSX,ZBED1,MIR6089,CD99,XG,XG,XGY2	-0.730514		1			92.7919	111	52.3267	1225.6	18	more500
SB11-186859	82A	785	65	UKERi82A-R1-001	i82A-R1-001	retroviral-iPSC	RiPSC	30	186859	eCNV_0429	chrX	7446157	7894216	VCX,PNPLA4	-1.18015	0.329545	1	1	0	61.2877	15	9.13804	448.059	2	100to500
SB11-186859	82A	785	65	UKERi82A-R1-001	i82A-R1-001	retroviral-iPSC	RiPSC	30	186859	eCNV_0430	chrX	52119268	52654039	XAGE1E,XAGE1B,XAGE2,XAGE1B,XAGE1E,SSX8	-0.572061	0.307692	1	1	0	50.2709	37	21.2339	534.771	6	more500
SB11-186859	82A	785	65	UKERi82A-R1-001	i82A-R1-001	retroviral-iPSC	RiPSC	30	186859	eCNV_0431	chrX	120064046	120119045	CT47A2,CT47A1,CT47A10,CT47A9,CT47A8,CT47A5,CT47A4,CT47A3,CT47A11,CT47A12,CT47A2,CT47A1,CT47A10,CT47A9,CT47A8,CT47A5,CT47A4,CT47A3,CT47A12,CT47A11,CT47A6,CT47A2,CT47A1,CT47A12,CT47A10,CT47A9,CT47A8,CT47A5,CT47A4,CT47A3,CT47A11,CT47A6,CT47A12,CT47A10,CT47A9,CT47A8,CT47A5,CT47A4,CT47A3,CT47A11,CT47A2,CT47A1,CT47A6,CT47A12,CT47A10,CT47A9,CT47A8,CT47A5,CT47A4,CT47A3,CT47A11,CT47A1,CT47A6,CT47A2,CT47A7…	-1.50804		1			23.9365	22	10.5089	54.999	79	less100
SB11-186859	82A	785	65	UKERi82A-R1-001	i82A-R1-001	retroviral-iPSC	RiPSC	30	186859	eCNV_0432	chrX	140008994	140097843	SPANXB1	-1.22429		1			43.5634	10	3.41549	88.849	1	less100
SB11-186859	82A	785	65	UKERi82A-R1-001	i82A-R1-001	retroviral-iPSC	RiPSC	30	186859	eCNV_0433	chrX	155003492	155257641	SPRY3,VAMP7,IL9R,DDX11L16	-1.03361		1			79.4881	33	13.9959	254.149	4	100to500
SB11-186859	82A	785	65	UKERi82A-R1-001	i82A-R1-001	retroviral-iPSC	RiPSC	30	186859	eCNV_0434	chrY	2656174	6113797	RPS4Y1,ZFY,ZFY,ZFY-AS1,TGIF2LY,PCDH11Y	-3.19938		0	0	0	3.23312	47	38.8209	3457.62	6	more500
SB11-186859	82A	785	65	UKERi82A-R1-001	i82A-R1-001	retroviral-iPSC	RiPSC	30	186859	eCNV_0435	chrY	6132169	10058894	AMELY,TBL1Y,PRKY,RBMY1A3P,TSPY1,TSPY10,FAM197Y2,FAM197Y5,FAM197Y4,FAM197Y8,FAM197Y7,TSPY8,TSPY4,TSPY4,TSPY4,FAM197Y2,FAM197Y5,FAM197Y4,FAM197Y8,FAM197Y7,TSPY4,FAM197Y6,TSPY4,TSPY10,TSPY3,TSPY4,FAM197Y5,FAM197Y2,FAM197Y4,FAM197Y8,FAM197Y7,TSPY4,TSPY1,TSPY4,TSPY10,TSPY4,FAM197Y3	-7.00867	0.169118	0	0	0	0.68545	32	84.441	3926.72	37	more500
SB11-186859	82A	785	65	UKERi82A-R1-001	i82A-R1-001	retroviral-iPSC	RiPSC	30	186859	eCNV_0436	chrY	13259984	13629021	-	-0.984182	-0.0592105	1	1	0	20.0817	16	5.97865	369.037	1	100to500
SB11-186859	82A	785	65	UKERi82A-R1-001	i82A-R1-001	retroviral-iPSC	RiPSC	30	186859	eCNV_0437	chrY	13629521	28475239	GYG2P1,USP9Y,DDX3Y,UTY,TMSB4Y,VCY1B,VCY,VCY,VCY1B,NLGN4Y,FAM224B,FAM224A,XKRY,XKRY2,CDY2B,CDY2A,CDY2A,CDY2B,FAM224A,FAM224B,HSFY2,HSFY1,HSFY2,HSFY1,TTTY9B,TTTY9A,TTTY9B,TTTY9A,HSFY1,HSFY2,HSFY1,HSFY2,TTTY14,CD24,BCORP1,TXLNGY,KDM5D,EIF1AY,RPS4Y2,PRORY,RBMY1B,RBMY1A1,RBMY1D,RBMY1E,RBMY1B,RBMY1A1,RBMY1D,RBMY1E,RBMY1A1,RBMY1D,RBMY1B,RBMY1E,RBMY1D,RBMY1A1,RBMY1B,PRY2,PRY,RBMY1F,RBMY1J,RBMY2FP,RBMY1F,…	-6.44076	-0.125	0	0	0	0.198825	150	350.01	14845.7	76	more500
SB11-186859	82A	785	65	UKERi82A-R1-001	i82A-R1-001	retroviral-iPSC	RiPSC	30	186859	eCNV_0438	chrY	59106498	59360647	SPRY3,VAMP7,IL9R,DDX11L16	0.207508		1			61.4665	30	14.5551	254.149	4	100to500
SB12-187972	82A	785	65	UKERi82A-R1-002	i82A-R1-002	retroviral-iPSC	RiPSC	40	187972	eCNV_0439	chr1	104161554	104301228	AMY2A,AMY1C,AMY1A,AMY1B	-1.35049		1			48.7865	45	18.4509	139.674	4	100to500
SB12-187972	82A	785	65	UKERi82A-R1-002	i82A-R1-002	retroviral-iPSC	RiPSC	40	187972	eCNV_0440	chr1	146386568	146466158	NBPF20,NBPF19,NBPF10,NBPF25P,NBPF12	-0.575647	0.157258	1	1	0	65.9694	56	27.2583	79.59	5	less100
SB12-187972	82A	785	65	UKERi82A-R1-002	i82A-R1-002	retroviral-iPSC	RiPSC	40	187972	eCNV_0441	chr1	161560855	161643877	FCGR2C,HSPA7,FCGR3B,FCGR2B	0.369933	0.260585	3	2	1	348.626	28	16.5247	83.022	4	less100
SB12-187972	82A	785	65	UKERi82A-R1-002	i82A-R1-002	retroviral-iPSC	RiPSC	40	187972	eCNV_0442	chr4	190943319	191025802	FRG2,DBET	-0.762394	0.0982143	1	1	0	50.6868	55	23.5853	82.483	2	less100
SB12-187972	82A	785	65	UKERi82A-R1-002	i82A-R1-002	retroviral-iPSC	RiPSC	40	187972	eCNV_0443	chr5	68840696	68914314	OCLN,GTF2H2C,GTF2H2C_2	0.342613		3			96.679	25	13.4635	73.618	3	less100
SB12-187972	82A	785	65	UKERi82A-R1-002	i82A-R1-002	retroviral-iPSC	RiPSC	40	187972	eCNV_0444	chr5	98858143	99871445	LINC02113,LOC100133050,FAM174A	-0.540388	0.302465	1	1	0	52.8162	32	17.7735	1013.3	3	more500
SB12-187972	82A	785	65	UKERi82A-R1-002	i82A-R1-002	retroviral-iPSC	RiPSC	40	187972	eCNV_0445	chr7	56184532	57938684	LOC100240728,LOC401357,MIR4283-1,MIR4283-2,ZNF479,GUSBP10,MIR3147,ZNF716	-0.447008	0.194149	1	1	0	65.6373	67	35.0286	1754.15	8	more500
SB12-187972	82A	785	65	UKERi82A-R1-002	i82A-R1-002	retroviral-iPSC	RiPSC	40	187972	eCNV_0446	chr7	61657308	64167718	ZNF733P,LOC102724738,LOC100287704,LOC100287834,LOC100287834,MIR4283-1,MIR4283-2,ZNF727,ZNF735,ZNF679,ZNF736,ZNF680,ZNF107,ZNF107,MIR6839	-0.431593	0.212838	1	1	0	63.0202	119	64.3552	2510.41	15	more500
SB12-187972	82A	785	65	UKERi82A-R1-002	i82A-R1-002	retroviral-iPSC	RiPSC	40	187972	eCNV_0447	chr7	102125475	102328775	RASA4B,POLR2J3,POLR2J3,SPDYE2B,SPDYE2,RASA4,RASA4,RASA4B,POLR2J2,UPK3BL1,POLR2J2,POLR2J2,SPDYE2B,SPDYE2,RASA4DP	-1.41464	0.199074	1	1	0	98.2352	83	39.874	203.3	15	100to500
SB12-187972	82A	785	65	UKERi82A-R1-002	i82A-R1-002	retroviral-iPSC	RiPSC	40	187972	eCNV_0448	chr7	141765554	141794410	MGAM	0.438239	0.552083	3	1	2	207.614	28	12.8648	28.856	1	less100
SB12-187972	82A	785	65	UKERi82A-R1-002	i82A-R1-002	retroviral-iPSC	RiPSC	40	187972	eCNV_0449	chr7	143270322	143560934	CTAGE15,TCAF2,TCAF2,TCAF2P1,CTAGE6,TCAF2P1,TCAF2P1,LOC154761,LOC154761,TCAF1	-0.733699	0.319988	1	1	0	95.018	87	50.0843	290.612	10	100to500
SB12-187972	82A	785	65	UKERi82A-R1-002	i82A-R1-002	retroviral-iPSC	RiPSC	40	187972	eCNV_0450	chr11	60971540	61013490	PGA3,PGA4,PGA5	1.29549	0.0615672	5	5	0	370.966	24	9.1495	41.95	3	less100
SB12-187972	82A	785	65	UKERi82A-R1-002	i82A-R1-002	retroviral-iPSC	RiPSC	40	187972	eCNV_0451	chr12	67908	176560	FAM138D,LOC100288778,IQSEC3	-0.879076	0.225	1	1	0	81.5818	24	12.4034	108.652	3	100to500
SB12-187972	82A	785	65	UKERi82A-R1-002	i82A-R1-002	retroviral-iPSC	RiPSC	40	187972	eCNV_0452	chr13	110434503	110438412	IRS2	-0.8489		1			104.151	14	8.92849	3.909	1	less100
SB12-187972	82A	785	65	UKERi82A-R1-002	i82A-R1-002	retroviral-iPSC	RiPSC	40	187972	eCNV_0453	chr15	20044632	22290303	CHEK2P2,HERC2P3,GOLGA6L6,GOLGA8CP,NBEAP1,MIR3118-4,MIR3118-2,MIR3118-3,POTEB2,POTEB,POTEB3,MIR5701-3,MIR5701-1,MIR5701-2,LINC01193,LINC01193,FAM30C,CXADRP2,POTEB,POTEB2,POTEB3,MIR5701-2,MIR5701-3,MIR5701-1,LOC101927079,LINC02203	-0.43888	0.16246	1	1	0	108.491	174	79.4331	2245.67	26	more500
SB12-187972	82A	785	65	UKERi82A-R1-002	i82A-R1-002	retroviral-iPSC	RiPSC	40	187972	eCNV_0454	chr15	22297693	22674735	LOC101927079,LINC02203,LOC101927079,LINC02203,OR4M2,LOC101927079,OR4N4,OR4N3P,IGHV1OR15-3,LOC642131,REREP3	-1.43937	0.60154	1	0	1	157.209	40	16.5265	377.042	11	100to500
SB12-187972	82A	785	65	UKERi82A-R1-002	i82A-R1-002	retroviral-iPSC	RiPSC	40	187972	eCNV_0455	chr15	22675862	22832768	GOLGA8DP,GOLGA6L1,GOLGA6L22	-0.435194	0.239583	1	1	0	104.842	30	17.3734	156.906	3	100to500
SB12-187972	82A	785	65	UKERi82A-R1-002	i82A-R1-002	retroviral-iPSC	RiPSC	40	187972	eCNV_0456	chr15	43888577	43901545	CKMT1B,STRC	0.674358	0.241972	3	2	1	333.438	19	12.2166	12.968	2	less100
SB12-187972	82A	785	65	UKERi82A-R1-002	i82A-R1-002	retroviral-iPSC	RiPSC	40	187972	eCNV_0457	chr15	43989445	44002663	CKMT1A,STRCP1	-1.13415		1			137.012	20	12.4879	13.218	2	less100
SB12-187972	82A	785	65	UKERi82A-R1-002	i82A-R1-002	retroviral-iPSC	RiPSC	40	187972	eCNV_0458	chr15	102417644	102519089	OR4F4,FAM138E,MIR1302-11,MIR1302-9,MIR1302-10,MIR1302-2,WASH3P,WASH3P,MIR6859-2,MIR6859-3,MIR6859-4,MIR6859-1,DDX11L9	-0.432168	0.128623	1	1	0	129.811	22	11.33	101.445	13	100to500
SB12-187972	82A	785	65	UKERi82A-R1-002	i82A-R1-002	retroviral-iPSC	RiPSC	40	187972	eCNV_0459	chr16	70161071	70218572	PDPR,PDPR,LOC400541,CLEC18C	-0.7207	0.146739	1	1	0	210.471	33	16.324	57.501	4	less100
SB12-187972	82A	785	65	UKERi82A-R1-002	i82A-R1-002	retroviral-iPSC	RiPSC	40	187972	eCNV_0460	chr16	74386230	74452147	LOC283922,NPIPB15,CLEC18B	-0.894293	0.257075	1	1	0	182.006	28	13.8349	65.917	3	less100
SB12-187972	82A	785	65	UKERi82A-R1-002	i82A-R1-002	retroviral-iPSC	RiPSC	40	187972	eCNV_0461	chr17	18933886	19122077	GRAP,LOC79999,LOC388436,GRAPL,GRAPL,LOC79999,LOC388436	-0.565256	0.0833333	1	1	0	116.14	38	19.9969	188.191	7	100to500
SB12-187972	82A	785	65	UKERi82A-R1-002	i82A-R1-002	retroviral-iPSC	RiPSC	40	187972	eCNV_0462	chr17	36204914	36412967	YWHAEP7,TBC1D3C,TBC1D3L,TBC1D3F,TBC1D3H,TBC1D3,TBC1D3G,TBC1D3D,TBC1D3I,TBC1D3K,TBC1D3E,TBC1D3,TBC1D3H,TBC1D3E,TBC1D3G,TBC1D3K,TBC1D3D,TBC1D3I,TBC1D3F,TBC1D3L,TBC1D3C,LOC440434	-0.443647	0.366635	1	1	0	155.286	55	28.7584	208.053	22	100to500
SB12-187972	82A	785	65	UKERi82A-R1-002	i82A-R1-002	retroviral-iPSC	RiPSC	40	187972	eCNV_0463	chr17	43587495	43617456	LRRC37A4P	0.889749	0.273849	4	3	1	531.006	19	7.43954	29.961	1	less100
SB12-187972	82A	785	65	UKERi82A-R1-002	i82A-R1-002	retroviral-iPSC	RiPSC	40	187972	eCNV_0464	chr17	44159773	44364335	KANSL1,KANSL1,KANSL1-AS1	0.78002	0.615741	3	2	1	127.369	21	9.64814	204.562	3	100to500
SB12-187972	82A	785	65	UKERi82A-R1-002	i82A-R1-002	retroviral-iPSC	RiPSC	40	187972	eCNV_0465	chr19	7019125	7051707	MBD3L5,MBD3L4,MBD3L2	0.655507	0.317009	3	2	1	161.845	10	5.76054	32.582	3	less100
SB12-187972	82A	785	65	UKERi82A-R1-002	i82A-R1-002	retroviral-iPSC	RiPSC	40	187972	eCNV_0466	chr19	21477276	22941847	ZNF708,ZNF738,ZNF493,ZNF429,LOC400682,ZNF100,ZNF100,LOC641367,ZNF43,ZNF208,ZNF257,ZNF676,ZNF729,ZNF98,GOLGA2P9,ZNF492,ZNF99	-0.475197	0.34375	1	1	0	70.6004	201	122.421	1464.57	17	more500
SB12-187972	82A	785	65	UKERi82A-R1-002	i82A-R1-002	retroviral-iPSC	RiPSC	40	187972	eCNV_0467	chr20	29420069	29845643	FRG1BP,FRG1DP,FRG1BP,DEFB115	-0.46521	0.183074	1	1	0	171.398	14	7.61419	425.574	4	100to500
SB12-187972	82A	785	65	UKERi82A-R1-002	i82A-R1-002	retroviral-iPSC	RiPSC	40	187972	eCNV_0468	chr22	16050500	16968506	DUXAP8,BMS1P22,DUXAP8,BMS1P22,BMS1P17,BMS1P18,POTEH,POTEH,POTEH-AS1,OR11H1	-0.441303	0.205189	1	1	0	108.677	52	25.0503	918.006	10	more500
SB12-187972	82A	785	65	UKERi82A-R1-002	i82A-R1-002	retroviral-iPSC	RiPSC	40	187972	eCNV_0469	chr22	24343486	24396350	GSTTP1,LOC391322,GSTT1,GSTTP2	0.611728	-0.125	3	3	0	207.588	17	8.02593	52.864	4	less100
SB12-187972	82A	785	65	UKERi82A-R1-002	i82A-R1-002	retroviral-iPSC	RiPSC	40	187972	eCNV_0470	chrX	60500	902239	PLCXD1,GTPBP6,PPP2R3B,SHOX	-0.770177		1			91.4597	47	21.9834	841.739	4	more500
SB12-187972	82A	785	65	UKERi82A-R1-002	i82A-R1-002	retroviral-iPSC	RiPSC	40	187972	eCNV_0471	chrX	1467273	2688740	IL3RA,SLC25A6,ASMTL-AS1,ASMTL,ASMTL,P2RY8,AKAP17A,AKAP17A,ASMT,ASMT,DHRSX,DHRSX,ZBED1,MIR6089,CD99,XG,XG,XGY2	-0.708631		1			94.4311	110	51.6866	1221.47	18	more500
SB12-187972	82A	785	65	UKERi82A-R1-002	i82A-R1-002	retroviral-iPSC	RiPSC	40	187972	eCNV_0472	chrX	51637225	52895622	MAGED1,MAGED4,MAGED4B,MAGED4,MAGED4B,SNORA11D,SNORA11E,MAGED4B,MAGED4,MAGED4B,MAGED4,SNORA11D,SNORA11E,MIR8088,XAGE2,XAGE1E,XAGE1B,XAGE1B,XAGE1E,SSX8,SSX7,SSX2B,SSX2,SSX2,SSX2B,SPANXN5,XAGE5,XAGE3	-0.448889	0.323718	1	1	0	135.807	150	90.6293	1258.4	28	more500
SB12-187972	82A	785	65	UKERi82A-R1-002	i82A-R1-002	retroviral-iPSC	RiPSC	40	187972	eCNV_0473	chrX	120064046	120119045	CT47A2,CT47A1,CT47A10,CT47A9,CT47A8,CT47A5,CT47A4,CT47A3,CT47A11,CT47A12,CT47A2,CT47A1,CT47A10,CT47A9,CT47A8,CT47A5,CT47A4,CT47A3,CT47A12,CT47A11,CT47A6,CT47A2,CT47A1,CT47A12,CT47A10,CT47A9,CT47A8,CT47A5,CT47A4,CT47A3,CT47A11,CT47A6,CT47A12,CT47A10,CT47A9,CT47A8,CT47A5,CT47A4,CT47A3,CT47A11,CT47A2,CT47A1,CT47A6,CT47A12,CT47A10,CT47A9,CT47A8,CT47A5,CT47A4,CT47A3,CT47A11,CT47A1,CT47A6,CT47A2,CT47A7…	-1.48992		1			23.305	22	10.5089	54.999	79	less100
SB12-187972	82A	785	65	UKERi82A-R1-002	i82A-R1-002	retroviral-iPSC	RiPSC	40	187972	eCNV_0474	chrX	155003761	155257641	SPRY3,VAMP7,IL9R,DDX11L16	-1.03743		1			78.7998	32	13.3695	253.88	4	100to500
SB12-187972	82A	785	65	UKERi82A-R1-002	i82A-R1-002	retroviral-iPSC	RiPSC	40	187972	eCNV_0475	chrY	2656174	7234946	RPS4Y1,ZFY,ZFY,ZFY-AS1,TGIF2LY,PCDH11Y,TSPY2,FAM197Y9,AMELY,TBL1Y,PRKY	-3.93704		0	0	0	2.74019	63	65.0974	4578.77	11	more500
SB12-187972	82A	785	65	UKERi82A-R1-002	i82A-R1-002	retroviral-iPSC	RiPSC	40	187972	eCNV_0476	chrY	7236102	10058894	RBMY1A3P,TSPY1,TSPY10,FAM197Y2,FAM197Y5,FAM197Y4,FAM197Y8,FAM197Y7,TSPY8,TSPY4,TSPY4,TSPY4,FAM197Y2,FAM197Y5,FAM197Y4,FAM197Y8,FAM197Y7,TSPY4,FAM197Y6,TSPY4,TSPY10,TSPY3,TSPY4,FAM197Y5,FAM197Y2,FAM197Y4,FAM197Y8,FAM197Y7,TSPY4,TSPY1,TSPY4,TSPY10,TSPY4,FAM197Y3	-7.10617	0.194549	0	0	0	0.019138	18	60.6864	2822.79	34	more500
SB12-187972	82A	785	65	UKERi82A-R1-002	i82A-R1-002	retroviral-iPSC	RiPSC	40	187972	eCNV_0477	chrY	13259984	13629021	-	-0.886232	-0.0357143	1	1	0	22.8047	16	5.95384	369.037	1	100to500
SB12-187972	82A	785	65	UKERi82A-R1-002	i82A-R1-002	retroviral-iPSC	RiPSC	40	187972	eCNV_0478	chrY	13629521	28703554	GYG2P1,USP9Y,DDX3Y,UTY,TMSB4Y,VCY1B,VCY,VCY,VCY1B,NLGN4Y,FAM224B,FAM224A,XKRY,XKRY2,CDY2B,CDY2A,CDY2A,CDY2B,FAM224A,FAM224B,HSFY2,HSFY1,HSFY2,HSFY1,TTTY9B,TTTY9A,TTTY9B,TTTY9A,HSFY1,HSFY2,HSFY1,HSFY2,TTTY14,CD24,BCORP1,TXLNGY,KDM5D,EIF1AY,RPS4Y2,PRORY,RBMY1B,RBMY1A1,RBMY1D,RBMY1E,RBMY1B,RBMY1A1,RBMY1D,RBMY1E,RBMY1A1,RBMY1D,RBMY1B,RBMY1E,RBMY1D,RBMY1A1,RBMY1B,PRY2,PRY,RBMY1F,RBMY1J,RBMY2FP,RBMY1F,…	-6.37738	-0.125	0	0	0	0.221319	139	352.142	15074	76	more500
SB12-187972	82A	785	65	UKERi82A-R1-002	i82A-R1-002	retroviral-iPSC	RiPSC	40	187972	eCNV_0479	chrY	59106498	59360647	SPRY3,VAMP7,IL9R,DDX11L16	0.261107		1			62.9899	30	14.5347	254.149	4	100to500
SB13-188170	AY6	443	36	UKERiAY6-R1-003	iAY6-R1-003	retroviral-iPSC	RiPSC	40	188170	eCNV_0480	chr1	12080	324538	DDX11L1,WASH7P,WASH7P,MIR6859-2,MIR6859-3,MIR6859-4,MIR6859-1,MIR1302-10,MIR1302-11,MIR1302-9,MIR1302-2,FAM138A,FAM138F,OR4F5,LOC729737,LOC100133331,LOC100132287,LOC100132062	-0.444055	0.240854	1	1	0	121.042	41	23.3054	312.458	18	100to500
SB13-188170	AY6	443	36	UKERiAY6-R1-003	iAY6-R1-003	retroviral-iPSC	RiPSC	40	188170	eCNV_0481	chr1	16863914	17000140	NBPF1,CROCCP2,MST1P2,FAM231A,FAM231C,FAM231C	0.413723	0.163945	3	2	1	769.559	53	26.8606	136.226	6	100to500
SB13-188170	AY6	443	36	UKERiAY6-R1-003	iAY6-R1-003	retroviral-iPSC	RiPSC	40	188170	eCNV_0482	chr1	25573912	25666458	RSRP1,RSRP1,RHD	0.622366	0.446429	3	2	1	232.867	19	8.85372	92.546	3	less100
SB13-188170	AY6	443	36	UKERiAY6-R1-003	iAY6-R1-003	retroviral-iPSC	RiPSC	40	188170	eCNV_0483	chr1	104161554	104301228	AMY2A,AMY1C,AMY1A,AMY1B	1.03293	0.916496	4	4	0	198.784	45	18.4635	139.674	4	100to500
SB13-188170	AY6	443	36	UKERiAY6-R1-003	iAY6-R1-003	retroviral-iPSC	RiPSC	40	188170	eCNV_0484	chr1	108779560	109000028	NBPF4,NBPF6	-0.503817		1			64.8321	26	15.3594	220.468	2	100to500
SB13-188170	AY6	443	36	UKERiAY6-R1-003	iAY6-R1-003	retroviral-iPSC	RiPSC	40	188170	eCNV_0485	chr1	116245521	116287597	CASQ2	0.658474	0.310606	3	2	1	147.289	10	6.41738	42.076	1	less100
SB13-188170	AY6	443	36	UKERiAY6-R1-003	iAY6-R1-003	retroviral-iPSC	RiPSC	40	188170	eCNV_0486	chr1	142542801	143673094	ANKRD20A12P,LOC102723769,MIR6077	-0.478315	0.173382	1	1	0	29.747	39	18.0301	1130.29	3	more500
SB13-188170	AY6	443	36	UKERiAY6-R1-003	iAY6-R1-003	retroviral-iPSC	RiPSC	40	188170	eCNV_0487	chr1	152185905	152191771	HRNR	0.330109	0.275163	3	2	1	1217.62	20	9.54582	5.866	1	less100
SB13-188170	AY6	443	36	UKERiAY6-R1-003	iAY6-R1-003	retroviral-iPSC	RiPSC	40	188170	eCNV_0488	chr1	161559315	161640146	FCGR2C,HSPA7,FCGR3B,FCGR2B	0.518696	0.281977	3	2	1	382.958	25	14.5086	80.831	4	less100
SB13-188170	AY6	443	36	UKERiAY6-R1-003	iAY6-R1-003	retroviral-iPSC	RiPSC	40	188170	eCNV_0489	chr1	207707548	207743320	CR1	0.606453	0.677239	3	2	1	223.36	16	8.47242	35.772	1	less100
SB13-188170	AY6	443	36	UKERiAY6-R1-003	iAY6-R1-003	retroviral-iPSC	RiPSC	40	188170	eCNV_0490	chr1	248723362	248802115	OR2T34,OR2T10,OR2T11,OR2T35	-1.20035	0.236842	1	1	0	172.523	18	10.4915	78.753	4	less100
SB13-188170	AY6	443	36	UKERiAY6-R1-003	iAY6-R1-003	retroviral-iPSC	RiPSC	40	188170	eCNV_0491	chr2	219735820	219825118	WNT6,WNT10A,CDK5R2	-0.498556	-0.125	1	1	0	93.6838	15	9.05544	89.298	3	less100
SB13-188170	AY6	443	36	UKERiAY6-R1-003	iAY6-R1-003	retroviral-iPSC	RiPSC	40	188170	eCNV_0492	chr5	755109	848795	ZDHHC11B,ZDHHC11	0.543888	0.105655	3	3	0	348.4	26	14.2647	93.686	2	less100
SB13-188170	AY6	443	36	UKERiAY6-R1-003	iAY6-R1-003	retroviral-iPSC	RiPSC	40	188170	eCNV_0493	chr5	34179034	34193718	C1QTNF3	-0.549374	0.0625	1	1	0	405.982	17	8.72107	14.684	1	less100
SB13-188170	AY6	443	36	UKERiAY6-R1-003	iAY6-R1-003	retroviral-iPSC	RiPSC	40	188170	eCNV_0494	chr8	11971543	12211405	FAM66D,LOC392196,FAM66D,USP17L7,FAM66D,USP17L2,FAM66D,FAM90A2P,FAM86B1,FAM86B1,FAM85A	0.76846	0.78474	3	3	0	289.023	32	13.9839	239.862	11	100to500
SB13-188170	AY6	443	36	UKERiAY6-R1-003	iAY6-R1-003	retroviral-iPSC	RiPSC	40	188170	eCNV_0495	chr8	12211905	12246278	FAM66A,FAM66A,LOC649352	-0.653625	-0.0859375	1	1	0	98.8255	18	7.64312	34.373	3	less100
SB13-188170	AY6	443	36	UKERiAY6-R1-003	iAY6-R1-003	retroviral-iPSC	RiPSC	40	188170	eCNV_0496	chr10	47164920	47220922	ANXA8,FAM25C,FAM25G,AGAP9	-0.766967		1			71.5697	23	12.2926	56.002	4	less100
SB13-188170	AY6	443	36	UKERiAY6-R1-003	iAY6-R1-003	retroviral-iPSC	RiPSC	40	188170	eCNV_0497	chr10	48194428	48264430	AGAP9,FAM25G,FAM25C,ANXA8	-0.719077	0.529362	1	1	0	77.9445	24	13.1953	70.002	4	less100
SB13-188170	AY6	443	36	UKERiAY6-R1-003	iAY6-R1-003	retroviral-iPSC	RiPSC	40	188170	eCNV_0498	chr16	14784306	14859290	PLA2G10,NPIPA2,NPIPA3	0.511378		3			195.043	30	17.634	74.984	3	less100
SB13-188170	AY6	443	36	UKERiAY6-R1-003	iAY6-R1-003	retroviral-iPSC	RiPSC	40	188170	eCNV_0499	chr16	15047493	15124000	PDXDC1	-0.448774	0.221535	1	1	0	242.403	29	15.9234	76.507	1	less100
SB13-188170	AY6	443	36	UKERiAY6-R1-003	iAY6-R1-003	retroviral-iPSC	RiPSC	40	188170	eCNV_0500	chr16	28374039	28462464	NPIPB6,EIF3CL,EIF3C,EIF3CL,EIF3C,MIR6862-1,MIR6862-2,EIF3C	-0.439307	-0.125	1	1	0	253.493	23	14.1149	88.425	8	less100
SB13-188170	AY6	443	36	UKERiAY6-R1-003	iAY6-R1-003	retroviral-iPSC	RiPSC	40	188170	eCNV_0501	chr16	28655950	28834069	NPIPB8,EIF3C,EIF3C,EIF3CL,EIF3C,EIF3CL,MIR6862-1,MIR6862-2,NPIPB9	-0.522843	0.235821	1	1	0	200.062	52	29.8104	178.119	9	100to500
SB13-188170	AY6	443	36	UKERiAY6-R1-003	iAY6-R1-003	retroviral-iPSC	RiPSC	40	188170	eCNV_0502	chr16	70161071	70207670	PDPR,PDPR,LOC400541	1.20422	0.258871	5	3	2	738.266	25	12.4089	46.599	3	less100
SB13-188170	AY6	443	36	UKERiAY6-R1-003	iAY6-R1-003	retroviral-iPSC	RiPSC	40	188170	eCNV_0503	chr16	74387579	74485331	LOC283922,NPIPB15,CLEC18B	0.902579	0.125984	4	3	1	515.167	30	14.3897	97.752	3	less100
SB13-188170	AY6	443	36	UKERiAY6-R1-003	iAY6-R1-003	retroviral-iPSC	RiPSC	40	188170	eCNV_0504	chr17	18933886	19122077	GRAP,LOC79999,LOC388436,GRAPL,GRAPL,LOC79999,LOC388436	0.730819		3			255.246	38	20.0284	188.191	7	100to500
SB13-188170	AY6	443	36	UKERiAY6-R1-003	iAY6-R1-003	retroviral-iPSC	RiPSC	40	188170	eCNV_0505	chr17	34493284	34806553	CCL3L3,CCL3L1,CCL4L1,CCL4L2,TBC1D3H,TBC1D3G,TBC1D3F,TBC1D3F,TBC1D3F,TBC1D3B	-0.918821	-0.125	1	1	0	107.848	80	40.6195	313.269	10	100to500
SB13-188170	AY6	443	36	UKERiAY6-R1-003	iAY6-R1-003	retroviral-iPSC	RiPSC	40	188170	eCNV_0506	chr17	36214782	36413101	YWHAEP7,TBC1D3C,TBC1D3L,TBC1D3F,TBC1D3H,TBC1D3,TBC1D3G,TBC1D3D,TBC1D3I,TBC1D3K,TBC1D3E,TBC1D3,TBC1D3H,TBC1D3E,TBC1D3G,TBC1D3K,TBC1D3D,TBC1D3I,TBC1D3F,TBC1D3L,TBC1D3C,LOC440434	-0.640781	0.0848672	1	1	0	161.888	54	28.3612	198.319	22	100to500
SB13-188170	AY6	443	36	UKERiAY6-R1-003	iAY6-R1-003	retroviral-iPSC	RiPSC	40	188170	eCNV_0507	chr17	43580630	44360840	LRRC37A4P,MAPK8IP1P2,LINC02210,LINC02210-CRHR1,LINC02210-CRHR1,CRHR1,MAPT-AS1,SPPL2C,MAPT,MAPT-IT1,MAPT,MAPT,STH,KANSL1,KANSL1,KANSL1-AS1	-0.596838	-0.125	1	1	0	115.71	131	67.7235	780.21	16	more500
SB13-188170	AY6	443	36	UKERiAY6-R1-003	iAY6-R1-003	retroviral-iPSC	RiPSC	40	188170	eCNV_0508	chr18	10500	192178	ROCK1P1,MIR8078,ROCK1P1,USP14	-0.5221	-0.125	1	1	0	107.67	23	13.3618	181.678	4	100to500
SB13-188170	AY6	443	36	UKERiAY6-R1-003	iAY6-R1-003	retroviral-iPSC	RiPSC	40	188170	eCNV_0509	chr19	7019125	7051707	MBD3L5,MBD3L4,MBD3L2	0.897673	0.177632	4	3	1	221.091	10	5.76054	32.582	3	less100
SB13-188170	AY6	443	36	UKERiAY6-R1-003	iAY6-R1-003	retroviral-iPSC	RiPSC	40	188170	eCNV_0510	chr19	43258044	43359816	PSG8,PSG10P	0.588434	0.219112	3	2	1	296.076	14	7.9572	101.772	2	100to500
SB13-188170	AY6	443	36	UKERiAY6-R1-003	iAY6-R1-003	retroviral-iPSC	RiPSC	40	188170	eCNV_0511	chr19	49398292	49425721	TULP2,NUCB1,NUCB1,NUCB1-AS1	-1.29014	-0.125	1	1	0	89.6892	20	13.2459	27.429	4	less100
SB13-188170	AY6	443	36	UKERiAY6-R1-003	iAY6-R1-003	retroviral-iPSC	RiPSC	40	188170	eCNV_0512	chr19	54726669	54746148	LILRB3,LILRB3,LILRA6	0.856778	0.229397	4	3	1	563.024	11	5.95348	19.479	3	less100
SB13-188170	AY6	443	36	UKERiAY6-R1-003	iAY6-R1-003	retroviral-iPSC	RiPSC	40	188170	eCNV_0513	chr19	55247190	55297955	KIR3DL3,KIR2DL3,LOC101928804,KIR2DL1,KIR2DL1	-0.812469	-0.125	1	1	0	131.169	30	13.759	50.765	5	less100
SB13-188170	AY6	443	36	UKERiAY6-R1-003	iAY6-R1-003	retroviral-iPSC	RiPSC	40	188170	eCNV_0514	chr21	9411693	15322912	MIR3648-1,MIR3648-2,TEKT4P2,TPTE,BAGE3,BAGE2,BAGE4,BAGE5,BAGE3,BAGE2,BAGE4,BAGE5,BAGE,ANKRD30BP2,POTED	-0.461963	0.0486111	1	1	0	114.669	123	62.3495	5911.22	15	more500
SB13-188170	AY6	443	36	UKERiAY6-R1-003	iAY6-R1-003	retroviral-iPSC	RiPSC	40	188170	eCNV_0515	chr22	16050500	17063503	DUXAP8,BMS1P22,DUXAP8,BMS1P22,BMS1P17,BMS1P18,POTEH,POTEH,POTEH-AS1,OR11H1	-0.42307	0.250205	1	1	0	105.29	65	31.9665	1013	10	more500
SB13-188170	AY6	443	36	UKERiAY6-R1-003	iAY6-R1-003	retroviral-iPSC	RiPSC	40	188170	eCNV_0516	chr22	18681818	18871040	LOC100996415,LINC01662,GGT3P,LOC102725072,LINC01663	-0.591758	0.265982	1	1	0	114.83	53	22.5175	189.222	5	100to500
SB13-188170	AY6	443	36	UKERiAY6-R1-003	iAY6-R1-003	retroviral-iPSC	RiPSC	40	188170	eCNV_0517	chr22	21524667	21738148	FAM230B,GGT2,POM121L8P,LOC102724728,POM121L8P,LOC100996335	-0.541106	0.106681	1	1	0	97.5149	51	23.8576	213.481	6	100to500
SB13-188170	AY6	443	36	UKERiAY6-R1-003	iAY6-R1-003	retroviral-iPSC	RiPSC	40	188170	eCNV_0518	chr22	24343486	24396350	GSTTP1,LOC391322,GSTT1,GSTTP2	-0.744722	-0.125	1	1	0	103.688	17	8.03205	52.864	4	less100
SB13-188170	AY6	443	36	UKERiAY6-R1-003	iAY6-R1-003	retroviral-iPSC	RiPSC	40	188170	eCNV_0519	chrX	60500	2692871	PLCXD1,GTPBP6,PPP2R3B,SHOX,CRLF2,CSF2RA,IL3RA,SLC25A6,ASMTL-AS1,ASMTL,ASMTL,P2RY8,AKAP17A,AKAP17A,ASMT,ASMT,DHRSX,DHRSX,ZBED1,MIR6089,CD99,XG,XG,XGY2	-0.476988		1			98.239	183	86.3417	2632.37	24	more500
SB13-188170	AY6	443	36	UKERiAY6-R1-003	iAY6-R1-003	retroviral-iPSC	RiPSC	40	188170	eCNV_0520	chrX	2699992	25014109	XG,GYG2,ARSD,ARSD-AS1,ARSD,ARSE,ARSH,ARSF,LINC01546,MXRA5,PRKX,LOC389906,LOC729162,NLGN4X,MIR4770,VCX3A,PUDP,PUDP,STS,MIR4767,PUDP,STS,STS,VCX,PNPLA4,MIR651,VCX2,VCX3B,ANOS1,FAM9A,FAM9B,TBL1X,GPR143,SHROOM2,CLDN34,WWC3,CLCN4,MID1,HCCS,ARHGAP6,ARHGAP6,AMELX,ARHGAP6,MIR548AX,MSL3,FRMPD4,PRPS2,TLR7,TLR8-AS1,TLR8,TMSB4X,FAM9C,GS1-600G8,3,ATXN3L,EGFL6,EGFL6,MIR6086,TCEANC,RAB9A,TRAPPC2,OFD1,GPM6B,GEMI…	-0.95498	-0.125	1	1	0	71.8341	1797	1147.12	22314.1	152	more500
SB13-188170	AY6	443	36	UKERiAY6-R1-003	iAY6-R1-003	retroviral-iPSC	RiPSC	40	188170	eCNV_0521	chrX	25022708	38420284	ARX,MAGEB18,MAGEB6,MAGEB5,VENTXP1,PPP4R3CP,DCAF8L2,MAGEB10,DCAF8L1,MIR6134,IL1RAPL1,IL1RAPL1,MIR4666B,MAGEB2,MAGEB3,MAGEB4,MAGEB1,NR0B1,CXorf21,GK,TAB3,FTHL17,DMD,DMD,MIR3915,DMD,MIR548F5,FAM47A,TMEM47,FAM47B,MAGEB16,CFAP47,CFAP47,LOC101928627,FAM47C,FTH1P18,PRRG1,LANCL3,XK,CYBB,DYNLT3,HYPM,SYTL5,MIR548AJ2,SYTL5,SRPX,RPGR,OTC	-1.09102	-0.125	1	1	0	58.8268	592	375.058	13397.6	48	more500
SB13-188170	AY6	443	36	UKERiAY6-R1-003	iAY6-R1-003	retroviral-iPSC	RiPSC	40	188170	eCNV_0522	chrX	38420784	49242953	TSPAN7,MID1IP1,MIR3937,BCOR,ATP6AP2,MPC1L,CXorf38,MED14,MED14OS,LOC100132831,USP9X,DDX3X,NYX,CASK,CASK,GPR34,CASK,GPR82,PPP1R2P9,MAOA,MAOB,NDP,NDP-AS1,EFHC2,FUNDC1,DUSP21,KDM6A,CXorf36,MIR221,MIR222,KRBOX4,ZNF674,CHST7,SLC9A7,RP2,LINC01545,JADE3,RGN,NDUFB11,RBM10,UBA1,UBA1,INE1,CDK16,USP11,ZNF157,ZNF157,SNORA11C,ZNF41,LINC01560,ARAF,SYN1,SYN1,TIMP1,SYN1,MIR4769,CFP,ELK1,UXT,UXT,UXT-AS1,UXT-AS1,ZN…	-0.952175	-0.125	1	1	0	92.743	1337	873.908	10822.2	160	more500
SB13-188170	AY6	443	36	UKERiAY6-R1-003	iAY6-R1-003	retroviral-iPSC	RiPSC	40	188170	eCNV_0523	chrX	49294404	49361367	GAGE12J,GAGE2E,GAGE13,GAGE8,GAGE2A,GAGE2C,GAGE8,GAGE2A,GAGE12F,GAGE12D,GAGE12G,GAGE12E,GAGE12C,GAGE12H,GAGE12B,GAGE8,GAGE2A,GAGE12F,GAGE12D,GAGE12E,GAGE12H,GAGE12C,GAGE12G,GAGE12B,GAGE12F,GAGE12D,GAGE12H,GAGE12E,GAGE12C,GAGE12G,GAGE12B,GAGE12F,GAGE12D,GAGE12E,GAGE12C,GAGE12G,GAGE6,GAGE12I,GAGE12F,GAGE12D,GAGE12C,GAGE12E,GAGE12G,GAGE6,GAGE12I,GAGE12D,GAGE12H,GAGE12C,GAGE12E,GAGE2A	-1.92644		1			96.4591	34	13.52	66.963	50	less100
SB13-188170	AY6	443	36	UKERiAY6-R1-003	iAY6-R1-003	retroviral-iPSC	RiPSC	40	188170	eCNV_0524	chrX	49364674	58505576	GAGE1,PAGE1,PAGE4,USP27X-AS1,USP27X,CLCN5,CLCN5,MIR532,CLCN5,MIR188,CLCN5,MIR500A,CLCN5,MIR362,CLCN5,MIR501,CLCN5,MIR500B,CLCN5,MIR660,CLCN5,MIR502,AKAP4,CCNB3,DGKK,SHROOM4,BMP15,NUDT10,CXorf67,NUDT11,GSPT2,MAGED1,MAGED4,MAGED4B,MAGED4,MAGED4B,SNORA11D,SNORA11E,MAGED4B,MAGED4,MAGED4B,MAGED4,SNORA11D,SNORA11E,MIR8088,XAGE2,XAGE1E,XAGE1B,XAGE1B,XAGE1E,SSX8,SSX7,SSX2B,SSX2,SSX2,SSX2B,SPANXN5,XAGE5,X…	-0.9849	-0.125	1	1	0	89.1765	1018	669.166	9140.9	117	more500
SB13-188170	AY6	443	36	UKERiAY6-R1-003	iAY6-R1-003	retroviral-iPSC	RiPSC	40	188170	eCNV_0525	chrX	62042080	155257641	SPIN4,ARHGEF9,MIR1468,AMER1,ASB12,MTMR8,ZC4H2,ZC3H12B,LAS1L,FRMD8P1,MSN,MIR223,VSIG4,HEPH,EDA2R,AR,OPHN1,YIPF6,STARD8,EFNB1,PJA1,LINC00269,FAM155B,EDA,EDA,MIR676,AWAT2,OTUD6A,IGBP1,DGAT2L6,AWAT1,P2RY4,ARR3,RAB41,PDZD11,KIF4A,GDPD2,DLG3,DLG3,DLG3-AS1,TEX11,SLC7A3,SNX12,FOXO4,CXorf65,IL2RG,MED12,NLGN3,BCYRN1,GJB1,BCYRN1,ZMYM3,BCYRN1,NONO,BCYRN1,ITGB1BP2,BCYRN1,BCYRN1,TAF1,BCYRN1,OGT,BCYRN1,GCNA,BCY…	-0.984468	-0.125	1	1	0	79.5354	6863	4450.82	93215.6	826	more500
SB13-188170	AY6	443	36	UKERiAY6-R1-003	iAY6-R1-003	retroviral-iPSC	RiPSC	40	188170	eCNV_0526	chrY	10500	7735311	PLCXD1,GTPBP6,PPP2R3B,SHOX,CRLF2,CSF2RA,IL3RA,SLC25A6,ASMTL-AS1,ASMTL,ASMTL,P2RY8,AKAP17A,AKAP17A,ASMT,ASMT,DHRSX,DHRSX,ZBED1,CD99,XGY2,SRY,RPS4Y1,ZFY,ZFY,ZFY-AS1,TGIF2LY,PCDH11Y,TSPY2,FAM197Y9,AMELY,TBL1Y,PRKY	0.208614	-0.125	1	1	0	74.3442	293	157.614	7724.81	33	more500
SB13-188170	AY6	443	36	UKERiAY6-R1-003	iAY6-R1-003	retroviral-iPSC	RiPSC	40	188170	eCNV_0527	chrY	7753387	10058894	RBMY1A3P,TSPY1,TSPY10,FAM197Y2,FAM197Y5,FAM197Y4,FAM197Y8,FAM197Y7,TSPY8,TSPY4,TSPY4,TSPY4,FAM197Y2,FAM197Y5,FAM197Y4,FAM197Y8,FAM197Y7,TSPY4,FAM197Y6,TSPY4,TSPY10,TSPY3,TSPY4,FAM197Y5,FAM197Y2,FAM197Y4,FAM197Y8,FAM197Y7,TSPY4,TSPY1,TSPY4,TSPY10,TSPY4,FAM197Y3	-0.494227	0.126856	1	1	0	46.5502	110	59.0777	2305.51	34	more500
SB13-188170	AY6	443	36	UKERiAY6-R1-003	iAY6-R1-003	retroviral-iPSC	RiPSC	40	188170	eCNV_0528	chrY	13259984	21903748	GYG2P1,USP9Y,DDX3Y,UTY,TMSB4Y,VCY1B,VCY,VCY,VCY1B,NLGN4Y,FAM224B,FAM224A,XKRY,XKRY2,CDY2B,CDY2A,CDY2A,CDY2B,FAM224A,FAM224B,HSFY2,HSFY1,HSFY2,HSFY1,TTTY9B,TTTY9A,TTTY9B,TTTY9A,HSFY1,HSFY2,HSFY1,HSFY2,TTTY14,CD24,BCORP1,TXLNGY,KDM5D	0.10788	-0.0681818	1	1	0	66.1942	344	189.451	8643.76	37	more500
SB13-188170	AY6	443	36	UKERiAY6-R1-003	iAY6-R1-003	retroviral-iPSC	RiPSC	40	188170	eCNV_0529	chrY	21905023	59360647	KDM5D,EIF1AY,RPS4Y2,PRORY,RBMY1B,RBMY1A1,RBMY1D,RBMY1E,RBMY1B,RBMY1A1,RBMY1D,RBMY1E,RBMY1A1,RBMY1D,RBMY1B,RBMY1E,RBMY1D,RBMY1A1,RBMY1B,PRY2,PRY,RBMY1F,RBMY1J,RBMY2FP,RBMY1F,BPY2,BPY2C,BPY2B,DAZ1,DAZ4,DAZ3,DAZ4,DAZ2,CDY1,CDY1B,CSPG4P1Y,GOLGA2P3Y,GOLGA2P2Y,DAZ4,DAZ3,SPRY3,VAMP7,IL9R,DDX11L16	-0.415341	-0.0434397	1	1	0	47.5674	340	183.899	37455.6	44	more500
SB14-188370	82A	785	65	UKERi82A-R1-001	i82A-R1-001	retroviral-iPSC	RiPSC	40	188370	eCNV_0530	chr1	104161554	104301228	AMY2A,AMY1C,AMY1A,AMY1B	-1.12274		1			54.1676	45	16.0804	139.674	4	100to500
SB14-188370	82A	785	65	UKERi82A-R1-001	i82A-R1-001	retroviral-iPSC	RiPSC	40	188370	eCNV_0531	chr7	102125475	102328775	RASA4B,POLR2J3,POLR2J3,SPDYE2B,SPDYE2,RASA4,RASA4,RASA4B,POLR2J2,UPK3BL1,POLR2J2,POLR2J2,SPDYE2B,SPDYE2,RASA4DP	-1.26242	0.196429	1	1	0	120.51	83	34.3413	203.3	15	100to500
SB14-188370	82A	785	65	UKERi82A-R1-001	i82A-R1-001	retroviral-iPSC	RiPSC	40	188370	eCNV_0532	chr7	143270322	143560934	CTAGE15,TCAF2,TCAF2,TCAF2P1,CTAGE6,TCAF2P1,TCAF2P1,LOC154761,LOC154761,TCAF1	-0.7246	0.287415	1	1	0	110.84	87	43.5878	290.612	10	100to500
SB14-188370	82A	785	65	UKERi82A-R1-001	i82A-R1-001	retroviral-iPSC	RiPSC	40	188370	eCNV_0533	chr11	60971540	61013490	PGA3,PGA4,PGA5	1.38939	0.182971	5	4	1	460.903	24	7.84127	41.95	3	less100
SB14-188370	82A	785	65	UKERi82A-R1-001	i82A-R1-001	retroviral-iPSC	RiPSC	40	188370	eCNV_0534	chr13	110434503	110436987	IRS2	-2.04825		0	0	0	54.3083	10	5.43722	2.484	1	less100
SB14-188370	82A	785	65	UKERi82A-R1-001	i82A-R1-001	retroviral-iPSC	RiPSC	40	188370	eCNV_0535	chr15	22290183	22674735	LOC101927079,LINC02203,LOC101927079,LINC02203,OR4M2,LOC101927079,OR4N4,OR4N3P,IGHV1OR15-3,LOC642131,REREP3	-1.38373	0.421269	1	0	1	176.146	41	15.1988	384.552	11	100to500
SB14-188370	82A	785	65	UKERi82A-R1-001	i82A-R1-001	retroviral-iPSC	RiPSC	40	188370	eCNV_0536	chr15	22675862	22833683	GOLGA8DP,GOLGA6L1,GOLGA6L22,TUBGCP5	-0.516346	0.232143	1	1	0	124.303	32	16.0627	157.821	4	100to500
SB14-188370	82A	785	65	UKERi82A-R1-001	i82A-R1-001	retroviral-iPSC	RiPSC	40	188370	eCNV_0537	chr19	15364293	15383980	BRD4	-1.46071	1.125	1	1	0	110.169	16	9.06508	19.687	1	less100
SB14-188370	82A	785	65	UKERi82A-R1-001	i82A-R1-001	retroviral-iPSC	RiPSC	40	188370	eCNV_0538	chrX	60500	902239	PLCXD1,GTPBP6,PPP2R3B,SHOX	-0.770312		1			104.095	47	19.6392	841.739	4	more500
SB14-188370	82A	785	65	UKERi82A-R1-001	i82A-R1-001	retroviral-iPSC	RiPSC	40	188370	eCNV_0539	chrX	1467273	2670323	IL3RA,SLC25A6,ASMTL-AS1,ASMTL,ASMTL,P2RY8,AKAP17A,AKAP17A,ASMT,ASMT,DHRSX,DHRSX,ZBED1,MIR6089,CD99,XG	-0.744658		1			104.745	108	45.0959	1203.05	16	more500
SB14-188370	82A	785	65	UKERi82A-R1-001	i82A-R1-001	retroviral-iPSC	RiPSC	40	188370	eCNV_0540	chrX	7446157	7894216	VCX,PNPLA4	-1.16679	0.443182	1	0	1	65.6345	15	8.2076	448.059	2	100to500
SB14-188370	82A	785	65	UKERi82A-R1-001	i82A-R1-001	retroviral-iPSC	RiPSC	40	188370	eCNV_0541	chrX	52238918	52655462	XAGE1E,XAGE1B,XAGE2,XAGE1B,XAGE1E,SSX8	-0.630997	0.389202	1	1	0	55.3225	37	18.6021	416.544	6	100to500
SB14-188370	82A	785	65	UKERi82A-R1-001	i82A-R1-001	retroviral-iPSC	RiPSC	40	188370	eCNV_0542	chrX	57618478	58505576	ZXDB,ZXDA	-0.699842	-0.125	1	1	0	259.665	25	12.2167	887.098	2	more500
SB14-188370	82A	785	65	UKERi82A-R1-001	i82A-R1-001	retroviral-iPSC	RiPSC	40	188370	eCNV_0543	chrX	120064046	120119045	CT47A2,CT47A1,CT47A10,CT47A9,CT47A8,CT47A5,CT47A4,CT47A3,CT47A11,CT47A12,CT47A2,CT47A1,CT47A10,CT47A9,CT47A8,CT47A5,CT47A4,CT47A3,CT47A12,CT47A11,CT47A6,CT47A2,CT47A1,CT47A12,CT47A10,CT47A9,CT47A8,CT47A5,CT47A4,CT47A3,CT47A11,CT47A6,CT47A12,CT47A10,CT47A9,CT47A8,CT47A5,CT47A4,CT47A3,CT47A11,CT47A2,CT47A1,CT47A6,CT47A12,CT47A10,CT47A9,CT47A8,CT47A5,CT47A4,CT47A3,CT47A11,CT47A1,CT47A6,CT47A2,CT47A7…	-1.75584		1			20.2547	22	9.00626	54.999	79	less100
SB14-188370	82A	785	65	UKERi82A-R1-001	i82A-R1-001	retroviral-iPSC	RiPSC	40	188370	eCNV_0544	chrX	139865796	140996653	CDR1,MIR320D2,SPANXB1,LDOC1,SPANXA2-OT1,SPANXA1,SPANXA2,SPANXA2-OT1,LOC645188,SPANXD,SPANXC,MAGEC3,MAGEC1	-0.553106	0.264222	1	1	0	118.673	79	41.1562	1130.86	13	more500
SB14-188370	82A	785	65	UKERi82A-R1-001	i82A-R1-001	retroviral-iPSC	RiPSC	40	188370	eCNV_0545	chrY	2656174	6583952	RPS4Y1,ZFY,ZFY,ZFY-AS1,TGIF2LY,PCDH11Y,TSPY2,FAM197Y9	-3.69589		0	0	0	2.69334	54	42.4554	3927.78	8	more500
SB14-188370	82A	785	65	UKERi82A-R1-001	i82A-R1-001	retroviral-iPSC	RiPSC	40	188370	eCNV_0546	chrY	6583952	10058894	AMELY,TBL1Y,PRKY,RBMY1A3P,TSPY1,TSPY10,FAM197Y2,FAM197Y5,FAM197Y4,FAM197Y8,FAM197Y7,TSPY8,TSPY4,TSPY4,TSPY4,FAM197Y2,FAM197Y5,FAM197Y4,FAM197Y8,FAM197Y7,TSPY4,FAM197Y6,TSPY4,TSPY10,TSPY3,TSPY4,FAM197Y5,FAM197Y2,FAM197Y4,FAM197Y8,FAM197Y7,TSPY4,TSPY1,TSPY4,TSPY10,TSPY4,FAM197Y3	-6.63919	0.1875	0	0	0	0.822212	28	72.3262	3474.94	37	more500
SB14-188370	82A	785	65	UKERi82A-R1-001	i82A-R1-001	retroviral-iPSC	RiPSC	40	188370	eCNV_0547	chrY	13259984	13629021	-	-0.862712	-0.0416667	1	1	0	20.9911	16	5.57766	369.037	1	100to500
SB14-188370	82A	785	65	UKERi82A-R1-001	i82A-R1-001	retroviral-iPSC	RiPSC	40	188370	eCNV_0548	chrY	13629521	28703554	GYG2P1,USP9Y,DDX3Y,UTY,TMSB4Y,VCY1B,VCY,VCY,VCY1B,NLGN4Y,FAM224B,FAM224A,XKRY,XKRY2,CDY2B,CDY2A,CDY2A,CDY2B,FAM224A,FAM224B,HSFY2,HSFY1,HSFY2,HSFY1,TTTY9B,TTTY9A,TTTY9B,TTTY9A,HSFY1,HSFY2,HSFY1,HSFY2,TTTY14,CD24,BCORP1,TXLNGY,KDM5D,EIF1AY,RPS4Y2,PRORY,RBMY1B,RBMY1A1,RBMY1D,RBMY1E,RBMY1B,RBMY1A1,RBMY1D,RBMY1E,RBMY1A1,RBMY1D,RBMY1B,RBMY1E,RBMY1D,RBMY1A1,RBMY1B,PRY2,PRY,RBMY1F,RBMY1J,RBMY2FP,RBMY1F,…	-6.59622	-0.125	0	0	0	0.203413	139	316.228	15074	76	more500
SB14-188370	82A	785	65	UKERi82A-R1-001	i82A-R1-001	retroviral-iPSC	RiPSC	40	188370	eCNV_0549	chrY	59106498	59360647	SPRY3,VAMP7,IL9R,DDX11L16	0.380516		1			78.059	30	12.8477	254.149	4	100to500
SB15-188473	82A	785	65	UKERi82A-S1-005	i82A-S1-005	sendai-iPSC	SiPSC	15	188473	eCNV_0550	chr1	104161554	104301228	AMY2A,AMY1C,AMY1A,AMY1B	-1.37727		1			53.1114	45	18.3902	139.674	4	100to500
SB15-188473	82A	785	65	UKERi82A-S1-005	i82A-S1-005	sendai-iPSC	SiPSC	15	188473	eCNV_0551	chr1	146405776	146491156	NBPF20,NBPF19,NBPF10,NBPF25P,NBPF12,NBPF19,LOC728989	-0.654879		1			60.4358	49	23.3541	85.38	7	less100
SB15-188473	82A	785	65	UKERi82A-S1-005	i82A-S1-005	sendai-iPSC	SiPSC	15	188473	eCNV_0552	chr3	75421052	75648204	FAM86DP	-1.74752	-0.125	1	1	0	24.7265	8	4.04369	227.152	1	100to500
SB15-188473	82A	785	65	UKERi82A-S1-005	i82A-S1-005	sendai-iPSC	SiPSC	15	188473	eCNV_0553	chr4	143804848	144621549	USP38,GAB1,GAB1,MIR3139,SMARCA5,SMARCA5-AS1,SMARCA5,GUSBP5,FREM3	0.53373	0.177198	3	2	1	188.706	100	67.157	816.701	9	more500
SB15-188473	82A	785	65	UKERi82A-S1-005	i82A-S1-005	sendai-iPSC	SiPSC	15	188473	eCNV_0554	chr4	151119125	151270626	DCLK2,LRBA	-1.22028	-0.125	1	1	0	62.6415	31	20.6931	151.501	2	100to500
SB15-188473	82A	785	65	UKERi82A-S1-005	i82A-S1-005	sendai-iPSC	SiPSC	15	188473	eCNV_0555	chr4	190988893	191025802	DBET	-0.899192	0.152848	1	1	0	34.7517	45	18.2072	36.909	1	less100
SB15-188473	82A	785	65	UKERi82A-S1-005	i82A-S1-005	sendai-iPSC	SiPSC	15	188473	eCNV_0556	chr5	68810445	68898818	OCLN,GTF2H2C,GTF2H2C_2	0.435607	-0.125	3	3	0	113.749	23	12.6543	88.373	3	less100
SB15-188473	82A	785	65	UKERi82A-S1-005	i82A-S1-005	sendai-iPSC	SiPSC	15	188473	eCNV_0557	chr5	98858143	99871678	LINC02113,LOC100133050,FAM174A	-0.531052	0.228472	1	1	0	61.3722	33	18.1841	1013.53	3	more500
SB15-188473	82A	785	65	UKERi82A-S1-005	i82A-S1-005	sendai-iPSC	SiPSC	15	188473	eCNV_0558	chr7	56184532	57938684	LOC100240728,LOC401357,MIR4283-1,MIR4283-2,ZNF479,GUSBP10,MIR3147,ZNF716	-0.512909	0.0833333	1	1	0	69.8814	67	34.5559	1754.15	8	more500
SB15-188473	82A	785	65	UKERi82A-S1-005	i82A-S1-005	sendai-iPSC	SiPSC	15	188473	eCNV_0559	chr7	61657308	64168618	ZNF733P,LOC102724738,LOC100287704,LOC100287834,LOC100287834,MIR4283-1,MIR4283-2,ZNF727,ZNF735,ZNF679,ZNF736,ZNF680,ZNF107,ZNF107,MIR6839	-0.473858	0.232143	1	1	0	64.7083	122	65.3768	2511.31	15	more500
SB15-188473	82A	785	65	UKERi82A-S1-005	i82A-S1-005	sendai-iPSC	SiPSC	15	188473	eCNV_0560	chr7	102125475	102319196	RASA4B,POLR2J3,POLR2J3,SPDYE2B,SPDYE2,RASA4,RASA4,RASA4B,POLR2J2,UPK3BL1,POLR2J2,POLR2J2,SPDYE2B,SPDYE2,RASA4DP	-1.42639	0.265625	1	1	0	109.584	79	38.2104	193.721	15	100to500
SB15-188473	82A	785	65	UKERi82A-S1-005	i82A-S1-005	sendai-iPSC	SiPSC	15	188473	eCNV_0561	chr7	141765554	141794410	MGAM	0.520639	0.556818	3	2	1	231.393	28	12.8648	28.856	1	less100
SB15-188473	82A	785	65	UKERi82A-S1-005	i82A-S1-005	sendai-iPSC	SiPSC	15	188473	eCNV_0562	chr7	143270322	143560934	CTAGE15,TCAF2,TCAF2,TCAF2P1,CTAGE6,TCAF2P1,TCAF2P1,LOC154761,LOC154761,TCAF1	-0.569785	0.302418	1	1	0	107.579	87	49.9334	290.612	10	100to500
SB15-188473	82A	785	65	UKERi82A-S1-005	i82A-S1-005	sendai-iPSC	SiPSC	15	188473	eCNV_0563	chr8	86573978	86840890	REXO1L2P	-0.543762		1			557.115	79	44.6532	266.912	1	100to500
SB15-188473	82A	785	65	UKERi82A-S1-005	i82A-S1-005	sendai-iPSC	SiPSC	15	188473	eCNV_0564	chr8	146158548	146203958	ZNF16,ZNF252P	0.584165	0.800481	3	2	1	146.112	12	7.68415	45.41	2	less100
SB15-188473	82A	785	65	UKERi82A-S1-005	i82A-S1-005	sendai-iPSC	SiPSC	15	188473	eCNV_0565	chr9	140970247	141152931	CACNA1B,TUBBP5	-0.435063	0.342584	1	1	0	116.045	32	19.1707	182.684	2	100to500
SB15-188473	82A	785	65	UKERi82A-S1-005	i82A-S1-005	sendai-iPSC	SiPSC	15	188473	eCNV_0566	chr10	36664557	39144333	ANKRD30A,ZNF248,ZNF25,ZNF33A,ZNF37A,HSD17B7P2,SEPT7P9,LINC00999,ACTR3BP5	-0.500373	0.0568783	1	1	0	64.3592	155	90.3529	2479.78	9	more500
SB15-188473	82A	785	65	UKERi82A-S1-005	i82A-S1-005	sendai-iPSC	SiPSC	15	188473	eCNV_0567	chr10	124340780	124373813	DMBT1	-1.05113	-0.125	1	1	0	122.727	38	21.7176	33.033	1	less100
SB15-188473	82A	785	65	UKERi82A-S1-005	i82A-S1-005	sendai-iPSC	SiPSC	15	188473	eCNV_0568	chr11	60971540	61013490	PGA3,PGA4,PGA5	1.35556	-0.0078125	5	5	0	395.747	24	9.1495	41.95	3	less100
SB15-188473	82A	785	65	UKERi82A-S1-005	i82A-S1-005	sendai-iPSC	SiPSC	15	188473	eCNV_0569	chr12	67908	265607	FAM138D,LOC100288778,IQSEC3,IQSEC3,LOC574538	-0.634149	0.275943	1	1	0	90.0935	36	19.861	197.699	5	100to500
SB15-188473	82A	785	65	UKERi82A-S1-005	i82A-S1-005	sendai-iPSC	SiPSC	15	188473	eCNV_0570	chr13	110434381	110438412	IRS2	-0.83516		1			111.093	15	9.46586	4.031	1	less100
SB15-188473	82A	785	65	UKERi82A-S1-005	i82A-S1-005	sendai-iPSC	SiPSC	15	188473	eCNV_0571	chr14	19057400	20182013	OR11H12,POTEG,POTEG,LOC101929572,POTEG,LOC101929572,POTEH-AS1,DUXAP10,LINC01296,BMS1P18,BMS1P17,BMS1P22,DUXAP10,LINC01296,BMS1P22,DUXAP10,BMS1P22,LINC01296,DUXAP10,BMS1P22,LINC01296,DUXAP10,BMS1P22,BMS1P17,BMS1P18,POTEM,POTEM,LOC100508046,OR11H2	-0.484236	0.192982	1	1	0	141.635	82	37.6338	1124.61	29	more500
SB15-188473	82A	785	65	UKERi82A-S1-005	i82A-S1-005	sendai-iPSC	SiPSC	15	188473	eCNV_0572	chr15	20044632	22290303	CHEK2P2,HERC2P3,GOLGA6L6,GOLGA8CP,NBEAP1,MIR3118-4,MIR3118-2,MIR3118-3,POTEB2,POTEB,POTEB3,MIR5701-3,MIR5701-1,MIR5701-2,LINC01193,LINC01193,FAM30C,CXADRP2,POTEB,POTEB2,POTEB3,MIR5701-2,MIR5701-3,MIR5701-1,LOC101927079,LINC02203	-0.447123	0.185398	1	1	0	113.797	174	78.7845	2245.67	26	more500
SB15-188473	82A	785	65	UKERi82A-S1-005	i82A-S1-005	sendai-iPSC	SiPSC	15	188473	eCNV_0573	chr15	22297693	22705548	LOC101927079,LINC02203,LOC101927079,LINC02203,OR4M2,LOC101927079,OR4N4,OR4N3P,IGHV1OR15-3,LOC642131,REREP3,GOLGA8DP	-1.44261	0.34375	1	0	1	151.56	42	17.4797	407.855	12	100to500
SB15-188473	82A	785	65	UKERi82A-S1-005	i82A-S1-005	sendai-iPSC	SiPSC	15	188473	eCNV_0574	chr15	22705548	22833683	GOLGA8DP,GOLGA6L1,GOLGA6L22,TUBGCP5	-0.529517	0.182971	1	1	0	105.499	30	17.2537	128.135	4	100to500
SB15-188473	82A	785	65	UKERi82A-S1-005	i82A-S1-005	sendai-iPSC	SiPSC	15	188473	eCNV_0575	chr15	32686754	32738818	GOLGA8K,ULK4P3,ULK4P1,ULK4P2,GOLGA8O	0.426693	0.248837	3	2	1	186.435	27	14.5629	52.064	5	less100
SB15-188473	82A	785	65	UKERi82A-S1-005	i82A-S1-005	sendai-iPSC	SiPSC	15	188473	eCNV_0576	chr15	43888577	43903191	CKMT1B,STRC	0.631198	0.257124	3	2	1	361.42	21	13.3484	14.614	2	less100
SB15-188473	82A	785	65	UKERi82A-S1-005	i82A-S1-005	sendai-iPSC	SiPSC	15	188473	eCNV_0577	chr15	43988409	44002663	CKMT1A,STRCP1	-1.00228		1			152.084	21	13.1269	14.254	2	less100
SB15-188473	82A	785	65	UKERi82A-S1-005	i82A-S1-005	sendai-iPSC	SiPSC	15	188473	eCNV_0578	chr15	60298602	60678394	ANXA2	0.780646	0.285714	3	2	1	169.727	17	10.5573	379.792	1	100to500
SB15-188473	82A	785	65	UKERi82A-S1-005	i82A-S1-005	sendai-iPSC	SiPSC	15	188473	eCNV_0579	chr15	90293279	90328981	MESP1,MESP2,ANPEP	-0.526009	0.350352	1	1	0	78.8534	17	8.41678	35.702	3	less100
SB15-188473	82A	785	65	UKERi82A-S1-005	i82A-S1-005	sendai-iPSC	SiPSC	15	188473	eCNV_0580	chr16	28617177	28631399	SULT1A1	0.729524	0.132353	3	3	0	393.633	10	5.7523	14.222	1	less100
SB15-188473	82A	785	65	UKERi82A-S1-005	i82A-S1-005	sendai-iPSC	SiPSC	15	188473	eCNV_0581	chr16	33816835	35193080	LINC00273	-0.481693	-0.00403226	1	1	0	76.8755	45	25.2496	1376.24	1	more500
SB15-188473	82A	785	65	UKERi82A-S1-005	i82A-S1-005	sendai-iPSC	SiPSC	15	188473	eCNV_0582	chr16	70162611	70217465	PDPR,PDPR,LOC400541,CLEC18C	-0.637127	0.644231	1	1	0	240.012	30	14.6572	54.854	4	less100
SB15-188473	82A	785	65	UKERi82A-S1-005	i82A-S1-005	sendai-iPSC	SiPSC	15	188473	eCNV_0583	chr16	74385974	74454584	LOC283922,NPIPB15,CLEC18B	-0.799261	0.196782	1	1	0	205.143	30	14.8182	68.61	3	less100
SB15-188473	82A	785	65	UKERi82A-S1-005	i82A-S1-005	sendai-iPSC	SiPSC	15	188473	eCNV_0584	chr17	18933886	19122077	GRAP,LOC79999,LOC388436,GRAPL,GRAPL,LOC79999,LOC388436	-0.506781	0.12963	1	1	0	126.946	38	19.8446	188.191	7	100to500
SB15-188473	82A	785	65	UKERi82A-S1-005	i82A-S1-005	sendai-iPSC	SiPSC	15	188473	eCNV_0585	chr17	36233800	36413101	YWHAEP7,TBC1D3C,TBC1D3L,TBC1D3F,TBC1D3H,TBC1D3,TBC1D3G,TBC1D3D,TBC1D3I,TBC1D3K,TBC1D3E,TBC1D3,TBC1D3H,TBC1D3E,TBC1D3G,TBC1D3K,TBC1D3D,TBC1D3I,TBC1D3F,TBC1D3L,TBC1D3C,LOC440434	-0.43249	0.268013	1	1	0	175.986	52	27.5838	179.301	22	100to500
SB15-188473	82A	785	65	UKERi82A-S1-005	i82A-S1-005	sendai-iPSC	SiPSC	15	188473	eCNV_0586	chr17	43590543	43596771	LRRC37A4P	1.06846	0.268836	4	3	1	810.886	13	5.0336	6.228	1	less100
SB15-188473	82A	785	65	UKERi82A-S1-005	i82A-S1-005	sendai-iPSC	SiPSC	15	188473	eCNV_0587	chr17	44172016	44364335	KANSL1,KANSL1,KANSL1-AS1	0.83994	0.545732	4	2	2	145.204	19	8.79088	192.319	3	100to500
SB15-188473	82A	785	65	UKERi82A-S1-005	i82A-S1-005	sendai-iPSC	SiPSC	15	188473	eCNV_0588	chr17	44435565	44554366	ARL17A,ARL17B,NSFP1	-0.948158		1			29.5137	15	5.11702	118.801	3	100to500
SB15-188473	82A	785	65	UKERi82A-S1-005	i82A-S1-005	sendai-iPSC	SiPSC	15	188473	eCNV_0589	chr17	44653490	44720629	ARL17A,ARL17B,NSF,NSFP1,NSF	-0.813402		1			26.0731	11	3.8003	67.139	5	less100
SB15-188473	82A	785	65	UKERi82A-S1-005	i82A-S1-005	sendai-iPSC	SiPSC	15	188473	eCNV_0590	chr17	79408932	79412217	BAHCC1	-0.530878	0.0258621	1	1	0	105.358	10	7.23216	3.285	1	less100
SB15-188473	82A	785	65	UKERi82A-S1-005	i82A-S1-005	sendai-iPSC	SiPSC	15	188473	eCNV_0591	chr18	10500	196819	ROCK1P1,MIR8078,ROCK1P1,USP14	-0.450409	-0.125	1	1	0	106.999	25	14.6839	186.319	4	100to500
SB15-188473	82A	785	65	UKERi82A-S1-005	i82A-S1-005	sendai-iPSC	SiPSC	15	188473	eCNV_0592	chr19	7005883	7051707	FLJ25758,MBD3L5,MBD3L4,MBD3L2	0.510208	0.215214	3	2	1	165.218	13	7.40758	45.824	4	less100
SB15-188473	82A	785	65	UKERi82A-S1-005	i82A-S1-005	sendai-iPSC	SiPSC	15	188473	eCNV_0593	chr19	22116030	22942017	ZNF208,ZNF257,ZNF676,ZNF729,ZNF98,GOLGA2P9,ZNF492,ZNF99	-0.418469	0.27381	1	1	0	82.9527	119	74.6752	825.987	8	more500
SB15-188473	82A	785	65	UKERi82A-S1-005	i82A-S1-005	sendai-iPSC	SiPSC	15	188473	eCNV_0594	chr21	9411693	15652118	MIR3648-1,MIR3648-2,TEKT4P2,TPTE,BAGE3,BAGE2,BAGE4,BAGE5,BAGE3,BAGE2,BAGE4,BAGE5,BAGE,ANKRD30BP2,POTED,ANKRD20A11P,LIPI,RBM11,ABCC13	-0.418508	0.085	1	1	0	99.6359	161	83.175	6240.43	19	more500
SB15-188473	82A	785	65	UKERi82A-S1-005	i82A-S1-005	sendai-iPSC	SiPSC	15	188473	eCNV_0595	chr22	24343486	24396350	GSTTP1,LOC391322,GSTT1,GSTTP2	0.659775	-0.0654762	3	3	0	220.346	17	7.99638	52.864	4	less100
SB15-188473	82A	785	65	UKERi82A-S1-005	i82A-S1-005	sendai-iPSC	SiPSC	15	188473	eCNV_0596	chr22	47508028	50051162	TBC1D22A,LINC01644,LINC00898,MIR3201,FAM19A5,FAM19A5,LOC284933,MIR4535,C22orf34,C22orf34,MIR3667	-0.424465	0.395833	1	1	0	105.589	66	40.2587	2543.13	11	more500
SB15-188473	82A	785	65	UKERi82A-S1-005	i82A-S1-005	sendai-iPSC	SiPSC	15	188473	eCNV_0597	chrX	60500	1047057	PLCXD1,GTPBP6,PPP2R3B,SHOX	-0.766032		1			95.6596	48	22.3836	986.557	4	more500
SB15-188473	82A	785	65	UKERi82A-S1-005	i82A-S1-005	sendai-iPSC	SiPSC	15	188473	eCNV_0598	chrX	1467273	2692871	IL3RA,SLC25A6,ASMTL-AS1,ASMTL,ASMTL,P2RY8,AKAP17A,AKAP17A,ASMT,ASMT,DHRSX,DHRSX,ZBED1,MIR6089,CD99,XG,XG,XGY2	-0.710768		1			100.044	111	51.8912	1225.6	18	more500
SB15-188473	82A	785	65	UKERi82A-S1-005	i82A-S1-005	sendai-iPSC	SiPSC	15	188473	eCNV_0599	chrX	52238918	52654039	XAGE1E,XAGE1B,XAGE2,XAGE1B,XAGE1E,SSX8	-0.72667	0.316176	1	1	0	50.3213	36	20.4287	415.121	6	100to500
SB15-188473	82A	785	65	UKERi82A-S1-005	i82A-S1-005	sendai-iPSC	SiPSC	15	188473	eCNV_0600	chrX	65244815	65817236	VSIG4,HEPH	-0.493383	-0.125	1	1	0	104.223	41	27.891	572.421	2	more500
SB15-188473	82A	785	65	UKERi82A-S1-005	i82A-S1-005	sendai-iPSC	SiPSC	15	188473	eCNV_0601	chrX	120064046	120119045	CT47A2,CT47A1,CT47A10,CT47A9,CT47A8,CT47A5,CT47A4,CT47A3,CT47A11,CT47A12,CT47A2,CT47A1,CT47A10,CT47A9,CT47A8,CT47A5,CT47A4,CT47A3,CT47A12,CT47A11,CT47A6,CT47A2,CT47A1,CT47A12,CT47A10,CT47A9,CT47A8,CT47A5,CT47A4,CT47A3,CT47A11,CT47A6,CT47A12,CT47A10,CT47A9,CT47A8,CT47A5,CT47A4,CT47A3,CT47A11,CT47A2,CT47A1,CT47A6,CT47A12,CT47A10,CT47A9,CT47A8,CT47A5,CT47A4,CT47A3,CT47A11,CT47A1,CT47A6,CT47A2,CT47A7…	-1.69268		1			23.2429	22	10.5089	54.999	79	less100
SB15-188473	82A	785	65	UKERi82A-S1-005	i82A-S1-005	sendai-iPSC	SiPSC	15	188473	eCNV_0602	chrX	140084797	140996482	SPANXB1,LDOC1,SPANXA2-OT1,SPANXA1,SPANXA2,SPANXA2-OT1,LOC645188,SPANXD,SPANXC,MAGEC3,MAGEC1	-0.528909	0.254213	1	1	0	117.232	71	40.9728	911.685	11	more500
SB15-188473	82A	785	65	UKERi82A-S1-005	i82A-S1-005	sendai-iPSC	SiPSC	15	188473	eCNV_0603	chrX	155003492	155257641	SPRY3,VAMP7,IL9R,DDX11L16	-0.95436		1			89.2947	33	13.9117	254.149	4	100to500
SB15-188473	82A	785	65	UKERi82A-S1-005	i82A-S1-005	sendai-iPSC	SiPSC	15	188473	eCNV_0604	chrY	2655076	7209356	SRY,RPS4Y1,ZFY,ZFY,ZFY-AS1,TGIF2LY,PCDH11Y,TSPY2,FAM197Y9,AMELY,TBL1Y,PRKY	-3.98964		0	0	0	2.81304	59	63.6191	4554.28	12	more500
SB15-188473	82A	785	65	UKERi82A-S1-005	i82A-S1-005	sendai-iPSC	SiPSC	15	188473	eCNV_0605	chrY	7224860	10058894	PRKY,RBMY1A3P,TSPY1,TSPY10,FAM197Y2,FAM197Y5,FAM197Y4,FAM197Y8,FAM197Y7,TSPY8,TSPY4,TSPY4,TSPY4,FAM197Y2,FAM197Y5,FAM197Y4,FAM197Y8,FAM197Y7,TSPY4,FAM197Y6,TSPY4,TSPY10,TSPY3,TSPY4,FAM197Y5,FAM197Y2,FAM197Y4,FAM197Y8,FAM197Y7,TSPY4,TSPY1,TSPY4,TSPY10,TSPY4,FAM197Y3	-7.26064	0.222222	0	0	0	0.0435691	21	61.1516	2834.03	35	more500
SB15-188473	82A	785	65	UKERi82A-S1-005	i82A-S1-005	sendai-iPSC	SiPSC	15	188473	eCNV_0606	chrY	13259984	13629021	-	-1.09677	-0.0178571	0	0	0	23.9587	16	5.84598	369.037	1	100to500
SB15-188473	82A	785	65	UKERi82A-S1-005	i82A-S1-005	sendai-iPSC	SiPSC	15	188473	eCNV_0607	chrY	13629521	28703554	GYG2P1,USP9Y,DDX3Y,UTY,TMSB4Y,VCY1B,VCY,VCY,VCY1B,NLGN4Y,FAM224B,FAM224A,XKRY,XKRY2,CDY2B,CDY2A,CDY2A,CDY2B,FAM224A,FAM224B,HSFY2,HSFY1,HSFY2,HSFY1,TTTY9B,TTTY9A,TTTY9B,TTTY9A,HSFY1,HSFY2,HSFY1,HSFY2,TTTY14,CD24,BCORP1,TXLNGY,KDM5D,EIF1AY,RPS4Y2,PRORY,RBMY1B,RBMY1A1,RBMY1D,RBMY1E,RBMY1B,RBMY1A1,RBMY1D,RBMY1E,RBMY1A1,RBMY1D,RBMY1B,RBMY1E,RBMY1D,RBMY1A1,RBMY1B,PRY2,PRY,RBMY1F,RBMY1J,RBMY2FP,RBMY1F,…	-6.55193	-0.125	0	0	0	0.185757	138	348.864	15074	76	more500
SB15-188473	82A	785	65	UKERi82A-S1-005	i82A-S1-005	sendai-iPSC	SiPSC	15	188473	eCNV_0608	chrY	59106498	59360647	SPRY3,VAMP7,IL9R,DDX11L16	0.338421		1			71.916	30	14.4458	254.149	4	100to500
SB16-188612	AY6	443	36	UKERiAY6-R1-004	iAY6-R1-004	retroviral-iPSC	RiPSC	30	188612	eCNV_0609	chr1	12978123	14106578	PRAMEF8,PRAMEF7,PRAMEF6,PRAMEF9,PRAMEF27,PRAMEF18,PRAMEF22,PRAMEF25,PRAMEF26,PRAMEF25,PRAMEF26,PRAMEF5,HNRNPCL2,PRAMEF18,PRAMEF18,PRAMEF5,PRAMEF6,PRAMEF27,PRAMEF18,PRAMEF8,PRAMEF7,PRAMEF18,PRAMEF10,PRAMEF33,PRAMEF18,PRAMEF15,PRAMEF27,PRAMEF18,PRAMEF14,PRAMEF13,PRAMEF18,PRAMEF19,PRAMEF18,PRAMEF17,PRAMEF18,PRAMEF20,PRAMEF17,PRAMEF20,LRRC38,PDPN,PRDM2	-0.415711	0.329545	1	1	0	114.051	186	113.695	1128.45	41	more500
SB16-188612	AY6	443	36	UKERiAY6-R1-004	iAY6-R1-004	retroviral-iPSC	RiPSC	30	188612	eCNV_0610	chr1	16863203	17000140	LOC440570,NBPF1,CROCCP2,MST1P2,FAM231A,FAM231C,FAM231C	0.476304	0.158019	3	2	1	801.65	54	27.5255	136.937	7	100to500
SB16-188612	AY6	443	36	UKERiAY6-R1-004	iAY6-R1-004	retroviral-iPSC	RiPSC	30	188612	eCNV_0611	chr1	25586067	25666458	RSRP1,RHD	0.73832	0.367958	3	2	1	285.316	17	7.81189	80.391	2	less100
SB16-188612	AY6	443	36	UKERiAY6-R1-004	iAY6-R1-004	retroviral-iPSC	RiPSC	30	188612	eCNV_0612	chr1	104163162	104301228	AMY2A,AMY1C,AMY1A,AMY1B	0.916935	0.148144	4	3	1	173.566	42	17.2834	138.066	4	100to500
SB16-188612	AY6	443	36	UKERiAY6-R1-004	iAY6-R1-004	retroviral-iPSC	RiPSC	30	188612	eCNV_0613	chr1	142542801	143544025	ANKRD20A12P,LOC102723769	-0.596485	0.1875	1	1	0	30.1534	37	17.3066	1001.22	2	more500
SB16-188612	AY6	443	36	UKERiAY6-R1-004	iAY6-R1-004	retroviral-iPSC	RiPSC	30	188612	eCNV_0614	chr1	146420790	146464485	NBPF20,NBPF19,NBPF10,NBPF25P,NBPF12	0.472867		3			101.153	34	14.8059	43.695	5	less100
SB16-188612	AY6	443	36	UKERiAY6-R1-004	iAY6-R1-004	retroviral-iPSC	RiPSC	30	188612	eCNV_0615	chr1	161559315	161632438	FCGR2C,HSPA7,FCGR3B	0.467219	0.292699	3	2	1	398.468	22	12.5044	73.123	3	less100
SB16-188612	AY6	443	36	UKERiAY6-R1-004	iAY6-R1-004	retroviral-iPSC	RiPSC	30	188612	eCNV_0616	chr1	207707548	207741458	CR1	0.603842	0.805851	3	2	1	223.766	14	7.47233	33.91	1	less100
SB16-188612	AY6	443	36	UKERiAY6-R1-004	iAY6-R1-004	retroviral-iPSC	RiPSC	30	188612	eCNV_0617	chr1	214793927	214826388	CENPF	0.416189	0.440073	3	1	2	126.496	33	23.6132	32.461	1	less100
SB16-188612	AY6	443	36	UKERiAY6-R1-004	iAY6-R1-004	retroviral-iPSC	RiPSC	30	188612	eCNV_0618	chr1	248737096	248813474	OR2T34,OR2T10,OR2T11,OR2T35,OR2T27	-1.23633	0.226124	1	1	0	154.823	21	12.3922	76.378	5	less100
SB16-188612	AY6	443	36	UKERiAY6-R1-004	iAY6-R1-004	retroviral-iPSC	RiPSC	30	188612	eCNV_0619	chr2	167760938	168267832	XIRP2,XIRP2-AS1,XIRP2	0.376385	-0.125	3	3	0	119.308	55	38.967	506.894	3	more500
SB16-188612	AY6	443	36	UKERiAY6-R1-004	iAY6-R1-004	retroviral-iPSC	RiPSC	30	188612	eCNV_0620	chr2	179519073	179527500	MIR548N,TTN	-0.697228		1			70.1582	10	6.87511	8.427	2	less100
SB16-188612	AY6	443	36	UKERiAY6-R1-004	iAY6-R1-004	retroviral-iPSC	RiPSC	30	188612	eCNV_0621	chr3	35730661	36545354	ARPP21,ARPP21,MIR128-2,STAC	-0.437503	0.393868	1	1	0	95.2132	38	25.924	814.693	4	more500
SB16-188612	AY6	443	36	UKERiAY6-R1-004	iAY6-R1-004	retroviral-iPSC	RiPSC	30	188612	eCNV_0622	chr4	9265366	9370360	USP17L12,USP17L21,USP17L22,USP17L20,USP17L28,USP17L26,USP17L24,USP17L25,USP17L5,USP17L27,USP17L30,USP17L29,USP17L28,USP17L24,USP17L26,USP17L25,USP17L5,USP17L27,USP17L29,USP17L30,USP17L28,USP17L24,USP17L27,USP17L25,USP17L5,USP17L29,USP17L30,USP17L26,USP17L24,USP17L25,USP17L5,USP17L27,USP17L29,USP17L30,USP17L28,USP17L26,USP17L24,USP17L25,USP17L5,USP17L27,USP17L30,USP17L28,USP17L26,USP17L29,USP17L27…	-0.624351		1			293.523	70	37.2474	104.994	62	100to500
SB16-188612	AY6	443	36	UKERiAY6-R1-004	iAY6-R1-004	retroviral-iPSC	RiPSC	30	188612	eCNV_0623	chr4	141984157	143268036	RNF150,ZNF330,IL15,INPP4B	-0.534239	0.397727	1	1	0	63.7429	65	39.4764	1283.88	4	more500
SB16-188612	AY6	443	36	UKERiAY6-R1-004	iAY6-R1-004	retroviral-iPSC	RiPSC	30	188612	eCNV_0624	chr4	190906935	191025802	FRG2,DBET	-0.743574	0.1875	1	1	0	55.8566	57	24.7839	118.867	2	100to500
SB16-188612	AY6	443	36	UKERiAY6-R1-004	iAY6-R1-004	retroviral-iPSC	RiPSC	30	188612	eCNV_0625	chr5	755109	848795	ZDHHC11B,ZDHHC11	0.602947	0.0844595	3	3	0	369.355	26	14.2938	93.686	2	less100
SB16-188612	AY6	443	36	UKERiAY6-R1-004	iAY6-R1-004	retroviral-iPSC	RiPSC	30	188612	eCNV_0626	chr5	34179034	34193718	C1QTNF3	-0.589776	0.121711	1	1	0	401.894	17	8.72107	14.684	1	less100
SB16-188612	AY6	443	36	UKERiAY6-R1-004	iAY6-R1-004	retroviral-iPSC	RiPSC	30	188612	eCNV_0627	chr5	98860986	99921293	LINC02113,LOC100133050,FAM174A	-0.587246	0.0520003	1	1	0	57.9604	30	17.3489	1060.31	3	more500
SB16-188612	AY6	443	36	UKERiAY6-R1-004	iAY6-R1-004	retroviral-iPSC	RiPSC	30	188612	eCNV_0628	chr7	56123320	57938684	CCT6A,CCT6A,SNORA15,SUMF2,PHKG1,CHCHD2,NUPR2,LOC100240728,LOC401357,MIR4283-1,MIR4283-2,ZNF479,GUSBP10,MIR3147,ZNF716	-0.442988	0.16804	1	1	0	101.654	112	63.5943	1815.36	15	more500
SB16-188612	AY6	443	36	UKERiAY6-R1-004	iAY6-R1-004	retroviral-iPSC	RiPSC	30	188612	eCNV_0629	chr8	11971543	12211405	FAM66D,LOC392196,FAM66D,USP17L7,FAM66D,USP17L2,FAM66D,FAM90A2P,FAM86B1,FAM86B1,FAM85A	0.696301	0.189832	3	3	0	273.8	32	14.0266	239.862	11	100to500
SB16-188612	AY6	443	36	UKERiAY6-R1-004	iAY6-R1-004	retroviral-iPSC	RiPSC	30	188612	eCNV_0630	chr8	12211905	12246278	FAM66A,FAM66A,LOC649352	-0.780938	-0.0681818	1	1	0	94.0026	18	7.6475	34.373	3	less100
SB16-188612	AY6	443	36	UKERiAY6-R1-004	iAY6-R1-004	retroviral-iPSC	RiPSC	30	188612	eCNV_0631	chr10	48193739	49087633	BMS1P6,AGAP9,FAM25G,FAM25C,ANXA8,ZNF488,RBP3,GDF2,GDF10,PTPN20,FRMPD2B,BMS1P5	-0.618501	0.0913462	1	1	0	126.122	112	64.8377	893.894	12	more500
SB16-188612	AY6	443	36	UKERiAY6-R1-004	iAY6-R1-004	retroviral-iPSC	RiPSC	30	188612	eCNV_0632	chr11	48346709	51566742	OR4C3,OR4C45,OR4C5,OR4A47,TRIM49B,TRIM64C,FOLH1,LOC440040,OR4C13,OR4C12,LOC441601,OR4A5,OR4C46	-0.427353	0.288493	1	1	0	87.8369	186	107.989	3220.03	13	more500
SB16-188612	AY6	443	36	UKERiAY6-R1-004	iAY6-R1-004	retroviral-iPSC	RiPSC	30	188612	eCNV_0633	chr13	57716693	57743346	PRR20A,PRR20B,PRR20E,PRR20C,PRR20D,PRR20A,PRR20B,PRR20E,PRR20D,PRR20C,PRR20A,PRR20D,PRR20C,PRR20E,PRR20B	-1.03692		1			26.1668	13	5.30141	26.653	15	less100
SB16-188612	AY6	443	36	UKERiAY6-R1-004	iAY6-R1-004	retroviral-iPSC	RiPSC	30	188612	eCNV_0634	chr13	109614697	110438412	MYO16,MYO16,MYO16-AS1,IRS2	-0.616084	-0.125	1	1	0	76.2152	59	36.2003	823.715	4	more500
SB16-188612	AY6	443	36	UKERiAY6-R1-004	iAY6-R1-004	retroviral-iPSC	RiPSC	30	188612	eCNV_0635	chr14	19057400	20084537	OR11H12,POTEG,POTEG,LOC101929572,POTEG,LOC101929572,POTEH-AS1,DUXAP10,LINC01296,BMS1P18,BMS1P17,BMS1P22,DUXAP10,LINC01296,BMS1P22,DUXAP10,BMS1P22,LINC01296,DUXAP10,BMS1P22,LINC01296,DUXAP10,BMS1P22,BMS1P17,BMS1P18,POTEM,POTEM,LOC100508046	-0.440545	0.199074	1	1	0	155.33	71	33.4103	1027.14	28	more500
SB16-188612	AY6	443	36	UKERiAY6-R1-004	iAY6-R1-004	retroviral-iPSC	RiPSC	30	188612	eCNV_0636	chr14	36207809	36244213	RALGAPA1,RALGAPA1P1,RALGAPA1,RALGAPA1P1,SNORA101B	-1.35846	-0.125	1	1	0	26.9185	13	6.80248	36.404	5	less100
SB16-188612	AY6	443	36	UKERiAY6-R1-004	iAY6-R1-004	retroviral-iPSC	RiPSC	30	188612	eCNV_0637	chr14	98112362	99642575	LINC02291,LINC02312,LINC01550,C14orf177,BCL11B	-0.465205	-0.125	1	1	0	73.7209	28	20.0073	1530.21	5	more500
SB16-188612	AY6	443	36	UKERiAY6-R1-004	iAY6-R1-004	retroviral-iPSC	RiPSC	30	188612	eCNV_0638	chr14	104552082	104709977	ASPG,MIR203A,MIR203B,KIF26A	-0.472053	-0.125	1	1	0	120.713	51	34.3372	157.895	4	100to500
SB16-188612	AY6	443	36	UKERiAY6-R1-004	iAY6-R1-004	retroviral-iPSC	RiPSC	30	188612	eCNV_0639	chr15	102264215	102312263	TARSL2,LOC100128108	-0.973928	0.214737	1	1	0	441.091	48	19.6421	48.048	2	less100
SB16-188612	AY6	443	36	UKERiAY6-R1-004	iAY6-R1-004	retroviral-iPSC	RiPSC	30	188612	eCNV_0640	chr16	14784306	14859290	PLA2G10,NPIPA2,NPIPA3	0.537703		3			195.596	30	17.6527	74.984	3	less100
SB16-188612	AY6	443	36	UKERiAY6-R1-004	iAY6-R1-004	retroviral-iPSC	RiPSC	30	188612	eCNV_0641	chr16	28675208	28834069	EIF3C,EIF3C,EIF3CL,EIF3C,EIF3CL,MIR6862-1,MIR6862-2,NPIPB9	-0.515461	0.107944	1	1	0	211.96	38	22.3056	158.861	8	100to500
SB16-188612	AY6	443	36	UKERiAY6-R1-004	iAY6-R1-004	retroviral-iPSC	RiPSC	30	188612	eCNV_0642	chr16	31896294	34318787	ZNF267,LOC102723753,LOC102723753,HERC2P4,TP53TG3D,TP53TG3E,TP53TG3F,TP53TG3,TP53TG3B,TP53TG3C,SLC6A10P,TP53TG3B,TP53TG3,TP53TG3C,TP53TG3E,TP53TG3F,TP53TG3,TP53TG3B,TP53TG3C,TP53TG3E,TP53TG3F,LINC00273	-0.486934	0.0504386	1	1	0	137.053	269	141.369	2422.49	22	more500
SB16-188612	AY6	443	36	UKERiAY6-R1-004	iAY6-R1-004	retroviral-iPSC	RiPSC	30	188612	eCNV_0643	chr16	70161071	70207670	PDPR,PDPR,LOC400541	1.17841	0.276786	5	3	2	738.939	25	12.4206	46.599	3	less100
SB16-188612	AY6	443	36	UKERiAY6-R1-004	iAY6-R1-004	retroviral-iPSC	RiPSC	30	188612	eCNV_0644	chr16	74387579	74455179	LOC283922,NPIPB15,CLEC18B	0.793106	0.179231	3	3	0	512.445	29	13.9066	67.6	3	less100
SB16-188612	AY6	443	36	UKERiAY6-R1-004	iAY6-R1-004	retroviral-iPSC	RiPSC	30	188612	eCNV_0645	chr16	82752829	83542024	CDH13,CDH13,MIR3182	-0.430537	0.393018	1	1	0	69.5152	23	15.1977	789.195	3	more500
SB16-188612	AY6	443	36	UKERiAY6-R1-004	iAY6-R1-004	retroviral-iPSC	RiPSC	30	188612	eCNV_0646	chr17	18933886	19125672	GRAP,LOC79999,LOC388436,GRAPL,GRAPL,LOC79999,LOC388436	0.693902		3			280.444	42	22.4104	191.786	7	100to500
SB16-188612	AY6	443	36	UKERiAY6-R1-004	iAY6-R1-004	retroviral-iPSC	RiPSC	30	188612	eCNV_0647	chr17	34434313	34841942	CCL3L3,CCL3L1,CCL4L1,CCL4L2,TBC1D3H,TBC1D3G,TBC1D3F,TBC1D3F,TBC1D3F,TBC1D3B	-0.955377	-0.125	1	1	0	105.992	83	42.1527	407.629	10	100to500
SB16-188612	AY6	443	36	UKERiAY6-R1-004	iAY6-R1-004	retroviral-iPSC	RiPSC	30	188612	eCNV_0648	chr17	36214782	36413101	YWHAEP7,TBC1D3C,TBC1D3L,TBC1D3F,TBC1D3H,TBC1D3,TBC1D3G,TBC1D3D,TBC1D3I,TBC1D3K,TBC1D3E,TBC1D3,TBC1D3H,TBC1D3E,TBC1D3G,TBC1D3K,TBC1D3D,TBC1D3I,TBC1D3F,TBC1D3L,TBC1D3C,LOC440434	-0.66309	0.1875	1	1	0	162.356	54	28.4177	198.319	22	100to500
SB16-188612	AY6	443	36	UKERiAY6-R1-004	iAY6-R1-004	retroviral-iPSC	RiPSC	30	188612	eCNV_0649	chr17	39134395	39412214	KRT40,KRTAP3-3,KRTAP3-2,KRTAP3-1,KRTAP1-5,KRTAP1-4,KRTAP1-3,KRTAP1-1,KRTAP2-1,KRTAP2-2,KRTAP2-3,KRTAP2-4,KRTAP4-7,KRTAP4-8,KRTAP4-8,KRTAP4-9,KRTAP4-8,KRTAP4-11,KRTAP4-12,KRTAP4-6,KRTAP4-5,KRTAP4-4,KRTAP4-3,KRTAP4-2,KRTAP4-1,KRTAP9-1,KRTAP9-2,KRTAP9-3,KRTAP9-9,KRTAP9-9,KRTAP9-8,KRTAP9-9,KRTAP9-4,KRTAP9-9	-0.566794	0.427632	1	1	0	227.812	87	50.5649	277.819	34	100to500
SB16-188612	AY6	443	36	UKERiAY6-R1-004	iAY6-R1-004	retroviral-iPSC	RiPSC	30	188612	eCNV_0650	chr17	43568036	44360840	PLEKHM1,LRRC37A4P,MAPK8IP1P2,LINC02210,LINC02210-CRHR1,LINC02210-CRHR1,CRHR1,MAPT-AS1,SPPL2C,MAPT,MAPT-IT1,MAPT,MAPT,STH,KANSL1,KANSL1,KANSL1-AS1	-0.547476	-0.125	1	1	0	116.355	133	68.5418	792.804	17	more500
[truncated: 673 more rows]

## Sheet: CNVkit_refFlatgenes
filename	CNV_ID	chromosome	start	end	cn	size_kb	refFlat_gene_count	gene	CCS_20171121	OMIMmorbidmap-key3_20171121	HPA-1437elevatedbrain_20171122
[truncated: 22,445 more rows]
