# Supplementary material for: Need for high-resolution Genetic Analysis in iPSC: Results and Lessons from the ForIPS Consortium
Source: Sci Rep. 2018 Nov 21;8:17201. doi: 10.1038/s41598-018-35506-0 (PMC6249203; doi:10.1038/s41598-018-35506-0)
Supplement: Supplementary file 6 — File S5 [file 41598_2018_35506_MOESM6_ESM.xlsx]

## Sheet: summary
filename	SupplementaryFile5_mitochondria-telomeres.xlsx
worksheet		description
summary		this sheet
mitochondria		analysis of mitochondrial genome dosis
telomerehunter		analysis of telomere content by Telomerehunter v1.0.4
telomerecat		analysis of telomere content by telomerecat-3.1.2
sendsketch		contamination analysis for microrganisms using sendsketch from bbmap 37.78
ContEst		population-based contamination detection by GATKs ContEst
worksheet	column	description
mitochondria	filename	file analyzed
mitochondria	study_ID_individual	identifier for the individual in this study
mitochondria	study_ID_sample	identifier for the sample in this study
mitochondria	study_ID_sample_short	short identifier for the sample in this study
mitochondria	type	sample type
mitochondria	type_short	sample type short
mitochondria	passage	passage number of cells at extraction if applicable
mitochondria	DNA_ID	DNA identifier
mitochondria	Coverage_chrM	average coverage of the mitochondrial genome (chrM in hg19) computed by qualimap
mitochondria	Coverage_chr1	average on target coverage of the chromosome 1 (chr1 in hg19) computed by qualimap
mitochondria	Ratio_chrM_chr1	relative ratio of "Coverage_chrM" and "Coverage_chr1"
telomerehunter	filename	file analyzed
telomerehunter	study_ID_individual	identifier for the individual in this study
telomerehunter	study_ID_sample	identifier for the sample in this study
telomerehunter	study_ID_sample_short	short identifier for the sample in this study
telomerehunter	type	sample type
telomerehunter	type_short	sample type short
telomerehunter	passage	passage number of cells at extraction if applicable
telomerehunter	DNA_ID	DNA identifier
telomerehunter	sample	type of analysis for telomerehunter
telomerehunter	total_reads	telomerehunter output
telomerehunter	intratel_reads	telomerehunter output
telomerehunter	gc_bins_for_correction	telomerehunter output
telomerehunter	total_reads_with_tel_gc	telomerehunter output
telomerehunter	tel_content	telomerehunter output
telomerecat	filename	file analyzed
telomerecat	study_ID_individual	identifier for the individual in this study
telomerecat	study_ID_sample	identifier for the sample in this study
telomerecat	study_ID_sample_short	short identifier for the sample in this study
telomerecat	type	sample type
telomerecat	type_short	sample type short
telomerecat	passage	passage number of cells at extraction if applicable
telomerecat	DNA_ID	DNA identifier
telomerecat	F1	telomerecat output
telomerecat	F2	telomerecat output
telomerecat	F4	telomerecat output
telomerecat	Psi	telomerecat output
telomerecat	Insert_mean	telomerecat output
telomerecat	Insert_sd	telomerecat output
telomerecat	Read_length	telomerecat output
telomerecat	Initial_read_length	telomerecat output
telomerecat	F2a	telomerecat output
telomerecat	F2a_c	telomerecat output
telomerecat	Length	telomerecat output
sendsketch	filename	file analyzed
sendsketch	study_ID_individual	identifier for the individual in this study
sendsketch	study_ID_sample	identifier for the sample in this study
sendsketch	study_ID_sample_short	short identifier for the sample in this study
sendsketch	type	sample type
sendsketch	type_short	sample type short
sendsketch	WKID	sendsketch output
sendsketch	KID	sendsketch output
sendsketch	ANI	sendsketch output
sendsketch	Complt	sendsketch output
sendsketch	Contam	sendsketch output
sendsketch	Matches	sendsketch output
sendsketch	Unique	sendsketch output
sendsketch	noHit	sendsketch output
sendsketch	TaxID	sendsketch output
sendsketch	gSize	sendsketch output
sendsketch	gSeqs	sendsketch output
sendsketch	taxName	sendsketch output
ContEst	filename1	file used as reference
ContEst	filename2	file analyzed
ContEst	study_ID_sample1	identifier for the first sample
ContEst	study_ID_sample2	identifier for the second sample
ContEst	study_ID_individual	identifier for the individual in this study
ContEst	contamination	contamination as reported by ContEst
ContEst	confidence_interval_95_width	confidence_interval_95_width as reported by ContEst
ContEst	confidence_interval_95_low	confidence_interval_95_low as reported by ContEst
ContEst	confidence_interval_95_high	confidence_interval_95_high as reported by ContEst
ContEst	sites	sites used for calculations by ContEst

## Sheet: mitochondria
filename	study_ID_individual	study_ID_sample	study_ID_sample_short	type	type_short	passage	age_months	age_years	DNA_ID	Coverage_chrM	Coverage_chr1	Ratio_chrM_chr1
SB01-111588	R66	UKERfR66-X-001	fR66-X-001	fibroblast	FI	2	651	54	111588	306.225	169.123	1.81067
SB02-111590	AY6	UKERfAY6-X-001	fAY6-X-001	fibroblast	FI	2	443	36	111590	288.128	178.494	1.61421
SB03-111593	82A	UKERf82A-X-001	f82A-X-001	fibroblast	FI	2	785	65	111593	338.612	175.345	1.93112
SB04-112665	RJO	UKERfRJO-X-001	fRJO-X-001	fibroblast	FI	3	526	43	112665	104.144	163.132	0.638402
SB05-173548	82A	UKERi82A-R1-001	i82A-R1-001	retroviral-iPSC	RiPSC	15	785	65	173548	249.016	161.152	1.54522
SB06-175683	AY6	UKERiAY6-R1-003	iAY6-R1-003	retroviral-iPSC	RiPSC	12	443	36	175683	201.491	165.796	1.21529
SB07-175746	82A	UKERi82A-R1-002	i82A-R1-002	retroviral-iPSC	RiPSC	14	785	65	175746	454.67	173.475	2.62096
SB08-179456	AY6	UKERiAY6-R1-004	iAY6-R1-004	retroviral-iPSC	RiPSC	7	443	36	179456	304.47	188.322	1.61675
SB09-186823	82A	UKERi82A-R1-002	i82A-R1-002	retroviral-iPSC	RiPSC	30	785	65	186823	424.294	169.528	2.5028
SB10-186857	AY6	UKERiAY6-R1-003	iAY6-R1-003	retroviral-iPSC	RiPSC	30	443	36	186857	765.314	161.667	4.73391
SB11-186859	82A	UKERi82A-R1-001	i82A-R1-001	retroviral-iPSC	RiPSC	30	785	65	186859	395.828	157.995	2.50532
SB12-187972	82A	UKERi82A-R1-002	i82A-R1-002	retroviral-iPSC	RiPSC	40	785	65	187972	272.099	154.235	1.76418
SB13-188170	AY6	UKERiAY6-R1-003	iAY6-R1-003	retroviral-iPSC	RiPSC	40	443	36	188170	488.92	172.01	2.8424
SB14-188370	82A	UKERi82A-R1-001	i82A-R1-001	retroviral-iPSC	RiPSC	40	785	65	188370	305.572	176.191	1.73432
SB15-188473	82A	UKERi82A-S1-005	i82A-S1-005	sendai-iPSC	SiPSC	15	785	65	188473	254.249	163.244	1.55748
SB16-188612	AY6	UKERiAY6-R1-004	iAY6-R1-004	retroviral-iPSC	RiPSC	30	443	36	188612	732.884	172.809	4.24101
SB17-188614	82A	UKERi82A-S1-022	i82A-S1-022	sendai-iPSC	SiPSC	15	785	65	188614	517.416	175.736	2.94428
SB18-188787	AY6	UKERiAY6-S1-002	iAY6-S1-002	sendai-iPSC	SiPSC	13	443	36	188787	142.121	181.691	0.78221
SB19-189178	AY6	UKERiAY6-R1-004	iAY6-R1-004	retroviral-iPSC	RiPSC	40	443	36	189178	326.629	160.742	2.03201
SB20-189366	82A	UKERp82A-R1-001	p82A-R1-001	NPC	NPC	8	785	65	189366	156.927	186.628	0.840856
SB21-189368	82A	UKERp82A-R1-002	p82A-R1-002	NPC	NPC	13	785	65	189368	109.609	174.004	0.629924
SB22-189432	AY6	UKERpAY6-R1-003	pAY6-R1-003	NPC	NPC	7	443	36	189432	167.91	189.667	0.885284
SB23-191742	AY6	UKERpAY6-R1-004	pAY6-R1-004	NPC	NPC	5	443	36	191742	65.6222	189.614	0.346083
SB24-191731	AY6	AY6	AY6	blood	BL	na	443	36	191731	24.8677	172.828	0.143887
SB25-191732	82A	82A	82A	blood	BL	na	785	65	191732	29.7389	156.566	0.189945
SC01-188892	88H	UKERi88H-S1-009	i88H-S1-009	sendai-iPSC	SiPSC	15	751	62	188892	144.179	154.592	0.932644
SC02-188616	88H	UKERi88H-S1-002	i88H-S1-002	sendai-iPSC	SiPSC	15	751	62	188616	327.947	154.78	2.11879
SC03-175684	88H	UKERi88H-R1-002	i88H-R1-002	retroviral-iPSC	RiPSC	13	751	62	175684	153.481	153.202	1.00182
SC04-111952	PX7	UKERfPX7-X-001	fPX7-X-001	fibroblast	FI	2	585	48	111952	182.262	177.723	1.02554
SC05-194021	PX7	PX7	PX7	blood	BL	na	585	48	194021	42.8461	278.246	0.153986
SC06-174911	PX7	UKERiPX7-R1-001	iPX7-R1-001	retroviral-iPSC	RiPSC	12	585	48	174911	129.217	157.395	0.820974
SC07-175747	PX7	UKERiPX7-R1-002	iPX7-R1-002	retroviral-iPSC	RiPSC	14	585	48	175747	152.665	174.349	0.875629
SC08-188786	PX7	UKERiPX7-S1-004	iPX7-S1-004	sendai-iPSC	SiPSC	10	585	48	188786	86.491	172.285	0.502022
SC09-194022	88H	88H	88H	blood	BL	na	751	62	194022	29.0587	134.582	0.215917
SC10-174912	88H	UKERi88H-R1-001	i88H-R1-001	retroviral-iPSC	RiPSC	15	751	62	174912	166.173	120.937	1.37404
SC11-111591	88H	UKERf88H-X-001	f88H-X-001	fibroblast	FI	2	751	62	111591	348.031	131.597	2.64467
CB01-105291	CB01	CB01	CB01	blood-control	BL-CNT	na	531	44	105291	37.2326	138.882	0.268087
CB02-107675	CB02	CB02	CB02	blood-control	BL-CNT	na	41	3	107675	29.1582	168.528	0.173017
CB03-107676	CB03	CB03	CB03	blood-control	BL-CNT	na	375	31	107676	44.1077	176.147	0.250403
CB04-107677	CB04	CB04	CB04	blood-control	BL-CNT	na	362	30	107677	36.7385	180.844	0.203151
CB05-111150	CB05	CB05	CB05	blood-control	BL-CNT	na	397	33	111150	46.3071	170.524	0.271557
CB06-111151	CB06	CB06	CB06	blood-control	BL-CNT	na	419	34	111151	35.6128	190.618	0.186829
CB07-111228	CB07	CB07	CB07	blood-control	BL-CNT	na	22	1	111228	39.4672	185.246	0.213053
CB08-144957	CB08	CB08	CB08	blood-control	BL-CNT	na	787	65	144957	45.8918	207.193	0.221493
CB10-175658	CB10	CB10	CB10	blood-control	BL-CNT	na	187	15	175658	23.295	166.226	0.140141
CB11-177652	CB11	CB11	CB11	blood-control	BL-CNT	na	617	51	177652	35.4576	165.175	0.214667
CB12-177653	CB12	CB12	CB12	blood-control	BL-CNT	na	662	55	177653	33.7802	141.556	0.238635
CB13-186569	CB13	CB13	CB13	blood-control	BL-CNT	na	107	8	186569	24.0093	171.786	0.139763
CB14-186588	CB14	CB14	CB14	blood-control	BL-CNT	na	404	33	186588	36.0008	166.631	0.216051
CB16-188002	CB16	CB16	CB16	blood-control	BL-CNT	na	720	60	188002	43.4758	200.147	0.217219
CB17-188619	CB17	CB17	CB17	blood-control	BL-CNT	na	331	27	188619	64.8393	188.53	0.34392
CB18-188697	CB18	CB18	CB18	blood-control	BL-CNT	na	442	36	188697	32.4614	164.64	0.197166
CB19-189003	CB19	CB19	CB19	blood-control	BL-CNT	na	400	33	189003	26.1378	176.996	0.147675
CB20-189044	CB20	CB20	CB20	blood-control	BL-CNT	na	399	33	189044	17.5424	186.337	0.0941434
CC02-145562	CC02	CC02	CC02	blood-control	BL-CNT	na	104	8	145562	23.6005	135.076	0.17472
CC04-172652	CC04	CC04	CC04	blood-control	BL-CNT	na	496	41	172652	35.1814	176.081	0.199803
CC05-175590	CC05	CC05	CC05	blood-control	BL-CNT	na	550	45	175590	20.0149	136.778	0.146331
CC06-181444	CC06	CC06	CC06	blood-control	BL-CNT	na	421	35	181444	21.6082	164.679	0.131214
CC07-181445	CC07	CC07	CC07	blood-control	BL-CNT	na	467	38	181445	26.0286	173.36	0.150142
CC08-186122	CC08	CC08	CC08	blood-control	BL-CNT	na	39	3	186122	22.8491	140.794	0.162288
CC09-188303	CC09	CC09	CC09	blood-control	BL-CNT	na	513	42	188303	19.8452	171.959	0.115406
CC10-188304	CC10	CC10	CC10	blood-control	BL-CNT	na	587	48	188304	27.2437	156.114	0.174511
CC11-192095	CC11	CC11	CC11	blood-control	BL-CNT	na	40	3	192095	28.659	160.313	0.178769
CC12-192879	CC12	CC12	CC12	blood-control	BL-CNT	na	28	2	192879	26.6575	154.771	0.172238
CC13-192915	CC13	CC13	CC13	blood-control	BL-CNT	na	121	10	192915	25.5304	165.144	0.154595
CC14-192989	CC14	CC14	CC14	blood-control	BL-CNT	na	508	42	192989	27.9379	155.693	0.179442
CC15-193054	CC15	CC15	CC15	blood-control	BL-CNT	na	445	37	193054	30.6552	168.844	0.181559
CC16-194275	CC16	CC16	CC16	blood-control	BL-CNT	na	395	32	194275	20.0373	139.128	0.144021
CC17-194276	CC17	CC17	CC17	blood-control	BL-CNT	na	445	37	194276	28.6494	164.924	0.173713
CC18-194278	CC18	CC18	CC18	blood-control	BL-CNT	na	243	20	194278	23.4701	156.233	0.150225
CC19-194279	CC19	CC19	CC19	blood-control	BL-CNT	na	97	8	194279	28.5362	153.913	0.185404
CC20-194401	CC20	CC20	CC20	blood-control	BL-CNT	na	63	5	194401	24.4463	130.897	0.186759
CD03-194423	CD03	CD03	CD03	blood-control	BL-CNT	na	182	15	194423	17.7423	113.569	0.156225
CD04-194424	CD04	CD04	CD04	blood-control	BL-CNT	na	663	55	194424	27.9537	124.081	0.225285
CD05-194425	CD05	CD05	CD05	blood-control	BL-CNT	na	655	54	194425	34.4503	114.355	0.301258
CD06-194737	CD06	CD06	CD06	blood-control	BL-CNT	na	334	27	194737	16.0312	113.916	0.140729
CD07-194759	CD07	CD07	CD07	blood-control	BL-CNT	na	488	40	194759	22.7923	125.406	0.181749
CD08-194814	CD08	CD08	CD08	blood-control	BL-CNT	na	110	9	194814	22.0773	120.948	0.182536
CD09-194868	CD09	CD09	CD09	blood-control	BL-CNT	na	280	23	194868	37.5149	126.109	0.29748
CD10-195107	CD10	CD10	CD10	blood-control	BL-CNT	na	40	3	195107	72.2993	115.441	0.626287
CD11-121439	CD11	CD11	CD11	blood-control	BL-CNT	na	438	36	121439	35.9667	155.946	0.230635
CD12-154470	CD12	CD12	CD12	blood-control	BL-CNT	na	572	47	154470	26.6286	133.167	0.199965
CD13-163528	CD13	CD13	CD13	blood-control	BL-CNT	na	570	47	163528	42.9077	226.946	0.189066
CD14-169820	CD14	CD14	CD14	blood-control	BL-CNT	na	375	31	169820	41.3652	183.087	0.225932
CD15-179327	CD15	CD15	CD15	blood-control	BL-CNT	na	348	29	179327	34.6469	165.579	0.209247
CD16-179328	CD16	CD16	CD16	blood-control	BL-CNT	na	409	34	179328	48.4401	180.262	0.268721
CD17-179818	CD17	CD17	CD17	blood-control	BL-CNT	na	617	51	179818	68.2223	268.296	0.25428
CD19-194280	CD19	CD19	CD19	blood-control	BL-CNT	na	500	41	194280	30.8893	219.887	0.140478
CD20-58661	CD20	CD20	CD20	blood-control	BL-CNT	na	437	36	58661	44.3153	228.605	0.193851

## Sheet: telomerehunter
filename	study_ID_individual	study_ID_sample	study_ID_sample_short	type	type_short	passage	age_months	age_years	DNA_ID	sample	total_reads	intratel_reads	gc_bins_for_correction	total_reads_with_tel_gc	tel_content
SB01-111588	R66	UKERfR66-X-001	fR66-X-001	fibroblast	FI	2	651	54	111588	tumor	123024876	882	48-52	19909948	44.2995
SB02-111590	AY6	UKERfAY6-X-001	fAY6-X-001	fibroblast	FI	2	443	36	111590	tumor	129696704	895	48-52	20956424	42.7077
SB03-111593	82A	UKERf82A-X-001	f82A-X-001	fibroblast	FI	2	785	65	111593	tumor	129105462	1184	48-52	20842698	56.8065
SB04-112665	RJO	UKERfRJO-X-001	fRJO-X-001	fibroblast	FI	3	526	43	112665	tumor	122988654	1009	48-52	19684364	51.259
SB05-173548	82A	UKERi82A-R1-001	i82A-R1-001	retroviral-iPSC	RiPSC	15	785	65	173548	tumor	114245814	1277	48-52	18138426	70.403
SB06-175683	AY6	UKERiAY6-R1-003	iAY6-R1-003	retroviral-iPSC	RiPSC	12	443	36	175683	tumor	120864676	1221	48-52	19561476	62.4186
SB07-175746	82A	UKERi82A-R1-002	i82A-R1-002	retroviral-iPSC	RiPSC	14	785	65	175746	tumor	128024018	1335	48-52	20442153	65.3062
SB08-179456	AY6	UKERiAY6-R1-004	iAY6-R1-004	retroviral-iPSC	RiPSC	7	443	36	179456	tumor	135034858	1547	48-52	21989956	70.3503
SB09-186823	82A	UKERi82A-R1-002	i82A-R1-002	retroviral-iPSC	RiPSC	30	785	65	186823	tumor	123264816	755	48-52	19773643	38.1821
SB10-186857	AY6	UKERiAY6-R1-003	iAY6-R1-003	retroviral-iPSC	RiPSC	30	443	36	186857	tumor	117124742	852	48-52	18736721	45.4722
SB11-186859	82A	UKERi82A-R1-001	i82A-R1-001	retroviral-iPSC	RiPSC	30	785	65	186859	tumor	114377334	1026	48-52	18344993	55.9281
SB12-187972	82A	UKERi82A-R1-002	i82A-R1-002	retroviral-iPSC	RiPSC	40	785	65	187972	tumor	112571348	768	48-52	18209760	42.1752
SB13-188170	AY6	UKERiAY6-R1-003	iAY6-R1-003	retroviral-iPSC	RiPSC	40	443	36	188170	tumor	124782558	1149	48-52	20123823	57.0965
SB14-188370	82A	UKERi82A-R1-001	i82A-R1-001	retroviral-iPSC	RiPSC	40	785	65	188370	tumor	124204004	1785	48-52	21053632	84.7835
SB15-188473	82A	UKERi82A-S1-005	i82A-S1-005	sendai-iPSC	SiPSC	15	785	65	188473	tumor	119943434	1174	48-52	19375622	60.5916
SB16-188612	AY6	UKERiAY6-R1-004	iAY6-R1-004	retroviral-iPSC	RiPSC	30	443	36	188612	tumor	120312274	962	48-52	19056290	50.482
SB17-188614	82A	UKERi82A-S1-022	i82A-S1-022	sendai-iPSC	SiPSC	15	785	65	188614	tumor	127287588	1060	48-52	20584121	51.496
SB18-188787	AY6	UKERiAY6-S1-002	iAY6-S1-002	sendai-iPSC	SiPSC	13	443	36	188787	tumor	130410022	1515	48-52	20872490	72.5836
SB19-189178	AY6	UKERiAY6-R1-004	iAY6-R1-004	retroviral-iPSC	RiPSC	40	443	36	189178	tumor	115056902	1035	48-52	18496156	55.9576
SB20-189366	82A	UKERp82A-R1-001	p82A-R1-001	NPC	NPC	8	785	65	189366	tumor	136128652	1376	48-52	22056515	62.3852
SB21-189368	82A	UKERp82A-R1-002	p82A-R1-002	NPC	NPC	13	785	65	189368	tumor	127403150	910	48-52	20585086	44.2068
SB22-189432	AY6	UKERpAY6-R1-003	pAY6-R1-003	NPC	NPC	7	443	36	189432	tumor	137070934	1260	48-52	22353340	56.3674
SB23-191742	AY6	UKERpAY6-R1-004	pAY6-R1-004	NPC	NPC	5	443	36	191742	tumor	133609670	2050	48-52	21662245	94.6347
SB24-191731	AY6	AY6	AY6	blood	BL	na	443	36	191731	tumor	121136772	731	48-52	19541781	37.407
SB25-191732	82A	82A	82A	blood	BL	na	785	65	191732	tumor	112527718	681	48-52	18307620	37.1976
SC01-188892	88H	UKERi88H-S1-009	i88H-S1-009	sendai-iPSC	SiPSC	15	751	62	188892	tumor	110297286	766	48-52	17578330	43.5764
SC02-188616	88H	UKERi88H-S1-002	i88H-S1-002	sendai-iPSC	SiPSC	15	751	62	188616	tumor	110371934	612	48-52	17490020	34.9914
SC03-175684	88H	UKERi88H-R1-002	i88H-R1-002	retroviral-iPSC	RiPSC	13	751	62	175684	tumor	109690304	928	48-52	17518727	52.9719
SC04-111952	PX7	UKERfPX7-X-001	fPX7-X-001	fibroblast	FI	2	585	48	111952	tumor	122804478	769	48-52	19720218	38.9955
SC05-194021	PX7	PX7	PX7	blood	BL	na	585	48	194021	tumor	195330460	1156	48-52	31597669	36.585
SC06-174911	PX7	UKERiPX7-R1-001	iPX7-R1-001	retroviral-iPSC	RiPSC	12	585	48	174911	tumor	108913008	822	48-52	17434142	47.1489
SC07-175747	PX7	UKERiPX7-R1-002	iPX7-R1-002	retroviral-iPSC	RiPSC	14	585	48	175747	tumor	119897154	1038	48-52	18930579	54.8319
SC08-188786	PX7	UKERiPX7-S1-004	iPX7-S1-004	sendai-iPSC	SiPSC	10	585	48	188786	tumor	120727648	992	48-52	19318670	51.3493
SC09-194022	88H	88H	88H	blood	BL	na	751	62	194022	tumor	97763760	941	48-52	16312280	57.6866
SC10-174912	88H	UKERi88H-R1-001	i88H-R1-001	retroviral-iPSC	RiPSC	15	751	62	174912	tumor	87299106	1476	48-52	14150290	104.309
SC11-111591	88H	UKERf88H-X-001	f88H-X-001	fibroblast	FI	2	751	62	111591	tumor	96703384	1625	48-52	15508539	104.781
CB01-105291	CB01	CB01	CB01	blood-control	BL-CNT	na	531	44	105291	tumor	104326652	832	48-52	17444093	47.6952
CB02-107675	CB02	CB02	CB02	blood-control	BL-CNT	na	41	3	107675	tumor	117524274	1071	48-52	22142875	48.3677
CB03-107676	CB03	CB03	CB03	blood-control	BL-CNT	na	375	31	107676	tumor	125909988	900	48-52	20063129	44.8584
CB04-107677	CB04	CB04	CB04	blood-control	BL-CNT	na	362	30	107677	tumor	120968422	1164	48-52	19643665	59.2557
CB05-111150	CB05	CB05	CB05	blood-control	BL-CNT	na	397	33	111150	tumor	118819002	865	48-52	21420307	40.3822
CB06-111151	CB06	CB06	CB06	blood-control	BL-CNT	na	419	34	111151	tumor	130570826	915	48-52	22021220	41.5508
CB07-111228	CB07	CB07	CB07	blood-control	BL-CNT	na	22	1	111228	tumor	128992058	1033	48-52	20842149	49.563
CB08-144957	CB08	CB08	CB08	blood-control	BL-CNT	na	787	65	144957	tumor	146528916	1255	48-52	28270239	44.393
CB10-175658	CB10	CB10	CB10	blood-control	BL-CNT	na	187	15	175658	tumor	115946894	1564	48-52	19090476	81.9257
CB11-177652	CB11	CB11	CB11	blood-control	BL-CNT	na	617	51	177652	tumor	118743490	1038	48-52	19125731	54.2724
CB12-177653	CB12	CB12	CB12	blood-control	BL-CNT	na	662	55	177653	tumor	97880924	577	48-52	15616841	36.9473
CB13-186569	CB13	CB13	CB13	blood-control	BL-CNT	na	107	8	186569	tumor	119932332	987	48-52	19171399	51.4829
CB14-186588	CB14	CB14	CB14	blood-control	BL-CNT	na	404	33	186588	tumor	120232152	1097	48-52	19087118	57.4733
CB16-188002	CB16	CB16	CB16	blood-control	BL-CNT	na	720	60	188002	tumor	140169740	1288	48-52	24724336	52.0944
CB17-188619	CB17	CB17	CB17	blood-control	BL-CNT	na	331	27	188619	tumor	137437040	977	48-52	22499889	43.4224
CB18-188697	CB18	CB18	CB18	blood-control	BL-CNT	na	442	36	188697	tumor	117487186	722	48-52	18757450	38.4914
CB19-189003	CB19	CB19	CB19	blood-control	BL-CNT	na	400	33	189003	tumor	120068546	133	48-52	20362380	6.53165
CB20-189044	CB20	CB20	CB20	blood-control	BL-CNT	na	399	33	189044	tumor	123203256	191	48-52	20826746	9.1709
CC02-145562	CC02	CC02	CC02	blood-control	BL-CNT	na	104	8	145562	tumor	93268272	481	48-52	15405327	31.223
CC04-172652	CC04	CC04	CC04	blood-control	BL-CNT	na	496	41	172652	tumor	121080284	941	48-52	19477498	48.3122
CC05-175590	CC05	CC05	CC05	blood-control	BL-CNT	na	550	45	175590	tumor	94606878	657	48-52	15335523	42.8417
CC06-181444	CC06	CC06	CC06	blood-control	BL-CNT	na	421	35	181444	tumor	114346104	554	48-52	18715364	29.6013
CC07-181445	CC07	CC07	CC07	blood-control	BL-CNT	na	467	38	181445	tumor	113991538	771	48-52	18257849	42.2284
CC08-186122	CC08	CC08	CC08	blood-control	BL-CNT	na	39	3	186122	tumor	96714714	618	48-52	15744856	39.2509
CC09-188303	CC09	CC09	CC09	blood-control	BL-CNT	na	513	42	188303	tumor	117725762	856	48-52	18923121	45.2357
CC10-188304	CC10	CC10	CC10	blood-control	BL-CNT	na	587	48	188304	tumor	105027966	544	48-52	16829331	32.3245
CC11-192095	CC11	CC11	CC11	blood-control	BL-CNT	na	40	3	192095	tumor	107930612	462	48-52	17248516	26.7849
CC12-192879	CC12	CC12	CC12	blood-control	BL-CNT	na	28	2	192879	tumor	107483408	693	48-52	16957772	40.8662
CC13-192915	CC13	CC13	CC13	blood-control	BL-CNT	na	121	10	192915	tumor	114920650	677	48-52	17931319	37.7552
CC14-192989	CC14	CC14	CC14	blood-control	BL-CNT	na	508	42	192989	tumor	108555482	562	48-52	17189834	32.6937
CC15-193054	CC15	CC15	CC15	blood-control	BL-CNT	na	445	37	193054	tumor	118634792	685	48-52	18740972	36.5509
CC16-194275	CC16	CC16	CC16	blood-control	BL-CNT	na	395	32	194275	tumor	97325654	494	48-52	16065097	30.7499
CC17-194276	CC17	CC17	CC17	blood-control	BL-CNT	na	445	37	194276	tumor	115825732	802	48-52	18296987	43.8324
CC18-194278	CC18	CC18	CC18	blood-control	BL-CNT	na	243	20	194278	tumor	109100776	1240	48-52	17166486	72.2338
CC19-194279	CC19	CC19	CC19	blood-control	BL-CNT	na	97	8	194279	tumor	106257542	935	48-52	16594093	56.3454
CC20-194401	CC20	CC20	CC20	blood-control	BL-CNT	na	63	5	194401	tumor	90596656	688	48-52	14602713	47.1145
CD03-194423	CD03	CD03	CD03	blood-control	BL-CNT	na	182	15	194423	tumor	79877098	606	48-52	12758082	47.4993
CD04-194424	CD04	CD04	CD04	blood-control	BL-CNT	na	663	55	194424	tumor	89653602	667	48-52	14431224	46.2192
CD05-194425	CD05	CD05	CD05	blood-control	BL-CNT	na	655	54	194425	tumor	81377426	637	48-52	13209724	48.2221
CD06-194737	CD06	CD06	CD06	blood-control	BL-CNT	na	334	27	194737	tumor	81769170	628	48-52	13241843	47.4254
CD07-194759	CD07	CD07	CD07	blood-control	BL-CNT	na	488	40	194759	tumor	87502680	543	48-52	14174037	38.3095
CD08-194814	CD08	CD08	CD08	blood-control	BL-CNT	na	110	9	194814	tumor	84123470	873	48-52	13671117	63.8573
CD09-194868	CD09	CD09	CD09	blood-control	BL-CNT	na	280	23	194868	tumor	90943760	861	48-52	14780781	58.2513
CD10-195107	CD10	CD10	CD10	blood-control	BL-CNT	na	40	3	195107	tumor	87101828	2767	48-52	14226989	194.49
CD11-121439	CD11	CD11	CD11	blood-control	BL-CNT	na	438	36	121439	tumor	111794600	1120	48-52	17795281	62.938
CD12-154470	CD12	CD12	CD12	blood-control	BL-CNT	na	572	47	154470	tumor	92566506	1045	48-52	14929302	69.9966
CD13-163528	CD13	CD13	CD13	blood-control	BL-CNT	na	570	47	163528	tumor	154844738	943	48-52	24954789	37.7883
CD14-169820	CD14	CD14	CD14	blood-control	BL-CNT	na	375	31	169820	tumor	122008372	1246	48-52	19740511	63.1189
CD15-179327	CD15	CD15	CD15	blood-control	BL-CNT	na	348	29	179327	tumor	119070012	937	48-52	19656046	47.6698
CD16-179328	CD16	CD16	CD16	blood-control	BL-CNT	na	409	34	179328	tumor	125414504	1134	48-52	20975137	54.064
CD17-179818	CD17	CD17	CD17	blood-control	BL-CNT	na	617	51	179818	tumor	185372440	2134	48-52	30272176	70.4938
CD19-194280	CD19	CD19	CD19	blood-control	BL-CNT	na	500	41	194280	tumor	152689248	1387	48-52	26300863	52.7359
CD20-58661	CD20	CD20	CD20	blood-control	BL-CNT	na	437	36	58661	tumor	157882112	1399	48-52	25811511	54.2006

## Sheet: telomerecat
filename	study_ID_individual	study_ID_sample	study_ID_sample_short	type	type_short	passage	age_months	age_years	DNA_ID	F1	F2	F4	Psi	Insert_mean	Insert_sd	Read_length	Initial_read_length	F2a	F2a_c	Length
SB01-111588	R66	UKERfR66-X-001	fR66-X-001	fibroblast	FI	2	651	54	111588	330	62	36	1.736	246	65.063	126	126	26	26	1797
SB02-111590	AY6	UKERfAY6-X-001	fAY6-X-001	fibroblast	FI	2	443	36	111590	365	90	55	1.733	248	63.221	126	126	35	35	1622.1
SB03-111593	82A	UKERf82A-X-001	f82A-X-001	fibroblast	FI	2	785	65	111593	468	95	60	2.224	248	63.413	126	126	35	35	1855
SB04-112665	RJO	UKERfRJO-X-001	fRJO-X-001	fibroblast	FI	3	526	43	112665	338	87	48	1.856	249	62.159	126	126	39	39	1336
SB05-173548	82A	UKERi82A-R1-001	i82A-R1-001	retroviral-iPSC	RiPSC	15	785	65	173548	520	94	61	2.663	247	66.462	126	126	33	33	2227.8
SB06-175683	AY6	UKERiAY6-R1-003	iAY6-R1-003	retroviral-iPSC	RiPSC	12	443	36	175683	453	125	63	2.304	246	66.571	126	126	62	62	1058.4
SB07-175746	82A	UKERi82A-R1-002	i82A-R1-002	retroviral-iPSC	RiPSC	14	785	65	175746	522	114	46	2.589	249	66.615	126	126	68	68	1302
SB08-179456	AY6	UKERiAY6-R1-004	iAY6-R1-004	retroviral-iPSC	RiPSC	7	443	36	179456	621	107	76	2.353	243	64.059	126	126	31	31	2630.2
SB09-186823	82A	UKERi82A-R1-002	i82A-R1-002	retroviral-iPSC	RiPSC	30	785	65	186823	298	70	36	1.762	239	61.115	126	126	34	34	1279.4
SB10-186857	AY6	UKERiAY6-R1-003	iAY6-R1-003	retroviral-iPSC	RiPSC	30	443	36	186857	316	65	36	2.119	241	65.251	126	126	29	29	1482.4
SB11-186859	82A	UKERi82A-R1-001	i82A-R1-001	retroviral-iPSC	RiPSC	30	785	65	186859	364	85	30	2.166	239	65.74	126	126	55	55	1019.4
SB12-187972	82A	UKERi82A-R1-002	i82A-R1-002	retroviral-iPSC	RiPSC	40	785	65	187972	292	68	46	1.431	243	63.553	126	126	22	22	1810.4
SB13-188170	AY6	UKERiAY6-R1-003	iAY6-R1-003	retroviral-iPSC	RiPSC	40	443	36	188170	441	124	68	1.855	245	61.53	126	126	56	56	1202.2
SB14-188370	82A	UKERi82A-R1-001	i82A-R1-001	retroviral-iPSC	RiPSC	40	785	65	188370	722	91	51	2.93	236	60.112	126	126	40	40	2355.2
SB15-188473	82A	UKERi82A-S1-005	i82A-S1-005	sendai-iPSC	SiPSC	15	785	65	188473	419	86	43	2.084	243	64.863	126	126	43	43	1505.1
SB16-188612	AY6	UKERiAY6-R1-004	iAY6-R1-004	retroviral-iPSC	RiPSC	30	443	36	188612	364	99	40	2.131	237	64.008	126	126	59	59	924.2
SB17-188614	82A	UKERi82A-S1-022	i82A-S1-022	sendai-iPSC	SiPSC	15	785	65	188614	452	87	36	2.293	243	65.331	126	126	51	51	1254.4
SB18-188787	AY6	UKERiAY6-S1-002	iAY6-S1-002	sendai-iPSC	SiPSC	13	443	36	188787	561	136	72	2.032	244	64.931	126	126	64	64	1226.2
SB19-189178	AY6	UKERiAY6-R1-004	iAY6-R1-004	retroviral-iPSC	RiPSC	40	443	36	189178	398	107	56	1.923	243	66.709	126	126	51	51	1136.4
SB20-189366	82A	UKERp82A-R1-001	p82A-R1-001	NPC	NPC	8	785	65	189366	541	117	50	2.389	247	63.658	126	126	67	67	1218
SB21-189368	82A	UKERp82A-R1-002	p82A-R1-002	NPC	NPC	13	785	65	189368	358	78	39	1.93	251	67.372	126	126	39	39	1329.2
SB22-189432	AY6	UKERpAY6-R1-003	pAY6-R1-003	NPC	NPC	7	443	36	189432	479	130	69	2.158	249	64.199	126	126	61	61	1224.2
SB23-191742	AY6	UKERpAY6-R1-004	pAY6-R1-004	NPC	NPC	5	443	36	191742	823	161	85	2.654	236	63.138	126	126	76	76	1409.5
SB24-191731	AY6	AY6	AY6	blood	BL	na	443	36	191731	271	76	46	1.217	232	58.719	126	126	30	30	1164
SB25-191732	82A	82A	82A	blood	BL	na	785	65	191732	231	56	30	1.372	225	55.295	126	126	26	26	1169.3
SC01-188892	88H	UKERi88H-S1-009	i88H-S1-009	sendai-iPSC	SiPSC	15	751	62	188892	252	53	53	1.174	250	69.133	126	126	0	0	0
SC02-188616	88H	UKERi88H-S1-002	i88H-S1-002	sendai-iPSC	SiPSC	15	751	62	188616	220	45	49	1.248	255	68.275	126	126	-4	-4	0
SC03-175684	88H	UKERi88H-R1-002	i88H-R1-002	retroviral-iPSC	RiPSC	13	751	62	175684	334	83	62	1.624	242	63.345	126	126	21	21	2205.2
SC04-111952	PX7	UKERfPX7-X-001	fPX7-X-001	fibroblast	FI	2	585	48	111952	228	95	58	1.023	242	63.402	126	126	37	37	949.5
SC05-194021	PX7	PX7	PX7	blood	BL	na	585	48	194021	371	142	88	1.373	249	63.705	126	126	54	54	1118
SC06-174911	PX7	UKERiPX7-R1-001	iPX7-R1-001	retroviral-iPSC	RiPSC	12	585	48	174911	281	79	64	1.444	254	66.234	126	126	15	15	2673.5
SC07-175747	PX7	UKERiPX7-R1-002	iPX7-R1-002	retroviral-iPSC	RiPSC	14	585	48	175747	397	95	72	1.59	250	69.622	126	126	23	23	2485.1
SC08-188786	PX7	UKERiPX7-S1-004	iPX7-S1-004	sendai-iPSC	SiPSC	10	585	48	188786	347	110	71	1.112	244	69.312	126	126	39	39	1370.5
SC09-194022	88H	88H	88H	blood	BL	na	751	62	194022	308	77	47	1.407	235	57.539	126	126	30	30	1325.1
SC10-174912	88H	UKERi88H-R1-001	i88H-R1-001	retroviral-iPSC	RiPSC	15	751	62	174912	629	90	54	2.473	241	61.015	126	126	36	36	2286
SC11-111591	88H	UKERf88H-X-001	f88H-X-001	fibroblast	FI	2	751	62	111591	634	111	62	2.075	237	63.821	126	126	49	49	1733.4
CB01-105291	CB01	CB01	CB01	blood-control	BL-CNT	na	531	44	105291	285	83	50	1.682	232	61.791	126	126	33	33	1150.3
CB02-107675	CB02	CB02	CB02	blood-control	BL-CNT	na	41	3	107675	344	121	61	1.54	229	56.446	126	126	60	60	876.6
CB03-107676	CB03	CB03	CB03	blood-control	BL-CNT	na	375	31	107676	311	64	46	1.609	227	58.159	126	126	18	18	2105.2
CB04-107677	CB04	CB04	CB04	blood-control	BL-CNT	na	362	30	107677	340	98	46	1.48	211	51.019	126	126	52	52	824.1
CB05-111150	CB05	CB05	CB05	blood-control	BL-CNT	na	397	33	111150	264	91	40	1.352	217	53.228	126	126	51	51	741.2
CB06-111151	CB06	CB06	CB06	blood-control	BL-CNT	na	419	34	111151	276	74	38	1.459	217	50.897	126	126	36	36	920.3
CB07-111228	CB07	CB07	CB07	blood-control	BL-CNT	na	22	1	111228	330	89	36	1.646	223	52.764	126	126	53	53	883.5
CB08-144957	CB08	CB08	CB08	blood-control	BL-CNT	na	787	65	144957	333	189	92	1.017	217	52.02	126	126	97	97	542.2
CB10-175658	CB10	CB10	CB10	blood-control	BL-CNT	na	187	15	175658	573	166	90	1.682	216	53.719	126	126	76	76	951.8
CB11-177652	CB11	CB11	CB11	blood-control	BL-CNT	na	617	51	177652	382	106	57	1.968	240	68.14	126	126	49	49	1158.7
CB12-177653	CB12	CB12	CB12	blood-control	BL-CNT	na	662	55	177653	202	64	39	1.322	235	66.725	126	126	25	25	1123.7
CB13-186569	CB13	CB13	CB13	blood-control	BL-CNT	na	107	8	186569	376	92	60	2.047	243	69.125	126	126	32	32	1728
CB14-186588	CB14	CB14	CB14	blood-control	BL-CNT	na	404	33	186588	419	125	65	1.892	244	67.401	126	126	60	60	1072.8
CB16-188002	CB16	CB16	CB16	blood-control	BL-CNT	na	720	60	188002	448	153	66	1.538	236	62.584	126	126	87	87	790.4
CB17-188619	CB17	CB17	CB17	blood-control	BL-CNT	na	331	27	188619	363	86	54	1.636	234	60.22	126	126	32	32	1576
CB18-188697	CB18	CB18	CB18	blood-control	BL-CNT	na	442	36	188697	255	74	43	1.622	236	62.695	126	126	31	31	1109.5
CB19-189003	CB19	CB19	CB19	blood-control	BL-CNT	na	400	33	189003	26	9	5	0.52	228	58.753	126	126	4	4	1154
CB20-189044	CB20	CB20	CB20	blood-control	BL-CNT	na	399	33	189044	36	3	3	0.629	225	55.52	126	126	0	0	0
CC02-145562	CC02	CC02	CC02	blood-control	BL-CNT	na	104	8	145562	180	52	46	0.905	224	53.234	126	126	6	6	3665.1
CC04-172652	CC04	CC04	CC04	blood-control	BL-CNT	na	496	41	172652	275	90	53	1.16	225	55.109	126	126	37	37	972.3
CC05-175590	CC05	CC05	CC05	blood-control	BL-CNT	na	550	45	175590	180	63	39	1.084	229	56.702	126	126	24	24	994
CC06-181444	CC06	CC06	CC06	blood-control	BL-CNT	na	421	35	181444	117	35	35	0.664	218	48.081	126	126	0	0	0
CC07-181445	CC07	CC07	CC07	blood-control	BL-CNT	na	467	38	181445	214	64	53	1.21	225	52.254	126	126	11	11	2278
CC08-186122	CC08	CC08	CC08	blood-control	BL-CNT	na	39	3	186122	206	66	55	1.066	245	64.302	126	126	11	11	2638.1
CC09-188303	CC09	CC09	CC09	blood-control	BL-CNT	na	513	42	188303	246	49	42	1.335	222	49.048	126	126	7	7	4061.3
CC10-188304	CC10	CC10	CC10	blood-control	BL-CNT	na	587	48	188304	190	66	52	1.139	222	55.466	126	126	14	14	1660.6
CC11-192095	CC11	CC11	CC11	blood-control	BL-CNT	na	40	3	192095	102	45	29	0.868	225	51.621	126	126	16	16	885
CC12-192879	CC12	CC12	CC12	blood-control	BL-CNT	na	28	2	192879	244	82	43	1.247	241	65.5	126	126	39	39	994.4
CC13-192915	CC13	CC13	CC13	blood-control	BL-CNT	na	121	10	192915	180	67	45	1	246	61.975	126	126	22	22	1318
CC14-192989	CC14	CC14	CC14	blood-control	BL-CNT	na	508	42	192989	182	64	46	0.991	247	65.132	126	126	18	18	1453.4
CC15-193054	CC15	CC15	CC15	blood-control	BL-CNT	na	445	37	193054	235	72	63	1.205	243	62.715	126	126	9	9	3378.6
CC16-194275	CC16	CC16	CC16	blood-control	BL-CNT	na	395	32	194275	179	65	44	0.965	249	68.182	126	126	21	21	1336
CC17-194276	CC17	CC17	CC17	blood-control	BL-CNT	na	445	37	194276	249	77	74	0.947	249	65.183	126	126	3	3	12343.3
CC18-194278	CC18	CC18	CC18	blood-control	BL-CNT	na	243	20	194278	413	97	90	1.436	241	59.285	126	126	7	7	7752.8
CC19-194279	CC19	CC19	CC19	blood-control	BL-CNT	na	97	8	194279	347	97	62	1.538	254	64.166	126	126	35	35	1497.7
CC20-194401	CC20	CC20	CC20	blood-control	BL-CNT	na	63	5	194401	246	45	57	1.255	247	64.768	126	126	-12	-12	0
CD03-194423	CD03	CD03	CD03	blood-control	BL-CNT	na	182	15	194423	236	72	36	1.462	233	60.613	126	126	36	36	966.1
CD04-194424	CD04	CD04	CD04	blood-control	BL-CNT	na	663	55	194424	243	72	47	1.33	233	60.435	126	126	25	25	1358.1
CD05-194425	CD05	CD05	CD05	blood-control	BL-CNT	na	655	54	194425	226	71	31	1.344	238	58.335	126	126	40	40	970
CD06-194737	CD06	CD06	CD06	blood-control	BL-CNT	na	334	27	194737	217	58	27	1.266	240	56.186	126	126	31	31	1064.2
CD07-194759	CD07	CD07	CD07	blood-control	BL-CNT	na	488	40	194759	193	58	45	1.301	240	62.096	126	126	13	13	2041
CD08-194814	CD08	CD08	CD08	blood-control	BL-CNT	na	110	9	194814	277	64	37	1.521	233	59.328	126	126	27	27	1338.1
CD09-194868	CD09	CD09	CD09	blood-control	BL-CNT	na	280	23	194868	305	80	49	1.582	242	60.971	126	126	31	31	1388.7
CD10-195107	CD10	CD10	CD10	blood-control	BL-CNT	na	40	3	195107	1297	107	71	2.759	227	61.034	126	126	36	36	4150.3
CD11-121439	CD11	CD11	CD11	blood-control	BL-CNT	na	438	36	121439	385	104	45	1.746	241	59.758	126	126	59	59	1012
CD12-154470	CD12	CD12	CD12	blood-control	BL-CNT	na	572	47	154470	409	64	35	2.105	226	61.733	126	126	29	29	1639.7
CD13-163528	CD13	CD13	CD13	blood-control	BL-CNT	na	570	47	163528	347	88	35	1.796	224	50.426	126	126	53	53	858.2
CD14-169820	CD14	CD14	CD14	blood-control	BL-CNT	na	375	31	169820	524	101	56	2.327	220	52.237	126	126	45	45	1311.7
CD15-179327	CD15	CD15	CD15	blood-control	BL-CNT	na	348	29	179327	374	76	43	1.937	222	52.15	126	126	33	33	1334.4
CD16-179328	CD16	CD16	CD16	blood-control	BL-CNT	na	409	34	179328	380	73	64	1.767	228	56.536	126	126	9	9	5109.9
CD17-179818	CD17	CD17	CD17	blood-control	BL-CNT	na	617	51	179818	784	182	94	2.321	230	59.413	126	126	88	88	1249.6
CD19-194280	CD19	CD19	CD19	blood-control	BL-CNT	na	500	41	194280	496	123	49	2.232	250	63.634	126	126	74	74	1041
CD20-58661	CD20	CD20	CD20	blood-control	BL-CNT	na	437	36	58661	461	120	53	1.788	225	54.173	126	126	67	67	884.8

## Sheet: sendsketch
filename	study_ID_individual	study_ID_sample	study_ID_sample_short	type	type_short	WKID	KID	ANI	Complt	Contam	Matches	Unique	noHit	TaxID	gSize	gSeqs	taxName
SB25-191732	82A	82A	82A	blood	BL	0.8305	0.0876	0.9933	0.1039	0.015	6744	938	1254	TaxID:9606	2495732763	23951	Homo sapiens
SB25-191732	82A	82A	82A	blood	BL	0.0229	0.0026	0.8717	0.0222	0.8048	200	1	1504	TaxID:482537	2295901976	179507	Galeopterus variegatus
SB25-191732	82A	82A	82A	blood	BL	0.0192	0.0025	0.8662	0.0351	0.7288	189	0	2474	TaxID:310752	2017260351	10776	Balaenoptera acutorostrata scammoni
SB25-191732	82A	82A	82A	blood	BL	0.0199	0.0024	0.8673	0.0261	0.7804	181	0	1814	TaxID:73337	2198718656	3086	Ceratotherium simum simum
SB25-191732	82A	82A	82A	blood	BL	0.017	0.0024	0.8623	0.046	0.6758	182	0	3289	TaxID:132908	1846610083	36138	Pteropus vampyrus
SB25-191732	82A	82A	82A	blood	BL	0.0161	0.0022	0.8606	0.0431	0.6894	169	0	3087	TaxID:9838	1888954709	32574	Camelus dromedarius
SB25-191732	82A	82A	82A	blood	BL	0.0168	0.002	0.8619	0.0283	0.7683	156	0	1998	TaxID:43179	2145049103	12528	Ictidomys tridecemlineatus
SB25-191732	82A	82A	82A	blood	BL	0.016	0.0021	0.8604	0.0336	0.7379	156	0	2396	TaxID:9713	2035708230	16711	Leptonychotes weddellii
SB25-191732	82A	82A	82A	blood	BL	0.0146	0.0019	0.8576	0.0329	0.7423	142	1	2356	TaxID:9974	2045816225	80667	Manis javanica
SB25-191732	82A	82A	82A	blood	BL	0.0112	0.0019	0.8494	0.067	0.5951	139	14	4868	TaxID:143302	1574757461	2041	Condylura cristata
SB25-191732	82A	82A	82A	blood	BL	0.0147	0.0017	0.8577	0.0221	0.8077	129	1	1563	TaxID:246437	2276523311	50749	Tupaia chinensis
SB25-191732	82A	82A	82A	blood	BL	0.0147	0.0017	0.8577	0.0214	0.8127	128	1	1507	TaxID:127582	2293971231	6323	Trichechus manatus latirostris
SB25-191732	82A	82A	82A	blood	BL	0.0135	0.0016	0.8551	0.0275	0.7735	125	1	1973	TaxID:9986	2156178734	3566	Oryctolagus cuniculus
SB25-191732	82A	82A	82A	blood	BL	0.0139	0.0014	0.8561	0.0167	0.83	106	0	1187	TaxID:9361	2667840632	46594	Dasypus novemcinctus
SB25-191732	82A	82A	82A	blood	BL	0.0127	0.0013	0.8531	0.0177	0.833	103	0	1256	TaxID:9785	2490064456	2396	Loxodonta africana
SB25-191732	82A	82A	82A	blood	BL	0.0038	0.003	0.8166	1	0.1518	161	131	45300	TaxID:562	203268836	1313862	Escherichia coli
SB25-191732	82A	82A	82A	blood	BL	0.013	0.0013	0.8538	0.0167	0.8314	99	0	1190	TaxID:1230840	2654145007	22508	Orycteropus afer afer
SB25-191732	82A	82A	82A	blood	BL	0.0111	0.0011	0.8489	0.0164	0.8328	84	0	1185	TaxID:185453	2675960559	20499	Chrysochloris asiatica
SB25-191732	82A	82A	82A	blood	BL	0.0076	0.0007	0.8372	0.0157	0.8356	56	0	1163	TaxID:28737	2745241291	8768	Elephantulus edwardii
SB25-191732	82A	82A	82A	blood	BL	0.0137	0.0003	0.8556	1	0.0889	27	9	91087	TaxID:1198456	5044204	26	Pseudomonas guguanensis
SC09-194022	88H	88H	88H	blood	BL	0.7469	0.0786	0.9894	0.1033	0.0178	6049	827	1906	TaxID:9606	2495732763	23951	Homo sapiens
SC09-194022	88H	88H	88H	blood	BL	0.0234	0.0027	0.8724	0.0314	0.7244	204	2	2200	TaxID:482537	2295901976	179507	Galeopterus variegatus
SC09-194022	88H	88H	88H	blood	BL	0.0194	0.0025	0.8665	0.0444	0.6571	191	1	3178	TaxID:9755	2020409114	11712	Physeter catodon
SC09-194022	88H	88H	88H	blood	BL	0.0202	0.0024	0.8678	0.0354	0.703	184	0	2517	TaxID:73337	2198718656	3086	Ceratotherium simum simum
SC09-194022	88H	88H	88H	blood	BL	0.0164	0.0023	0.8613	0.0551	0.6115	176	0	3981	TaxID:132908	1846610083	36138	Pteropus vampyrus
SC09-194022	88H	88H	88H	blood	BL	0.0163	0.0023	0.861	0.0522	0.6233	171	0	3776	TaxID:9838	1888954709	32574	Camelus dromedarius
SC09-194022	88H	88H	88H	blood	BL	0.0158	0.002	0.8599	0.0433	0.6638	154	0	3132	TaxID:9713	2035708230	16711	Leptonychotes weddellii
SC09-194022	88H	88H	88H	blood	BL	0.0157	0.0019	0.8598	0.0373	0.6942	146	1	2697	TaxID:43179	2145049103	12528	Ictidomys tridecemlineatus
SC09-194022	88H	88H	88H	blood	BL	0.0136	0.0017	0.8552	0.0424	0.6688	132	0	3091	TaxID:9974	2045816225	80667	Manis javanica
SC09-194022	88H	88H	88H	blood	BL	0.0142	0.0016	0.8567	0.0313	0.728	125	1	2269	TaxID:246437	2276523311	50749	Tupaia chinensis
SC09-194022	88H	88H	88H	blood	BL	0.0134	0.0016	0.8548	0.0365	0.6992	124	2	2661	TaxID:9986	2156178734	3566	Oryctolagus cuniculus
SC09-194022	88H	88H	88H	blood	BL	0.0138	0.0016	0.8557	0.0304	0.7336	120	1	2205	TaxID:127582	2293971231	6323	Trichechus manatus latirostris
SC09-194022	88H	88H	88H	blood	BL	0.0107	0.0018	0.8478	0.0765	0.5386	132	11	5584	TaxID:143302	1574757461	2041	Condylura cristata
SC09-194022	88H	88H	88H	blood	BL	0.0128	0.0013	0.8534	0.0244	0.7513	97	0	1791	TaxID:9361	2667840632	46594	Dasypus novemcinctus
SC09-194022	88H	88H	88H	blood	BL	0.0127	0.0013	0.8532	0.0245	0.7516	97	0	1800	TaxID:1230840	2654145007	22508	Orycteropus afer afer
SC09-194022	88H	88H	88H	blood	BL	0.012	0.0013	0.8513	0.0261	0.7526	97	0	1910	TaxID:9785	2490064456	2396	Loxodonta africana
SC09-194022	88H	88H	88H	blood	BL	0.0037	0.0029	0.8155	1	0.1374	155	125	46374	TaxID:562	203268836	1313862	Escherichia coli
SC09-194022	88H	88H	88H	blood	BL	0.0102	0.001	0.8463	0.0241	0.7537	77	0	1787	TaxID:185453	2675960559	20499	Chrysochloris asiatica
SC09-194022	88H	88H	88H	blood	BL	0.0069	0.0007	0.8345	0.0232	0.757	51	0	1745	TaxID:28737	2745241291	8768	Elephantulus edwardii
SC09-194022	88H	88H	88H	blood	BL	0.0032	0.0003	0.8117	0.022	0.7603	23	0	1685	TaxID:13616	2862123519	5529	Monodelphis domestica
SB24-191731	AY6	AY6	AY6	blood	BL	0.8144	0.0888	0.9926	0.1071	0.0174	6835	958	1412	TaxID:9606	2495732763	23951	Homo sapiens
SB24-191731	AY6	AY6	AY6	blood	BL	0.024	0.0028	0.8732	0.0249	0.7893	217	0	1688	TaxID:482537	2295901976	179507	Galeopterus variegatus
SB24-191731	AY6	AY6	AY6	blood	BL	0.0209	0.0028	0.8688	0.0379	0.7163	212	0	2666	TaxID:9755	2020409114	11712	Physeter catodon
SB24-191731	AY6	AY6	AY6	blood	BL	0.0209	0.0026	0.8689	0.0287	0.7667	197	1	1997	TaxID:73337	2198718656	3086	Ceratotherium simum simum
SB24-191731	AY6	AY6	AY6	blood	BL	0.0181	0.0026	0.8642	0.0491	0.6646	200	0	3509	TaxID:132908	1846610083	36138	Pteropus vampyrus
SB24-191731	AY6	AY6	AY6	blood	BL	0.0175	0.0025	0.8633	0.0462	0.6777	190	0	3301	TaxID:9838	1888954709	32574	Camelus dromedarius
SB24-191731	AY6	AY6	AY6	blood	BL	0.0169	0.0022	0.862	0.0366	0.7242	170	1	2611	TaxID:9713	2035708230	16711	Leptonychotes weddellii
SB24-191731	AY6	AY6	AY6	blood	BL	0.0153	0.002	0.8591	0.0358	0.7291	154	0	2564	TaxID:9974	2045816225	80667	Manis javanica
SB24-191731	AY6	AY6	AY6	blood	BL	0.0156	0.002	0.8596	0.0305	0.758	150	0	2174	TaxID:43179	2145049103	12528	Ictidomys tridecemlineatus
SB24-191731	AY6	AY6	AY6	blood	BL	0.0149	0.0018	0.8582	0.0247	0.7924	136	1	1758	TaxID:246437	2276523311	50749	Tupaia chinensis
SB24-191731	AY6	AY6	AY6	blood	BL	0.011	0.0019	0.8487	0.0705	0.5871	140	10	5131	TaxID:143302	1574757461	2041	Condylura cristata
SB24-191731	AY6	AY6	AY6	blood	BL	0.0134	0.0017	0.8548	0.0298	0.7629	128	4	2141	TaxID:9986	2156178734	3566	Oryctolagus cuniculus
SB24-191731	AY6	AY6	AY6	blood	BL	0.0139	0.0016	0.856	0.0238	0.7985	126	1	1698	TaxID:127582	2293971231	6323	Trichechus manatus latirostris
SB24-191731	AY6	AY6	AY6	blood	BL	0.0127	0.0013	0.8532	0.0184	0.8189	100	0	1325	TaxID:9361	2667840632	46594	Dasypus novemcinctus
SB24-191731	AY6	AY6	AY6	blood	BL	0.0125	0.0013	0.8527	0.0185	0.8193	99	0	1331	TaxID:1230840	2654145007	22508	Orycteropus afer afer
SB24-191731	AY6	AY6	AY6	blood	BL	0.012	0.0013	0.8515	0.0197	0.8195	101	0	1417	TaxID:9785	2490064456	2396	Loxodonta africana
SB24-191731	AY6	AY6	AY6	blood	BL	0.0038	0.0029	0.8165	1	0.1487	160	128	47060	TaxID:562	203268836	1313862	Escherichia coli
SB24-191731	AY6	AY6	AY6	blood	BL	0.0105	0.0011	0.8472	0.0181	0.8213	82	0	1319	TaxID:185453	2675960559	20499	Chrysochloris asiatica
SB24-191731	AY6	AY6	AY6	blood	BL	0.007	0.0007	0.8351	0.0173	0.8251	54	1	1286	TaxID:28737	2745241291	8768	Elephantulus edwardii
SB24-191731	AY6	AY6	AY6	blood	BL	0.0034	0.0003	0.8132	0.0162	0.8292	25	0	1233	TaxID:13616	2862123519	5529	Monodelphis domestica
CB01-105291	CB01	CB01	CB01	blood-control	BL-CNT	0.8424	0.091	0.9938	0.1065	0.015	7011	1003	1187	TaxID:9606	2495732763	23951	Homo sapiens
CB01-105291	CB01	CB01	CB01	blood-control	BL-CNT	0.0232	0.0027	0.8721	0.0219	0.8134	209	1	1471	TaxID:482537	2295901976	179507	Galeopterus variegatus
CB01-105291	CB01	CB01	CB01	blood-control	BL-CNT	0.0195	0.0026	0.8667	0.0351	0.737	198	0	2466	TaxID:9755	2020409114	11712	Physeter catodon
CB01-105291	CB01	CB01	CB01	blood-control	BL-CNT	0.02	0.0025	0.8675	0.026	0.7881	188	0	1800	TaxID:73337	2198718656	3086	Ceratotherium simum simum
CB01-105291	CB01	CB01	CB01	blood-control	BL-CNT	0.0173	0.0025	0.8629	0.0433	0.697	187	0	3085	TaxID:9838	1888954709	32574	Camelus dromedarius
CB01-105291	CB01	CB01	CB01	blood-control	BL-CNT	0.0168	0.0025	0.862	0.0464	0.683	186	0	3316	TaxID:132908	1846610083	36138	Pteropus vampyrus
CB01-105291	CB01	CB01	CB01	blood-control	BL-CNT	0.0169	0.0022	0.8621	0.0338	0.7449	170	0	2395	TaxID:9713	2035708230	16711	Leptonychotes weddellii
CB01-105291	CB01	CB01	CB01	blood-control	BL-CNT	0.0164	0.0021	0.8611	0.0281	0.777	157	0	1982	TaxID:43179	2145049103	12528	Ictidomys tridecemlineatus
CB01-105291	CB01	CB01	CB01	blood-control	BL-CNT	0.0152	0.002	0.8588	0.0329	0.75	152	2	2350	TaxID:9974	2045816225	80667	Manis javanica
CB01-105291	CB01	CB01	CB01	blood-control	BL-CNT	0.0153	0.0018	0.859	0.0219	0.8151	139	0	1541	TaxID:246437	2276523311	50749	Tupaia chinensis
CB01-105291	CB01	CB01	CB01	blood-control	BL-CNT	0.0143	0.0017	0.8569	0.021	0.8218	129	0	1476	TaxID:127582	2293971231	6323	Trichechus manatus latirostris
CB01-105291	CB01	CB01	CB01	blood-control	BL-CNT	0.0106	0.0018	0.8477	0.0684	0.6002	136	9	4978	TaxID:143302	1574757461	2041	Condylura cristata
CB01-105291	CB01	CB01	CB01	blood-control	BL-CNT	0.0132	0.0017	0.8543	0.0272	0.7827	126	1	1951	TaxID:9986	2156178734	3566	Oryctolagus cuniculus
CB01-105291	CB01	CB01	CB01	blood-control	BL-CNT	0.0137	0.0014	0.8557	0.0159	0.8423	107	0	1120	TaxID:9361	2667840632	46594	Dasypus novemcinctus
CB01-105291	CB01	CB01	CB01	blood-control	BL-CNT	0.0131	0.0014	0.8541	0.0169	0.8439	109	0	1193	TaxID:9785	2490064456	2396	Loxodonta africana
CB01-105291	CB01	CB01	CB01	blood-control	BL-CNT	0.0039	0.003	0.8172	1	0.1528	164	132	46510	TaxID:562	203268836	1313862	Escherichia coli
CB01-105291	CB01	CB01	CB01	blood-control	BL-CNT	0.0123	0.0012	0.8521	0.0158	0.844	96	0	1125	TaxID:1230840	2654145007	22508	Orycteropus afer afer
CB01-105291	CB01	CB01	CB01	blood-control	BL-CNT	0.0111	0.0011	0.849	0.0156	0.8448	86	1	1118	TaxID:185453	2675960559	20499	Chrysochloris asiatica
CB01-105291	CB01	CB01	CB01	blood-control	BL-CNT	0.0069	0.0007	0.8344	0.0147	0.8496	52	0	1085	TaxID:28737	2745241291	8768	Elephantulus edwardii
CB01-105291	CB01	CB01	CB01	blood-control	BL-CNT	0.0039	0.0004	0.817	0.0138	0.8524	28	1	1043	TaxID:13616	2862123519	5529	Monodelphis domestica
CB02-107675	CB02	CB02	CB02	blood-control	BL-CNT	0.7888	0.0812	0.9914	0.1012	0.017	6254	928	1539	TaxID:9606	2495732763	23951	Homo sapiens
CB02-107675	CB02	CB02	CB02	blood-control	BL-CNT	0.0221	0.0025	0.8706	0.0263	0.7654	190	0	1825	TaxID:482537	2295901976	179507	Galeopterus variegatus
CB02-107675	CB02	CB02	CB02	blood-control	BL-CNT	0.0198	0.0023	0.867	0.0303	0.7415	177	0	2137	TaxID:73337	2198718656	3086	Ceratotherium simum simum
CB02-107675	CB02	CB02	CB02	blood-control	BL-CNT	0.0182	0.0023	0.8643	0.0393	0.6919	176	1	2811	TaxID:310752	2017260351	10776	Balaenoptera acutorostrata scammoni
CB02-107675	CB02	CB02	CB02	blood-control	BL-CNT	0.0165	0.0023	0.8614	0.0472	0.6545	171	0	3400	TaxID:9838	1888954709	32574	Camelus dromedarius
CB02-107675	CB02	CB02	CB02	blood-control	BL-CNT	0.0158	0.0022	0.86	0.0502	0.6417	167	0	3620	TaxID:132908	1846610083	36138	Pteropus vampyrus
CB02-107675	CB02	CB02	CB02	blood-control	BL-CNT	0.0159	0.002	0.8602	0.0348	0.7167	149	0	2502	TaxID:9708	2095593357	3892	Odobenus rosmarus divergens
CB02-107675	CB02	CB02	CB02	blood-control	BL-CNT	0.0156	0.0019	0.8596	0.0322	0.7319	143	0	2311	TaxID:43179	2145049103	12528	Ictidomys tridecemlineatus
CB02-107675	CB02	CB02	CB02	blood-control	BL-CNT	0.0138	0.0017	0.8558	0.037	0.7056	132	1	2682	TaxID:9974	2045816225	80667	Manis javanica
CB02-107675	CB02	CB02	CB02	blood-control	BL-CNT	0.0112	0.0018	0.8492	0.0707	0.5661	136	10	5148	TaxID:143302	1574757461	2041	Condylura cristata
CB02-107675	CB02	CB02	CB02	blood-control	BL-CNT	0.0142	0.0016	0.8567	0.0255	0.7731	122	1	1827	TaxID:127582	2293971231	6323	Trichechus manatus latirostris
CB02-107675	CB02	CB02	CB02	blood-control	BL-CNT	0.0141	0.0016	0.8564	0.0262	0.7681	122	0	1886	TaxID:246437	2276523311	50749	Tupaia chinensis
CB02-107675	CB02	CB02	CB02	blood-control	BL-CNT	0.0126	0.0015	0.853	0.0315	0.7369	115	1	2285	TaxID:9986	2156178734	3566	Oryctolagus cuniculus
CB02-107675	CB02	CB02	CB02	blood-control	BL-CNT	0.0125	0.0013	0.8526	0.0213	0.7933	99	1	1543	TaxID:9785	2490064456	2396	Loxodonta africana
CB02-107675	CB02	CB02	CB02	blood-control	BL-CNT	0.0124	0.0012	0.8524	0.02	0.7922	92	0	1453	TaxID:9361	2667840632	46594	Dasypus novemcinctus
CB02-107675	CB02	CB02	CB02	blood-control	BL-CNT	0.0122	0.0012	0.8519	0.02	0.7926	91	0	1458	TaxID:1230840	2654145007	22508	Orycteropus afer afer
CB02-107675	CB02	CB02	CB02	blood-control	BL-CNT	0.0034	0.0027	0.8135	1	0.1441	145	116	45195	TaxID:562	203268836	1313862	Escherichia coli
CB02-107675	CB02	CB02	CB02	blood-control	BL-CNT	0.0101	0.001	0.8462	0.0197	0.7942	75	0	1449	TaxID:185453	2675960559	20499	Chrysochloris asiatica
CB02-107675	CB02	CB02	CB02	blood-control	BL-CNT	0.0073	0.0007	0.8363	0.019	0.7962	53	1	1422	TaxID:28737	2745241291	8768	Elephantulus edwardii
CB02-107675	CB02	CB02	CB02	blood-control	BL-CNT	0.0038	0.0003	0.8169	0.0181	0.7997	27	0	1379	TaxID:38626	2829602404	1907	Phascolarctos cinereus
CB03-107676	CB03	CB03	CB03	blood-control	BL-CNT	0.8169	0.0893	0.9927	0.1077	0.0138	6873	939	1424	TaxID:9606	2495732763	23951	Homo sapiens
CB03-107676	CB03	CB03	CB03	blood-control	BL-CNT	0.023	0.0027	0.8718	0.0249	0.7892	208	1	1701	TaxID:482537	2295901976	179507	Galeopterus variegatus
CB03-107676	CB03	CB03	CB03	blood-control	BL-CNT	0.0184	0.0025	0.8648	0.0377	0.718	187	0	2677	TaxID:9755	2020409114	11712	Physeter catodon
CB03-107676	CB03	CB03	CB03	blood-control	BL-CNT	0.0193	0.0024	0.8663	0.0288	0.7664	182	0	2019	TaxID:73337	2198718656	3086	Ceratotherium simum simum
CB03-107676	CB03	CB03	CB03	blood-control	BL-CNT	0.0167	0.0025	0.8618	0.0495	0.6634	186	1	3552	TaxID:132908	1846610083	36138	Pteropus vampyrus
CB03-107676	CB03	CB03	CB03	blood-control	BL-CNT	0.0162	0.0023	0.8608	0.0463	0.6777	176	0	3324	TaxID:9838	1888954709	32574	Camelus dromedarius
CB03-107676	CB03	CB03	CB03	blood-control	BL-CNT	0.016	0.002	0.8604	0.0309	0.7552	154	1	2205	TaxID:43179	2145049103	12528	Ictidomys tridecemlineatus
CB03-107676	CB03	CB03	CB03	blood-control	BL-CNT	0.0161	0.002	0.8606	0.0286	0.7688	152	0	2029	TaxID:9685	2197270214	4670	Felis catus
CB03-107676	CB03	CB03	CB03	blood-control	BL-CNT	0.0134	0.0018	0.8549	0.0357	0.73	135	1	2578	TaxID:9974	2045816225	80667	Manis javanica
CB03-107676	CB03	CB03	CB03	blood-control	BL-CNT	0.014	0.0017	0.8563	0.0247	0.793	128	1	1761	TaxID:246437	2276523311	50749	Tupaia chinensis
CB03-107676	CB03	CB03	CB03	blood-control	BL-CNT	0.0107	0.0018	0.8478	0.0715	0.5839	137	10	5206	TaxID:143302	1574757461	2041	Condylura cristata
CB03-107676	CB03	CB03	CB03	blood-control	BL-CNT	0.013	0.0016	0.854	0.0301	0.7607	125	1	2171	TaxID:9986	2156178734	3566	Oryctolagus cuniculus
CB03-107676	CB03	CB03	CB03	blood-control	BL-CNT	0.0136	0.0016	0.8553	0.0239	0.7979	123	1	1708	TaxID:127582	2293971231	6323	Trichechus manatus latirostris
CB03-107676	CB03	CB03	CB03	blood-control	BL-CNT	0.0122	0.0013	0.852	0.0199	0.8183	103	0	1428	TaxID:9785	2490064456	2396	Loxodonta africana
CB03-107676	CB03	CB03	CB03	blood-control	BL-CNT	0.0038	0.0029	0.8166	1	0.1474	161	129	47576	TaxID:562	203268836	1313862	Escherichia coli
CB03-107676	CB03	CB03	CB03	blood-control	BL-CNT	0.0123	0.0013	0.8521	0.0187	0.8172	97	0	1348	TaxID:9361	2667840632	46594	Dasypus novemcinctus
CB03-107676	CB03	CB03	CB03	blood-control	BL-CNT	0.012	0.0012	0.8513	0.0188	0.8175	95	0	1355	TaxID:1230840	2654145007	22508	Orycteropus afer afer
CB03-107676	CB03	CB03	CB03	blood-control	BL-CNT	0.0102	0.001	0.8463	0.0184	0.8193	80	0	1344	TaxID:185453	2675960559	20499	Chrysochloris asiatica
CB03-107676	CB03	CB03	CB03	blood-control	BL-CNT	0.0072	0.0007	0.8356	0.0176	0.8222	55	0	1312	TaxID:28737	2745241291	8768	Elephantulus edwardii
CB03-107676	CB03	CB03	CB03	blood-control	BL-CNT	0.0035	0.0003	0.8141	0.0167	0.8258	26	0	1269	TaxID:13616	2862123519	5529	Monodelphis domestica
CB04-107677	CB04	CB04	CB04	blood-control	BL-CNT	0.803	0.0818	0.9921	0.1002	0.0156	6296	828	1423	TaxID:9606	2495732763	23951	Homo sapiens
CB04-107677	CB04	CB04	CB04	blood-control	BL-CNT	0.0241	0.0027	0.8733	0.0248	0.7752	203	2	1693	TaxID:482537	2295901976	179507	Galeopterus variegatus
CB04-107677	CB04	CB04	CB04	blood-control	BL-CNT	0.0201	0.0025	0.8676	0.037	0.7037	191	0	2618	TaxID:310752	2017260351	10776	Balaenoptera acutorostrata scammoni
CB04-107677	CB04	CB04	CB04	blood-control	BL-CNT	0.0212	0.0024	0.8693	0.0288	0.7501	187	0	2014	TaxID:73337	2198718656	3086	Ceratotherium simum simum
CB04-107677	CB04	CB04	CB04	blood-control	BL-CNT	0.018	0.0025	0.8641	0.0472	0.6544	186	0	3380	TaxID:132908	1846610083	36138	Pteropus vampyrus
CB04-107677	CB04	CB04	CB04	blood-control	BL-CNT	0.0174	0.0023	0.863	0.0445	0.6671	176	0	3190	TaxID:9838	1888954709	32574	Camelus dromedarius
CB04-107677	CB04	CB04	CB04	blood-control	BL-CNT	0.017	0.0021	0.8623	0.0357	0.7118	160	0	2551	TaxID:9713	2035708230	16711	Leptonychotes weddellii
CB04-107677	CB04	CB04	CB04	blood-control	BL-CNT	0.017	0.002	0.8623	0.0306	0.7409	153	0	2179	TaxID:43179	2145049103	12528	Ictidomys tridecemlineatus
CB04-107677	CB04	CB04	CB04	blood-control	BL-CNT	0.0149	0.0018	0.8583	0.0349	0.7167	140	0	2513	TaxID:9974	2045816225	80667	Manis javanica
CB04-107677	CB04	CB04	CB04	blood-control	BL-CNT	0.0119	0.0019	0.8513	0.0681	0.5748	143	11	4947	TaxID:143302	1574757461	2041	Condylura cristata
CB04-107677	CB04	CB04	CB04	blood-control	BL-CNT	0.0149	0.0016	0.8582	0.0238	0.784	126	0	1697	TaxID:127582	2293971231	6323	Trichechus manatus latirostris
CB04-107677	CB04	CB04	CB04	blood-control	BL-CNT	0.0147	0.0016	0.8577	0.0246	0.7786	125	0	1760	TaxID:246437	2276523311	50749	Tupaia chinensis
CB04-107677	CB04	CB04	CB04	blood-control	BL-CNT	0.0136	0.0016	0.8553	0.0298	0.7464	122	2	2153	TaxID:9986	2156178734	3566	Oryctolagus cuniculus
CB04-107677	CB04	CB04	CB04	blood-control	BL-CNT	0.0129	0.0013	0.8536	0.0198	0.8055	101	0	1426	TaxID:9785	2490064456	2396	Loxodonta africana
CB04-107677	CB04	CB04	CB04	blood-control	BL-CNT	0.0131	0.0012	0.854	0.0186	0.8039	96	1	1346	TaxID:9361	2667840632	46594	Dasypus novemcinctus
CB04-107677	CB04	CB04	CB04	blood-control	BL-CNT	0.0037	0.003	0.8159	1	0.1467	157	127	44150	TaxID:562	203268836	1313862	Escherichia coli
CB04-107677	CB04	CB04	CB04	blood-control	BL-CNT	0.0128	0.0012	0.8536	0.0187	0.8043	95	0	1352	TaxID:1230840	2654145007	22508	Orycteropus afer afer
CB04-107677	CB04	CB04	CB04	blood-control	BL-CNT	0.0104	0.001	0.8469	0.0183	0.8066	76	0	1341	TaxID:185453	2675960559	20499	Chrysochloris asiatica
CB04-107677	CB04	CB04	CB04	blood-control	BL-CNT	0.0076	0.0007	0.8372	0.0176	0.8087	54	2	1313	TaxID:28737	2745241291	8768	Elephantulus edwardii
CB04-107677	CB04	CB04	CB04	blood-control	BL-CNT	0.0038	0.0003	0.8165	0.0165	0.8126	26	1	1260	TaxID:13616	2862123519	5529	Monodelphis domestica
CB05-111150	CB05	CB05	CB05	blood-control	BL-CNT	0.7549	0.0833	0.9898	0.1083	0.018	6413	917	1929	TaxID:9606	2495732763	23951	Homo sapiens
CB05-111150	CB05	CB05	CB05	blood-control	BL-CNT	0.0219	0.0026	0.8703	0.0322	0.7308	201	0	2268	TaxID:482537	2295901976	179507	Galeopterus variegatus
CB05-111150	CB05	CB05	CB05	blood-control	BL-CNT	0.0198	0.0026	0.867	0.044	0.6713	201	0	3142	TaxID:118797	2042910474	30700	Lipotes vexillifer
CB05-111150	CB05	CB05	CB05	blood-control	BL-CNT	0.0199	0.0025	0.8672	0.0361	0.7108	189	0	2564	TaxID:73337	2198718656	3086	Ceratotherium simum simum
CB05-111150	CB05	CB05	CB05	blood-control	BL-CNT	0.0169	0.0025	0.8621	0.0573	0.6151	190	0	4133	TaxID:132908	1846610083	36138	Pteropus vampyrus
CB05-111150	CB05	CB05	CB05	blood-control	BL-CNT	0.0157	0.0023	0.8598	0.0537	0.6299	172	0	3888	TaxID:9838	1888954709	32574	Camelus dromedarius
CB05-111150	CB05	CB05	CB05	blood-control	BL-CNT	0.0163	0.0022	0.8609	0.044	0.6725	166	0	3177	TaxID:9713	2035708230	16711	Leptonychotes weddellii
CB05-111150	CB05	CB05	CB05	blood-control	BL-CNT	0.0153	0.002	0.859	0.038	0.7024	149	1	2747	TaxID:43179	2145049103	12528	Ictidomys tridecemlineatus
CB05-111150	CB05	CB05	CB05	blood-control	BL-CNT	0.0141	0.0019	0.8564	0.0431	0.6778	143	1	3131	TaxID:9974	2045816225	80667	Manis javanica
CB05-111150	CB05	CB05	CB05	blood-control	BL-CNT	0.014	0.0017	0.8561	0.032	0.7347	129	1	2322	TaxID:246437	2276523311	50749	Tupaia chinensis
CB05-111150	CB05	CB05	CB05	blood-control	BL-CNT	0.0136	0.0016	0.8554	0.0313	0.7388	125	0	2271	TaxID:127582	2293971231	6323	Trichechus manatus latirostris
CB05-111150	CB05	CB05	CB05	blood-control	BL-CNT	0.0105	0.0018	0.8473	0.0793	0.543	136	9	5786	TaxID:143302	1574757461	2041	Condylura cristata
CB05-111150	CB05	CB05	CB05	blood-control	BL-CNT	0.0127	0.0016	0.8532	0.0372	0.7071	123	2	2717	TaxID:9986	2156178734	3566	Oryctolagus cuniculus
CB05-111150	CB05	CB05	CB05	blood-control	BL-CNT	0.0127	0.0013	0.8532	0.0249	0.7596	102	0	1825	TaxID:1230840	2654145007	22508	Orycteropus afer afer
CB05-111150	CB05	CB05	CB05	blood-control	BL-CNT	0.0125	0.0013	0.8528	0.0248	0.7598	100	0	1815	TaxID:9361	2667840632	46594	Dasypus novemcinctus
CB05-111150	CB05	CB05	CB05	blood-control	BL-CNT	0.012	0.0013	0.8514	0.0264	0.7609	102	1	1934	TaxID:9785	2490064456	2396	Loxodonta africana
CB05-111150	CB05	CB05	CB05	blood-control	BL-CNT	0.0035	0.0027	0.8145	1	0.1385	150	118	48323	TaxID:562	203268836	1313862	Escherichia coli
CB05-111150	CB05	CB05	CB05	blood-control	BL-CNT	0.0111	0.0011	0.8489	0.0245	0.7613	88	0	1811	TaxID:185453	2675960559	20499	Chrysochloris asiatica
CB05-111150	CB05	CB05	CB05	blood-control	BL-CNT	0.0077	0.0008	0.8378	0.0238	0.7633	60	1	1785	TaxID:28737	2745241291	8768	Elephantulus edwardii
CB05-111150	CB05	CB05	CB05	blood-control	BL-CNT	0.0036	0.0003	0.815	0.0225	0.7669	27	0	1722	TaxID:13616	2862123519	5529	Monodelphis domestica
CB06-111151	CB06	CB06	CB06	blood-control	BL-CNT	0.7834	0.0871	0.9912	0.1092	0.0172	6705	958	1707	TaxID:9606	2495732763	23951	Homo sapiens
CB06-111151	CB06	CB06	CB06	blood-control	BL-CNT	0.0239	0.0029	0.873	0.0288	0.7611	220	0	1982	TaxID:482537	2295901976	179507	Galeopterus variegatus
CB06-111151	CB06	CB06	CB06	blood-control	BL-CNT	0.0199	0.0027	0.8672	0.0421	0.6915	206	0	2988	TaxID:310752	2017260351	10776	Balaenoptera acutorostrata scammoni
CB06-111151	CB06	CB06	CB06	blood-control	BL-CNT	0.0204	0.0026	0.8681	0.0328	0.739	196	1	2309	TaxID:73337	2198718656	3086	Ceratotherium simum simum
CB06-111151	CB06	CB06	CB06	blood-control	BL-CNT	0.017	0.0025	0.8624	0.0532	0.643	192	0	3828	TaxID:132908	1846610083	36138	Pteropus vampyrus
CB06-111151	CB06	CB06	CB06	blood-control	BL-CNT	0.0167	0.0024	0.8616	0.0473	0.6683	180	1	3405	TaxID:30538	1931106518	276707	Vicugna pacos
CB06-111151	CB06	CB06	CB06	blood-control	BL-CNT	0.0161	0.0022	0.8607	0.0407	0.6994	166	0	2924	TaxID:9713	2035708230	16711	Leptonychotes weddellii
CB06-111151	CB06	CB06	CB06	blood-control	BL-CNT	0.0161	0.0021	0.8606	0.0347	0.7303	158	1	2484	TaxID:43179	2145049103	12528	Ictidomys tridecemlineatus
CB06-111151	CB06	CB06	CB06	blood-control	BL-CNT	0.0136	0.0018	0.8553	0.0396	0.7057	139	0	2870	TaxID:9974	2045816225	80667	Manis javanica
CB06-111151	CB06	CB06	CB06	blood-control	BL-CNT	0.0109	0.0019	0.8484	0.076	0.5648	142	14	5536	TaxID:143302	1574757461	2041	Condylura cristata
CB06-111151	CB06	CB06	CB06	blood-control	BL-CNT	0.014	0.0017	0.8562	0.0284	0.7658	130	1	2047	TaxID:246437	2276523311	50749	Tupaia chinensis
CB06-111151	CB06	CB06	CB06	blood-control	BL-CNT	0.0133	0.0017	0.8547	0.0339	0.7352	130	1	2456	TaxID:9986	2156178734	3566	Oryctolagus cuniculus
CB06-111151	CB06	CB06	CB06	blood-control	BL-CNT	0.0138	0.0017	0.8557	0.0276	0.7709	127	0	1986	TaxID:127582	2293971231	6323	Trichechus manatus latirostris
CB06-111151	CB06	CB06	CB06	blood-control	BL-CNT	0.0134	0.0014	0.8548	0.0223	0.7847	107	1	1618	TaxID:9361	2667840632	46594	Dasypus novemcinctus
CB06-111151	CB06	CB06	CB06	blood-control	BL-CNT	0.0126	0.0014	0.8529	0.0237	0.7873	108	0	1717	TaxID:9785	2490064456	2396	Loxodonta africana
CB06-111151	CB06	CB06	CB06	blood-control	BL-CNT	0.0129	0.0013	0.8537	0.0224	0.785	104	0	1628	TaxID:1230840	2654145007	22508	Orycteropus afer afer
CB06-111151	CB06	CB06	CB06	blood-control	BL-CNT	0.0038	0.0028	0.8163	1	0.1434	159	127	48554	TaxID:562	203268836	1313862	Escherichia coli
CB06-111151	CB06	CB06	CB06	blood-control	BL-CNT	0.0101	0.001	0.8462	0.0219	0.7878	81	0	1614	TaxID:185453	2675960559	20499	Chrysochloris asiatica
CB06-111151	CB06	CB06	CB06	blood-control	BL-CNT	0.0076	0.0008	0.8372	0.0211	0.7902	59	2	1579	TaxID:28737	2745241291	8768	Elephantulus edwardii
CB06-111151	CB06	CB06	CB06	blood-control	BL-CNT	0.0032	0.0003	0.8114	0.0199	0.794	24	0	1526	TaxID:13616	2862123519	5529	Monodelphis domestica
CB07-111228	CB07	CB07	CB07	blood-control	BL-CNT	0.7903	0.0902	0.9915	0.1125	0.0143	6944	985	1717	TaxID:9606	2495732763	23951	Homo sapiens
CB07-111228	CB07	CB07	CB07	blood-control	BL-CNT	0.0232	0.0029	0.8721	0.0295	0.7618	220	0	2036	TaxID:482537	2295901976	179507	Galeopterus variegatus
CB07-111228	CB07	CB07	CB07	blood-control	BL-CNT	0.0193	0.0027	0.8663	0.0432	0.6916	205	0	3073	TaxID:9755	2020409114	11712	Physeter catodon
CB07-111228	CB07	CB07	CB07	blood-control	BL-CNT	0.0195	0.0025	0.8665	0.0337	0.7393	192	0	2381	TaxID:73337	2198718656	3086	Ceratotherium simum simum
CB07-111228	CB07	CB07	CB07	blood-control	BL-CNT	0.0164	0.0025	0.8611	0.0552	0.6408	190	0	3978	TaxID:132908	1846610083	36138	Pteropus vampyrus
CB07-111228	CB07	CB07	CB07	blood-control	BL-CNT	0.0164	0.0025	0.8612	0.0519	0.6542	186	0	3738	TaxID:9838	1888954709	32574	Camelus dromedarius
CB07-111228	CB07	CB07	CB07	blood-control	BL-CNT	0.016	0.0022	0.8605	0.0392	0.712	166	0	2814	TaxID:29088	2083963206	7872	Neomonachus schauinslandi
CB07-111228	CB07	CB07	CB07	blood-control	BL-CNT	0.016	0.0021	0.8604	0.0357	0.7297	161	2	2562	TaxID:43179	2145049103	12528	Ictidomys tridecemlineatus
CB07-111228	CB07	CB07	CB07	blood-control	BL-CNT	0.014	0.0019	0.8562	0.0409	0.7044	147	0	2960	TaxID:9974	2045816225	80667	Manis javanica
CB07-111228	CB07	CB07	CB07	blood-control	BL-CNT	0.0148	0.0018	0.8579	0.0293	0.7653	141	2	2100	TaxID:246437	2276523311	50749	Tupaia chinensis
CB07-111228	CB07	CB07	CB07	blood-control	BL-CNT	0.0137	0.0017	0.8556	0.0284	0.7706	130	2	2046	TaxID:127582	2293971231	6323	Trichechus manatus latirostris
CB07-111228	CB07	CB07	CB07	blood-control	BL-CNT	0.0131	0.0017	0.854	0.0349	0.7351	131	2	2528	TaxID:9986	2156178734	3566	Oryctolagus cuniculus
CB07-111228	CB07	CB07	CB07	blood-control	BL-CNT	0.0105	0.0019	0.8473	0.0784	0.5638	141	9	5716	TaxID:143302	1574757461	2041	Condylura cristata
CB07-111228	CB07	CB07	CB07	blood-control	BL-CNT	0.0133	0.0014	0.8545	0.0223	0.7904	109	2	1615	TaxID:9361	2667840632	46594	Dasypus novemcinctus
CB07-111228	CB07	CB07	CB07	blood-control	BL-CNT	0.0117	0.0013	0.8506	0.0238	0.7923	103	0	1727	TaxID:9785	2490064456	2396	Loxodonta africana
CB07-111228	CB07	CB07	CB07	blood-control	BL-CNT	0.0117	0.0013	0.8507	0.0222	0.7924	97	0	1620	TaxID:1230840	2654145007	22508	Orycteropus afer afer
CB07-111228	CB07	CB07	CB07	blood-control	BL-CNT	0.0038	0.0028	0.8165	1	0.1442	160	128	49474	TaxID:562	203268836	1313862	Escherichia coli
CB07-111228	CB07	CB07	CB07	blood-control	BL-CNT	0.0095	0.001	0.8443	0.0218	0.7938	78	0	1611	TaxID:185453	2675960559	20499	Chrysochloris asiatica
CB07-111228	CB07	CB07	CB07	blood-control	BL-CNT	0.0074	0.0008	0.8365	0.0211	0.7954	59	0	1579	TaxID:28737	2745241291	8768	Elephantulus edwardii
CB07-111228	CB07	CB07	CB07	blood-control	BL-CNT	0.0038	0.0004	0.8163	0.02	0.7984	29	1	1524	TaxID:13616	2862123519	5529	Monodelphis domestica
CB08-144957	CB08	CB08	CB08	blood-control	BL-CNT	0.7074	0.0939	0.9875	0.1304	0.0181	7232	1022	2806	TaxID:9606	2495732763	23951	Homo sapiens
CB08-144957	CB08	CB08	CB08	blood-control	BL-CNT	0.0179	0.0026	0.8639	0.0446	0.69	197	1	3216	TaxID:482537	2295901976	179507	Galeopterus variegatus
CB08-144957	CB08	CB08	CB08	blood-control	BL-CNT	0.0154	0.0025	0.8593	0.0611	0.6254	191	0	4446	TaxID:9755	2020409114	11712	Physeter catodon
CB08-144957	CB08	CB08	CB08	blood-control	BL-CNT	0.0157	0.0024	0.8598	0.0494	0.6707	180	2	3590	TaxID:73337	2198718656	3086	Ceratotherium simum simum
CB08-144957	CB08	CB08	CB08	blood-control	BL-CNT	0.0126	0.0023	0.8531	0.0753	0.5795	171	1	5517	TaxID:132908	1846610083	36138	Pteropus vampyrus
CB08-144957	CB08	CB08	CB08	blood-control	BL-CNT	0.0128	0.0022	0.8535	0.068	0.6027	166	1	4980	TaxID:30538	1931106518	276707	Vicugna pacos
CB08-144957	CB08	CB08	CB08	blood-control	BL-CNT	0.0129	0.002	0.8536	0.0526	0.6587	151	1	3856	TaxID:43179	2145049103	12528	Ictidomys tridecemlineatus
CB08-144957	CB08	CB08	CB08	blood-control	BL-CNT	0.0131	0.002	0.8541	0.0491	0.6727	150	1	3602	TaxID:9685	2197270214	4670	Felis catus
CB08-144957	CB08	CB08	CB08	blood-control	BL-CNT	0.0112	0.0018	0.8493	0.0587	0.636	137	1	4321	TaxID:9974	2045816225	80667	Manis javanica
CB08-144957	CB08	CB08	CB08	blood-control	BL-CNT	0.0084	0.0018	0.8404	0.1044	0.5051	132	9	7669	TaxID:143302	1574757461	2041	Condylura cristata
CB08-144957	CB08	CB08	CB08	blood-control	BL-CNT	0.0106	0.0015	0.8477	0.0446	0.6927	118	0	3295	TaxID:246437	2276523311	50749	Tupaia chinensis
CB08-144957	CB08	CB08	CB08	blood-control	BL-CNT	0.0106	0.0015	0.8477	0.0436	0.6968	117	0	3224	TaxID:127582	2293971231	6323	Trichechus manatus latirostris
CB08-144957	CB08	CB08	CB08	blood-control	BL-CNT	0.0097	0.0015	0.8448	0.0514	0.6645	113	1	3810	TaxID:9986	2156178734	3566	Oryctolagus cuniculus
CB08-144957	CB08	CB08	CB08	blood-control	BL-CNT	0.01	0.0012	0.8458	0.0353	0.7153	96	1	2636	TaxID:9361	2667840632	46594	Dasypus novemcinctus
CB08-144957	CB08	CB08	CB08	blood-control	BL-CNT	0.0096	0.0013	0.8444	0.0379	0.7153	98	0	2818	TaxID:9785	2490064456	2396	Loxodonta africana
CB08-144957	CB08	CB08	CB08	blood-control	BL-CNT	0.0097	0.0012	0.845	0.0355	0.7154	94	0	2651	TaxID:1230840	2654145007	22508	Orycteropus afer afer
CB08-144957	CB08	CB08	CB08	blood-control	BL-CNT	0.0033	0.0021	0.8127	1	0.1279	141	112	59538	TaxID:562	203268836	1313862	Escherichia coli
CB08-144957	CB08	CB08	CB08	blood-control	BL-CNT	0.0083	0.001	0.84	0.035	0.7169	79	0	2627	TaxID:185453	2675960559	20499	Chrysochloris asiatica
CB08-144957	CB08	CB08	CB08	blood-control	BL-CNT	0.0065	0.0008	0.8328	0.0339	0.7184	61	1	2568	TaxID:28737	2745241291	8768	Elephantulus edwardii
CB08-144957	CB08	CB08	CB08	blood-control	BL-CNT	0.0031	0.0003	0.8108	1	0.0922	26	5	90752	TaxID:9358	27457983	44	Choloepus hoffmanni
CB10-175658	CB10	CB10	CB10	blood-control	BL-CNT	0.8401	0.0821	0.9937	0.0963	0.0146	6319	921	1093	TaxID:9606	2495732763	23951	Homo sapiens
CB10-175658	CB10	CB10	CB10	blood-control	BL-CNT	0.0257	0.0027	0.8754	0.0203	0.8086	209	1	1347	TaxID:482537	2295901976	179507	Galeopterus variegatus
CB10-175658	CB10	CB10	CB10	blood-control	BL-CNT	0.0206	0.0025	0.8684	0.0318	0.7353	188	0	2225	TaxID:9755	2020409114	11712	Physeter catodon
CB10-175658	CB10	CB10	CB10	blood-control	BL-CNT	0.0218	0.0024	0.8701	0.0236	0.7862	184	1	1622	TaxID:73337	2198718656	3086	Ceratotherium simum simum
CB10-175658	CB10	CB10	CB10	blood-control	BL-CNT	0.0185	0.0024	0.8649	0.0423	0.68	184	0	3006	TaxID:132908	1846610083	36138	Pteropus vampyrus
CB10-175658	CB10	CB10	CB10	blood-control	BL-CNT	0.0185	0.0024	0.865	0.0391	0.6958	180	0	2777	TaxID:9838	1888954709	32574	Camelus dromedarius
CB10-175658	CB10	CB10	CB10	blood-control	BL-CNT	0.0182	0.0022	0.8644	0.0309	0.7414	165	0	2179	TaxID:9713	2035708230	16711	Leptonychotes weddellii
CB10-175658	CB10	CB10	CB10	blood-control	BL-CNT	0.017	0.0019	0.8623	0.0254	0.776	147	0	1787	TaxID:43179	2145049103	12528	Ictidomys tridecemlineatus
CB10-175658	CB10	CB10	CB10	blood-control	BL-CNT	0.0151	0.0018	0.8585	0.03	0.7476	136	1	2142	TaxID:9974	2045816225	80667	Manis javanica
CB10-175658	CB10	CB10	CB10	blood-control	BL-CNT	0.0161	0.0017	0.8606	0.02	0.8134	132	1	1396	TaxID:246437	2276523311	50749	Tupaia chinensis
CB10-175658	CB10	CB10	CB10	blood-control	BL-CNT	0.0117	0.0018	0.8507	0.0628	0.5956	136	12	4553	TaxID:143302	1574757461	2041	Condylura cristata
CB10-175658	CB10	CB10	CB10	blood-control	BL-CNT	0.0138	0.0016	0.8558	0.0246	0.7816	119	1	1760	TaxID:9986	2156178734	3566	Oryctolagus cuniculus
CB10-175658	CB10	CB10	CB10	blood-control	BL-CNT	0.0143	0.0015	0.8568	0.0191	0.8197	116	0	1350	TaxID:127582	2293971231	6323	Trichechus manatus latirostris
CB10-175658	CB10	CB10	CB10	blood-control	BL-CNT	0.0144	0.0013	0.857	0.0144	0.8414	101	2	1014	TaxID:9361	2667840632	46594	Dasypus novemcinctus
CB10-175658	CB10	CB10	CB10	blood-control	BL-CNT	0.0037	0.0031	0.8159	1	0.1521	157	126	42393	TaxID:562	203268836	1313862	Escherichia coli
CB10-175658	CB10	CB10	CB10	blood-control	BL-CNT	0.0131	0.0013	0.8543	0.0155	0.8412	99	1	1097	TaxID:9785	2490064456	2396	Loxodonta africana
CB10-175658	CB10	CB10	CB10	blood-control	BL-CNT	0.0131	0.0012	0.8543	0.0144	0.8426	93	0	1021	TaxID:1230840	2654145007	22508	Orycteropus afer afer
CB10-175658	CB10	CB10	CB10	blood-control	BL-CNT	0.011	0.001	0.8487	0.0141	0.8449	77	0	1011	TaxID:185453	2675960559	20499	Chrysochloris asiatica
CB10-175658	CB10	CB10	CB10	blood-control	BL-CNT	0.0077	0.0007	0.8379	0.0134	0.8486	53	0	985	TaxID:28737	2745241291	8768	Elephantulus edwardii
CB10-175658	CB10	CB10	CB10	blood-control	BL-CNT	0.0138	0.0003	0.8558	1	0.0845	29	16	91523	TaxID:1198456	5044204	26	Pseudomonas guguanensis
CB11-177652	CB11	CB11	CB11	blood-control	BL-CNT	0.838	0.0871	0.9936	0.1023	0.016	6710	915	1169	TaxID:9606	2495732763	23951	Homo sapiens
CB11-177652	CB11	CB11	CB11	blood-control	BL-CNT	0.0247	0.0028	0.8741	0.0214	0.8099	213	2	1424	TaxID:482537	2295901976	179507	Galeopterus variegatus
CB11-177652	CB11	CB11	CB11	blood-control	BL-CNT	0.0206	0.0026	0.8683	0.0343	0.7322	200	0	2405	TaxID:9733	2004935674	1668	Orcinus orca
CB11-177652	CB11	CB11	CB11	blood-control	BL-CNT	0.0214	0.0025	0.8696	0.0251	0.7863	192	1	1724	TaxID:73337	2198718656	3086	Ceratotherium simum simum
CB11-177652	CB11	CB11	CB11	blood-control	BL-CNT	0.0183	0.0025	0.8645	0.044	0.6843	192	1	3128	TaxID:132908	1846610083	36138	Pteropus vampyrus
CB11-177652	CB11	CB11	CB11	blood-control	BL-CNT	0.0181	0.0025	0.8642	0.0412	0.6976	186	0	2928	TaxID:9838	1888954709	32574	Camelus dromedarius
CB11-177652	CB11	CB11	CB11	blood-control	BL-CNT	0.0176	0.0022	0.8633	0.0291	0.7626	164	0	2053	TaxID:9708	2095593357	3892	Odobenus rosmarus divergens
CB11-177652	CB11	CB11	CB11	blood-control	BL-CNT	0.0168	0.002	0.862	0.0267	0.7774	154	0	1882	TaxID:43179	2145049103	12528	Ictidomys tridecemlineatus
CB11-177652	CB11	CB11	CB11	blood-control	BL-CNT	0.0147	0.0018	0.8577	0.0313	0.7508	140	0	2240	TaxID:9974	2045816225	80667	Manis javanica
CB11-177652	CB11	CB11	CB11	blood-control	BL-CNT	0.0442	0.0009	0.8928	1	0.0893	88	39	90981	TaxID:1198456	5044204	26	Pseudomonas guguanensis
CB11-177652	CB11	CB11	CB11	blood-control	BL-CNT	0.0145	0.0016	0.8573	0.0211	0.8142	126	0	1488	TaxID:246437	2276523311	50749	Tupaia chinensis
CB11-177652	CB11	CB11	CB11	blood-control	BL-CNT	0.0109	0.0018	0.8485	0.0649	0.6022	133	8	4713	TaxID:143302	1574757461	2041	Condylura cristata
CB11-177652	CB11	CB11	CB11	blood-control	BL-CNT	0.0143	0.0016	0.8568	0.0203	0.8197	123	0	1431	TaxID:127582	2293971231	6323	Trichechus manatus latirostris
CB11-177652	CB11	CB11	CB11	blood-control	BL-CNT	0.0135	0.0016	0.8551	0.0259	0.7833	123	1	1853	TaxID:9986	2156178734	3566	Oryctolagus cuniculus
CB11-177652	CB11	CB11	CB11	blood-control	BL-CNT	0.0136	0.0014	0.8553	0.0166	0.8403	109	1	1172	TaxID:9785	2490064456	2396	Loxodonta africana
CB11-177652	CB11	CB11	CB11	blood-control	BL-CNT	0.0139	0.0013	0.8559	0.0156	0.8391	104	0	1104	TaxID:9361	2667840632	46594	Dasypus novemcinctus
CB11-177652	CB11	CB11	CB11	blood-control	BL-CNT	0.0134	0.0013	0.8548	0.0156	0.8401	101	0	1105	TaxID:1230840	2654145007	22508	Orycteropus afer afer
CB11-177652	CB11	CB11	CB11	blood-control	BL-CNT	0.0038	0.003	0.8165	1	0.1536	160	127	44730	TaxID:562	203268836	1313862	Escherichia coli
CB11-177652	CB11	CB11	CB11	blood-control	BL-CNT	0.0106	0.001	0.8475	0.0153	0.8424	79	0	1101	TaxID:185453	2675960559	20499	Chrysochloris asiatica
CB11-177652	CB11	CB11	CB11	blood-control	BL-CNT	0.0188	0.0005	0.8654	1	0.0897	50	1	90981	TaxID:1003200	6702893	13	Achromobacter insuavis AXX-A
CB12-177653	CB12	CB12	CB12	blood-control	BL-CNT	0.8307	0.0756	0.9933	0.0895	0.0158	5820	803	1075	TaxID:9606	2495732763	23951	Homo sapiens
CB12-177653	CB12	CB12	CB12	blood-control	BL-CNT	0.0738	0.0017	0.9096	1	0.0811	168	73	91726	TaxID:1198456	5044204	26	Pseudomonas guguanensis
CB12-177653	CB12	CB12	CB12	blood-control	BL-CNT	0.0262	0.0026	0.876	0.0194	0.8028	198	0	1291	TaxID:482537	2295901976	179507	Galeopterus variegatus
CB12-177653	CB12	CB12	CB12	blood-control	BL-CNT	0.0219	0.0024	0.8702	0.0294	0.7348	184	0	2049	TaxID:9755	2020409114	11712	Physeter catodon
CB12-177653	CB12	CB12	CB12	blood-control	BL-CNT	0.022	0.0023	0.8704	0.0221	0.7839	172	0	1519	TaxID:73337	2198718656	3086	Ceratotherium simum simum
CB12-177653	CB12	CB12	CB12	blood-control	BL-CNT	0.0191	0.0023	0.8659	0.0386	0.6822	175	0	2742	TaxID:132908	1846610083	36138	Pteropus vampyrus
CB12-177653	CB12	CB12	CB12	blood-control	BL-CNT	0.0189	0.0022	0.8657	0.0361	0.6958	170	0	2563	TaxID:9838	1888954709	32574	Camelus dromedarius
CB12-177653	CB12	CB12	CB12	blood-control	BL-CNT	0.0184	0.0019	0.8647	0.0219	0.7869	144	0	1525	TaxID:9685	2197270214	4670	Felis catus
CB12-177653	CB12	CB12	CB12	blood-control	BL-CNT	0.018	0.0019	0.8641	0.0238	0.7729	144	1	1672	TaxID:43179	2145049103	12528	Ictidomys tridecemlineatus
CB12-177653	CB12	CB12	CB12	blood-control	BL-CNT	0.0167	0.0017	0.8617	0.0191	0.8075	127	1	1337	TaxID:246437	2276523311	50749	Tupaia chinensis
CB12-177653	CB12	CB12	CB12	blood-control	BL-CNT	0.0151	0.0017	0.8586	0.0276	0.7482	126	0	1972	TaxID:9974	2045816225	80667	Manis javanica
CB12-177653	CB12	CB12	CB12	blood-control	BL-CNT	0.0124	0.0018	0.8525	0.0568	0.6008	132	7	4111	TaxID:143302	1574757461	2041	Condylura cristata
CB12-177653	CB12	CB12	CB12	blood-control	BL-CNT	0.0148	0.0015	0.858	0.0231	0.7786	118	1	1646	TaxID:9986	2156178734	3566	Oryctolagus cuniculus
CB12-177653	CB12	CB12	CB12	blood-control	BL-CNT	0.015	0.0015	0.8583	0.0184	0.8138	113	0	1293	TaxID:127582	2293971231	6323	Trichechus manatus latirostris
CB12-177653	CB12	CB12	CB12	blood-control	BL-CNT	0.0038	0.0035	0.8166	0.9177	0.1569	161	128	38617	TaxID:562	203268836	1313862	Escherichia coli
CB12-177653	CB12	CB12	CB12	blood-control	BL-CNT	0.014	0.0013	0.8561	0.0153	0.832	98	0	1082	TaxID:9785	2490064456	2396	Loxodonta africana
CB12-177653	CB12	CB12	CB12	blood-control	BL-CNT	0.0141	0.0012	0.8566	0.0143	0.832	93	0	1011	TaxID:9361	2667840632	46594	Dasypus novemcinctus
CB12-177653	CB12	CB12	CB12	blood-control	BL-CNT	0.0135	0.0012	0.855	0.0143	0.833	89	0	1015	TaxID:1230840	2654145007	22508	Orycteropus afer afer
CB12-177653	CB12	CB12	CB12	blood-control	BL-CNT	0.0229	0.0007	0.8717	1	0.082	70	2	91726	TaxID:1003200	6702893	13	Achromobacter insuavis AXX-A
CB12-177653	CB12	CB12	CB12	blood-control	BL-CNT	0.0119	0.001	0.8512	0.014	0.8345	78	0	1006	TaxID:185453	2675960559	20499	Chrysochloris asiatica
CB13-186569	CB13	CB13	CB13	blood-control	BL-CNT	0.835	0.0858	0.9935	0.1014	0.0135	6607	929	1199	TaxID:9606	2495732763	23951	Homo sapiens
CB13-186569	CB13	CB13	CB13	blood-control	BL-CNT	0.0246	0.0027	0.874	0.0219	0.8035	210	0	1465	TaxID:482537	2295901976	179507	Galeopterus variegatus
CB13-186569	CB13	CB13	CB13	blood-control	BL-CNT	0.0206	0.0026	0.8683	0.0341	0.7297	197	0	2392	TaxID:9755	2020409114	11712	Physeter catodon
CB13-186569	CB13	CB13	CB13	blood-control	BL-CNT	0.0212	0.0025	0.8692	0.0256	0.7797	188	1	1769	TaxID:73337	2198718656	3086	Ceratotherium simum simum
CB13-186569	CB13	CB13	CB13	blood-control	BL-CNT	0.0182	0.0025	0.8644	0.0447	0.6771	190	0	3183	TaxID:132908	1846610083	36138	Pteropus vampyrus
CB13-186569	CB13	CB13	CB13	blood-control	BL-CNT	0.0184	0.0025	0.8648	0.0416	0.6914	188	0	2961	TaxID:9838	1888954709	32574	Camelus dromedarius
CB13-186569	CB13	CB13	CB13	blood-control	BL-CNT	0.0175	0.0022	0.8633	0.033	0.7367	167	1	2340	TaxID:9713	2035708230	16711	Leptonychotes weddellii
CB13-186569	CB13	CB13	CB13	blood-control	BL-CNT	0.0176	0.0021	0.8634	0.0275	0.7691	160	2	1935	TaxID:43179	2145049103	12528	Ictidomys tridecemlineatus
CB13-186569	CB13	CB13	CB13	blood-control	BL-CNT	0.0146	0.0018	0.8574	0.0321	0.7424	138	0	2305	TaxID:9974	2045816225	80667	Manis javanica
CB13-186569	CB13	CB13	CB13	blood-control	BL-CNT	0.0117	0.0019	0.8506	0.0654	0.5961	141	8	4743	TaxID:143302	1574757461	2041	Condylura cristata
CB13-186569	CB13	CB13	CB13	blood-control	BL-CNT	0.0148	0.0017	0.8579	0.0215	0.8083	127	0	1520	TaxID:246437	2276523311	50749	Tupaia chinensis
CB13-186569	CB13	CB13	CB13	blood-control	BL-CNT	0.0144	0.0016	0.8571	0.0208	0.8133	123	0	1469	TaxID:127582	2293971231	6323	Trichechus manatus latirostris
CB13-186569	CB13	CB13	CB13	blood-control	BL-CNT	0.0135	0.0016	0.8551	0.0266	0.7753	122	2	1910	TaxID:9986	2156178734	3566	Oryctolagus cuniculus
CB13-186569	CB13	CB13	CB13	blood-control	BL-CNT	0.0137	0.0013	0.8556	0.0161	0.8326	102	0	1143	TaxID:9361	2667840632	46594	Dasypus novemcinctus
CB13-186569	CB13	CB13	CB13	blood-control	BL-CNT	0.0132	0.0014	0.8545	0.017	0.8348	105	0	1205	TaxID:9785	2490064456	2396	Loxodonta africana
CB13-186569	CB13	CB13	CB13	blood-control	BL-CNT	0.0038	0.0031	0.8168	1	0.1519	162	131	44443	TaxID:562	203268836	1313862	Escherichia coli
CB13-186569	CB13	CB13	CB13	blood-control	BL-CNT	0.0134	0.0013	0.8548	0.0162	0.8329	100	0	1149	TaxID:1230840	2654145007	22508	Orycteropus afer afer
CB13-186569	CB13	CB13	CB13	blood-control	BL-CNT	0.0335	0.0007	0.8838	1	0.0873	67	34	91201	TaxID:1198456	5044204	26	Pseudomonas guguanensis
CB13-186569	CB13	CB13	CB13	blood-control	BL-CNT	0.0107	0.001	0.8478	0.0157	0.8359	79	0	1138	TaxID:185453	2675960559	20499	Chrysochloris asiatica
CB13-186569	CB13	CB13	CB13	blood-control	BL-CNT	0.008	0.0007	0.839	0.0151	0.8379	58	0	1115	TaxID:28737	2745241291	8768	Elephantulus edwardii
CB14-186588	CB14	CB14	CB14	blood-control	BL-CNT	0.8327	0.0864	0.9934	0.1022	0.0146	6651	958	1219	TaxID:9606	2495732763	23951	Homo sapiens
CB14-186588	CB14	CB14	CB14	blood-control	BL-CNT	0.0242	0.0027	0.8735	0.0223	0.8015	209	2	1502	TaxID:482537	2295901976	179507	Galeopterus variegatus
CB14-186588	CB14	CB14	CB14	blood-control	BL-CNT	0.0202	0.0026	0.8677	0.035	0.7259	196	0	2465	TaxID:9755	2020409114	11712	Physeter catodon
CB14-186588	CB14	CB14	CB14	blood-control	BL-CNT	0.0185	0.0026	0.865	0.0459	0.6724	196	0	3271	TaxID:132908	1846610083	36138	Pteropus vampyrus
CB14-186588	CB14	CB14	CB14	blood-control	BL-CNT	0.0206	0.0024	0.8683	0.0262	0.7773	185	0	1816	TaxID:73337	2198718656	3086	Ceratotherium simum simum
CB14-186588	CB14	CB14	CB14	blood-control	BL-CNT	0.0171	0.0023	0.8624	0.043	0.6867	177	0	3071	TaxID:9838	1888954709	32574	Camelus dromedarius
CB14-186588	CB14	CB14	CB14	blood-control	BL-CNT	0.018	0.0022	0.8641	0.0306	0.7513	169	0	2163	TaxID:9708	2095593357	3892	Odobenus rosmarus divergens
CB14-186588	CB14	CB14	CB14	blood-control	BL-CNT	0.0166	0.002	0.8615	0.0281	0.7669	152	1	1988	TaxID:43179	2145049103	12528	Ictidomys tridecemlineatus
CB14-186588	CB14	CB14	CB14	blood-control	BL-CNT	0.0153	0.0019	0.859	0.033	0.7389	147	1	2358	TaxID:9974	2045816225	80667	Manis javanica
CB14-186588	CB14	CB14	CB14	blood-control	BL-CNT	0.0147	0.0017	0.8578	0.0221	0.8052	128	0	1566	TaxID:246437	2276523311	50749	Tupaia chinensis
CB14-186588	CB14	CB14	CB14	blood-control	BL-CNT	0.0112	0.0018	0.8493	0.0668	0.5925	137	9	4855	TaxID:143302	1574757461	2041	Condylura cristata
CB14-186588	CB14	CB14	CB14	blood-control	BL-CNT	0.0138	0.0017	0.8557	0.0273	0.7721	126	2	1959	TaxID:9986	2156178734	3566	Oryctolagus cuniculus
CB14-186588	CB14	CB14	CB14	blood-control	BL-CNT	0.0145	0.0016	0.8573	0.0213	0.8106	125	0	1509	TaxID:127582	2293971231	6323	Trichechus manatus latirostris
CB14-186588	CB14	CB14	CB14	blood-control	BL-CNT	0.0146	0.0014	0.8575	0.0162	0.8322	109	0	1146	TaxID:9361	2667840632	46594	Dasypus novemcinctus
CB14-186588	CB14	CB14	CB14	blood-control	BL-CNT	0.0144	0.0014	0.857	0.0163	0.8325	108	2	1152	TaxID:1230840	2654145007	22508	Orycteropus afer afer
CB14-186588	CB14	CB14	CB14	blood-control	BL-CNT	0.0131	0.0014	0.8542	0.0173	0.8337	105	0	1226	TaxID:9785	2490064456	2396	Loxodonta africana
CB14-186588	CB14	CB14	CB14	blood-control	BL-CNT	0.0039	0.0031	0.817	1	0.1514	163	131	45070	TaxID:562	203268836	1313862	Escherichia coli
CB14-186588	CB14	CB14	CB14	blood-control	BL-CNT	0.0115	0.0011	0.8502	0.0159	0.8352	86	1	1142	TaxID:185453	2675960559	20499	Chrysochloris asiatica
CB14-186588	CB14	CB14	CB14	blood-control	BL-CNT	0.0207	0.0004	0.8685	1	0.0881	41	18	91150	TaxID:1198456	5044204	26	Pseudomonas guguanensis
CB14-186588	CB14	CB14	CB14	blood-control	BL-CNT	0.008	0.0007	0.8388	0.0152	0.8383	58	0	1119	TaxID:28737	2745241291	8768	Elephantulus edwardii
CB16-188002	CB16	CB16	CB16	blood-control	BL-CNT	0.8283	0.0952	0.9932	0.1132	0.0155	7331	1047	1383	TaxID:9606	2495732763	23951	Homo sapiens
CB16-188002	CB16	CB16	CB16	blood-control	BL-CNT	0.0215	0.0027	0.8696	0.0248	0.801	205	0	1695	TaxID:482537	2295901976	179507	Galeopterus variegatus
CB16-188002	CB16	CB16	CB16	blood-control	BL-CNT	0.018	0.0025	0.8641	0.0373	0.733	191	0	2644	TaxID:118797	2042910474	30700	Lipotes vexillifer
CB16-188002	CB16	CB16	CB16	blood-control	BL-CNT	0.0189	0.0025	0.8656	0.0291	0.7766	188	1	2034	TaxID:73337	2198718656	3086	Ceratotherium simum simum
CB16-188002	CB16	CB16	CB16	blood-control	BL-CNT	0.0157	0.0024	0.8598	0.0511	0.6709	184	0	3675	TaxID:132908	1846610083	36138	Pteropus vampyrus
CB16-188002	CB16	CB16	CB16	blood-control	BL-CNT	0.0155	0.0024	0.8594	0.0481	0.6837	178	0	3457	TaxID:9838	1888954709	32574	Camelus dromedarius
CB16-188002	CB16	CB16	CB16	blood-control	BL-CNT	0.0148	0.0021	0.858	0.0374	0.7335	158	0	2683	TaxID:9713	2035708230	16711	Leptonychotes weddellii
CB16-188002	CB16	CB16	CB16	blood-control	BL-CNT	0.0151	0.002	0.8585	0.0311	0.7663	153	1	2220	TaxID:43179	2145049103	12528	Ictidomys tridecemlineatus
CB16-188002	CB16	CB16	CB16	blood-control	BL-CNT	0.0132	0.0018	0.8544	0.0365	0.7387	140	0	2632	TaxID:9974	2045816225	80667	Manis javanica
CB16-188002	CB16	CB16	CB16	blood-control	BL-CNT	0.0134	0.0017	0.8549	0.0246	0.8043	129	1	1754	TaxID:246437	2276523311	50749	Tupaia chinensis
CB16-188002	CB16	CB16	CB16	blood-control	BL-CNT	0.0132	0.0016	0.8544	0.0238	0.8089	126	0	1700	TaxID:127582	2293971231	6323	Trichechus manatus latirostris
CB16-188002	CB16	CB16	CB16	blood-control	BL-CNT	0.0099	0.0018	0.8455	0.0754	0.5867	135	8	5498	TaxID:143302	1574757461	2041	Condylura cristata
CB16-188002	CB16	CB16	CB16	blood-control	BL-CNT	0.0123	0.0016	0.8521	0.0303	0.7717	124	1	2186	TaxID:9986	2156178734	3566	Oryctolagus cuniculus
CB16-188002	CB16	CB16	CB16	blood-control	BL-CNT	0.0117	0.0014	0.8507	0.0194	0.8318	104	0	1387	TaxID:9785	2490064456	2396	Loxodonta africana
CB16-188002	CB16	CB16	CB16	blood-control	BL-CNT	0.0118	0.0013	0.8509	0.0182	0.831	98	1	1306	TaxID:9361	2667840632	46594	Dasypus novemcinctus
CB16-188002	CB16	CB16	CB16	blood-control	BL-CNT	0.0114	0.0012	0.8498	0.0182	0.8313	95	1	1313	TaxID:1230840	2654145007	22508	Orycteropus afer afer
CB16-188002	CB16	CB16	CB16	blood-control	BL-CNT	0.0036	0.0026	0.8153	1	0.1499	154	123	49897	TaxID:562	203268836	1313862	Escherichia coli
CB16-188002	CB16	CB16	CB16	blood-control	BL-CNT	0.0099	0.0011	0.8455	0.0179	0.8326	82	0	1304	TaxID:185453	2675960559	20499	Chrysochloris asiatica
CB16-188002	CB16	CB16	CB16	blood-control	BL-CNT	0.0068	0.0007	0.8341	0.0171	0.8361	55	0	1269	TaxID:28737	2745241291	8768	Elephantulus edwardii
CB16-188002	CB16	CB16	CB16	blood-control	BL-CNT	0.0165	0.0003	0.8613	1	0.0949	30	11	90475	TaxID:1198456	5044204	26	Pseudomonas guguanensis
CB17-188619	CB17	CB17	CB17	blood-control	BL-CNT	0.8496	0.1041	0.9941	0.1211	0.0123	8019	1158	1304	TaxID:9606	2495732763	23951	Homo sapiens
CB17-188619	CB17	CB17	CB17	blood-control	BL-CNT	0.023	0.003	0.8718	0.0238	0.8202	233	1	1592	TaxID:482537	2295901976	179507	Galeopterus variegatus
CB17-188619	CB17	CB17	CB17	blood-control	BL-CNT	0.018	0.0027	0.864	0.0392	0.7404	206	1	2769	TaxID:310752	2017260351	10776	Balaenoptera acutorostrata scammoni
CB17-188619	CB17	CB17	CB17	blood-control	BL-CNT	0.0187	0.0026	0.8654	0.0281	0.797	198	0	1946	TaxID:73337	2198718656	3086	Ceratotherium simum simum
CB17-188619	CB17	CB17	CB17	blood-control	BL-CNT	0.0153	0.0025	0.8591	0.0513	0.6888	191	0	3683	TaxID:132908	1846610083	36138	Pteropus vampyrus
CB17-188619	CB17	CB17	CB17	blood-control	BL-CNT	0.0153	0.0025	0.8591	0.0479	0.7025	187	0	3438	TaxID:9838	1888954709	32574	Camelus dromedarius
CB17-188619	CB17	CB17	CB17	blood-control	BL-CNT	0.0153	0.0023	0.859	0.0377	0.7483	174	0	2689	TaxID:9713	2035708230	16711	Leptonychotes weddellii
CB17-188619	CB17	CB17	CB17	blood-control	BL-CNT	0.0145	0.0021	0.8574	0.0304	0.7856	157	0	2159	TaxID:43179	2145049103	12528	Ictidomys tridecemlineatus
CB17-188619	CB17	CB17	CB17	blood-control	BL-CNT	0.0508	0.0009	0.8973	1	0.1017	88	42	89738	TaxID:1198456	5044204	26	Pseudomonas guguanensis
CB17-188619	CB17	CB17	CB17	blood-control	BL-CNT	0.0129	0.0019	0.8537	0.0366	0.7544	146	2	2634	TaxID:9974	2045816225	80667	Manis javanica
CB17-188619	CB17	CB17	CB17	blood-control	BL-CNT	0.0135	0.0018	0.855	0.0235	0.8241	138	0	1663	TaxID:246437	2276523311	50749	Tupaia chinensis
CB17-188619	CB17	CB17	CB17	blood-control	BL-CNT	0.0102	0.002	0.8464	0.0766	0.6035	147	9	5576	TaxID:143302	1574757461	2041	Condylura cristata
CB17-188619	CB17	CB17	CB17	blood-control	BL-CNT	0.0135	0.0018	0.8551	0.0226	0.8292	137	0	1597	TaxID:127582	2293971231	6323	Trichechus manatus latirostris
CB17-188619	CB17	CB17	CB17	blood-control	BL-CNT	0.0127	0.0018	0.8533	0.0297	0.7897	137	2	2127	TaxID:9986	2156178734	3566	Oryctolagus cuniculus
CB17-188619	CB17	CB17	CB17	blood-control	BL-CNT	0.0117	0.0014	0.8508	0.0184	0.8499	111	0	1308	TaxID:9785	2490064456	2396	Loxodonta africana
CB17-188619	CB17	CB17	CB17	blood-control	BL-CNT	0.0119	0.0014	0.8511	0.0173	0.8492	105	0	1230	TaxID:9361	2667840632	46594	Dasypus novemcinctus
CB17-188619	CB17	CB17	CB17	blood-control	BL-CNT	0.0038	0.0026	0.8163	1	0.1542	159	127	52494	TaxID:562	203268836	1313862	Escherichia coli
CB17-188619	CB17	CB17	CB17	blood-control	BL-CNT	0.0108	0.0012	0.8481	0.0172	0.8503	96	0	1236	TaxID:1230840	2654145007	22508	Orycteropus afer afer
CB17-188619	CB17	CB17	CB17	blood-control	BL-CNT	0.0097	0.0011	0.845	0.0169	0.8518	86	0	1221	TaxID:185453	2675960559	20499	Chrysochloris asiatica
CB17-188619	CB17	CB17	CB17	blood-control	BL-CNT	0.0065	0.0007	0.8327	0.0161	0.8555	56	1	1188	TaxID:28737	2745241291	8768	Elephantulus edwardii
CB18-188697	CB18	CB18	CB18	blood-control	BL-CNT	0.8576	0.0891	0.9944	0.1025	0.0133	6860	980	1033	TaxID:9606	2495732763	23951	Homo sapiens
CB18-188697	CB18	CB18	CB18	blood-control	BL-CNT	0.0241	0.0027	0.8733	0.0194	0.8278	208	0	1277	TaxID:482537	2295901976	179507	Galeopterus variegatus
CB18-188697	CB18	CB18	CB18	blood-control	BL-CNT	0.0206	0.0026	0.8683	0.0321	0.7488	200	0	2241	TaxID:310752	2017260351	10776	Balaenoptera acutorostrata scammoni
CB18-188697	CB18	CB18	CB18	blood-control	BL-CNT	0.0208	0.0024	0.8686	0.0234	0.8012	187	0	1602	TaxID:73337	2198718656	3086	Ceratotherium simum simum
CB18-188697	CB18	CB18	CB18	blood-control	BL-CNT	0.0179	0.0025	0.8639	0.043	0.6937	190	1	3060	TaxID:132908	1846610083	36138	Pteropus vampyrus
CB18-188697	CB18	CB18	CB18	blood-control	BL-CNT	0.0172	0.0024	0.8626	0.0399	0.7092	178	0	2837	TaxID:9838	1888954709	32574	Camelus dromedarius
CB18-188697	CB18	CB18	CB18	blood-control	BL-CNT	0.0171	0.002	0.8625	0.0231	0.8044	154	0	1607	TaxID:9685	2197270214	4670	Felis catus
CB18-188697	CB18	CB18	CB18	blood-control	BL-CNT	0.0163	0.002	0.8611	0.025	0.7925	150	0	1754	TaxID:43179	2145049103	12528	Ictidomys tridecemlineatus
CB18-188697	CB18	CB18	CB18	blood-control	BL-CNT	0.0155	0.002	0.8595	0.0299	0.7632	149	1	2121	TaxID:9974	2045816225	80667	Manis javanica
CB18-188697	CB18	CB18	CB18	blood-control	BL-CNT	0.0159	0.0018	0.8601	0.0193	0.83	138	0	1341	TaxID:246437	2276523311	50749	Tupaia chinensis
CB18-188697	CB18	CB18	CB18	blood-control	BL-CNT	0.0112	0.0018	0.8492	0.0638	0.6112	137	12	4632	TaxID:143302	1574757461	2041	Condylura cristata
CB18-188697	CB18	CB18	CB18	blood-control	BL-CNT	0.0144	0.0016	0.857	0.0183	0.8372	124	0	1281	TaxID:127582	2293971231	6323	Trichechus manatus latirostris
CB18-188697	CB18	CB18	CB18	blood-control	BL-CNT	0.0134	0.0016	0.855	0.0243	0.7975	123	1	1730	TaxID:9986	2156178734	3566	Oryctolagus cuniculus
CB18-188697	CB18	CB18	CB18	blood-control	BL-CNT	0.0141	0.0014	0.8565	0.0139	0.8562	106	0	973	TaxID:9361	2667840632	46594	Dasypus novemcinctus
CB18-188697	CB18	CB18	CB18	blood-control	BL-CNT	0.0132	0.0014	0.8545	0.0148	0.8573	106	0	1037	TaxID:9785	2490064456	2396	Loxodonta africana
CB18-188697	CB18	CB18	CB18	blood-control	BL-CNT	0.0038	0.003	0.8168	1	0.1551	162	130	44820	TaxID:562	203268836	1313862	Escherichia coli
CB18-188697	CB18	CB18	CB18	blood-control	BL-CNT	0.0127	0.0012	0.8532	0.0139	0.8575	96	0	980	TaxID:1230840	2654145007	22508	Orycteropus afer afer
CB18-188697	CB18	CB18	CB18	blood-control	BL-CNT	0.0107	0.001	0.8479	0.0136	0.8595	80	0	972	TaxID:185453	2675960559	20499	Chrysochloris asiatica
CB18-188697	CB18	CB18	CB18	blood-control	BL-CNT	0.0078	0.0007	0.8382	0.013	0.8621	57	0	952	TaxID:28737	2745241291	8768	Elephantulus edwardii
CB18-188697	CB18	CB18	CB18	blood-control	BL-CNT	0.0151	0.0003	0.8586	1	0.0904	30	11	90926	TaxID:1198456	5044204	26	Pseudomonas guguanensis
CB19-189003	CB19	CB19	CB19	blood-control	BL-CNT	0.8523	0.0911	0.9942	0.1054	0.0136	7016	964	1104	TaxID:9606	2495732763	23951	Homo sapiens
CB19-189003	CB19	CB19	CB19	blood-control	BL-CNT	0.0252	0.0029	0.8747	0.0211	0.8188	224	0	1389	TaxID:482537	2295901976	179507	Galeopterus variegatus
CB19-189003	CB19	CB19	CB19	blood-control	BL-CNT	0.0221	0.0027	0.8706	0.025	0.7938	205	1	1706	TaxID:73337	2198718656	3086	Ceratotherium simum simum
CB19-189003	CB19	CB19	CB19	blood-control	BL-CNT	0.019	0.0025	0.8657	0.0338	0.7433	190	1	2380	TaxID:310752	2017260351	10776	Balaenoptera acutorostrata scammoni
CB19-189003	CB19	CB19	CB19	blood-control	BL-CNT	0.0169	0.0025	0.8622	0.0451	0.688	185	0	3223	TaxID:132908	1846610083	36138	Pteropus vampyrus
CB19-189003	CB19	CB19	CB19	blood-control	BL-CNT	0.0169	0.0024	0.8622	0.0421	0.7018	181	0	3006	TaxID:9838	1888954709	32574	Camelus dromedarius
CB19-189003	CB19	CB19	CB19	blood-control	BL-CNT	0.0171	0.0022	0.8625	0.0327	0.7499	170	0	2316	TaxID:9713	2035708230	16711	Leptonychotes weddellii
CB19-189003	CB19	CB19	CB19	blood-control	BL-CNT	0.0165	0.0021	0.8614	0.027	0.7829	157	0	1903	TaxID:43179	2145049103	12528	Ictidomys tridecemlineatus
CB19-189003	CB19	CB19	CB19	blood-control	BL-CNT	0.0134	0.0017	0.8549	0.0317	0.7566	133	0	2276	TaxID:9974	2045816225	80667	Manis javanica
CB19-189003	CB19	CB19	CB19	blood-control	BL-CNT	0.0109	0.0018	0.8484	0.0665	0.606	137	9	4832	TaxID:143302	1574757461	2041	Condylura cristata
CB19-189003	CB19	CB19	CB19	blood-control	BL-CNT	0.0142	0.0017	0.8566	0.0206	0.8245	127	0	1448	TaxID:246437	2276523311	50749	Tupaia chinensis
CB19-189003	CB19	CB19	CB19	blood-control	BL-CNT	0.0131	0.0016	0.8542	0.0262	0.7888	124	3	1873	TaxID:9986	2156178734	3566	Oryctolagus cuniculus
CB19-189003	CB19	CB19	CB19	blood-control	BL-CNT	0.0135	0.0016	0.855	0.0198	0.8299	120	0	1395	TaxID:127582	2293971231	6323	Trichechus manatus latirostris
CB19-189003	CB19	CB19	CB19	blood-control	BL-CNT	0.0133	0.0013	0.8547	0.0147	0.853	103	0	1032	TaxID:9361	2667840632	46594	Dasypus novemcinctus
CB19-189003	CB19	CB19	CB19	blood-control	BL-CNT	0.0125	0.0013	0.8527	0.0157	0.8532	103	0	1108	TaxID:9785	2490064456	2396	Loxodonta africana
CB19-189003	CB19	CB19	CB19	blood-control	BL-CNT	0.0037	0.0029	0.8161	1	0.153	158	125	46451	TaxID:562	203268836	1313862	Escherichia coli
CB19-189003	CB19	CB19	CB19	blood-control	BL-CNT	0.0125	0.0013	0.8527	0.0146	0.854	97	0	1035	TaxID:1230840	2654145007	22508	Orycteropus afer afer
CB19-189003	CB19	CB19	CB19	blood-control	BL-CNT	0.0107	0.0011	0.8478	0.0143	0.8557	82	1	1028	TaxID:185453	2675960559	20499	Chrysochloris asiatica
CB19-189003	CB19	CB19	CB19	blood-control	BL-CNT	0.0071	0.0007	0.8352	0.0136	0.8592	53	0	1004	TaxID:28737	2745241291	8768	Elephantulus edwardii
CB19-189003	CB19	CB19	CB19	blood-control	BL-CNT	0.0033	0.0003	0.8126	0.0126	0.8644	24	0	956	TaxID:13616	2862123519	5529	Monodelphis domestica
CB20-189044	CB20	CB20	CB20	blood-control	BL-CNT	0.8475	0.0883	0.994	0.1026	0.0154	6803	990	1100	TaxID:9606	2495732763	23951	Homo sapiens
CB20-189044	CB20	CB20	CB20	blood-control	BL-CNT	0.0238	0.0027	0.8729	0.0207	0.8176	207	0	1379	TaxID:482537	2295901976	179507	Galeopterus variegatus
CB20-189044	CB20	CB20	CB20	blood-control	BL-CNT	0.0206	0.0024	0.8683	0.0242	0.7954	186	1	1661	TaxID:73337	2198718656	3086	Ceratotherium simum simum
CB20-189044	CB20	CB20	CB20	blood-control	BL-CNT	0.0192	0.0025	0.866	0.0337	0.7391	188	0	2372	TaxID:9733	2004935674	1668	Orcinus orca
CB20-189044	CB20	CB20	CB20	blood-control	BL-CNT	0.0172	0.0024	0.8627	0.0409	0.7025	179	0	2913	TaxID:9838	1888954709	32574	Camelus dromedarius
CB20-189044	CB20	CB20	CB20	blood-control	BL-CNT	0.0168	0.0024	0.8619	0.0436	0.6897	178	0	3116	TaxID:132908	1846610083	36138	Pteropus vampyrus
CB20-189044	CB20	CB20	CB20	blood-control	BL-CNT	0.0169	0.0021	0.8622	0.0289	0.7672	160	0	2039	TaxID:9708	2095593357	3892	Odobenus rosmarus divergens
CB20-189044	CB20	CB20	CB20	blood-control	BL-CNT	0.0155	0.0019	0.8593	0.0262	0.7837	143	1	1857	TaxID:43179	2145049103	12528	Ictidomys tridecemlineatus
CB20-189044	CB20	CB20	CB20	blood-control	BL-CNT	0.0142	0.0018	0.8567	0.0308	0.7569	137	0	2204	TaxID:9974	2045816225	80667	Manis javanica
CB20-189044	CB20	CB20	CB20	blood-control	BL-CNT	0.015	0.0017	0.8583	0.0204	0.8219	131	3	1428	TaxID:246437	2276523311	50749	Tupaia chinensis
CB20-189044	CB20	CB20	CB20	blood-control	BL-CNT	0.011	0.0018	0.8487	0.0649	0.6056	135	8	4713	TaxID:143302	1574757461	2041	Condylura cristata
CB20-189044	CB20	CB20	CB20	blood-control	BL-CNT	0.013	0.0016	0.854	0.0255	0.7886	120	1	1828	TaxID:9986	2156178734	3566	Oryctolagus cuniculus
CB20-189044	CB20	CB20	CB20	blood-control	BL-CNT	0.0135	0.0015	0.855	0.0196	0.8276	117	0	1382	TaxID:127582	2293971231	6323	Trichechus manatus latirostris
CB20-189044	CB20	CB20	CB20	blood-control	BL-CNT	0.0038	0.003	0.8165	1	0.1535	160	128	45039	TaxID:562	203268836	1313862	Escherichia coli
CB20-189044	CB20	CB20	CB20	blood-control	BL-CNT	0.0129	0.0013	0.8537	0.0145	0.8501	97	0	1028	TaxID:9361	2667840632	46594	Dasypus novemcinctus
CB20-189044	CB20	CB20	CB20	blood-control	BL-CNT	0.0125	0.0012	0.8526	0.0145	0.851	94	0	1031	TaxID:1230840	2654145007	22508	Orycteropus afer afer
CB20-189044	CB20	CB20	CB20	blood-control	BL-CNT	0.0117	0.0012	0.8506	0.0155	0.8512	94	0	1103	TaxID:9785	2490064456	2396	Loxodonta africana
CB20-189044	CB20	CB20	CB20	blood-control	BL-CNT	0.0103	0.001	0.8467	0.0142	0.8527	77	0	1025	TaxID:185453	2675960559	20499	Chrysochloris asiatica
CB20-189044	CB20	CB20	CB20	blood-control	BL-CNT	0.0074	0.0007	0.8365	0.0137	0.8547	54	0	1008	TaxID:28737	2745241291	8768	Elephantulus edwardii
CB20-189044	CB20	CB20	CB20	blood-control	BL-CNT	0.0036	0.0003	0.8146	0.0129	0.858	25	0	975	TaxID:13616	2862123519	5529	Monodelphis domestica
CC02-145562	CC02	CC02	CC02	blood-control	BL-CNT	0.8063	0.0696	0.9922	0.0852	0.0138	5362	712	1196	TaxID:9606	2495732763	23951	Homo sapiens
CC02-145562	CC02	CC02	CC02	blood-control	BL-CNT	0.0272	0.0026	0.8772	0.0212	0.7741	196	0	1430	TaxID:482537	2295901976	179507	Galeopterus variegatus
CC02-145562	CC02	CC02	CC02	blood-control	BL-CNT	0.0231	0.0025	0.872	0.0315	0.7045	187	0	2203	TaxID:310752	2017260351	10776	Balaenoptera acutorostrata scammoni
CC02-145562	CC02	CC02	CC02	blood-control	BL-CNT	0.0204	0.0024	0.8681	0.0403	0.6544	180	0	2866	TaxID:132908	1846610083	36138	Pteropus vampyrus
CC02-145562	CC02	CC02	CC02	blood-control	BL-CNT	0.0227	0.0022	0.8714	0.0243	0.7526	170	0	1685	TaxID:73337	2198718656	3086	Ceratotherium simum simum
CC02-145562	CC02	CC02	CC02	blood-control	BL-CNT	0.0197	0.0022	0.867	0.0378	0.6682	170	0	2690	TaxID:9838	1888954709	32574	Camelus dromedarius
CC02-145562	CC02	CC02	CC02	blood-control	BL-CNT	0.0192	0.002	0.8661	0.0304	0.7126	154	0	2154	TaxID:9713	2035708230	16711	Leptonychotes weddellii
CC02-145562	CC02	CC02	CC02	blood-control	BL-CNT	0.0185	0.0019	0.865	0.0258	0.743	142	0	1827	TaxID:43179	2145049103	12528	Ictidomys tridecemlineatus
CC02-145562	CC02	CC02	CC02	blood-control	BL-CNT	0.0161	0.0017	0.8607	0.0296	0.7187	129	0	2120	TaxID:9974	2045816225	80667	Manis javanica
CC02-145562	CC02	CC02	CC02	blood-control	BL-CNT	0.0169	0.0016	0.8622	0.0203	0.7841	122	0	1433	TaxID:127582	2293971231	6323	Trichechus manatus latirostris
CC02-145562	CC02	CC02	CC02	blood-control	BL-CNT	0.0164	0.0016	0.8611	0.0209	0.7794	119	0	1483	TaxID:246437	2276523311	50749	Tupaia chinensis
CC02-145562	CC02	CC02	CC02	blood-control	BL-CNT	0.0126	0.0017	0.8528	0.0576	0.5784	128	8	4172	TaxID:143302	1574757461	2041	Condylura cristata
CC02-145562	CC02	CC02	CC02	blood-control	BL-CNT	0.0153	0.0015	0.859	0.0253	0.7477	117	1	1812	TaxID:9986	2156178734	3566	Oryctolagus cuniculus
CC02-145562	CC02	CC02	CC02	blood-control	BL-CNT	0.0156	0.0013	0.8596	0.0158	0.8039	97	0	1122	TaxID:9361	2667840632	46594	Dasypus novemcinctus
CC02-145562	CC02	CC02	CC02	blood-control	BL-CNT	0.0149	0.0013	0.8581	0.0169	0.8049	99	0	1201	TaxID:9785	2490064456	2396	Loxodonta africana
CC02-145562	CC02	CC02	CC02	blood-control	BL-CNT	0.0036	0.0035	0.8153	0.8841	0.1492	154	125	37203	TaxID:562	203268836	1313862	Escherichia coli
CC02-145562	CC02	CC02	CC02	blood-control	BL-CNT	0.0139	0.0011	0.8561	0.0157	0.806	87	0	1125	TaxID:1230840	2654145007	22508	Orycteropus afer afer
CC02-145562	CC02	CC02	CC02	blood-control	BL-CNT	0.0128	0.001	0.8533	0.0155	0.8063	79	0	1121	TaxID:185453	2675960559	20499	Chrysochloris asiatica
CC02-145562	CC02	CC02	CC02	blood-control	BL-CNT	0.0089	0.0007	0.8423	0.0148	0.8102	54	0	1094	TaxID:28737	2745241291	8768	Elephantulus edwardii
CC02-145562	CC02	CC02	CC02	blood-control	BL-CNT	0.004	0.0003	0.8178	0.0138	0.8156	23	0	1048	TaxID:13616	2862123519	5529	Monodelphis domestica
CC04-172652	CC04	CC04	CC04	blood-control	BL-CNT	0.7828	0.0766	0.9911	0.0966	0.013	5901	794	1539	TaxID:9606	2495732763	23951	Homo sapiens
CC04-172652	CC04	CC04	CC04	blood-control	BL-CNT	0.0263	0.0028	0.8761	0.0265	0.7498	214	1	1819	TaxID:482537	2295901976	179507	Galeopterus variegatus
CC04-172652	CC04	CC04	CC04	blood-control	BL-CNT	0.0216	0.0026	0.8698	0.0388	0.6787	198	0	2750	TaxID:9755	2020409114	11712	Physeter catodon
CC04-172652	CC04	CC04	CC04	blood-control	BL-CNT	0.0216	0.0024	0.8698	0.0301	0.7284	183	0	2119	TaxID:73337	2198718656	3086	Ceratotherium simum simum
CC04-172652	CC04	CC04	CC04	blood-control	BL-CNT	0.0185	0.0025	0.865	0.0488	0.6312	185	0	3501	TaxID:132908	1846610083	36138	Pteropus vampyrus
CC04-172652	CC04	CC04	CC04	blood-control	BL-CNT	0.0181	0.0023	0.8642	0.0462	0.643	177	0	3320	TaxID:9838	1888954709	32574	Camelus dromedarius
CC04-172652	CC04	CC04	CC04	blood-control	BL-CNT	0.0178	0.0021	0.8637	0.0346	0.7028	158	0	2479	TaxID:9708	2095593357	3892	Odobenus rosmarus divergens
CC04-172652	CC04	CC04	CC04	blood-control	BL-CNT	0.0168	0.0019	0.862	0.0321	0.7178	146	0	2303	TaxID:43179	2145049103	12528	Ictidomys tridecemlineatus
CC04-172652	CC04	CC04	CC04	blood-control	BL-CNT	0.015	0.0018	0.8584	0.0367	0.6924	136	0	2654	TaxID:9974	2045816225	80667	Manis javanica
CC04-172652	CC04	CC04	CC04	blood-control	BL-CNT	0.0159	0.0017	0.8602	0.0261	0.756	130	1	1868	TaxID:246437	2276523311	50749	Tupaia chinensis
CC04-172652	CC04	CC04	CC04	blood-control	BL-CNT	0.0146	0.0017	0.8575	0.0313	0.7234	126	3	2263	TaxID:9986	2156178734	3566	Oryctolagus cuniculus
CC04-172652	CC04	CC04	CC04	blood-control	BL-CNT	0.0117	0.0018	0.8505	0.0688	0.5561	135	9	5005	TaxID:143302	1574757461	2041	Condylura cristata
CC04-172652	CC04	CC04	CC04	blood-control	BL-CNT	0.0149	0.0016	0.8581	0.0254	0.7606	121	0	1826	TaxID:127582	2293971231	6323	Trichechus manatus latirostris
CC04-172652	CC04	CC04	CC04	blood-control	BL-CNT	0.0139	0.0014	0.856	0.0214	0.7817	105	0	1544	TaxID:9785	2490064456	2396	Loxodonta africana
CC04-172652	CC04	CC04	CC04	blood-control	BL-CNT	0.0138	0.0013	0.8558	0.0199	0.783	98	2	1441	TaxID:9361	2667840632	46594	Dasypus novemcinctus
CC04-172652	CC04	CC04	CC04	blood-control	BL-CNT	0.0037	0.0031	0.8161	1	0.1413	158	128	43263	TaxID:562	203268836	1313862	Escherichia coli
CC04-172652	CC04	CC04	CC04	blood-control	BL-CNT	0.0133	0.0012	0.8547	0.0199	0.7836	95	0	1447	TaxID:1230840	2654145007	22508	Orycteropus afer afer
CC04-172652	CC04	CC04	CC04	blood-control	BL-CNT	0.0115	0.001	0.85	0.0196	0.7858	81	0	1432	TaxID:185453	2675960559	20499	Chrysochloris asiatica
CC04-172652	CC04	CC04	CC04	blood-control	BL-CNT	0.0081	0.0007	0.8394	0.0189	0.7881	56	0	1407	TaxID:28737	2745241291	8768	Elephantulus edwardii
CC04-172652	CC04	CC04	CC04	blood-control	BL-CNT	0.0044	0.0004	0.8207	0.0178	0.7914	29	0	1356	TaxID:13616	2862123519	5529	Monodelphis domestica
CC05-175590	CC05	CC05	CC05	blood-control	BL-CNT	0.8133	0.0723	0.9925	0.0877	0.0137	5569	715	1184	TaxID:9606	2495732763	23951	Homo sapiens
CC05-175590	CC05	CC05	CC05	blood-control	BL-CNT	0.0274	0.0027	0.8774	0.0213	0.78	203	0	1425	TaxID:482537	2295901976	179507	Galeopterus variegatus
CC05-175590	CC05	CC05	CC05	blood-control	BL-CNT	0.0239	0.0024	0.873	0.0246	0.7565	184	1	1693	TaxID:73337	2198718656	3086	Ceratotherium simum simum
CC05-175590	CC05	CC05	CC05	blood-control	BL-CNT	0.0224	0.0024	0.871	0.0316	0.711	186	0	2212	TaxID:310752	2017260351	10776	Balaenoptera acutorostrata scammoni
CC05-175590	CC05	CC05	CC05	blood-control	BL-CNT	0.0201	0.0024	0.8676	0.0384	0.6722	178	0	2724	TaxID:9838	1888954709	32574	Camelus dromedarius
CC05-175590	CC05	CC05	CC05	blood-control	BL-CNT	0.0194	0.0023	0.8665	0.041	0.6586	176	0	2919	TaxID:132908	1846610083	36138	Pteropus vampyrus
CC05-175590	CC05	CC05	CC05	blood-control	BL-CNT	0.0196	0.0021	0.8668	0.0306	0.7179	162	0	2164	TaxID:9713	2035708230	16711	Leptonychotes weddellii
CC05-175590	CC05	CC05	CC05	blood-control	BL-CNT	0.0186	0.0019	0.8651	0.0258	0.7495	146	1	1824	TaxID:43179	2145049103	12528	Ictidomys tridecemlineatus
CC05-175590	CC05	CC05	CC05	blood-control	BL-CNT	0.017	0.0017	0.8623	0.0211	0.7842	127	0	1485	TaxID:246437	2276523311	50749	Tupaia chinensis
CC05-175590	CC05	CC05	CC05	blood-control	BL-CNT	0.0156	0.0017	0.8596	0.0297	0.7247	128	0	2133	TaxID:9974	2045816225	80667	Manis javanica
CC05-175590	CC05	CC05	CC05	blood-control	BL-CNT	0.0163	0.0016	0.8611	0.0202	0.7906	121	0	1429	TaxID:127582	2293971231	6323	Trichechus manatus latirostris
CC05-175590	CC05	CC05	CC05	blood-control	BL-CNT	0.0123	0.0017	0.8522	0.0601	0.5756	130	11	4362	TaxID:143302	1574757461	2041	Condylura cristata
CC05-175590	CC05	CC05	CC05	blood-control	BL-CNT	0.0152	0.0016	0.8587	0.0252	0.7548	119	2	1804	TaxID:9986	2156178734	3566	Oryctolagus cuniculus
CC05-175590	CC05	CC05	CC05	blood-control	BL-CNT	0.0157	0.0013	0.8598	0.0158	0.8106	101	0	1119	TaxID:9361	2667840632	46594	Dasypus novemcinctus
CC05-175590	CC05	CC05	CC05	blood-control	BL-CNT	0.0151	0.0013	0.8587	0.0158	0.8111	98	0	1125	TaxID:1230840	2654145007	22508	Orycteropus afer afer
CC05-175590	CC05	CC05	CC05	blood-control	BL-CNT	0.0144	0.0013	0.8572	0.0167	0.8126	99	0	1187	TaxID:9785	2490064456	2396	Loxodonta africana
CC05-175590	CC05	CC05	CC05	blood-control	BL-CNT	0.0036	0.0033	0.8149	0.9356	0.1465	152	122	39383	TaxID:562	203268836	1313862	Escherichia coli
CC05-175590	CC05	CC05	CC05	blood-control	BL-CNT	0.0123	0.001	0.8522	0.0154	0.814	79	0	1115	TaxID:185453	2675960559	20499	Chrysochloris asiatica
CC05-175590	CC05	CC05	CC05	blood-control	BL-CNT	0.0089	0.0007	0.8423	0.0149	0.8162	56	0	1098	TaxID:28737	2745241291	8768	Elephantulus edwardii
CC05-175590	CC05	CC05	CC05	blood-control	BL-CNT	0.0173	0.0004	0.8629	1	0.0768	39	15	92280	TaxID:1198456	5044204	26	Pseudomonas guguanensis
CC06-181444	CC06	CC06	CC06	blood-control	BL-CNT	0.7664	0.0749	0.9904	0.0961	0.0171	5770	737	1630	TaxID:9606	2495732763	23951	Homo sapiens
CC06-181444	CC06	CC06	CC06	blood-control	BL-CNT	0.0265	0.0028	0.8763	0.0271	0.7428	214	1	1864	TaxID:482537	2295901976	179507	Galeopterus variegatus
CC06-181444	CC06	CC06	CC06	blood-control	BL-CNT	0.0219	0.0026	0.8703	0.0386	0.6768	199	1	2734	TaxID:9755	2020409114	11712	Physeter catodon
CC06-181444	CC06	CC06	CC06	blood-control	BL-CNT	0.0227	0.0025	0.8714	0.0307	0.7215	191	1	2155	TaxID:73337	2198718656	3086	Ceratotherium simum simum
CC06-181444	CC06	CC06	CC06	blood-control	BL-CNT	0.0194	0.0026	0.8665	0.0489	0.6278	193	0	3501	TaxID:132908	1846610083	36138	Pteropus vampyrus
CC06-181444	CC06	CC06	CC06	blood-control	BL-CNT	0.0188	0.0024	0.8655	0.0462	0.6403	183	0	3310	TaxID:9838	1888954709	32574	Camelus dromedarius
CC06-181444	CC06	CC06	CC06	blood-control	BL-CNT	0.019	0.0023	0.8657	0.0375	0.6838	171	0	2680	TaxID:9713	2035708230	16711	Leptonychotes weddellii
CC06-181444	CC06	CC06	CC06	blood-control	BL-CNT	0.0179	0.002	0.8639	0.0322	0.714	154	0	2304	TaxID:43179	2145049103	12528	Ictidomys tridecemlineatus
CC06-181444	CC06	CC06	CC06	blood-control	BL-CNT	0.0162	0.0019	0.8607	0.0367	0.6894	145	2	2643	TaxID:9974	2045816225	80667	Manis javanica
CC06-181444	CC06	CC06	CC06	blood-control	BL-CNT	0.0157	0.0017	0.8598	0.0267	0.7493	128	0	1913	TaxID:246437	2276523311	50749	Tupaia chinensis
CC06-181444	CC06	CC06	CC06	blood-control	BL-CNT	0.0121	0.0019	0.8517	0.0696	0.5503	140	10	5061	TaxID:143302	1574757461	2041	Condylura cristata
CC06-181444	CC06	CC06	CC06	blood-control	BL-CNT	0.0156	0.0016	0.8596	0.026	0.7534	126	0	1868	TaxID:127582	2293971231	6323	Trichechus manatus latirostris
CC06-181444	CC06	CC06	CC06	blood-control	BL-CNT	0.0146	0.0016	0.8575	0.0315	0.7197	125	1	2275	TaxID:9986	2156178734	3566	Oryctolagus cuniculus
CC06-181444	CC06	CC06	CC06	blood-control	BL-CNT	0.0139	0.0014	0.8561	0.0226	0.7693	105	0	1634	TaxID:9785	2490064456	2396	Loxodonta africana
CC06-181444	CC06	CC06	CC06	blood-control	BL-CNT	0.0142	0.0013	0.8566	0.0212	0.7675	100	0	1539	TaxID:9361	2667840632	46594	Dasypus novemcinctus
CC06-181444	CC06	CC06	CC06	blood-control	BL-CNT	0.0134	0.0012	0.8549	0.0212	0.7687	95	0	1544	TaxID:1230840	2654145007	22508	Orycteropus afer afer
CC06-181444	CC06	CC06	CC06	blood-control	BL-CNT	0.0037	0.0031	0.8159	1	0.141	157	125	42925	TaxID:562	203268836	1313862	Escherichia coli
CC06-181444	CC06	CC06	CC06	blood-control	BL-CNT	0.0117	0.0011	0.8506	0.0209	0.7698	82	2	1536	TaxID:185453	2675960559	20499	Chrysochloris asiatica
CC06-181444	CC06	CC06	CC06	blood-control	BL-CNT	0.0083	0.0007	0.8401	0.0202	0.7726	57	0	1505	TaxID:28737	2745241291	8768	Elephantulus edwardii
CC06-181444	CC06	CC06	CC06	blood-control	BL-CNT	0.0039	0.0003	0.8176	0.0188	0.7792	26	0	1434	TaxID:13616	2862123519	5529	Monodelphis domestica
CC07-181445	CC07	CC07	CC07	blood-control	BL-CNT	0.7582	0.0724	0.99	0.0937	0.0188	5575	720	1640	TaxID:9606	2495732763	23951	Homo sapiens
CC07-181445	CC07	CC07	CC07	blood-control	BL-CNT	0.0253	0.0026	0.8748	0.0272	0.7362	200	0	1885	TaxID:482537	2295901976	179507	Galeopterus variegatus
CC07-181445	CC07	CC07	CC07	blood-control	BL-CNT	0.021	0.0024	0.8689	0.0384	0.6711	186	0	2729	TaxID:9755	2020409114	11712	Physeter catodon
CC07-181445	CC07	CC07	CC07	blood-control	BL-CNT	0.022	0.0024	0.8703	0.0309	0.7136	181	1	2180	TaxID:73337	2198718656	3086	Ceratotherium simum simum
CC07-181445	CC07	CC07	CC07	blood-control	BL-CNT	0.0187	0.0024	0.8653	0.0483	0.6226	181	0	3468	TaxID:132908	1846610083	36138	Pteropus vampyrus
CC07-181445	CC07	CC07	CC07	blood-control	BL-CNT	0.0187	0.0023	0.8653	0.0458	0.6343	177	0	3285	TaxID:9838	1888954709	32574	Camelus dromedarius
CC07-181445	CC07	CC07	CC07	blood-control	BL-CNT	0.0184	0.0021	0.8647	0.0349	0.6915	158	1	2496	TaxID:9708	2095593357	3892	Odobenus rosmarus divergens
CC07-181445	CC07	CC07	CC07	blood-control	BL-CNT	0.0174	0.0019	0.8631	0.0326	0.7052	147	0	2337	TaxID:43179	2145049103	12528	Ictidomys tridecemlineatus
CC07-181445	CC07	CC07	CC07	blood-control	BL-CNT	0.0156	0.0018	0.8596	0.0367	0.6824	137	0	2652	TaxID:9974	2045816225	80667	Manis javanica
CC07-181445	CC07	CC07	CC07	blood-control	BL-CNT	0.0126	0.0019	0.8528	0.067	0.5509	140	12	4868	TaxID:143302	1574757461	2041	Condylura cristata
CC07-181445	CC07	CC07	CC07	blood-control	BL-CNT	0.0143	0.0016	0.8569	0.0318	0.7109	120	1	2306	TaxID:9986	2156178734	3566	Oryctolagus cuniculus
CC07-181445	CC07	CC07	CC07	blood-control	BL-CNT	0.0148	0.0015	0.8579	0.0262	0.7466	117	0	1887	TaxID:127582	2293971231	6323	Trichechus manatus latirostris
CC07-181445	CC07	CC07	CC07	blood-control	BL-CNT	0.0146	0.0015	0.8574	0.0268	0.7425	116	1	1935	TaxID:246437	2276523311	50749	Tupaia chinensis
CC07-181445	CC07	CC07	CC07	blood-control	BL-CNT	0.0148	0.0013	0.858	0.0209	0.765	102	1	1513	TaxID:9361	2667840632	46594	Dasypus novemcinctus
CC07-181445	CC07	CC07	CC07	blood-control	BL-CNT	0.0133	0.0013	0.8546	0.0227	0.7634	98	0	1646	TaxID:9785	2490064456	2396	Loxodonta africana
CC07-181445	CC07	CC07	CC07	blood-control	BL-CNT	0.0137	0.0012	0.8556	0.0209	0.7661	95	0	1522	TaxID:1230840	2654145007	22508	Orycteropus afer afer
CC07-181445	CC07	CC07	CC07	blood-control	BL-CNT	0.0036	0.0031	0.8151	0.9972	0.1395	153	123	41985	TaxID:562	203268836	1313862	Escherichia coli
CC07-181445	CC07	CC07	CC07	blood-control	BL-CNT	0.0118	0.001	0.851	0.0206	0.7677	81	0	1509	TaxID:185453	2675960559	20499	Chrysochloris asiatica
CC07-181445	CC07	CC07	CC07	blood-control	BL-CNT	0.0081	0.0007	0.8393	0.0198	0.7704	54	1	1480	TaxID:28737	2745241291	8768	Elephantulus edwardii
CC07-181445	CC07	CC07	CC07	blood-control	BL-CNT	0.004	0.0003	0.8184	0.0187	0.7745	26	0	1425	TaxID:13616	2862123519	5529	Monodelphis domestica
CC08-186122	CC08	CC08	CC08	blood-control	BL-CNT	0.7959	0.0693	0.9917	0.0856	0.0161	5333	734	1260	TaxID:9606	2495732763	23951	Homo sapiens
CC08-186122	CC08	CC08	CC08	blood-control	BL-CNT	0.0273	0.0026	0.8773	0.0222	0.7659	198	0	1499	TaxID:482537	2295901976	179507	Galeopterus variegatus
CC08-186122	CC08	CC08	CC08	blood-control	BL-CNT	0.0222	0.0024	0.8707	0.0315	0.7032	179	0	2213	TaxID:118797	2042910474	30700	Lipotes vexillifer
CC08-186122	CC08	CC08	CC08	blood-control	BL-CNT	0.023	0.0023	0.8719	0.0254	0.7437	174	0	1763	TaxID:73337	2198718656	3086	Ceratotherium simum simum
CC08-186122	CC08	CC08	CC08	blood-control	BL-CNT	0.0196	0.0023	0.8668	0.0414	0.6474	174	0	2953	TaxID:132908	1846610083	36138	Pteropus vampyrus
CC08-186122	CC08	CC08	CC08	blood-control	BL-CNT	0.0193	0.0022	0.8662	0.0368	0.6727	164	2	2621	TaxID:30538	1931106518	276707	Vicugna pacos
CC08-186122	CC08	CC08	CC08	blood-control	BL-CNT	0.0187	0.0019	0.8652	0.0289	0.7208	147	0	2053	TaxID:9708	2095593357	3892	Odobenus rosmarus divergens
CC08-186122	CC08	CC08	CC08	blood-control	BL-CNT	0.0176	0.0018	0.8634	0.0267	0.7361	136	0	1899	TaxID:43179	2145049103	12528	Ictidomys tridecemlineatus
CC08-186122	CC08	CC08	CC08	blood-control	BL-CNT	0.0163	0.0017	0.8609	0.0307	0.7104	131	0	2199	TaxID:9974	2045816225	80667	Manis javanica
CC08-186122	CC08	CC08	CC08	blood-control	BL-CNT	0.0129	0.0018	0.8536	0.0588	0.5715	132	9	4260	TaxID:143302	1574757461	2041	Condylura cristata
CC08-186122	CC08	CC08	CC08	blood-control	BL-CNT	0.0164	0.0016	0.8612	0.0219	0.7712	120	0	1554	TaxID:246437	2276523311	50749	Tupaia chinensis
CC08-186122	CC08	CC08	CC08	blood-control	BL-CNT	0.0163	0.0015	0.8609	0.0212	0.7761	118	0	1507	TaxID:127582	2293971231	6323	Trichechus manatus latirostris
CC08-186122	CC08	CC08	CC08	blood-control	BL-CNT	0.0151	0.0015	0.8586	0.0261	0.7409	116	1	1875	TaxID:9986	2156178734	3566	Oryctolagus cuniculus
CC08-186122	CC08	CC08	CC08	blood-control	BL-CNT	0.0038	0.0036	0.8163	0.9008	0.146	159	129	37906	TaxID:562	203268836	1313862	Escherichia coli
CC08-186122	CC08	CC08	CC08	blood-control	BL-CNT	0.014	0.0012	0.8562	0.0176	0.7978	94	1	1263	TaxID:9785	2490064456	2396	Loxodonta africana
CC08-186122	CC08	CC08	CC08	blood-control	BL-CNT	0.0145	0.0012	0.8572	0.0165	0.7975	91	0	1184	TaxID:9361	2667840632	46594	Dasypus novemcinctus
CC08-186122	CC08	CC08	CC08	blood-control	BL-CNT	0.0141	0.0012	0.8564	0.0165	0.7981	89	0	1188	TaxID:1230840	2654145007	22508	Orycteropus afer afer
CC08-186122	CC08	CC08	CC08	blood-control	BL-CNT	0.0121	0.001	0.8518	0.0162	0.7999	76	1	1178	TaxID:185453	2675960559	20499	Chrysochloris asiatica
CC08-186122	CC08	CC08	CC08	blood-control	BL-CNT	0.0087	0.0007	0.8415	0.0155	0.8036	53	2	1146	TaxID:28737	2745241291	8768	Elephantulus edwardii
CC08-186122	CC08	CC08	CC08	blood-control	BL-CNT	0.0039	0.0003	0.8175	0.0144	0.8095	23	0	1096	TaxID:13616	2862123519	5529	Monodelphis domestica
CC09-188303	CC09	CC09	CC09	blood-control	BL-CNT	0.7764	0.0737	0.9908	0.0935	0.0159	5678	779	1519	TaxID:9606	2495732763	23951	Homo sapiens
CC09-188303	CC09	CC09	CC09	blood-control	BL-CNT	0.0263	0.0027	0.8761	0.026	0.7478	208	1	1784	TaxID:482537	2295901976	179507	Galeopterus variegatus
CC09-188303	CC09	CC09	CC09	blood-control	BL-CNT	0.0212	0.0025	0.8693	0.0375	0.6798	189	0	2661	TaxID:9755	2020409114	11712	Physeter catodon
CC09-188303	CC09	CC09	CC09	blood-control	BL-CNT	0.0224	0.0024	0.871	0.0297	0.7252	185	0	2081	TaxID:73337	2198718656	3086	Ceratotherium simum simum
CC09-188303	CC09	CC09	CC09	blood-control	BL-CNT	0.0189	0.0024	0.8656	0.0472	0.6322	183	0	3378	TaxID:132908	1846610083	36138	Pteropus vampyrus
CC09-188303	CC09	CC09	CC09	blood-control	BL-CNT	0.018	0.0023	0.8641	0.0445	0.6451	171	0	3194	TaxID:9838	1888954709	32574	Camelus dromedarius
CC09-188303	CC09	CC09	CC09	blood-control	BL-CNT	0.0185	0.0022	0.865	0.0366	0.686	164	0	2615	TaxID:9713	2035708230	16711	Leptonychotes weddellii
CC09-188303	CC09	CC09	CC09	blood-control	BL-CNT	0.018	0.002	0.8642	0.0313	0.7168	152	0	2234	TaxID:43179	2145049103	12528	Ictidomys tridecemlineatus
CC09-188303	CC09	CC09	CC09	blood-control	BL-CNT	0.0158	0.0018	0.86	0.0357	0.6918	139	1	2576	TaxID:9974	2045816225	80667	Manis javanica
CC09-188303	CC09	CC09	CC09	blood-control	BL-CNT	0.0158	0.0016	0.86	0.025	0.7581	125	0	1787	TaxID:127582	2293971231	6323	Trichechus manatus latirostris
CC09-188303	CC09	CC09	CC09	blood-control	BL-CNT	0.0155	0.0016	0.8595	0.0257	0.753	124	2	1846	TaxID:246437	2276523311	50749	Tupaia chinensis
CC09-188303	CC09	CC09	CC09	blood-control	BL-CNT	0.0117	0.0018	0.8506	0.0667	0.556	131	9	4856	TaxID:143302	1574757461	2041	Condylura cristata
CC09-188303	CC09	CC09	CC09	blood-control	BL-CNT	0.014	0.0015	0.8563	0.0306	0.7224	118	2	2214	TaxID:9986	2156178734	3566	Oryctolagus cuniculus
CC09-188303	CC09	CC09	CC09	blood-control	BL-CNT	0.0143	0.0013	0.8569	0.0198	0.7763	98	0	1436	TaxID:9361	2667840632	46594	Dasypus novemcinctus
CC09-188303	CC09	CC09	CC09	blood-control	BL-CNT	0.0135	0.0013	0.8551	0.0211	0.7784	99	0	1525	TaxID:9785	2490064456	2396	Loxodonta africana
CC09-188303	CC09	CC09	CC09	blood-control	BL-CNT	0.0037	0.0032	0.8159	0.9873	0.1428	157	127	41561	TaxID:562	203268836	1313862	Escherichia coli
CC09-188303	CC09	CC09	CC09	blood-control	BL-CNT	0.0132	0.0012	0.8544	0.0198	0.7778	91	0	1439	TaxID:1230840	2654145007	22508	Orycteropus afer afer
CC09-188303	CC09	CC09	CC09	blood-control	BL-CNT	0.0108	0.001	0.8483	0.0195	0.7794	74	0	1434	TaxID:185453	2675960559	20499	Chrysochloris asiatica
CC09-188303	CC09	CC09	CC09	blood-control	BL-CNT	0.0075	0.0006	0.837	0.0187	0.7831	50	1	1398	TaxID:28737	2745241291	8768	Elephantulus edwardii
CC09-188303	CC09	CC09	CC09	blood-control	BL-CNT	0.004	0.0003	0.8181	0.0178	0.7872	26	0	1355	TaxID:38626	2829602404	1907	Phascolarctos cinereus
CC10-188304	CC10	CC10	CC10	blood-control	BL-CNT	0.7711	0.0711	0.9906	0.0906	0.017	5475	736	1504	TaxID:9606	2495732763	23951	Homo sapiens
CC10-188304	CC10	CC10	CC10	blood-control	BL-CNT	0.0258	0.0026	0.8755	0.0257	0.7436	198	0	1767	TaxID:482537	2295901976	179507	Galeopterus variegatus
CC10-188304	CC10	CC10	CC10	blood-control	BL-CNT	0.0228	0.0024	0.8716	0.0291	0.7214	182	0	2041	TaxID:73337	2198718656	3086	Ceratotherium simum simum
CC10-188304	CC10	CC10	CC10	blood-control	BL-CNT	0.0212	0.0024	0.8692	0.0376	0.6712	184	0	2670	TaxID:9733	2004935674	1668	Orcinus orca
CC10-188304	CC10	CC10	CC10	blood-control	BL-CNT	0.0192	0.0024	0.866	0.0465	0.6267	180	0	3327	TaxID:132908	1846610083	36138	Pteropus vampyrus
CC10-188304	CC10	CC10	CC10	blood-control	BL-CNT	0.0179	0.0022	0.864	0.0437	0.6403	165	0	3142	TaxID:9838	1888954709	32574	Camelus dromedarius
CC10-188304	CC10	CC10	CC10	blood-control	BL-CNT	0.0179	0.002	0.8639	0.0357	0.6831	153	0	2560	TaxID:9713	2035708230	16711	Leptonychotes weddellii
CC10-188304	CC10	CC10	CC10	blood-control	BL-CNT	0.0184	0.002	0.8647	0.0309	0.7116	150	0	2205	TaxID:43179	2145049103	12528	Ictidomys tridecemlineatus
CC10-188304	CC10	CC10	CC10	blood-control	BL-CNT	0.0156	0.0017	0.8596	0.0349	0.6887	133	1	2518	TaxID:9974	2045816225	80667	Manis javanica
CC10-188304	CC10	CC10	CC10	blood-control	BL-CNT	0.0159	0.0016	0.8602	0.0255	0.7477	123	0	1828	TaxID:246437	2276523311	50749	Tupaia chinensis
CC10-188304	CC10	CC10	CC10	blood-control	BL-CNT	0.0157	0.0016	0.8597	0.0247	0.7534	120	0	1771	TaxID:127582	2293971231	6323	Trichechus manatus latirostris
CC10-188304	CC10	CC10	CC10	blood-control	BL-CNT	0.0149	0.0016	0.8581	0.0302	0.7173	121	1	2180	TaxID:9986	2156178734	3566	Oryctolagus cuniculus
CC10-188304	CC10	CC10	CC10	blood-control	BL-CNT	0.0119	0.0017	0.8512	0.0647	0.5545	129	10	4703	TaxID:143302	1574757461	2041	Condylura cristata
CC10-188304	CC10	CC10	CC10	blood-control	BL-CNT	0.0147	0.0013	0.8578	0.0195	0.774	98	0	1407	TaxID:9361	2667840632	46594	Dasypus novemcinctus
CC10-188304	CC10	CC10	CC10	blood-control	BL-CNT	0.0142	0.0013	0.8567	0.0209	0.7736	101	1	1509	TaxID:9785	2490064456	2396	Loxodonta africana
CC10-188304	CC10	CC10	CC10	blood-control	BL-CNT	0.0143	0.0012	0.857	0.0196	0.7739	96	0	1418	TaxID:1230840	2654145007	22508	Orycteropus afer afer
CC10-188304	CC10	CC10	CC10	blood-control	BL-CNT	0.0036	0.0033	0.8153	0.9482	0.1437	154	122	39913	TaxID:562	203268836	1313862	Escherichia coli
CC10-188304	CC10	CC10	CC10	blood-control	BL-CNT	0.0121	0.001	0.8516	0.0192	0.7766	80	0	1403	TaxID:185453	2675960559	20499	Chrysochloris asiatica
CC10-188304	CC10	CC10	CC10	blood-control	BL-CNT	0.0197	0.0004	0.8669	1	0.0758	44	21	92373	TaxID:1198456	5044204	26	Pseudomonas guguanensis
CC10-188304	CC10	CC10	CC10	blood-control	BL-CNT	0.0079	0.0007	0.8385	0.0182	0.7819	51	0	1363	TaxID:28737	2745241291	8768	Elephantulus edwardii
CC11-192095	CC11	CC11	CC11	blood-control	BL-CNT	0.7427	0.0707	0.9892	0.0936	0.0164	5442	709	1765	TaxID:9606	2495732763	23951	Homo sapiens
CC11-192095	CC11	CC11	CC11	blood-control	BL-CNT	0.0252	0.0026	0.8748	0.0292	0.7165	199	1	2036	TaxID:482537	2295901976	179507	Galeopterus variegatus
CC11-192095	CC11	CC11	CC11	blood-control	BL-CNT	0.0227	0.0024	0.8715	0.0329	0.6944	187	1	2325	TaxID:73337	2198718656	3086	Ceratotherium simum simum
CC11-192095	CC11	CC11	CC11	blood-control	BL-CNT	0.0205	0.0024	0.8682	0.0389	0.6615	179	1	2775	TaxID:118797	2042910474	30700	Lipotes vexillifer
CC11-192095	CC11	CC11	CC11	blood-control	BL-CNT	0.018	0.0023	0.8641	0.0499	0.6084	173	0	3593	TaxID:132908	1846610083	36138	Pteropus vampyrus
CC11-192095	CC11	CC11	CC11	blood-control	BL-CNT	0.0177	0.0022	0.8636	0.0473	0.62	167	0	3412	TaxID:9838	1888954709	32574	Camelus dromedarius
CC11-192095	CC11	CC11	CC11	blood-control	BL-CNT	0.0179	0.0019	0.8639	0.0324	0.6988	147	0	2331	TaxID:9685	2197270214	4670	Felis catus
CC11-192095	CC11	CC11	CC11	blood-control	BL-CNT	0.0165	0.0018	0.8613	0.0341	0.6895	138	0	2464	TaxID:43179	2145049103	12528	Ictidomys tridecemlineatus
CC11-192095	CC11	CC11	CC11	blood-control	BL-CNT	0.015	0.0017	0.8584	0.0381	0.6675	131	1	2768	TaxID:9974	2045816225	80667	Manis javanica
CC11-192095	CC11	CC11	CC11	blood-control	BL-CNT	0.0155	0.0016	0.8593	0.029	0.7214	123	1	2093	TaxID:246437	2276523311	50749	Tupaia chinensis
CC11-192095	CC11	CC11	CC11	blood-control	BL-CNT	0.0117	0.0017	0.8505	0.0695	0.5346	130	9	5063	TaxID:143302	1574757461	2041	Condylura cristata
CC11-192095	CC11	CC11	CC11	blood-control	BL-CNT	0.0142	0.0016	0.8568	0.0336	0.6934	119	2	2443	TaxID:9986	2156178734	3566	Oryctolagus cuniculus
CC11-192095	CC11	CC11	CC11	blood-control	BL-CNT	0.0148	0.0015	0.858	0.0282	0.7265	117	0	2041	TaxID:127582	2293971231	6323	Trichechus manatus latirostris
CC11-192095	CC11	CC11	CC11	blood-control	BL-CNT	0.0037	0.0033	0.8161	0.984	0.1377	158	128	41421	TaxID:562	203268836	1313862	Escherichia coli
CC11-192095	CC11	CC11	CC11	blood-control	BL-CNT	0.0131	0.0012	0.8541	0.0243	0.7455	96	1	1773	TaxID:9785	2490064456	2396	Loxodonta africana
CC11-192095	CC11	CC11	CC11	blood-control	BL-CNT	0.0134	0.0012	0.8549	0.0225	0.7462	92	0	1646	TaxID:9361	2667840632	46594	Dasypus novemcinctus
CC11-192095	CC11	CC11	CC11	blood-control	BL-CNT	0.0134	0.0012	0.8548	0.0225	0.7468	92	0	1651	TaxID:1230840	2654145007	22508	Orycteropus afer afer
CC11-192095	CC11	CC11	CC11	blood-control	BL-CNT	0.0114	0.001	0.8499	0.0222	0.7479	78	0	1643	TaxID:185453	2675960559	20499	Chrysochloris asiatica
CC11-192095	CC11	CC11	CC11	blood-control	BL-CNT	0.0076	0.0007	0.8376	0.0214	0.7512	51	1	1608	TaxID:28737	2745241291	8768	Elephantulus edwardii
CC11-192095	CC11	CC11	CC11	blood-control	BL-CNT	0.0147	0.0003	0.8577	1	0.0746	27	18	92517	TaxID:1112212	4178087	6	Sphingomonas echinoides ATCC 14820
CC12-192879	CC12	CC12	CC12	blood-control	BL-CNT	0.7461	0.0713	0.9894	0.0939	0.017	5487	744	1742	TaxID:9606	2495732763	23951	Homo sapiens
CC12-192879	CC12	CC12	CC12	blood-control	BL-CNT	0.0252	0.0026	0.8747	0.029	0.7204	200	0	2018	TaxID:482537	2295901976	179507	Galeopterus variegatus
CC12-192879	CC12	CC12	CC12	blood-control	BL-CNT	0.0203	0.0024	0.8679	0.0403	0.6562	181	0	2879	TaxID:9755	2020409114	11712	Physeter catodon
CC12-192879	CC12	CC12	CC12	blood-control	BL-CNT	0.0213	0.0023	0.8694	0.0324	0.7	176	0	2302	TaxID:73337	2198718656	3086	Ceratotherium simum simum
CC12-192879	CC12	CC12	CC12	blood-control	BL-CNT	0.0184	0.0024	0.8648	0.0504	0.6087	179	0	3623	TaxID:132908	1846610083	36138	Pteropus vampyrus
CC12-192879	CC12	CC12	CC12	blood-control	BL-CNT	0.0175	0.0022	0.8631	0.0475	0.6218	166	0	3428	TaxID:9838	1888954709	32574	Camelus dromedarius
CC12-192879	CC12	CC12	CC12	blood-control	BL-CNT	0.0182	0.0021	0.8644	0.0393	0.6621	161	0	2828	TaxID:9713	2035708230	16711	Leptonychotes weddellii
CC12-192879	CC12	CC12	CC12	blood-control	BL-CNT	0.0171	0.0019	0.8624	0.0342	0.6909	144	0	2466	TaxID:43179	2145049103	12528	Ictidomys tridecemlineatus
CC12-192879	CC12	CC12	CC12	blood-control	BL-CNT	0.016	0.0019	0.8604	0.0386	0.6667	141	0	2796	TaxID:9974	2045816225	80667	Manis javanica
CC12-192879	CC12	CC12	CC12	blood-control	BL-CNT	0.0156	0.0016	0.8596	0.028	0.7297	124	0	2021	TaxID:127582	2293971231	6323	Trichechus manatus latirostris
CC12-192879	CC12	CC12	CC12	blood-control	BL-CNT	0.0116	0.0018	0.8504	0.07	0.5359	131	9	5101	TaxID:143302	1574757461	2041	Condylura cristata
CC12-192879	CC12	CC12	CC12	blood-control	BL-CNT	0.0148	0.0015	0.8579	0.0286	0.7263	118	1	2070	TaxID:246437	2276523311	50749	Tupaia chinensis
CC12-192879	CC12	CC12	CC12	blood-control	BL-CNT	0.0137	0.0015	0.8555	0.0334	0.6969	115	1	2434	TaxID:9986	2156178734	3566	Oryctolagus cuniculus
CC12-192879	CC12	CC12	CC12	blood-control	BL-CNT	0.0137	0.0012	0.8555	0.0222	0.75	94	0	1622	TaxID:9361	2667840632	46594	Dasypus novemcinctus
CC12-192879	CC12	CC12	CC12	blood-control	BL-CNT	0.0037	0.0032	0.8157	1	0.1368	156	126	42378	TaxID:562	203268836	1313862	Escherichia coli
CC12-192879	CC12	CC12	CC12	blood-control	BL-CNT	0.0129	0.0012	0.8537	0.0239	0.7499	95	0	1748	TaxID:9785	2490064456	2396	Loxodonta africana
CC12-192879	CC12	CC12	CC12	blood-control	BL-CNT	0.0132	0.0012	0.8543	0.0223	0.7499	91	0	1637	TaxID:1230840	2654145007	22508	Orycteropus afer afer
CC12-192879	CC12	CC12	CC12	blood-control	BL-CNT	0.012	0.0011	0.8514	0.022	0.7515	82	1	1619	TaxID:185453	2675960559	20499	Chrysochloris asiatica
CC12-192879	CC12	CC12	CC12	blood-control	BL-CNT	0.0076	0.0007	0.8375	0.021	0.7569	51	0	1576	TaxID:28737	2745241291	8768	Elephantulus edwardii
CC12-192879	CC12	CC12	CC12	blood-control	BL-CNT	0.004	0.0003	0.8184	0.0199	0.7602	26	0	1518	TaxID:13616	2862123519	5529	Monodelphis domestica
CC13-192915	CC13	CC13	CC13	blood-control	BL-CNT	0.7701	0.0791	0.9905	0.1013	0.0147	6095	846	1704	TaxID:9606	2495732763	23951	Homo sapiens
CC13-192915	CC13	CC13	CC13	blood-control	BL-CNT	0.0236	0.0026	0.8727	0.0289	0.7408	202	0	2012	TaxID:482537	2295901976	179507	Galeopterus variegatus
CC13-192915	CC13	CC13	CC13	blood-control	BL-CNT	0.0196	0.0025	0.8668	0.0413	0.6732	188	0	2946	TaxID:9755	2020409114	11712	Physeter catodon
CC13-192915	CC13	CC13	CC13	blood-control	BL-CNT	0.02	0.0023	0.8674	0.0326	0.7199	178	0	2312	TaxID:73337	2198718656	3086	Ceratotherium simum simum
CC13-192915	CC13	CC13	CC13	blood-control	BL-CNT	0.0171	0.0024	0.8625	0.0513	0.6278	178	0	3697	TaxID:132908	1846610083	36138	Pteropus vampyrus
CC13-192915	CC13	CC13	CC13	blood-control	BL-CNT	0.0171	0.0023	0.8624	0.0486	0.6395	174	0	3502	TaxID:9838	1888954709	32574	Camelus dromedarius
CC13-192915	CC13	CC13	CC13	blood-control	BL-CNT	0.0164	0.0021	0.8611	0.0401	0.6802	156	0	2892	TaxID:9713	2035708230	16711	Leptonychotes weddellii
CC13-192915	CC13	CC13	CC13	blood-control	BL-CNT	0.0159	0.0019	0.8601	0.0344	0.7111	144	0	2481	TaxID:43179	2145049103	12528	Ictidomys tridecemlineatus
CC13-192915	CC13	CC13	CC13	blood-control	BL-CNT	0.0146	0.0018	0.8576	0.0394	0.6846	139	0	2855	TaxID:9974	2045816225	80667	Manis javanica
CC13-192915	CC13	CC13	CC13	blood-control	BL-CNT	0.0149	0.0017	0.8581	0.028	0.7492	127	1	2016	TaxID:127582	2293971231	6323	Trichechus manatus latirostris
CC13-192915	CC13	CC13	CC13	blood-control	BL-CNT	0.0109	0.0018	0.8486	0.0724	0.5519	132	9	5278	TaxID:143302	1574757461	2041	Condylura cristata
CC13-192915	CC13	CC13	CC13	blood-control	BL-CNT	0.0139	0.0016	0.8561	0.0286	0.746	120	2	2067	TaxID:246437	2276523311	50749	Tupaia chinensis
CC13-192915	CC13	CC13	CC13	blood-control	BL-CNT	0.0134	0.0016	0.8548	0.0337	0.7157	121	1	2452	TaxID:9986	2156178734	3566	Oryctolagus cuniculus
CC13-192915	CC13	CC13	CC13	blood-control	BL-CNT	0.0132	0.0013	0.8545	0.0218	0.7718	98	0	1590	TaxID:9361	2667840632	46594	Dasypus novemcinctus
CC13-192915	CC13	CC13	CC13	blood-control	BL-CNT	0.0127	0.0013	0.8533	0.0235	0.7719	101	1	1707	TaxID:9785	2490064456	2396	Loxodonta africana
CC13-192915	CC13	CC13	CC13	blood-control	BL-CNT	0.0129	0.0012	0.8536	0.022	0.7718	96	1	1604	TaxID:1230840	2654145007	22508	Orycteropus afer afer
CC13-192915	CC13	CC13	CC13	blood-control	BL-CNT	0.0037	0.003	0.8159	1	0.1411	157	126	44707	TaxID:562	203268836	1313862	Escherichia coli
CC13-192915	CC13	CC13	CC13	blood-control	BL-CNT	0.0106	0.001	0.8475	0.0215	0.774	78	0	1588	TaxID:185453	2675960559	20499	Chrysochloris asiatica
CC13-192915	CC13	CC13	CC13	blood-control	BL-CNT	0.0078	0.0007	0.8382	0.0207	0.7765	56	0	1551	TaxID:28737	2745241291	8768	Elephantulus edwardii
CC13-192915	CC13	CC13	CC13	blood-control	BL-CNT	0.0036	0.0003	0.815	0.0195	0.781	25	0	1493	TaxID:13616	2862123519	5529	Monodelphis domestica
CC14-192989	CC14	CC14	CC14	blood-control	BL-CNT	0.7731	0.0764	0.9907	0.0971	0.0166	5880	777	1600	TaxID:9606	2495732763	23951	Homo sapiens
CC14-192989	CC14	CC14	CC14	blood-control	BL-CNT	0.0259	0.0028	0.8756	0.0271	0.7463	212	0	1862	TaxID:482537	2295901976	179507	Galeopterus variegatus
CC14-192989	CC14	CC14	CC14	blood-control	BL-CNT	0.0218	0.0026	0.8702	0.0392	0.6771	201	1	2774	TaxID:310752	2017260351	10776	Balaenoptera acutorostrata scammoni
CC14-192989	CC14	CC14	CC14	blood-control	BL-CNT	0.0217	0.0024	0.87	0.0307	0.7252	185	1	2156	TaxID:73337	2198718656	3086	Ceratotherium simum simum
CC14-192989	CC14	CC14	CC14	blood-control	BL-CNT	0.0189	0.0025	0.8657	0.0466	0.6411	186	0	3341	TaxID:9838	1888954709	32574	Camelus dromedarius
CC14-192989	CC14	CC14	CC14	blood-control	BL-CNT	0.0186	0.0025	0.8651	0.0494	0.6291	187	0	3539	TaxID:132908	1846610083	36138	Pteropus vampyrus
CC14-192989	CC14	CC14	CC14	blood-control	BL-CNT	0.0184	0.0022	0.8647	0.0353	0.6995	164	1	2520	TaxID:29088	2083963206	7872	Neomonachus schauinslandi
CC14-192989	CC14	CC14	CC14	blood-control	BL-CNT	0.0177	0.002	0.8636	0.0323	0.7166	154	1	2312	TaxID:43179	2145049103	12528	Ictidomys tridecemlineatus
CC14-192989	CC14	CC14	CC14	blood-control	BL-CNT	0.0156	0.0019	0.8596	0.037	0.6911	142	0	2667	TaxID:9974	2045816225	80667	Manis javanica
CC14-192989	CC14	CC14	CC14	blood-control	BL-CNT	0.0155	0.0017	0.8595	0.0267	0.7519	128	0	1917	TaxID:246437	2276523311	50749	Tupaia chinensis
CC14-192989	CC14	CC14	CC14	blood-control	BL-CNT	0.0118	0.0018	0.8508	0.0697	0.5528	137	9	5074	TaxID:143302	1574757461	2041	Condylura cristata
CC14-192989	CC14	CC14	CC14	blood-control	BL-CNT	0.0143	0.0016	0.8569	0.0316	0.7222	124	2	2284	TaxID:9986	2156178734	3566	Oryctolagus cuniculus
CC14-192989	CC14	CC14	CC14	blood-control	BL-CNT	0.0149	0.0016	0.8582	0.0259	0.7572	122	0	1864	TaxID:127582	2293971231	6323	Trichechus manatus latirostris
CC14-192989	CC14	CC14	CC14	blood-control	BL-CNT	0.0149	0.0014	0.8581	0.0207	0.7753	106	1	1497	TaxID:9361	2667840632	46594	Dasypus novemcinctus
CC14-192989	CC14	CC14	CC14	blood-control	BL-CNT	0.0138	0.0014	0.8557	0.0222	0.7756	105	0	1605	TaxID:9785	2490064456	2396	Loxodonta africana
CC14-192989	CC14	CC14	CC14	blood-control	BL-CNT	0.0039	0.0033	0.8176	1	0.1421	166	133	43122	TaxID:562	203268836	1313862	Escherichia coli
CC14-192989	CC14	CC14	CC14	blood-control	BL-CNT	0.0137	0.0013	0.8555	0.0207	0.7763	98	1	1505	TaxID:1230840	2654145007	22508	Orycteropus afer afer
CC14-192989	CC14	CC14	CC14	blood-control	BL-CNT	0.0114	0.001	0.8498	0.0203	0.7787	81	0	1492	TaxID:185453	2675960559	20499	Chrysochloris asiatica
CC14-192989	CC14	CC14	CC14	blood-control	BL-CNT	0.0079	0.0007	0.8388	0.0194	0.7828	55	2	1449	TaxID:28737	2745241291	8768	Elephantulus edwardii
CC14-192989	CC14	CC14	CC14	blood-control	BL-CNT	0.0037	0.0003	0.8159	0.0184	0.7884	25	0	1400	TaxID:38626	2829602404	1907	Phascolarctos cinereus
CC15-193054	CC15	CC15	CC15	blood-control	BL-CNT	0.7547	0.0802	0.9898	0.1047	0.0148	6176	854	1886	TaxID:9606	2495732763	23951	Homo sapiens
CC15-193054	CC15	CC15	CC15	blood-control	BL-CNT	0.0235	0.0027	0.8725	0.0316	0.7269	208	0	2211	TaxID:482537	2295901976	179507	Galeopterus variegatus
CC15-193054	CC15	CC15	CC15	blood-control	BL-CNT	0.019	0.0025	0.8658	0.0435	0.6655	188	0	3117	TaxID:9755	2020409114	11712	Physeter catodon
CC15-193054	CC15	CC15	CC15	blood-control	BL-CNT	0.0199	0.0024	0.8672	0.0353	0.7074	183	1	2513	TaxID:73337	2198718656	3086	Ceratotherium simum simum
CC15-193054	CC15	CC15	CC15	blood-control	BL-CNT	0.0171	0.0024	0.8624	0.0548	0.6165	184	0	3952	TaxID:132908	1846610083	36138	Pteropus vampyrus
CC15-193054	CC15	CC15	CC15	blood-control	BL-CNT	0.0167	0.0023	0.8618	0.052	0.6281	177	0	3753	TaxID:9838	1888954709	32574	Camelus dromedarius
CC15-193054	CC15	CC15	CC15	blood-control	BL-CNT	0.0159	0.0021	0.8602	0.0423	0.6724	156	0	3060	TaxID:9713	2035708230	16711	Leptonychotes weddellii
CC15-193054	CC15	CC15	CC15	blood-control	BL-CNT	0.0159	0.002	0.8601	0.0369	0.7003	149	0	2664	TaxID:43179	2145049103	12528	Ictidomys tridecemlineatus
CC15-193054	CC15	CC15	CC15	blood-control	BL-CNT	0.0141	0.0018	0.8565	0.0415	0.677	138	2	3019	TaxID:9974	2045816225	80667	Manis javanica
CC15-193054	CC15	CC15	CC15	blood-control	BL-CNT	0.0142	0.0016	0.8567	0.0306	0.7354	126	0	2219	TaxID:127582	2293971231	6323	Trichechus manatus latirostris
CC15-193054	CC15	CC15	CC15	blood-control	BL-CNT	0.014	0.0016	0.8562	0.0314	0.7312	125	1	2276	TaxID:246437	2276523311	50749	Tupaia chinensis
CC15-193054	CC15	CC15	CC15	blood-control	BL-CNT	0.0131	0.0016	0.8542	0.0363	0.7044	123	3	2645	TaxID:9986	2156178734	3566	Oryctolagus cuniculus
CC15-193054	CC15	CC15	CC15	blood-control	BL-CNT	0.0106	0.0018	0.8475	0.0765	0.5424	132	10	5587	TaxID:143302	1574757461	2041	Condylura cristata
CC15-193054	CC15	CC15	CC15	blood-control	BL-CNT	0.0125	0.0012	0.8528	0.024	0.7574	96	2	1762	TaxID:9361	2667840632	46594	Dasypus novemcinctus
CC15-193054	CC15	CC15	CC15	blood-control	BL-CNT	0.0121	0.0013	0.8516	0.0258	0.7573	99	0	1891	TaxID:9785	2490064456	2396	Loxodonta africana
CC15-193054	CC15	CC15	CC15	blood-control	BL-CNT	0.0037	0.0029	0.8159	1	0.1393	157	127	46327	TaxID:562	203268836	1313862	Escherichia coli
CC15-193054	CC15	CC15	CC15	blood-control	BL-CNT	0.0119	0.0012	0.8513	0.0241	0.7583	92	2	1771	TaxID:1230840	2654145007	22508	Orycteropus afer afer
CC15-193054	CC15	CC15	CC15	blood-control	BL-CNT	0.01	0.001	0.8457	0.0237	0.7597	76	0	1759	TaxID:185453	2675960559	20499	Chrysochloris asiatica
CC15-193054	CC15	CC15	CC15	blood-control	BL-CNT	0.0071	0.0007	0.8354	0.023	0.7612	53	0	1727	TaxID:28737	2745241291	8768	Elephantulus edwardii
CC15-193054	CC15	CC15	CC15	blood-control	BL-CNT	0.0032	0.0003	0.8115	0.0217	0.7648	23	0	1667	TaxID:13616	2862123519	5529	Monodelphis domestica
CC16-194275	CC16	CC16	CC16	blood-control	BL-CNT	0.7945	0.0696	0.9917	0.0863	0.0144	5357	694	1289	TaxID:9606	2495732763	23951	Homo sapiens
CC16-194275	CC16	CC16	CC16	blood-control	BL-CNT	0.0275	0.0026	0.8775	0.0224	0.7638	200	1	1519	TaxID:482537	2295901976	179507	Galeopterus variegatus
CC16-194275	CC16	CC16	CC16	blood-control	BL-CNT	0.0215	0.0023	0.8697	0.0335	0.6915	177	0	2363	TaxID:9733	2004935674	1668	Orcinus orca
CC16-194275	CC16	CC16	CC16	blood-control	BL-CNT	0.0226	0.0022	0.8712	0.0255	0.7433	171	0	1773	TaxID:73337	2198718656	3086	Ceratotherium simum simum
CC16-194275	CC16	CC16	CC16	blood-control	BL-CNT	0.0191	0.0023	0.866	0.0421	0.6444	171	0	3009	TaxID:132908	1846610083	36138	Pteropus vampyrus
CC16-194275	CC16	CC16	CC16	blood-control	BL-CNT	0.0187	0.0022	0.8652	0.0394	0.6586	163	0	2818	TaxID:9838	1888954709	32574	Camelus dromedarius
CC16-194275	CC16	CC16	CC16	blood-control	BL-CNT	0.018	0.0019	0.864	0.0317	0.7033	146	0	2265	TaxID:9713	2035708230	16711	Leptonychotes weddellii
CC16-194275	CC16	CC16	CC16	blood-control	BL-CNT	0.018	0.0018	0.864	0.0269	0.7347	139	0	1915	TaxID:43179	2145049103	12528	Ictidomys tridecemlineatus
CC16-194275	CC16	CC16	CC16	blood-control	BL-CNT	0.0163	0.0017	0.8611	0.0309	0.7091	132	0	2217	TaxID:9974	2045816225	80667	Manis javanica
CC16-194275	CC16	CC16	CC16	blood-control	BL-CNT	0.0168	0.0016	0.8618	0.0221	0.7691	123	0	1572	TaxID:246437	2276523311	50749	Tupaia chinensis
CC16-194275	CC16	CC16	CC16	blood-control	BL-CNT	0.0123	0.0017	0.8523	0.0602	0.5663	128	10	4373	TaxID:143302	1574757461	2041	Condylura cristata
CC16-194275	CC16	CC16	CC16	blood-control	BL-CNT	0.0159	0.0015	0.8603	0.0214	0.7749	116	0	1523	TaxID:127582	2293971231	6323	Trichechus manatus latirostris
CC16-194275	CC16	CC16	CC16	blood-control	BL-CNT	0.0144	0.0015	0.8571	0.0263	0.7403	111	1	1892	TaxID:9986	2156178734	3566	Oryctolagus cuniculus
CC16-194275	CC16	CC16	CC16	blood-control	BL-CNT	0.0037	0.0035	0.8159	0.9109	0.1452	157	125	38332	TaxID:562	203268836	1313862	Escherichia coli
CC16-194275	CC16	CC16	CC16	blood-control	BL-CNT	0.0147	0.0012	0.8577	0.0169	0.7933	93	0	1215	TaxID:9361	2667840632	46594	Dasypus novemcinctus
CC16-194275	CC16	CC16	CC16	blood-control	BL-CNT	0.0139	0.0012	0.8561	0.018	0.7948	94	1	1291	TaxID:9785	2490064456	2396	Loxodonta africana
CC16-194275	CC16	CC16	CC16	blood-control	BL-CNT	0.014	0.0012	0.8562	0.0169	0.7942	89	0	1221	TaxID:1230840	2654145007	22508	Orycteropus afer afer
CC16-194275	CC16	CC16	CC16	blood-control	BL-CNT	0.012	0.001	0.8516	0.0166	0.796	76	0	1211	TaxID:185453	2675960559	20499	Chrysochloris asiatica
CC16-194275	CC16	CC16	CC16	blood-control	BL-CNT	0.0089	0.0007	0.8424	0.0158	0.8004	55	1	1173	TaxID:28737	2745241291	8768	Elephantulus edwardii
CC16-194275	CC16	CC16	CC16	blood-control	BL-CNT	0.0042	0.0003	0.8197	0.0149	0.804	25	0	1136	TaxID:13616	2862123519	5529	Monodelphis domestica
CC17-194276	CC17	CC17	CC17	blood-control	BL-CNT	0.8001	0.0822	0.9919	0.1012	0.0143	6328	879	1468	TaxID:9606	2495732763	23951	Homo sapiens
CC17-194276	CC17	CC17	CC17	blood-control	BL-CNT	0.0247	0.0028	0.8741	0.0257	0.77	211	1	1754	TaxID:482537	2295901976	179507	Galeopterus variegatus
CC17-194276	CC17	CC17	CC17	blood-control	BL-CNT	0.0213	0.0025	0.8694	0.0296	0.7459	190	0	2074	TaxID:73337	2198718656	3086	Ceratotherium simum simum
CC17-194276	CC17	CC17	CC17	blood-control	BL-CNT	0.02	0.0025	0.8674	0.0381	0.6987	192	0	2703	TaxID:310752	2017260351	10776	Balaenoptera acutorostrata scammoni
CC17-194276	CC17	CC17	CC17	blood-control	BL-CNT	0.0181	0.0025	0.8643	0.0492	0.6463	190	0	3522	TaxID:132908	1846610083	36138	Pteropus vampyrus
CC17-194276	CC17	CC17	CC17	blood-control	BL-CNT	0.0172	0.0023	0.8627	0.0461	0.6605	177	0	3308	TaxID:9838	1888954709	32574	Camelus dromedarius
CC17-194276	CC17	CC17	CC17	blood-control	BL-CNT	0.0171	0.0021	0.8626	0.0343	0.7204	160	0	2449	TaxID:29088	2083963206	7872	Neomonachus schauinslandi
CC17-194276	CC17	CC17	CC17	blood-control	BL-CNT	0.0159	0.0019	0.8603	0.0312	0.7383	145	0	2234	TaxID:43179	2145049103	12528	Ictidomys tridecemlineatus
CC17-194276	CC17	CC17	CC17	blood-control	BL-CNT	0.0148	0.0019	0.8581	0.036	0.7114	141	0	2599	TaxID:9974	2045816225	80667	Manis javanica
CC17-194276	CC17	CC17	CC17	blood-control	BL-CNT	0.0154	0.0017	0.8593	0.0247	0.7787	132	0	1760	TaxID:127582	2293971231	6323	Trichechus manatus latirostris
CC17-194276	CC17	CC17	CC17	blood-control	BL-CNT	0.0142	0.0017	0.8567	0.0307	0.7418	129	3	2213	TaxID:9986	2156178734	3566	Oryctolagus cuniculus
CC17-194276	CC17	CC17	CC17	blood-control	BL-CNT	0.0146	0.0016	0.8575	0.0255	0.7737	126	0	1826	TaxID:246437	2276523311	50749	Tupaia chinensis
CC17-194276	CC17	CC17	CC17	blood-control	BL-CNT	0.011	0.0018	0.8487	0.0695	0.5713	133	6	5059	TaxID:143302	1574757461	2041	Condylura cristata
CC17-194276	CC17	CC17	CC17	blood-control	BL-CNT	0.0142	0.0014	0.8566	0.0192	0.7994	105	0	1382	TaxID:9361	2667840632	46594	Dasypus novemcinctus
CC17-194276	CC17	CC17	CC17	blood-control	BL-CNT	0.0135	0.0014	0.8551	0.0205	0.8008	107	0	1471	TaxID:9785	2490064456	2396	Loxodonta africana
CC17-194276	CC17	CC17	CC17	blood-control	BL-CNT	0.0131	0.0013	0.8543	0.0192	0.8008	98	0	1387	TaxID:1230840	2654145007	22508	Orycteropus afer afer
CC17-194276	CC17	CC17	CC17	blood-control	BL-CNT	0.0037	0.003	0.8155	1	0.1478	155	124	44095	TaxID:562	203268836	1313862	Escherichia coli
CC17-194276	CC17	CC17	CC17	blood-control	BL-CNT	0.0108	0.001	0.8483	0.0189	0.8025	80	0	1379	TaxID:185453	2675960559	20499	Chrysochloris asiatica
CC17-194276	CC17	CC17	CC17	blood-control	BL-CNT	0.0069	0.0006	0.8346	0.0179	0.8074	50	0	1340	TaxID:28737	2745241291	8768	Elephantulus edwardii
CC17-194276	CC17	CC17	CC17	blood-control	BL-CNT	0.0043	0.0004	0.82	0.0172	0.8104	30	0	1306	TaxID:38626	2829602404	1907	Phascolarctos cinereus
CC18-194278	CC18	CC18	CC18	blood-control	BL-CNT	0.7784	0.0758	0.9909	0.096	0.0141	5839	795	1556	TaxID:9606	2495732763	23951	Homo sapiens
CC18-194278	CC18	CC18	CC18	blood-control	BL-CNT	0.0248	0.0026	0.8742	0.0266	0.7487	201	1	1834	TaxID:482537	2295901976	179507	Galeopterus variegatus
CC18-194278	CC18	CC18	CC18	blood-control	BL-CNT	0.0212	0.0025	0.8693	0.0383	0.6799	193	1	2719	TaxID:310752	2017260351	10776	Balaenoptera acutorostrata scammoni
CC18-194278	CC18	CC18	CC18	blood-control	BL-CNT	0.0212	0.0023	0.8692	0.0303	0.7257	179	1	2138	TaxID:73337	2198718656	3086	Ceratotherium simum simum
CC18-194278	CC18	CC18	CC18	blood-control	BL-CNT	0.0181	0.0024	0.8643	0.0485	0.6309	180	0	3481	TaxID:132908	1846610083	36138	Pteropus vampyrus
CC18-194278	CC18	CC18	CC18	blood-control	BL-CNT	0.0172	0.0022	0.8626	0.0458	0.6438	167	0	3294	TaxID:9838	1888954709	32574	Camelus dromedarius
CC18-194278	CC18	CC18	CC18	blood-control	BL-CNT	0.0176	0.0021	0.8634	0.0371	0.6879	159	0	2660	TaxID:9713	2035708230	16711	Leptonychotes weddellii
CC18-194278	CC18	CC18	CC18	blood-control	BL-CNT	0.0165	0.0019	0.8613	0.0318	0.7182	142	0	2286	TaxID:43179	2145049103	12528	Ictidomys tridecemlineatus
CC18-194278	CC18	CC18	CC18	blood-control	BL-CNT	0.0155	0.0018	0.8594	0.0361	0.694	139	3	2608	TaxID:9974	2045816225	80667	Manis javanica
CC18-194278	CC18	CC18	CC18	blood-control	BL-CNT	0.0153	0.0016	0.859	0.0264	0.7529	125	2	1894	TaxID:246437	2276523311	50749	Tupaia chinensis
CC18-194278	CC18	CC18	CC18	blood-control	BL-CNT	0.0149	0.0016	0.8582	0.0256	0.7581	121	1	1839	TaxID:127582	2293971231	6323	Trichechus manatus latirostris
CC18-194278	CC18	CC18	CC18	blood-control	BL-CNT	0.0114	0.0018	0.8498	0.0684	0.5553	131	9	4983	TaxID:143302	1574757461	2041	Condylura cristata
CC18-194278	CC18	CC18	CC18	blood-control	BL-CNT	0.0138	0.0016	0.8559	0.0313	0.7221	119	1	2270	TaxID:9986	2156178734	3566	Oryctolagus cuniculus
CC18-194278	CC18	CC18	CC18	blood-control	BL-CNT	0.0138	0.0013	0.8559	0.0203	0.7788	98	0	1468	TaxID:1230840	2654145007	22508	Orycteropus afer afer
CC18-194278	CC18	CC18	CC18	blood-control	BL-CNT	0.0138	0.0013	0.8557	0.0202	0.7783	97	0	1465	TaxID:9361	2667840632	46594	Dasypus novemcinctus
CC18-194278	CC18	CC18	CC18	blood-control	BL-CNT	0.0132	0.0013	0.8543	0.0216	0.7791	99	0	1561	TaxID:9785	2490064456	2396	Loxodonta africana
CC18-194278	CC18	CC18	CC18	blood-control	BL-CNT	0.0037	0.0031	0.8155	1	0.1441	155	124	42145	TaxID:562	203268836	1313862	Escherichia coli
CC18-194278	CC18	CC18	CC18	blood-control	BL-CNT	0.0108	0.001	0.8483	0.0199	0.7809	76	0	1462	TaxID:185453	2675960559	20499	Chrysochloris asiatica
CC18-194278	CC18	CC18	CC18	blood-control	BL-CNT	0.0074	0.0007	0.8368	0.019	0.7857	51	0	1418	TaxID:28737	2745241291	8768	Elephantulus edwardii
CC18-194278	CC18	CC18	CC18	blood-control	BL-CNT	0.0039	0.0003	0.8177	0.0179	0.7892	26	0	1362	TaxID:13616	2862123519	5529	Monodelphis domestica
CC19-194279	CC19	CC19	CC19	blood-control	BL-CNT	0.7846	0.0725	0.9912	0.0912	0.0132	5586	741	1440	TaxID:9606	2495732763	23951	Homo sapiens
CC19-194279	CC19	CC19	CC19	blood-control	BL-CNT	0.0257	0.0026	0.8753	0.0247	0.7539	197	0	1693	TaxID:482537	2295901976	179507	Galeopterus variegatus
CC19-194279	CC19	CC19	CC19	blood-control	BL-CNT	0.0215	0.0024	0.8697	0.0348	0.6911	184	0	2458	TaxID:118797	2042910474	30700	Lipotes vexillifer
CC19-194279	CC19	CC19	CC19	blood-control	BL-CNT	0.0223	0.0023	0.8708	0.0281	0.7318	178	1	1967	TaxID:73337	2198718656	3086	Ceratotherium simum simum
CC19-194279	CC19	CC19	CC19	blood-control	BL-CNT	0.0187	0.0023	0.8653	0.0452	0.6368	176	0	3240	TaxID:132908	1846610083	36138	Pteropus vampyrus
CC19-194279	CC19	CC19	CC19	blood-control	BL-CNT	0.0183	0.0022	0.8645	0.0426	0.6498	168	1	3055	TaxID:9838	1888954709	32574	Camelus dromedarius
CC19-194279	CC19	CC19	CC19	blood-control	BL-CNT	0.0184	0.0021	0.8648	0.0348	0.692	158	0	2485	TaxID:9713	2035708230	16711	Leptonychotes weddellii
CC19-194279	CC19	CC19	CC19	blood-control	BL-CNT	0.0174	0.0019	0.8629	0.0297	0.7231	142	0	2123	TaxID:43179	2145049103	12528	Ictidomys tridecemlineatus
CC19-194279	CC19	CC19	CC19	blood-control	BL-CNT	0.0151	0.0017	0.8586	0.0339	0.6981	129	0	2450	TaxID:9974	2045816225	80667	Manis javanica
CC19-194279	CC19	CC19	CC19	blood-control	BL-CNT	0.0157	0.0016	0.8599	0.0237	0.7634	121	0	1697	TaxID:127582	2293971231	6323	Trichechus manatus latirostris
CC19-194279	CC19	CC19	CC19	blood-control	BL-CNT	0.0121	0.0018	0.8516	0.0645	0.5592	132	8	4686	TaxID:143302	1574757461	2041	Condylura cristata
CC19-194279	CC19	CC19	CC19	blood-control	BL-CNT	0.0151	0.0015	0.8586	0.0243	0.7596	117	0	1744	TaxID:246437	2276523311	50749	Tupaia chinensis
CC19-194279	CC19	CC19	CC19	blood-control	BL-CNT	0.0143	0.0015	0.857	0.0291	0.7278	117	1	2103	TaxID:9986	2156178734	3566	Oryctolagus cuniculus
CC19-194279	CC19	CC19	CC19	blood-control	BL-CNT	0.0143	0.0012	0.8569	0.019	0.7816	96	0	1370	TaxID:1230840	2654145007	22508	Orycteropus afer afer
CC19-194279	CC19	CC19	CC19	blood-control	BL-CNT	0.0037	0.0033	0.8159	0.9663	0.1426	157	128	40676	TaxID:562	203268836	1313862	Escherichia coli
CC19-194279	CC19	CC19	CC19	blood-control	BL-CNT	0.0141	0.0012	0.8564	0.0188	0.7815	94	1	1364	TaxID:9361	2667840632	46594	Dasypus novemcinctus
CC19-194279	CC19	CC19	CC19	blood-control	BL-CNT	0.0135	0.0012	0.855	0.02	0.7844	96	1	1442	TaxID:9785	2490064456	2396	Loxodonta africana
CC19-194279	CC19	CC19	CC19	blood-control	BL-CNT	0.011	0.0009	0.8487	0.0185	0.7846	73	0	1360	TaxID:185453	2675960559	20499	Chrysochloris asiatica
CC19-194279	CC19	CC19	CC19	blood-control	BL-CNT	0.0079	0.0007	0.8384	0.0177	0.7892	51	0	1317	TaxID:28737	2745241291	8768	Elephantulus edwardii
CC19-194279	CC19	CC19	CC19	blood-control	BL-CNT	0.0096	0.0002	0.8445	1	0.076	21	11	92378	TaxID:1198456	5044204	26	Pseudomonas guguanensis
CC20-194401	CC20	CC20	CC20	blood-control	BL-CNT	0.7932	0.0652	0.9916	0.0809	0.0163	5021	651	1206	TaxID:9606	2495732763	23951	Homo sapiens
CC20-194401	CC20	CC20	CC20	blood-control	BL-CNT	0.0281	0.0025	0.8781	0.0207	0.7671	191	0	1395	TaxID:482537	2295901976	179507	Galeopterus variegatus
CC20-194401	CC20	CC20	CC20	blood-control	BL-CNT	0.0248	0.0023	0.8742	0.0239	0.7433	176	0	1646	TaxID:73337	2198718656	3086	Ceratotherium simum simum
CC20-194401	CC20	CC20	CC20	blood-control	BL-CNT	0.0226	0.0023	0.8712	0.0306	0.6969	173	0	2150	TaxID:9755	2020409114	11712	Physeter catodon
CC20-194401	CC20	CC20	CC20	blood-control	BL-CNT	0.0204	0.0023	0.8681	0.0393	0.6459	171	1	2794	TaxID:132908	1846610083	36138	Pteropus vampyrus
CC20-194401	CC20	CC20	CC20	blood-control	BL-CNT	0.0192	0.0021	0.866	0.0369	0.6596	157	0	2634	TaxID:9838	1888954709	32574	Camelus dromedarius
CC20-194401	CC20	CC20	CC20	blood-control	BL-CNT	0.0197	0.002	0.8669	0.0296	0.7041	150	0	2102	TaxID:9713	2035708230	16711	Leptonychotes weddellii
CC20-194401	CC20	CC20	CC20	blood-control	BL-CNT	0.0182	0.0017	0.8645	0.025	0.7372	132	0	1772	TaxID:43179	2145049103	12528	Ictidomys tridecemlineatus
CC20-194401	CC20	CC20	CC20	blood-control	BL-CNT	0.017	0.0017	0.8624	0.0288	0.7105	129	0	2062	TaxID:9974	2045816225	80667	Manis javanica
CC20-194401	CC20	CC20	CC20	blood-control	BL-CNT	0.0179	0.0016	0.8639	0.0198	0.7769	122	0	1398	TaxID:127582	2293971231	6323	Trichechus manatus latirostris
CC20-194401	CC20	CC20	CC20	blood-control	BL-CNT	0.0176	0.0016	0.8633	0.0206	0.7707	121	0	1457	TaxID:246437	2276523311	50749	Tupaia chinensis
CC20-194401	CC20	CC20	CC20	blood-control	BL-CNT	0.0163	0.0015	0.8611	0.0245	0.7412	118	1	1751	TaxID:9986	2156178734	3566	Oryctolagus cuniculus
CC20-194401	CC20	CC20	CC20	blood-control	BL-CNT	0.0129	0.0017	0.8537	0.0555	0.5713	125	7	4021	TaxID:143302	1574757461	2041	Condylura cristata
CC20-194401	CC20	CC20	CC20	blood-control	BL-CNT	0.0161	0.0012	0.8607	0.0159	0.793	96	0	1135	TaxID:9361	2667840632	46594	Dasypus novemcinctus
CC20-194401	CC20	CC20	CC20	blood-control	BL-CNT	0.0037	0.0037	0.8159	0.8458	0.1473	156	126	35586	TaxID:562	203268836	1313862	Escherichia coli
CC20-194401	CC20	CC20	CC20	blood-control	BL-CNT	0.015	0.0012	0.8583	0.0169	0.7945	95	0	1209	TaxID:9785	2490064456	2396	Loxodonta africana
CC20-194401	CC20	CC20	CC20	blood-control	BL-CNT	0.0154	0.0012	0.8592	0.0159	0.7943	92	0	1136	TaxID:1230840	2654145007	22508	Orycteropus afer afer
CC20-194401	CC20	CC20	CC20	blood-control	BL-CNT	0.0123	0.0009	0.8522	0.0156	0.7968	73	0	1132	TaxID:185453	2675960559	20499	Chrysochloris asiatica
CC20-194401	CC20	CC20	CC20	blood-control	BL-CNT	0.0099	0.0007	0.8454	0.015	0.7995	57	1	1103	TaxID:28737	2745241291	8768	Elephantulus edwardii
CC20-194401	CC20	CC20	CC20	blood-control	BL-CNT	0.01	0.0003	0.8459	1	0.0714	25	8	92839	TaxID:1198456	5044204	26	Pseudomonas guguanensis
CD03-194423	CD03	CD03	CD03	blood-control	BL-CNT	0.8355	0.0672	0.9935	0.0793	0.0137	5176	717	934	TaxID:9606	2495732763	23951	Homo sapiens
CD03-194423	CD03	CD03	CD03	blood-control	BL-CNT	0.0286	0.0025	0.8788	0.0172	0.802	191	1	1129	TaxID:482537	2295901976	179507	Galeopterus variegatus
CD03-194423	CD03	CD03	CD03	blood-control	BL-CNT	0.0244	0.0024	0.8737	0.0254	0.7388	180	1	1749	TaxID:118797	2042910474	30700	Lipotes vexillifer
CD03-194423	CD03	CD03	CD03	blood-control	BL-CNT	0.0257	0.0023	0.8753	0.02	0.7797	178	0	1349	TaxID:73337	2198718656	3086	Ceratotherium simum simum
CD03-194423	CD03	CD03	CD03	blood-control	BL-CNT	0.0211	0.0023	0.8691	0.0346	0.6795	172	0	2440	TaxID:132908	1846610083	36138	Pteropus vampyrus
CD03-194423	CD03	CD03	CD03	blood-control	BL-CNT	0.0211	0.0022	0.8691	0.0322	0.6941	168	0	2267	TaxID:9838	1888954709	32574	Camelus dromedarius
CD03-194423	CD03	CD03	CD03	blood-control	BL-CNT	0.02	0.0019	0.8674	0.0253	0.7406	148	0	1774	TaxID:9713	2035708230	16711	Leptonychotes weddellii
CD03-194423	CD03	CD03	CD03	blood-control	BL-CNT	0.0198	0.0018	0.8671	0.0211	0.7725	140	1	1468	TaxID:43179	2145049103	12528	Ictidomys tridecemlineatus
CD03-194423	CD03	CD03	CD03	blood-control	BL-CNT	0.0172	0.0017	0.8627	0.0246	0.7467	127	0	1741	TaxID:9974	2045816225	80667	Manis javanica
CD03-194423	CD03	CD03	CD03	blood-control	BL-CNT	0.0139	0.0018	0.856	0.0505	0.5996	131	8	3641	TaxID:143302	1574757461	2041	Condylura cristata
CD03-194423	CD03	CD03	CD03	blood-control	BL-CNT	0.0175	0.0015	0.8633	0.0163	0.8125	117	0	1134	TaxID:127582	2293971231	6323	Trichechus manatus latirostris
CD03-194423	CD03	CD03	CD03	blood-control	BL-CNT	0.0174	0.0015	0.863	0.0168	0.8082	117	0	1172	TaxID:246437	2276523311	50749	Tupaia chinensis
CD03-194423	CD03	CD03	CD03	blood-control	BL-CNT	0.0162	0.0015	0.8607	0.0204	0.7787	114	2	1445	TaxID:9986	2156178734	3566	Oryctolagus cuniculus
CD03-194423	CD03	CD03	CD03	blood-control	BL-CNT	0.0163	0.0012	0.8609	0.0124	0.8343	94	0	864	TaxID:9361	2667840632	46594	Dasypus novemcinctus
CD03-194423	CD03	CD03	CD03	blood-control	BL-CNT	0.0037	0.0036	0.8158	0.8146	0.1546	151	120	34271	TaxID:562	203268836	1313862	Escherichia coli
CD03-194423	CD03	CD03	CD03	blood-control	BL-CNT	0.015	0.0012	0.8583	0.0134	0.8336	93	0	940	TaxID:9785	2490064456	2396	Loxodonta africana
CD03-194423	CD03	CD03	CD03	blood-control	BL-CNT	0.0148	0.0011	0.8579	0.0124	0.8358	86	1	869	TaxID:1230840	2654145007	22508	Orycteropus afer afer
CD03-194423	CD03	CD03	CD03	blood-control	BL-CNT	0.013	0.001	0.8539	0.0121	0.8378	75	1	860	TaxID:185453	2675960559	20499	Chrysochloris asiatica
CD03-194423	CD03	CD03	CD03	blood-control	BL-CNT	0.0096	0.0007	0.8445	0.0116	0.8406	54	0	843	TaxID:28737	2745241291	8768	Elephantulus edwardii
CD03-194423	CD03	CD03	CD03	blood-control	BL-CNT	0.0042	0.0003	0.8195	0.0109	0.845	23	0	827	TaxID:38626	2829602404	1907	Phascolarctos cinereus
CD04-194424	CD04	CD04	CD04	blood-control	BL-CNT	0.8363	0.0765	0.9935	0.0901	0.0145	5891	796	1051	TaxID:9606	2495732763	23951	Homo sapiens
CD04-194424	CD04	CD04	CD04	blood-control	BL-CNT	0.0264	0.0026	0.8762	0.0191	0.8075	200	0	1259	TaxID:482537	2295901976	179507	Galeopterus variegatus
CD04-194424	CD04	CD04	CD04	blood-control	BL-CNT	0.0227	0.0026	0.8715	0.0306	0.7287	195	0	2131	TaxID:9733	2004935674	1668	Orcinus orca
CD04-194424	CD04	CD04	CD04	blood-control	BL-CNT	0.0202	0.0025	0.8678	0.0394	0.6798	188	0	2789	TaxID:132908	1846610083	36138	Pteropus vampyrus
CD04-194424	CD04	CD04	CD04	blood-control	BL-CNT	0.0231	0.0024	0.8719	0.0224	0.7837	182	0	1525	TaxID:73337	2198718656	3086	Ceratotherium simum simum
CD04-194424	CD04	CD04	CD04	blood-control	BL-CNT	0.0192	0.0023	0.866	0.0366	0.6951	174	0	2596	TaxID:9838	1888954709	32574	Camelus dromedarius
CD04-194424	CD04	CD04	CD04	blood-control	BL-CNT	0.0196	0.0022	0.8668	0.0288	0.7413	166	0	2020	TaxID:9713	2035708230	16711	Leptonychotes weddellii
CD04-194424	CD04	CD04	CD04	blood-control	BL-CNT	0.0186	0.002	0.8652	0.0237	0.7751	150	0	1660	TaxID:43179	2145049103	12528	Ictidomys tridecemlineatus
CD04-194424	CD04	CD04	CD04	blood-control	BL-CNT	0.0163	0.0018	0.861	0.0278	0.7482	137	0	1979	TaxID:9974	2045816225	80667	Manis javanica
CD04-194424	CD04	CD04	CD04	blood-control	BL-CNT	0.013	0.0019	0.854	0.0576	0.5997	140	8	4162	TaxID:143302	1574757461	2041	Condylura cristata
CD04-194424	CD04	CD04	CD04	blood-control	BL-CNT	0.0166	0.0016	0.8616	0.0181	0.8169	126	1	1262	TaxID:127582	2293971231	6323	Trichechus manatus latirostris
CD04-194424	CD04	CD04	CD04	blood-control	BL-CNT	0.0164	0.0016	0.8611	0.0187	0.8121	125	0	1310	TaxID:246437	2276523311	50749	Tupaia chinensis
CD04-194424	CD04	CD04	CD04	blood-control	BL-CNT	0.0151	0.0016	0.8586	0.0231	0.7808	121	2	1637	TaxID:9986	2156178734	3566	Oryctolagus cuniculus
CD04-194424	CD04	CD04	CD04	blood-control	BL-CNT	0.0152	0.0013	0.8587	0.0141	0.8346	100	0	991	TaxID:9361	2667840632	46594	Dasypus novemcinctus
CD04-194424	CD04	CD04	CD04	blood-control	BL-CNT	0.0038	0.0034	0.8163	0.9305	0.1546	159	126	39159	TaxID:562	203268836	1313862	Escherichia coli
CD04-194424	CD04	CD04	CD04	blood-control	BL-CNT	0.0145	0.0012	0.8573	0.0141	0.8354	96	0	995	TaxID:1230840	2654145007	22508	Orycteropus afer afer
CD04-194424	CD04	CD04	CD04	blood-control	BL-CNT	0.0137	0.0013	0.8557	0.015	0.8367	97	0	1055	TaxID:9785	2490064456	2396	Loxodonta africana
CD04-194424	CD04	CD04	CD04	blood-control	BL-CNT	0.0122	0.001	0.8519	0.0138	0.8373	80	0	990	TaxID:185453	2675960559	20499	Chrysochloris asiatica
CD04-194424	CD04	CD04	CD04	blood-control	BL-CNT	0.0086	0.0007	0.8411	0.0133	0.84	55	1	972	TaxID:28737	2745241291	8768	Elephantulus edwardii
CD04-194424	CD04	CD04	CD04	blood-control	BL-CNT	0.0179	0.0004	0.8639	1	0.0809	40	19	91872	TaxID:1198456	5044204	26	Pseudomonas guguanensis
CD05-194425	CD05	CD05	CD05	blood-control	BL-CNT	0.86	0.0739	0.9945	0.0846	0.0145	5687	772	830	TaxID:9606	2495732763	23951	Homo sapiens
CD05-194425	CD05	CD05	CD05	blood-control	BL-CNT	0.0294	0.0027	0.8796	0.0162	0.8256	209	1	1033	TaxID:482537	2295901976	179507	Galeopterus variegatus
CD05-194425	CD05	CD05	CD05	blood-control	BL-CNT	0.0235	0.0024	0.8725	0.025	0.7599	186	0	1712	TaxID:118797	2042910474	30700	Lipotes vexillifer
CD05-194425	CD05	CD05	CD05	blood-control	BL-CNT	0.0238	0.0023	0.8729	0.019	0.8042	176	0	1274	TaxID:73337	2198718656	3086	Ceratotherium simum simum
CD05-194425	CD05	CD05	CD05	blood-control	BL-CNT	0.0205	0.0024	0.8682	0.035	0.6975	179	0	2460	TaxID:132908	1846610083	36138	Pteropus vampyrus
CD05-194425	CD05	CD05	CD05	blood-control	BL-CNT	0.0208	0.0023	0.8686	0.0325	0.7116	177	0	2283	TaxID:9838	1888954709	32574	Camelus dromedarius
CD05-194425	CD05	CD05	CD05	blood-control	BL-CNT	0.0193	0.002	0.8662	0.025	0.7611	153	0	1743	TaxID:9713	2035708230	16711	Leptonychotes weddellii
CD05-194425	CD05	CD05	CD05	blood-control	BL-CNT	0.0184	0.0018	0.8648	0.0202	0.7962	139	0	1401	TaxID:43179	2145049103	12528	Ictidomys tridecemlineatus
CD05-194425	CD05	CD05	CD05	blood-control	BL-CNT	0.0171	0.0018	0.8625	0.0242	0.7671	135	0	1705	TaxID:9974	2045816225	80667	Manis javanica
CD05-194425	CD05	CD05	CD05	blood-control	BL-CNT	0.0175	0.0016	0.8632	0.0159	0.8303	126	0	1094	TaxID:246437	2276523311	50749	Tupaia chinensis
CD05-194425	CD05	CD05	CD05	blood-control	BL-CNT	0.0131	0.0018	0.8541	0.0521	0.6147	132	8	3757	TaxID:143302	1574757461	2041	Condylura cristata
CD05-194425	CD05	CD05	CD05	blood-control	BL-CNT	0.0161	0.0016	0.8605	0.0197	0.8008	121	1	1379	TaxID:9986	2156178734	3566	Oryctolagus cuniculus
CD05-194425	CD05	CD05	CD05	blood-control	BL-CNT	0.0161	0.0015	0.8607	0.0151	0.8382	115	0	1038	TaxID:127582	2293971231	6323	Trichechus manatus latirostris
CD05-194425	CD05	CD05	CD05	blood-control	BL-CNT	0.0335	0.0008	0.8839	1	0.0787	80	25	92053	TaxID:1198456	5044204	26	Pseudomonas guguanensis
CD05-194425	CD05	CD05	CD05	blood-control	BL-CNT	0.0158	0.0013	0.86	0.0114	0.8577	98	0	784	TaxID:9361	2667840632	46594	Dasypus novemcinctus
CD05-194425	CD05	CD05	CD05	blood-control	BL-CNT	0.0037	0.0035	0.8155	0.872	0.1579	155	124	36693	TaxID:562	203268836	1313862	Escherichia coli
CD05-194425	CD05	CD05	CD05	blood-control	BL-CNT	0.0156	0.0013	0.8596	0.0114	0.858	97	0	787	TaxID:1230840	2654145007	22508	Orycteropus afer afer
CD05-194425	CD05	CD05	CD05	blood-control	BL-CNT	0.0146	0.0013	0.8576	0.0121	0.8592	97	0	836	TaxID:9785	2490064456	2396	Loxodonta africana
CD05-194425	CD05	CD05	CD05	blood-control	BL-CNT	0.0131	0.001	0.8542	0.0111	0.8606	81	1	780	TaxID:185453	2675960559	20499	Chrysochloris asiatica
CD05-194425	CD05	CD05	CD05	blood-control	BL-CNT	0.0086	0.0007	0.8413	0.0104	0.8656	52	0	757	TaxID:28737	2745241291	8768	Elephantulus edwardii
CD06-194737	CD06	CD06	CD06	blood-control	BL-CNT	0.8163	0.0703	0.9926	0.0848	0.0145	5411	721	1122	TaxID:9606	2495732763	23951	Homo sapiens
CD06-194737	CD06	CD06	CD06	blood-control	BL-CNT	0.0269	0.0025	0.8768	0.02	0.7859	193	0	1342	TaxID:482537	2295901976	179507	Galeopterus variegatus
CD06-194737	CD06	CD06	CD06	blood-control	BL-CNT	0.0236	0.0025	0.8727	0.0297	0.7186	189	0	2063	TaxID:9755	2020409114	11712	Physeter catodon
CD06-194737	CD06	CD06	CD06	blood-control	BL-CNT	0.024	0.0023	0.8731	0.0232	0.7628	179	0	1592	TaxID:73337	2198718656	3086	Ceratotherium simum simum
CD06-194737	CD06	CD06	CD06	blood-control	BL-CNT	0.0208	0.0024	0.8686	0.0388	0.6652	182	0	2750	TaxID:132908	1846610083	36138	Pteropus vampyrus
CD06-194737	CD06	CD06	CD06	blood-control	BL-CNT	0.0195	0.0022	0.8666	0.0361	0.6807	167	0	2565	TaxID:9838	1888954709	32574	Camelus dromedarius
CD06-194737	CD06	CD06	CD06	blood-control	BL-CNT	0.0197	0.0021	0.867	0.0287	0.7263	157	0	2020	TaxID:9713	2035708230	16711	Leptonychotes weddellii
CD06-194737	CD06	CD06	CD06	blood-control	BL-CNT	0.0191	0.0019	0.866	0.0246	0.7539	146	0	1731	TaxID:43179	2145049103	12528	Ictidomys tridecemlineatus
CD06-194737	CD06	CD06	CD06	blood-control	BL-CNT	0.0165	0.0017	0.8614	0.0279	0.7322	131	0	1991	TaxID:9974	2045816225	80667	Manis javanica
CD06-194737	CD06	CD06	CD06	blood-control	BL-CNT	0.0136	0.0018	0.8552	0.0556	0.5886	137	11	4019	TaxID:143302	1574757461	2041	Condylura cristata
CD06-194737	CD06	CD06	CD06	blood-control	BL-CNT	0.017	0.0016	0.8623	0.0199	0.7899	123	2	1397	TaxID:246437	2276523311	50749	Tupaia chinensis
CD06-194737	CD06	CD06	CD06	blood-control	BL-CNT	0.0166	0.0016	0.8615	0.0191	0.7956	119	0	1347	TaxID:127582	2293971231	6323	Trichechus manatus latirostris
CD06-194737	CD06	CD06	CD06	blood-control	BL-CNT	0.0151	0.0015	0.8586	0.0239	0.7603	115	1	1707	TaxID:9986	2156178734	3566	Oryctolagus cuniculus
CD06-194737	CD06	CD06	CD06	blood-control	BL-CNT	0.0162	0.0013	0.8607	0.0149	0.8139	100	2	1052	TaxID:9361	2667840632	46594	Dasypus novemcinctus
CD06-194737	CD06	CD06	CD06	blood-control	BL-CNT	0.0154	0.0013	0.8591	0.0159	0.8151	102	0	1126	TaxID:9785	2490064456	2396	Loxodonta africana
CD06-194737	CD06	CD06	CD06	blood-control	BL-CNT	0.0037	0.0035	0.8155	0.8861	0.1505	155	126	37286	TaxID:562	203268836	1313862	Escherichia coli
CD06-194737	CD06	CD06	CD06	blood-control	BL-CNT	0.0153	0.0012	0.8589	0.0148	0.8154	95	0	1053	TaxID:1230840	2654145007	22508	Orycteropus afer afer
CD06-194737	CD06	CD06	CD06	blood-control	BL-CNT	0.0118	0.0009	0.851	0.0145	0.8183	73	0	1048	TaxID:185453	2675960559	20499	Chrysochloris asiatica
CD06-194737	CD06	CD06	CD06	blood-control	BL-CNT	0.0095	0.0007	0.8441	0.014	0.8205	57	0	1025	TaxID:28737	2745241291	8768	Elephantulus edwardii
CD06-194737	CD06	CD06	CD06	blood-control	BL-CNT	0.0045	0.0003	0.8215	0.013	0.8251	26	0	987	TaxID:13616	2862123519	5529	Monodelphis domestica
CD07-194759	CD07	CD07	CD07	blood-control	BL-CNT	0.846	0.0723	0.9939	0.0845	0.012	5569	747	935	TaxID:9606	2495732763	23951	Homo sapiens
CD07-194759	CD07	CD07	CD07	blood-control	BL-CNT	0.0292	0.0027	0.8795	0.0179	0.8069	208	1	1166	TaxID:482537	2295901976	179507	Galeopterus variegatus
CD07-194759	CD07	CD07	CD07	blood-control	BL-CNT	0.0241	0.0025	0.8732	0.0268	0.7424	190	0	1845	TaxID:118797	2042910474	30700	Lipotes vexillifer
CD07-194759	CD07	CD07	CD07	blood-control	BL-CNT	0.0244	0.0024	0.8738	0.0209	0.7847	181	0	1413	TaxID:73337	2198718656	3086	Ceratotherium simum simum
CD07-194759	CD07	CD07	CD07	blood-control	BL-CNT	0.0211	0.0024	0.8691	0.0369	0.6811	184	0	2600	TaxID:132908	1846610083	36138	Pteropus vampyrus
CD07-194759	CD07	CD07	CD07	blood-control	BL-CNT	0.0203	0.0023	0.8678	0.0344	0.6955	173	0	2428	TaxID:9838	1888954709	32574	Camelus dromedarius
CD07-194759	CD07	CD07	CD07	blood-control	BL-CNT	0.0201	0.0021	0.8675	0.0267	0.744	159	0	1870	TaxID:9713	2035708230	16711	Leptonychotes weddellii
CD07-194759	CD07	CD07	CD07	blood-control	BL-CNT	0.0193	0.0019	0.8663	0.0222	0.776	146	0	1547	TaxID:43179	2145049103	12528	Ictidomys tridecemlineatus
CD07-194759	CD07	CD07	CD07	blood-control	BL-CNT	0.0166	0.0017	0.8616	0.0259	0.7508	131	0	1835	TaxID:9974	2045816225	80667	Manis javanica
CD07-194759	CD07	CD07	CD07	blood-control	BL-CNT	0.0178	0.0017	0.8638	0.0176	0.8127	128	0	1216	TaxID:246437	2276523311	50749	Tupaia chinensis
CD07-194759	CD07	CD07	CD07	blood-control	BL-CNT	0.0133	0.0018	0.8547	0.0543	0.5996	135	10	3919	TaxID:143302	1574757461	2041	Condylura cristata
CD07-194759	CD07	CD07	CD07	blood-control	BL-CNT	0.0162	0.0016	0.8608	0.0216	0.7817	122	1	1522	TaxID:9986	2156178734	3566	Oryctolagus cuniculus
CD07-194759	CD07	CD07	CD07	blood-control	BL-CNT	0.017	0.0016	0.8623	0.0169	0.8187	121	0	1170	TaxID:127582	2293971231	6323	Trichechus manatus latirostris
CD07-194759	CD07	CD07	CD07	blood-control	BL-CNT	0.0038	0.0036	0.8163	0.8762	0.1555	159	126	36866	TaxID:562	203268836	1313862	Escherichia coli
CD07-194759	CD07	CD07	CD07	blood-control	BL-CNT	0.015	0.0013	0.8584	0.0135	0.8427	99	0	938	TaxID:9785	2490064456	2396	Loxodonta africana
CD07-194759	CD07	CD07	CD07	blood-control	BL-CNT	0.0154	0.0012	0.8591	0.0127	0.8416	95	0	884	TaxID:9361	2667840632	46594	Dasypus novemcinctus
CD07-194759	CD07	CD07	CD07	blood-control	BL-CNT	0.0153	0.0012	0.859	0.0128	0.8413	95	1	891	TaxID:1230840	2654145007	22508	Orycteropus afer afer
CD07-194759	CD07	CD07	CD07	blood-control	BL-CNT	0.0127	0.001	0.8531	0.0124	0.8441	78	0	883	TaxID:185453	2675960559	20499	Chrysochloris asiatica
CD07-194759	CD07	CD07	CD07	blood-control	BL-CNT	0.0223	0.0005	0.8708	1	0.0779	53	18	92157	TaxID:1198456	5044204	26	Pseudomonas guguanensis
CD07-194759	CD07	CD07	CD07	blood-control	BL-CNT	0.0091	0.0007	0.843	0.0118	0.8479	55	0	862	TaxID:28737	2745241291	8768	Elephantulus edwardii
CD08-194814	CD08	CD08	CD08	blood-control	BL-CNT	0.8492	0.0728	0.9941	0.0842	0.017	5604	780	883	TaxID:9606	2495732763	23951	Homo sapiens
CD08-194814	CD08	CD08	CD08	blood-control	BL-CNT	0.0287	0.0027	0.8789	0.017	0.8167	204	0	1099	TaxID:482537	2295901976	179507	Galeopterus variegatus
CD08-194814	CD08	CD08	CD08	blood-control	BL-CNT	0.0229	0.0024	0.8717	0.0269	0.7439	183	0	1859	TaxID:9755	2020409114	11712	Physeter catodon
CD08-194814	CD08	CD08	CD08	blood-control	BL-CNT	0.0202	0.0023	0.8677	0.0358	0.6897	176	0	2527	TaxID:132908	1846610083	36138	Pteropus vampyrus
CD08-194814	CD08	CD08	CD08	blood-control	BL-CNT	0.0228	0.0022	0.8716	0.0198	0.7953	169	0	1346	TaxID:73337	2198718656	3086	Ceratotherium simum simum
CD08-194814	CD08	CD08	CD08	blood-control	BL-CNT	0.0199	0.0022	0.8673	0.0334	0.7033	170	0	2359	TaxID:9838	1888954709	32574	Camelus dromedarius
CD08-194814	CD08	CD08	CD08	blood-control	BL-CNT	0.0196	0.002	0.8667	0.024	0.765	152	0	1673	TaxID:29088	2083963206	7872	Neomonachus schauinslandi
CD08-194814	CD08	CD08	CD08	blood-control	BL-CNT	0.0186	0.0018	0.8652	0.0194	0.7995	138	2	1346	TaxID:9994	2198676611	14543	Marmota marmota marmota
CD08-194814	CD08	CD08	CD08	blood-control	BL-CNT	0.017	0.0018	0.8623	0.0252	0.7572	134	0	1782	TaxID:9974	2045816225	80667	Manis javanica
CD08-194814	CD08	CD08	CD08	blood-control	BL-CNT	0.0131	0.0018	0.8541	0.0528	0.6083	132	12	3816	TaxID:143302	1574757461	2041	Condylura cristata
CD08-194814	CD08	CD08	CD08	blood-control	BL-CNT	0.0172	0.0016	0.8626	0.0166	0.8223	123	1	1151	TaxID:246437	2276523311	50749	Tupaia chinensis
CD08-194814	CD08	CD08	CD08	blood-control	BL-CNT	0.0162	0.0015	0.8607	0.0159	0.8286	115	0	1104	TaxID:127582	2293971231	6323	Trichechus manatus latirostris
CD08-194814	CD08	CD08	CD08	blood-control	BL-CNT	0.015	0.0015	0.8584	0.0206	0.7917	113	1	1456	TaxID:9986	2156178734	3566	Oryctolagus cuniculus
CD08-194814	CD08	CD08	CD08	blood-control	BL-CNT	0.0036	0.0035	0.8151	0.8631	0.1577	153	122	36320	TaxID:562	203268836	1313862	Escherichia coli
CD08-194814	CD08	CD08	CD08	blood-control	BL-CNT	0.0155	0.0012	0.8595	0.0119	0.851	96	0	824	TaxID:9361	2667840632	46594	Dasypus novemcinctus
CD08-194814	CD08	CD08	CD08	blood-control	BL-CNT	0.0142	0.0012	0.8567	0.0128	0.8515	94	0	888	TaxID:9785	2490064456	2396	Loxodonta africana
CD08-194814	CD08	CD08	CD08	blood-control	BL-CNT	0.0142	0.0011	0.8566	0.0118	0.8526	88	0	827	TaxID:1230840	2654145007	22508	Orycteropus afer afer
CD08-194814	CD08	CD08	CD08	blood-control	BL-CNT	0.012	0.001	0.8515	0.0116	0.8546	74	1	821	TaxID:185453	2675960559	20499	Chrysochloris asiatica
CD08-194814	CD08	CD08	CD08	blood-control	BL-CNT	0.0206	0.0005	0.8684	1	0.078	50	24	92150	TaxID:1198456	5044204	26	Pseudomonas guguanensis
CD08-194814	CD08	CD08	CD08	blood-control	BL-CNT	0.0083	0.0006	0.8401	0.011	0.8579	50	0	806	TaxID:28737	2745241291	8768	Elephantulus edwardii
CD09-194868	CD09	CD09	CD09	blood-control	BL-CNT	0.8353	0.0804	0.9935	0.0948	0.0144	6189	869	1113	TaxID:9606	2495732763	23951	Homo sapiens
CD09-194868	CD09	CD09	CD09	blood-control	BL-CNT	0.0267	0.0028	0.8765	0.0205	0.8036	213	0	1356	TaxID:482537	2295901976	179507	Galeopterus variegatus
CD09-194868	CD09	CD09	CD09	blood-control	BL-CNT	0.0213	0.0025	0.8693	0.0323	0.7281	192	1	2263	TaxID:310752	2017260351	10776	Balaenoptera acutorostrata scammoni
CD09-194868	CD09	CD09	CD09	blood-control	BL-CNT	0.0222	0.0024	0.8707	0.024	0.78	185	0	1648	TaxID:73337	2198718656	3086	Ceratotherium simum simum
CD09-194868	CD09	CD09	CD09	blood-control	BL-CNT	0.019	0.0025	0.8657	0.0425	0.6743	187	1	3022	TaxID:132908	1846610083	36138	Pteropus vampyrus
CD09-194868	CD09	CD09	CD09	blood-control	BL-CNT	0.0178	0.0023	0.8638	0.0398	0.6882	172	0	2837	TaxID:9838	1888954709	32574	Camelus dromedarius
CD09-194868	CD09	CD09	CD09	blood-control	BL-CNT	0.0179	0.0021	0.8639	0.031	0.7369	160	0	2195	TaxID:9713	2035708230	16711	Leptonychotes weddellii
CD09-194868	CD09	CD09	CD09	blood-control	BL-CNT	0.0183	0.002	0.8646	0.0258	0.7692	156	0	1811	TaxID:43179	2145049103	12528	Ictidomys tridecemlineatus
CD09-194868	CD09	CD09	CD09	blood-control	BL-CNT	0.015	0.0018	0.8585	0.0301	0.7433	134	0	2153	TaxID:9974	2045816225	80667	Manis javanica
CD09-194868	CD09	CD09	CD09	blood-control	BL-CNT	0.0163	0.0017	0.8609	0.0195	0.8136	130	2	1360	TaxID:127582	2293971231	6323	Trichechus manatus latirostris
CD09-194868	CD09	CD09	CD09	blood-control	BL-CNT	0.0155	0.0016	0.8594	0.0202	0.8082	125	0	1423	TaxID:246437	2276523311	50749	Tupaia chinensis
CD09-194868	CD09	CD09	CD09	blood-control	BL-CNT	0.0117	0.0018	0.8506	0.0616	0.5958	133	9	4467	TaxID:143302	1574757461	2041	Condylura cristata
CD09-194868	CD09	CD09	CD09	blood-control	BL-CNT	0.0145	0.0016	0.8573	0.0251	0.7749	123	2	1790	TaxID:9986	2156178734	3566	Oryctolagus cuniculus
CD09-194868	CD09	CD09	CD09	blood-control	BL-CNT	0.0393	0.0008	0.8889	1	0.0839	84	31	91527	TaxID:1198456	5044204	26	Pseudomonas guguanensis
CD09-194868	CD09	CD09	CD09	blood-control	BL-CNT	0.0156	0.0014	0.8596	0.0149	0.8339	108	0	1041	TaxID:9361	2667840632	46594	Dasypus novemcinctus
CD09-194868	CD09	CD09	CD09	blood-control	BL-CNT	0.0039	0.0034	0.8176	0.9772	0.1542	166	132	41125	TaxID:562	203268836	1313862	Escherichia coli
CD09-194868	CD09	CD09	CD09	blood-control	BL-CNT	0.0143	0.0014	0.8569	0.0159	0.8354	106	0	1115	TaxID:9785	2490064456	2396	Loxodonta africana
CD09-194868	CD09	CD09	CD09	blood-control	BL-CNT	0.0141	0.0013	0.8564	0.0148	0.8352	98	0	1050	TaxID:1230840	2654145007	22508	Orycteropus afer afer
CD09-194868	CD09	CD09	CD09	blood-control	BL-CNT	0.0117	0.001	0.8508	0.0145	0.8374	81	1	1040	TaxID:185453	2675960559	20499	Chrysochloris asiatica
CD09-194868	CD09	CD09	CD09	blood-control	BL-CNT	0.0082	0.0007	0.8396	0.0138	0.841	55	0	1017	TaxID:28737	2745241291	8768	Elephantulus edwardii
CD10-195107	CD10	CD10	CD10	blood-control	BL-CNT	0.8669	0.0858	0.9948	0.0976	0.0143	6610	908	906	TaxID:9606	2495732763	23951	Homo sapiens
CD10-195107	CD10	CD10	CD10	blood-control	BL-CNT	0.0252	0.0027	0.8747	0.0174	0.8371	206	0	1128	TaxID:482537	2295901976	179507	Galeopterus variegatus
CD10-195107	CD10	CD10	CD10	blood-control	BL-CNT	0.0214	0.0026	0.8695	0.0282	0.7652	195	0	1946	TaxID:118797	2042910474	30700	Lipotes vexillifer
CD10-195107	CD10	CD10	CD10	blood-control	BL-CNT	0.0609	0.0013	0.9032	1	0.0883	127	58	91046	TaxID:1198456	5044204	26	Pseudomonas guguanensis
CD10-195107	CD10	CD10	CD10	blood-control	BL-CNT	0.0218	0.0024	0.8702	0.0208	0.8134	186	0	1403	TaxID:73337	2198718656	3086	Ceratotherium simum simum
CD10-195107	CD10	CD10	CD10	blood-control	BL-CNT	0.0177	0.0024	0.8636	0.0428	0.6873	183	4	3042	TaxID:186990	1799222909	7571	Hipposideros armiger
CD10-195107	CD10	CD10	CD10	blood-control	BL-CNT	0.0184	0.0024	0.8648	0.0369	0.7167	181	0	2608	TaxID:9838	1888954709	32574	Camelus dromedarius
CD10-195107	CD10	CD10	CD10	blood-control	BL-CNT	0.0182	0.0022	0.8645	0.0282	0.7658	167	0	1976	TaxID:9713	2035708230	16711	Leptonychotes weddellii
CD10-195107	CD10	CD10	CD10	blood-control	BL-CNT	0.0177	0.002	0.8635	0.0226	0.8019	154	0	1571	TaxID:43179	2145049103	12528	Ictidomys tridecemlineatus
CD10-195107	CD10	CD10	CD10	blood-control	BL-CNT	0.0153	0.0018	0.8589	0.0272	0.7727	139	0	1930	TaxID:9974	2045816225	80667	Manis javanica
CD10-195107	CD10	CD10	CD10	blood-control	BL-CNT	0.0124	0.0019	0.8525	0.0591	0.6197	144	11	4272	TaxID:143302	1574757461	2041	Condylura cristata
CD10-195107	CD10	CD10	CD10	blood-control	BL-CNT	0.0155	0.0017	0.8594	0.0164	0.8465	127	0	1131	TaxID:127582	2293971231	6323	Trichechus manatus latirostris
CD10-195107	CD10	CD10	CD10	blood-control	BL-CNT	0.0153	0.0016	0.8589	0.017	0.8419	126	1	1178	TaxID:246437	2276523311	50749	Tupaia chinensis
CD10-195107	CD10	CD10	CD10	blood-control	BL-CNT	0.0142	0.0016	0.8566	0.0219	0.8073	123	1	1550	TaxID:9986	2156178734	3566	Oryctolagus cuniculus
CD10-195107	CD10	CD10	CD10	blood-control	BL-CNT	0.0148	0.0014	0.8579	0.0125	0.8655	106	0	859	TaxID:9361	2667840632	46594	Dasypus novemcinctus
CD10-195107	CD10	CD10	CD10	blood-control	BL-CNT	0.014	0.0014	0.8562	0.0132	0.8669	107	1	910	TaxID:9785	2490064456	2396	Loxodonta africana
CD10-195107	CD10	CD10	CD10	blood-control	BL-CNT	0.0036	0.0031	0.8153	1	0.159	154	123	42214	TaxID:562	203268836	1313862	Escherichia coli
CD10-195107	CD10	CD10	CD10	blood-control	BL-CNT	0.0134	0.0013	0.855	0.0124	0.8673	97	0	860	TaxID:1230840	2654145007	22508	Orycteropus afer afer
CD10-195107	CD10	CD10	CD10	blood-control	BL-CNT	0.0115	0.0011	0.8501	0.0121	0.869	82	0	854	TaxID:185453	2675960559	20499	Chrysochloris asiatica
CD10-195107	CD10	CD10	CD10	blood-control	BL-CNT	0.0077	0.0007	0.8379	0.0116	0.8717	54	0	843	TaxID:28737	2745241291	8768	Elephantulus edwardii
CD11-121439	CD11	CD11	CD11	blood-control	BL-CNT	0.8296	0.0881	0.9932	0.105	0.0121	6787	988	1295	TaxID:9606	2495732763	23951	Homo sapiens
CD11-121439	CD11	CD11	CD11	blood-control	BL-CNT	0.0236	0.0027	0.8726	0.0233	0.7988	209	0	1573	TaxID:482537	2295901976	179507	Galeopterus variegatus
CD11-121439	CD11	CD11	CD11	blood-control	BL-CNT	0.0208	0.0027	0.8686	0.0351	0.7293	205	0	2464	TaxID:118797	2042910474	30700	Lipotes vexillifer
CD11-121439	CD11	CD11	CD11	blood-control	BL-CNT	0.0219	0.0026	0.8702	0.0274	0.7732	202	0	1891	TaxID:73337	2198718656	3086	Ceratotherium simum simum
CD11-121439	CD11	CD11	CD11	blood-control	BL-CNT	0.0174	0.0025	0.8631	0.0472	0.6716	189	0	3374	TaxID:132908	1846610083	36138	Pteropus vampyrus
CD11-121439	CD11	CD11	CD11	blood-control	BL-CNT	0.0171	0.0024	0.8625	0.0415	0.698	178	2	2965	TaxID:30538	1931106518	276707	Vicugna pacos
CD11-121439	CD11	CD11	CD11	blood-control	BL-CNT	0.0175	0.0022	0.8633	0.0325	0.7447	170	0	2304	TaxID:29088	2083963206	7872	Neomonachus schauinslandi
CD11-121439	CD11	CD11	CD11	blood-control	BL-CNT	0.0165	0.002	0.8614	0.0292	0.7641	156	1	2069	TaxID:43179	2145049103	12528	Ictidomys tridecemlineatus
CD11-121439	CD11	CD11	CD11	blood-control	BL-CNT	0.0143	0.0019	0.8569	0.0342	0.7362	141	0	2458	TaxID:9974	2045816225	80667	Manis javanica
CD11-121439	CD11	CD11	CD11	blood-control	BL-CNT	0.0148	0.0017	0.8579	0.0231	0.8021	132	0	1636	TaxID:246437	2276523311	50749	Tupaia chinensis
CD11-121439	CD11	CD11	CD11	blood-control	BL-CNT	0.0136	0.0017	0.8554	0.0283	0.7698	128	2	2034	TaxID:9986	2156178734	3566	Oryctolagus cuniculus
CD11-121439	CD11	CD11	CD11	blood-control	BL-CNT	0.0143	0.0017	0.857	0.0223	0.8077	127	0	1577	TaxID:127582	2293971231	6323	Trichechus manatus latirostris
CD11-121439	CD11	CD11	CD11	blood-control	BL-CNT	0.0106	0.0018	0.8477	0.0692	0.5895	134	9	5036	TaxID:143302	1574757461	2041	Condylura cristata
CD11-121439	CD11	CD11	CD11	blood-control	BL-CNT	0.0137	0.0014	0.8556	0.0172	0.8276	106	0	1224	TaxID:1230840	2654145007	22508	Orycteropus afer afer
CD11-121439	CD11	CD11	CD11	blood-control	BL-CNT	0.0135	0.0013	0.8552	0.0171	0.8274	104	0	1221	TaxID:9361	2667840632	46594	Dasypus novemcinctus
CD11-121439	CD11	CD11	CD11	blood-control	BL-CNT	0.0128	0.0014	0.8535	0.0183	0.8283	105	0	1302	TaxID:9785	2490064456	2396	Loxodonta africana
CD11-121439	CD11	CD11	CD11	blood-control	BL-CNT	0.0038	0.003	0.8165	1	0.1507	160	126	45735	TaxID:562	203268836	1313862	Escherichia coli
CD11-121439	CD11	CD11	CD11	blood-control	BL-CNT	0.0114	0.0011	0.8498	0.0168	0.8297	87	1	1216	TaxID:185453	2675960559	20499	Chrysochloris asiatica
CD11-121439	CD11	CD11	CD11	blood-control	BL-CNT	0.0079	0.0008	0.8386	0.0161	0.8331	59	1	1187	TaxID:28737	2745241291	8768	Elephantulus edwardii
CD11-121439	CD11	CD11	CD11	blood-control	BL-CNT	0.0032	0.0003	0.8115	0.0151	0.8371	23	0	1147	TaxID:13616	2862123519	5529	Monodelphis domestica
CD12-154470	CD12	CD12	CD12	blood-control	BL-CNT	0.8418	0.073	0.9938	0.0857	0.0118	5623	773	978	TaxID:9606	2495732763	23951	Homo sapiens
CD12-154470	CD12	CD12	CD12	blood-control	BL-CNT	0.0267	0.0025	0.8765	0.0183	0.8052	192	0	1211	TaxID:482537	2295901976	179507	Galeopterus variegatus
CD12-154470	CD12	CD12	CD12	blood-control	BL-CNT	0.022	0.0023	0.8704	0.0287	0.7308	178	0	2000	TaxID:9755	2020409114	11712	Physeter catodon
CD12-154470	CD12	CD12	CD12	blood-control	BL-CNT	0.0232	0.0023	0.8721	0.0216	0.7801	174	0	1477	TaxID:73337	2198718656	3086	Ceratotherium simum simum
CD12-154470	CD12	CD12	CD12	blood-control	BL-CNT	0.0199	0.0023	0.8672	0.0379	0.6765	176	0	2685	TaxID:132908	1846610083	36138	Pteropus vampyrus
CD12-154470	CD12	CD12	CD12	blood-control	BL-CNT	0.0198	0.0023	0.867	0.0354	0.6904	171	0	2506	TaxID:9838	1888954709	32574	Camelus dromedarius
CD12-154470	CD12	CD12	CD12	blood-control	BL-CNT	0.0182	0.0019	0.8643	0.0276	0.7389	146	0	1954	TaxID:9713	2035708230	16711	Leptonychotes weddellii
CD12-154470	CD12	CD12	CD12	blood-control	BL-CNT	0.0183	0.0018	0.8645	0.0231	0.7707	140	0	1618	TaxID:43179	2145049103	12528	Ictidomys tridecemlineatus
CD12-154470	CD12	CD12	CD12	blood-control	BL-CNT	0.0166	0.0017	0.8616	0.0269	0.7441	133	1	1915	TaxID:9974	2045816225	80667	Manis javanica
CD12-154470	CD12	CD12	CD12	blood-control	BL-CNT	0.0125	0.0017	0.8528	0.0549	0.5982	128	7	3972	TaxID:143302	1574757461	2041	Condylura cristata
CD12-154470	CD12	CD12	CD12	blood-control	BL-CNT	0.016	0.0015	0.8603	0.018	0.8104	116	0	1261	TaxID:246437	2276523311	50749	Tupaia chinensis
CD12-154470	CD12	CD12	CD12	blood-control	BL-CNT	0.0152	0.0015	0.8587	0.0225	0.7757	116	0	1599	TaxID:9986	2156178734	3566	Oryctolagus cuniculus
CD12-154470	CD12	CD12	CD12	blood-control	BL-CNT	0.0158	0.0015	0.86	0.0173	0.8157	114	0	1214	TaxID:127582	2293971231	6323	Trichechus manatus latirostris
CD12-154470	CD12	CD12	CD12	blood-control	BL-CNT	0.0037	0.0036	0.8159	0.8841	0.1531	157	126	37200	TaxID:562	203268836	1313862	Escherichia coli
CD12-154470	CD12	CD12	CD12	blood-control	BL-CNT	0.0153	0.0012	0.8591	0.013	0.8389	96	0	912	TaxID:9361	2667840632	46594	Dasypus novemcinctus
CD12-154470	CD12	CD12	CD12	blood-control	BL-CNT	0.0148	0.0012	0.8579	0.013	0.8397	93	2	915	TaxID:1230840	2654145007	22508	Orycteropus afer afer
CD12-154470	CD12	CD12	CD12	blood-control	BL-CNT	0.0142	0.0012	0.8567	0.014	0.8386	95	0	985	TaxID:9785	2490064456	2396	Loxodonta africana
CD12-154470	CD12	CD12	CD12	blood-control	BL-CNT	0.0125	0.001	0.8527	0.0127	0.8422	78	0	906	TaxID:185453	2675960559	20499	Chrysochloris asiatica
CD12-154470	CD12	CD12	CD12	blood-control	BL-CNT	0.0085	0.0007	0.8409	0.0122	0.8453	52	0	891	TaxID:28737	2745241291	8768	Elephantulus edwardii
CD12-154470	CD12	CD12	CD12	blood-control	BL-CNT	0.0036	0.0003	0.8149	0.0112	0.8508	21	0	852	TaxID:13616	2862123519	5529	Monodelphis domestica
CD13-163528	CD13	CD13	CD13	blood-control	BL-CNT	0.7498	0.0949	0.9896	0.124	0.0199	7307	1046	2244	TaxID:9606	2495732763	23951	Homo sapiens
CD13-163528	CD13	CD13	CD13	blood-control	BL-CNT	0.1163	0.0019	0.9247	1	0.095	192	77	90310	TaxID:1198456	5044204	26	Pseudomonas guguanensis
CD13-163528	CD13	CD13	CD13	blood-control	BL-CNT	0.0205	0.0028	0.8682	0.0369	0.7312	216	1	2613	TaxID:482537	2295901976	179507	Galeopterus variegatus
CD13-163528	CD13	CD13	CD13	blood-control	BL-CNT	0.0165	0.0026	0.8614	0.0523	0.664	195	0	3775	TaxID:9755	2020409114	11712	Physeter catodon
CD13-163528	CD13	CD13	CD13	blood-control	BL-CNT	0.0173	0.0025	0.8628	0.0416	0.7103	189	1	2984	TaxID:73337	2198718656	3086	Ceratotherium simum simum
CD13-163528	CD13	CD13	CD13	blood-control	BL-CNT	0.0146	0.0025	0.8576	0.0661	0.6139	189	0	4799	TaxID:132908	1846610083	36138	Pteropus vampyrus
CD13-163528	CD13	CD13	CD13	blood-control	BL-CNT	0.0145	0.0024	0.8573	0.0624	0.6265	183	0	4536	TaxID:9838	1888954709	32574	Camelus dromedarius
CD13-163528	CD13	CD13	CD13	blood-control	BL-CNT	0.0142	0.0021	0.8567	0.0477	0.6841	163	1	3464	TaxID:29088	2083963206	7872	Neomonachus schauinslandi
CD13-163528	CD13	CD13	CD13	blood-control	BL-CNT	0.0134	0.002	0.8549	0.0438	0.7012	150	0	3192	TaxID:43179	2145049103	12528	Ictidomys tridecemlineatus
CD13-163528	CD13	CD13	CD13	blood-control	BL-CNT	0.0128	0.002	0.8534	0.0499	0.6753	149	4	3641	TaxID:9974	2045816225	80667	Manis javanica
CD13-163528	CD13	CD13	CD13	blood-control	BL-CNT	0.0098	0.002	0.8451	0.092	0.5399	146	10	6731	TaxID:143302	1574757461	2041	Condylura cristata
CD13-163528	CD13	CD13	CD13	blood-control	BL-CNT	0.012	0.0018	0.8515	0.0432	0.7045	134	2	3161	TaxID:9986	2156178734	3566	Oryctolagus cuniculus
CD13-163528	CD13	CD13	CD13	blood-control	BL-CNT	0.0121	0.0017	0.8516	0.0358	0.7393	127	0	2618	TaxID:127582	2293971231	6323	Trichechus manatus latirostris
CD13-163528	CD13	CD13	CD13	blood-control	BL-CNT	0.0113	0.0016	0.8496	0.0366	0.7356	120	1	2684	TaxID:246437	2276523311	50749	Tupaia chinensis
CD13-163528	CD13	CD13	CD13	blood-control	BL-CNT	0.0117	0.0014	0.8507	0.0286	0.7571	107	1	2109	TaxID:9361	2667840632	46594	Dasypus novemcinctus
CD13-163528	CD13	CD13	CD13	blood-control	BL-CNT	0.0108	0.0014	0.8481	0.0306	0.7589	105	0	2249	TaxID:9785	2490064456	2396	Loxodonta africana
CD13-163528	CD13	CD13	CD13	blood-control	BL-CNT	0.0106	0.0013	0.8475	0.0287	0.7584	97	0	2119	TaxID:1230840	2654145007	22508	Orycteropus afer afer
CD13-163528	CD13	CD13	CD13	blood-control	BL-CNT	0.0038	0.0025	0.8165	1	0.1391	160	127	55662	TaxID:562	203268836	1313862	Escherichia coli
CD13-163528	CD13	CD13	CD13	blood-control	BL-CNT	0.0089	0.001	0.8422	0.0282	0.7598	81	0	2104	TaxID:185453	2675960559	20499	Chrysochloris asiatica
CD13-163528	CD13	CD13	CD13	blood-control	BL-CNT	0.0063	0.0007	0.8318	0.0273	0.7615	56	0	2060	TaxID:28737	2745241291	8768	Elephantulus edwardii
CD14-169820	CD14	CD14	CD14	blood-control	BL-CNT	0.7769	0.0781	0.9909	0.0986	0.0199	6018	812	1574	TaxID:9606	2495732763	23951	Homo sapiens
CD14-169820	CD14	CD14	CD14	blood-control	BL-CNT	0.0991	0.0021	0.9194	1	0.0816	207	84	91635	TaxID:1198456	5044204	26	Pseudomonas guguanensis
CD14-169820	CD14	CD14	CD14	blood-control	BL-CNT	0.0233	0.0025	0.8722	0.0266	0.756	195	1	1846	TaxID:482537	2295901976	179507	Galeopterus variegatus
CD14-169820	CD14	CD14	CD14	blood-control	BL-CNT	0.0207	0.0026	0.8685	0.0387	0.6864	194	0	2747	TaxID:9755	2020409114	11712	Physeter catodon
CD14-169820	CD14	CD14	CD14	blood-control	BL-CNT	0.0216	0.0025	0.8698	0.0307	0.7314	188	1	2154	TaxID:73337	2198718656	3086	Ceratotherium simum simum
CD14-169820	CD14	CD14	CD14	blood-control	BL-CNT	0.0175	0.0024	0.8633	0.0489	0.6383	179	0	3513	TaxID:132908	1846610083	36138	Pteropus vampyrus
CD14-169820	CD14	CD14	CD14	blood-control	BL-CNT	0.0176	0.0023	0.8634	0.0438	0.6617	173	1	3147	TaxID:30538	1931106518	276707	Vicugna pacos
CD14-169820	CD14	CD14	CD14	blood-control	BL-CNT	0.0177	0.0021	0.8636	0.0354	0.7056	162	0	2529	TaxID:29088	2083963206	7872	Neomonachus schauinslandi
CD14-169820	CD14	CD14	CD14	blood-control	BL-CNT	0.0165	0.0019	0.8614	0.0322	0.7239	147	0	2310	TaxID:43179	2145049103	12528	Ictidomys tridecemlineatus
CD14-169820	CD14	CD14	CD14	blood-control	BL-CNT	0.0148	0.0018	0.8579	0.0367	0.6992	137	0	2655	TaxID:9974	2045816225	80667	Manis javanica
CD14-169820	CD14	CD14	CD14	blood-control	BL-CNT	0.0118	0.0019	0.8509	0.0687	0.5641	139	11	4995	TaxID:143302	1574757461	2041	Condylura cristata
CD14-169820	CD14	CD14	CD14	blood-control	BL-CNT	0.0149	0.0016	0.8582	0.0258	0.7638	125	1	1852	TaxID:127582	2293971231	6323	Trichechus manatus latirostris
CD14-169820	CD14	CD14	CD14	blood-control	BL-CNT	0.0142	0.0017	0.8567	0.0316	0.7281	126	1	2286	TaxID:9986	2156178734	3566	Oryctolagus cuniculus
CD14-169820	CD14	CD14	CD14	blood-control	BL-CNT	0.0141	0.0016	0.8565	0.0265	0.7599	119	0	1906	TaxID:246437	2276523311	50749	Tupaia chinensis
CD14-169820	CD14	CD14	CD14	blood-control	BL-CNT	0.0141	0.0013	0.8564	0.0202	0.7843	102	0	1460	TaxID:9361	2667840632	46594	Dasypus novemcinctus
CD14-169820	CD14	CD14	CD14	blood-control	BL-CNT	0.0134	0.0014	0.8549	0.0219	0.7829	104	0	1581	TaxID:9785	2490064456	2396	Loxodonta africana
CD14-169820	CD14	CD14	CD14	blood-control	BL-CNT	0.0132	0.0012	0.8543	0.0203	0.7849	96	0	1472	TaxID:1230840	2654145007	22508	Orycteropus afer afer
CD14-169820	CD14	CD14	CD14	blood-control	BL-CNT	0.0037	0.0031	0.8155	1	0.1471	155	120	42999	TaxID:562	203268836	1313862	Escherichia coli
CD14-169820	CD14	CD14	CD14	blood-control	BL-CNT	0.0103	0.001	0.8466	0.0197	0.7885	74	0	1451	TaxID:185453	2675960559	20499	Chrysochloris asiatica
CD14-169820	CD14	CD14	CD14	blood-control	BL-CNT	0.0078	0.0007	0.8383	0.019	0.7907	55	0	1418	TaxID:28737	2745241291	8768	Elephantulus edwardii
CD15-179327	CD15	CD15	CD15	blood-control	BL-CNT	0.7935	0.0907	0.9916	0.1126	0.0145	6982	989	1689	TaxID:9606	2495732763	23951	Homo sapiens
CD15-179327	CD15	CD15	CD15	blood-control	BL-CNT	0.0233	0.0029	0.8723	0.0289	0.7667	221	1	1989	TaxID:482537	2295901976	179507	Galeopterus variegatus
CD15-179327	CD15	CD15	CD15	blood-control	BL-CNT	0.019	0.0026	0.8658	0.0409	0.7039	200	0	2911	TaxID:118797	2042910474	30700	Lipotes vexillifer
CD15-179327	CD15	CD15	CD15	blood-control	BL-CNT	0.0199	0.0026	0.8672	0.033	0.7442	196	0	2327	TaxID:73337	2198718656	3086	Ceratotherium simum simum
CD15-179327	CD15	CD15	CD15	blood-control	BL-CNT	0.0163	0.0024	0.861	0.0509	0.66	185	0	3666	TaxID:9838	1888954709	32574	Camelus dromedarius
CD15-179327	CD15	CD15	CD15	blood-control	BL-CNT	0.0159	0.0024	0.8602	0.0541	0.6476	184	0	3897	TaxID:132908	1846610083	36138	Pteropus vampyrus
CD15-179327	CD15	CD15	CD15	blood-control	BL-CNT	0.0161	0.0022	0.8606	0.0411	0.7042	170	0	2950	TaxID:9713	2035708230	16711	Leptonychotes weddellii
CD15-179327	CD15	CD15	CD15	blood-control	BL-CNT	0.0154	0.002	0.8592	0.035	0.7354	155	1	2510	TaxID:43179	2145049103	12528	Ictidomys tridecemlineatus
CD15-179327	CD15	CD15	CD15	blood-control	BL-CNT	0.014	0.0019	0.8562	0.04	0.7099	147	1	2897	TaxID:9974	2045816225	80667	Manis javanica
CD15-179327	CD15	CD15	CD15	blood-control	BL-CNT	0.0108	0.0019	0.8483	0.0769	0.5702	145	11	5603	TaxID:143302	1574757461	2041	Condylura cristata
CD15-179327	CD15	CD15	CD15	blood-control	BL-CNT	0.014	0.0017	0.8563	0.0278	0.7756	133	0	1994	TaxID:127582	2293971231	6323	Trichechus manatus latirostris
CD15-179327	CD15	CD15	CD15	blood-control	BL-CNT	0.0129	0.0017	0.8536	0.0343	0.7398	129	1	2483	TaxID:9986	2156178734	3566	Oryctolagus cuniculus
CD15-179327	CD15	CD15	CD15	blood-control	BL-CNT	0.0131	0.0016	0.8541	0.0284	0.7723	125	0	2049	TaxID:246437	2276523311	50749	Tupaia chinensis
CD15-179327	CD15	CD15	CD15	blood-control	BL-CNT	0.0125	0.0013	0.8526	0.0218	0.7958	103	0	1583	TaxID:9361	2667840632	46594	Dasypus novemcinctus
CD15-179327	CD15	CD15	CD15	blood-control	BL-CNT	0.0118	0.0014	0.8509	0.0233	0.7961	104	0	1693	TaxID:9785	2490064456	2396	Loxodonta africana
CD15-179327	CD15	CD15	CD15	blood-control	BL-CNT	0.012	0.0013	0.8516	0.0219	0.7962	100	1	1592	TaxID:1230840	2654145007	22508	Orycteropus afer afer
CD15-179327	CD15	CD15	CD15	blood-control	BL-CNT	0.0037	0.0027	0.8159	1	0.1441	157	125	49856	TaxID:562	203268836	1313862	Escherichia coli
CD15-179327	CD15	CD15	CD15	blood-control	BL-CNT	0.0106	0.0011	0.8475	0.0215	0.7977	87	0	1578	TaxID:185453	2675960559	20499	Chrysochloris asiatica
CD15-179327	CD15	CD15	CD15	blood-control	BL-CNT	0.007	0.0007	0.8348	0.0206	0.8016	56	1	1539	TaxID:28737	2745241291	8768	Elephantulus edwardii
CD15-179327	CD15	CD15	CD15	blood-control	BL-CNT	0.003	0.0003	0.8093	0.0193	0.8059	23	0	1480	TaxID:13616	2862123519	5529	Monodelphis domestica
CD16-179328	CD16	CD16	CD16	blood-control	BL-CNT	0.8027	0.0884	0.992	0.1085	0.0144	6804	975	1550	TaxID:9606	2495732763	23951	Homo sapiens
CD16-179328	CD16	CD16	CD16	blood-control	BL-CNT	0.0225	0.0027	0.8711	0.0266	0.7762	205	0	1833	TaxID:482537	2295901976	179507	Galeopterus variegatus
CD16-179328	CD16	CD16	CD16	blood-control	BL-CNT	0.0191	0.0026	0.866	0.0402	0.7024	196	0	2854	TaxID:9755	2020409114	11712	Physeter catodon
CD16-179328	CD16	CD16	CD16	blood-control	BL-CNT	0.0193	0.0024	0.8663	0.0306	0.7537	183	0	2151	TaxID:73337	2198718656	3086	Ceratotherium simum simum
CD16-179328	CD16	CD16	CD16	blood-control	BL-CNT	0.0164	0.0024	0.8612	0.0514	0.6526	183	0	3695	TaxID:132908	1846610083	36138	Pteropus vampyrus
CD16-179328	CD16	CD16	CD16	blood-control	BL-CNT	0.0163	0.0024	0.8609	0.0484	0.6654	178	0	3478	TaxID:9838	1888954709	32574	Camelus dromedarius
CD16-179328	CD16	CD16	CD16	blood-control	BL-CNT	0.0157	0.0021	0.8599	0.0387	0.7108	160	0	2782	TaxID:9713	2035708230	16711	Leptonychotes weddellii
CD16-179328	CD16	CD16	CD16	blood-control	BL-CNT	0.0152	0.0019	0.8587	0.0328	0.7422	147	0	2354	TaxID:43179	2145049103	12528	Ictidomys tridecemlineatus
CD16-179328	CD16	CD16	CD16	blood-control	BL-CNT	0.0135	0.0018	0.8551	0.0379	0.716	137	2	2740	TaxID:9974	2045816225	80667	Manis javanica
CD16-179328	CD16	CD16	CD16	blood-control	BL-CNT	0.0139	0.0017	0.8561	0.0265	0.7796	128	3	1897	TaxID:246437	2276523311	50749	Tupaia chinensis
CD16-179328	CD16	CD16	CD16	blood-control	BL-CNT	0.0104	0.0018	0.847	0.0736	0.5742	134	8	5362	TaxID:143302	1574757461	2041	Condylura cristata
CD16-179328	CD16	CD16	CD16	blood-control	BL-CNT	0.0134	0.0016	0.8548	0.0257	0.7845	122	0	1843	TaxID:127582	2293971231	6323	Trichechus manatus latirostris
CD16-179328	CD16	CD16	CD16	blood-control	BL-CNT	0.0122	0.0015	0.852	0.032	0.7478	118	1	2319	TaxID:9986	2156178734	3566	Oryctolagus cuniculus
CD16-179328	CD16	CD16	CD16	blood-control	BL-CNT	0.0118	0.0013	0.8508	0.0215	0.8049	100	1	1558	TaxID:9785	2490064456	2396	Loxodonta africana
CD16-179328	CD16	CD16	CD16	blood-control	BL-CNT	0.012	0.0012	0.8515	0.0202	0.8043	96	0	1465	TaxID:1230840	2654145007	22508	Orycteropus afer afer
CD16-179328	CD16	CD16	CD16	blood-control	BL-CNT	0.012	0.0012	0.8514	0.0201	0.804	95	0	1459	TaxID:9361	2667840632	46594	Dasypus novemcinctus
CD16-179328	CD16	CD16	CD16	blood-control	BL-CNT	0.0037	0.0028	0.8159	1	0.1459	157	125	47576	TaxID:562	203268836	1313862	Escherichia coli
CD16-179328	CD16	CD16	CD16	blood-control	BL-CNT	0.01	0.001	0.8458	0.0199	0.8055	79	0	1457	TaxID:185453	2675960559	20499	Chrysochloris asiatica
CD16-179328	CD16	CD16	CD16	blood-control	BL-CNT	0.007	0.0007	0.8349	0.0191	0.8083	54	0	1426	TaxID:28737	2745241291	8768	Elephantulus edwardii
CD16-179328	CD16	CD16	CD16	blood-control	BL-CNT	0.0034	0.0003	0.813	0.0179	0.8124	25	0	1367	TaxID:13616	2862123519	5529	Monodelphis domestica
CD17-179818	CD17	CD17	CD17	blood-control	BL-CNT	0.8003	0.113	0.9919	0.1388	0.0171	8705	1256	1986	TaxID:9606	2495732763	23951	Homo sapiens
CD17-179818	CD17	CD17	CD17	blood-control	BL-CNT	0.0199	0.003	0.8672	0.034	0.778	233	2	2368	TaxID:482537	2295901976	179507	Galeopterus variegatus
CD17-179818	CD17	CD17	CD17	blood-control	BL-CNT	0.0181	0.0029	0.8642	0.039	0.7552	220	0	2757	TaxID:73337	2198718656	3086	Ceratotherium simum simum
CD17-179818	CD17	CD17	CD17	blood-control	BL-CNT	0.0168	0.0029	0.8619	0.0507	0.7062	220	1	3632	TaxID:9755	2020409114	11712	Physeter catodon
CD17-179818	CD17	CD17	CD17	blood-control	BL-CNT	0.0153	0.0029	0.8591	0.0653	0.6546	219	0	4712	TaxID:132908	1846610083	36138	Pteropus vampyrus
CD17-179818	CD17	CD17	CD17	blood-control	BL-CNT	0.0146	0.0027	0.8575	0.0615	0.6676	204	0	4447	TaxID:9838	1888954709	32574	Camelus dromedarius
CD17-179818	CD17	CD17	CD17	blood-control	BL-CNT	0.0141	0.0024	0.8565	0.045	0.73	179	0	3248	TaxID:9708	2095593357	3892	Odobenus rosmarus divergens
CD17-179818	CD17	CD17	CD17	blood-control	BL-CNT	0.0128	0.0022	0.8534	0.0482	0.7173	166	3	3501	TaxID:9974	2045816225	80667	Manis javanica
CD17-179818	CD17	CD17	CD17	blood-control	BL-CNT	0.0134	0.0021	0.8549	0.0382	0.7599	163	1	2757	TaxID:9994	2198676611	14543	Marmota marmota marmota
CD17-179818	CD17	CD17	CD17	blood-control	BL-CNT	0.0126	0.0019	0.8528	0.0337	0.7812	148	1	2431	TaxID:246437	2276523311	50749	Tupaia chinensis
CD17-179818	CD17	CD17	CD17	blood-control	BL-CNT	0.0094	0.0021	0.8439	0.0934	0.5766	155	12	6826	TaxID:143302	1574757461	2041	Condylura cristata
CD17-179818	CD17	CD17	CD17	blood-control	BL-CNT	0.0119	0.0018	0.8513	0.0328	0.7856	140	0	2373	TaxID:127582	2293971231	6323	Trichechus manatus latirostris
CD17-179818	CD17	CD17	CD17	blood-control	BL-CNT	0.0111	0.0018	0.8492	0.0406	0.75	138	1	2957	TaxID:9986	2156178734	3566	Oryctolagus cuniculus
CD17-179818	CD17	CD17	CD17	blood-control	BL-CNT	0.0105	0.0014	0.8474	0.0255	0.8076	108	0	1865	TaxID:1230840	2654145007	22508	Orycteropus afer afer
CD17-179818	CD17	CD17	CD17	blood-control	BL-CNT	0.0101	0.0014	0.8461	0.0273	0.8071	110	0	1992	TaxID:9785	2490064456	2396	Loxodonta africana
CD17-179818	CD17	CD17	CD17	blood-control	BL-CNT	0.0104	0.0014	0.847	0.0254	0.8078	106	0	1855	TaxID:9361	2667840632	46594	Dasypus novemcinctus
CD17-179818	CD17	CD17	CD17	blood-control	BL-CNT	0.004	0.0024	0.8183	1	0.1457	170	136	60653	TaxID:562	203268836	1313862	Escherichia coli
CD17-179818	CD17	CD17	CD17	blood-control	BL-CNT	0.0087	0.0011	0.8414	0.025	0.8096	88	0	1849	TaxID:185453	2675960559	20499	Chrysochloris asiatica
CD17-179818	CD17	CD17	CD17	blood-control	BL-CNT	0.0069	0.0009	0.8346	0.0241	0.8119	69	1	1801	TaxID:28737	2745241291	8768	Elephantulus edwardii
CD17-179818	CD17	CD17	CD17	blood-control	BL-CNT	0.003	0.0004	0.8098	0.0228	0.8157	29	0	1740	TaxID:13616	2862123519	5529	Monodelphis domestica
CD19-194280	CD19	CD19	CD19	blood-control	BL-CNT	0.7733	0.0835	0.9907	0.1062	0.0162	6428	907	1749	TaxID:9606	2495732763	23951	Homo sapiens
CD19-194280	CD19	CD19	CD19	blood-control	BL-CNT	0.0236	0.0028	0.8727	0.0297	0.747	212	2	2059	TaxID:482537	2295901976	179507	Galeopterus variegatus
CD19-194280	CD19	CD19	CD19	blood-control	BL-CNT	0.0209	0.0026	0.8688	0.0334	0.7261	195	0	2359	TaxID:73337	2198718656	3086	Ceratotherium simum simum
CD19-194280	CD19	CD19	CD19	blood-control	BL-CNT	0.0196	0.0026	0.8668	0.0423	0.6805	197	0	3015	TaxID:310752	2017260351	10776	Balaenoptera acutorostrata scammoni
CD19-194280	CD19	CD19	CD19	blood-control	BL-CNT	0.0175	0.0025	0.8632	0.0506	0.6435	188	0	3637	TaxID:9838	1888954709	32574	Camelus dromedarius
CD19-194280	CD19	CD19	CD19	blood-control	BL-CNT	0.0169	0.0025	0.8621	0.0534	0.632	185	0	3847	TaxID:132908	1846610083	36138	Pteropus vampyrus
CD19-194280	CD19	CD19	CD19	blood-control	BL-CNT	0.0165	0.0021	0.8614	0.0379	0.7033	161	1	2726	TaxID:9708	2095593357	3892	Odobenus rosmarus divergens
CD19-194280	CD19	CD19	CD19	blood-control	BL-CNT	0.0162	0.002	0.8607	0.0352	0.7179	154	0	2532	TaxID:43179	2145049103	12528	Ictidomys tridecemlineatus
CD19-194280	CD19	CD19	CD19	blood-control	BL-CNT	0.0149	0.0019	0.8582	0.0401	0.6931	148	3	2900	TaxID:9974	2045816225	80667	Manis javanica
CD19-194280	CD19	CD19	CD19	blood-control	BL-CNT	0.0145	0.0017	0.8573	0.0287	0.7557	130	0	2064	TaxID:127582	2293971231	6323	Trichechus manatus latirostris
CD19-194280	CD19	CD19	CD19	blood-control	BL-CNT	0.0142	0.0017	0.8568	0.0294	0.7511	129	0	2125	TaxID:246437	2276523311	50749	Tupaia chinensis
CD19-194280	CD19	CD19	CD19	blood-control	BL-CNT	0.0109	0.0018	0.8484	0.0754	0.5562	138	8	5496	TaxID:143302	1574757461	2041	Condylura cristata
CD19-194280	CD19	CD19	CD19	blood-control	BL-CNT	0.0133	0.0017	0.8546	0.0345	0.723	126	1	2503	TaxID:9986	2156178734	3566	Oryctolagus cuniculus
CD19-194280	CD19	CD19	CD19	blood-control	BL-CNT	0.0127	0.0014	0.8533	0.0242	0.7766	106	0	1755	TaxID:9785	2490064456	2396	Loxodonta africana
CD19-194280	CD19	CD19	CD19	blood-control	BL-CNT	0.0125	0.0013	0.8528	0.0225	0.7771	98	1	1644	TaxID:1230840	2654145007	22508	Orycteropus afer afer
CD19-194280	CD19	CD19	CD19	blood-control	BL-CNT	0.0122	0.0012	0.852	0.0224	0.7775	95	0	1635	TaxID:9361	2667840632	46594	Dasypus novemcinctus
CD19-194280	CD19	CD19	CD19	blood-control	BL-CNT	0.0035	0.0027	0.8143	1	0.1411	149	119	47469	TaxID:562	203268836	1313862	Escherichia coli
CD19-194280	CD19	CD19	CD19	blood-control	BL-CNT	0.0103	0.001	0.8468	0.0221	0.7793	80	0	1630	TaxID:185453	2675960559	20499	Chrysochloris asiatica
CD19-194280	CD19	CD19	CD19	blood-control	BL-CNT	0.0073	0.0007	0.8361	0.0212	0.7823	55	0	1588	TaxID:28737	2745241291	8768	Elephantulus edwardii
CD19-194280	CD19	CD19	CD19	blood-control	BL-CNT	0.0126	0.0002	0.8529	1	0.0856	24	9	91419	TaxID:1198456	5044204	26	Pseudomonas guguanensis
CD20-58661	CD20	CD20	CD20	blood-control	BL-CNT	0.7944	0.0998	0.9917	0.1237	0.0158	7686	1105	1836	TaxID:9606	2495732763	23951	Homo sapiens
CD20-58661	CD20	CD20	CD20	blood-control	BL-CNT	0.0214	0.0029	0.8695	0.031	0.7719	223	1	2153	TaxID:482537	2295901976	179507	Galeopterus variegatus
CD20-58661	CD20	CD20	CD20	blood-control	BL-CNT	0.0177	0.0027	0.8636	0.0447	0.7065	205	1	3194	TaxID:118797	2042910474	30700	Lipotes vexillifer
CD20-58661	CD20	CD20	CD20	blood-control	BL-CNT	0.0183	0.0026	0.8647	0.0357	0.7484	199	0	2531	TaxID:73337	2198718656	3086	Ceratotherium simum simum
CD20-58661	CD20	CD20	CD20	blood-control	BL-CNT	0.0156	0.0026	0.8596	0.0592	0.6493	199	0	4270	TaxID:132908	1846610083	36138	Pteropus vampyrus
CD20-58661	CD20	CD20	CD20	blood-control	BL-CNT	0.0153	0.0025	0.859	0.0559	0.6617	191	0	4034	TaxID:9838	1888954709	32574	Camelus dromedarius
CD20-58661	CD20	CD20	CD20	blood-control	BL-CNT	0.0145	0.0022	0.8574	0.0448	0.7074	169	0	3231	TaxID:9713	2035708230	16711	Leptonychotes weddellii
CD20-58661	CD20	CD20	CD20	blood-control	BL-CNT	0.0134	0.002	0.8549	0.0379	0.7393	149	0	2742	TaxID:43179	2145049103	12528	Ictidomys tridecemlineatus
CD20-58661	CD20	CD20	CD20	blood-control	BL-CNT	0.0124	0.0019	0.8524	0.0436	0.713	143	1	3174	TaxID:9974	2045816225	80667	Manis javanica
CD20-58661	CD20	CD20	CD20	blood-control	BL-CNT	0.0128	0.0018	0.8533	0.0309	0.7751	134	1	2229	TaxID:246437	2276523311	50749	Tupaia chinensis
CD20-58661	CD20	CD20	CD20	blood-control	BL-CNT	0.0097	0.0019	0.8448	0.0849	0.5704	143	12	6203	TaxID:143302	1574757461	2041	Condylura cristata
CD20-58661	CD20	CD20	CD20	blood-control	BL-CNT	0.0116	0.0017	0.8503	0.0371	0.7436	128	3	2705	TaxID:9986	2156178734	3566	Oryctolagus cuniculus
CD20-58661	CD20	CD20	CD20	blood-control	BL-CNT	0.0117	0.0016	0.8507	0.0298	0.781	122	0	2162	TaxID:127582	2293971231	6323	Trichechus manatus latirostris
CD20-58661	CD20	CD20	CD20	blood-control	BL-CNT	0.0118	0.0014	0.851	0.0238	0.7968	107	1	1733	TaxID:9361	2667840632	46594	Dasypus novemcinctus
CD20-58661	CD20	CD20	CD20	blood-control	BL-CNT	0.0111	0.0014	0.8491	0.0253	0.799	108	1	1840	TaxID:9785	2490064456	2396	Loxodonta africana
CD20-58661	CD20	CD20	CD20	blood-control	BL-CNT	0.0105	0.0012	0.8474	0.0237	0.7986	96	0	1737	TaxID:1230840	2654145007	22508	Orycteropus afer afer
CD20-58661	CD20	CD20	CD20	blood-control	BL-CNT	0.0038	0.0025	0.8165	1	0.144	160	127	54765	TaxID:562	203268836	1313862	Escherichia coli
CD20-58661	CD20	CD20	CD20	blood-control	BL-CNT	0.0088	0.001	0.8417	0.0233	0.8001	79	0	1725	TaxID:185453	2675960559	20499	Chrysochloris asiatica
CD20-58661	CD20	CD20	CD20	blood-control	BL-CNT	0.0064	0.0007	0.832	0.0225	0.8021	56	1	1688	TaxID:28737	2745241291	8768	Elephantulus edwardii
CD20-58661	CD20	CD20	CD20	blood-control	BL-CNT	0.0029	0.0003	0.809	0.0214	0.8047	25	0	1635	TaxID:13616	2862123519	5529	Monodelphis domestica
SC05-194021	PX7	PX7	PX7	blood	BL	0.7161	0.1083	0.9879	0.1484	0.0189	8338	1221	3086	TaxID:9606	2495732763	23951	Homo sapiens
SC05-194021	PX7	PX7	PX7	blood	BL	0.0186	0.003	0.865	0.0494	0.6988	233	2	3549	TaxID:482537	2295901976	179507	Galeopterus variegatus
SC05-194021	PX7	PX7	PX7	blood	BL	0.0159	0.0027	0.8602	0.0554	0.6771	208	1	4020	TaxID:73337	2198718656	3086	Ceratotherium simum simum
SC05-194021	PX7	PX7	PX7	blood	BL	0.0149	0.0028	0.8582	0.0683	0.6329	211	1	4976	TaxID:9755	2020409114	11712	Physeter catodon
SC05-194021	PX7	PX7	PX7	blood	BL	0.0133	0.0027	0.8546	0.0848	0.585	205	0	6199	TaxID:132908	1846610083	36138	Pteropus vampyrus
SC05-194021	PX7	PX7	PX7	blood	BL	0.0125	0.0025	0.8527	0.0803	0.5976	189	0	5886	TaxID:9838	1888954709	32574	Camelus dromedarius
SC05-194021	PX7	PX7	PX7	blood	BL	0.0129	0.0024	0.8536	0.0669	0.6383	181	0	4901	TaxID:9713	2035708230	16711	Leptonychotes weddellii
SC05-194021	PX7	PX7	PX7	blood	BL	0.0127	0.0022	0.8532	0.0584	0.6673	170	1	4283	TaxID:43179	2145049103	12528	Ictidomys tridecemlineatus
SC05-194021	PX7	PX7	PX7	blood	BL	0.011	0.002	0.8488	0.0656	0.6431	154	1	4835	TaxID:9974	2045816225	80667	Manis javanica
SC05-194021	PX7	PX7	PX7	blood	BL	0.0108	0.0018	0.8482	0.0494	0.7016	137	2	3642	TaxID:246437	2276523311	50749	Tupaia chinensis
SC05-194021	PX7	PX7	PX7	blood	BL	0.0108	0.0018	0.8482	0.0482	0.7061	136	1	3558	TaxID:127582	2293971231	6323	Trichechus manatus latirostris
SC05-194021	PX7	PX7	PX7	blood	BL	0.01	0.0018	0.846	0.0574	0.672	134	2	4240	TaxID:9986	2156178734	3566	Oryctolagus cuniculus
SC05-194021	PX7	PX7	PX7	blood	BL	0.0082	0.002	0.8396	0.1166	0.5129	146	10	8564	TaxID:143302	1574757461	2041	Condylura cristata
SC05-194021	PX7	PX7	PX7	blood	BL	0.0102	0.0014	0.8463	0.0388	0.7246	111	0	2894	TaxID:9361	2667840632	46594	Dasypus novemcinctus
SC05-194021	PX7	PX7	PX7	blood	BL	0.0098	0.0015	0.8451	0.0417	0.7248	114	0	3096	TaxID:9785	2490064456	2396	Loxodonta africana
SC05-194021	PX7	PX7	PX7	blood	BL	0.0097	0.0014	0.8447	0.039	0.7254	106	0	2908	TaxID:1230840	2654145007	22508	Orycteropus afer afer
SC05-194021	PX7	PX7	PX7	blood	BL	0.0039	0.0021	0.8172	1	0.1285	164	132	68112	TaxID:562	203268836	1313862	Escherichia coli
SC05-194021	PX7	PX7	PX7	blood	BL	0.0083	0.0012	0.84	0.0385	0.7263	90	1	2887	TaxID:185453	2675960559	20499	Chrysochloris asiatica
SC05-194021	PX7	PX7	PX7	blood	BL	0.0056	0.0008	0.8284	0.0372	0.7284	60	1	2825	TaxID:28737	2745241291	8768	Elephantulus edwardii
SC05-194021	PX7	PX7	PX7	blood	BL	0.0029	0.0004	0.8089	0.0353	0.7312	30	0	2717	TaxID:13616	2862123519	5529	Monodelphis domestica
SB03-111593	82A	UKERf82A-X-001	f82A-X-001	fibroblast	FI	0.8357	0.0787	0.9935	0.093	0.0128	6063	822	1099	TaxID:9606	2495732763	23951	Homo sapiens
SB03-111593	82A	UKERf82A-X-001	f82A-X-001	fibroblast	FI	0.0279	0.0028	0.878	0.0203	0.8007	218	1	1338	TaxID:482537	2295901976	179507	Galeopterus variegatus
SB03-111593	82A	UKERf82A-X-001	f82A-X-001	fibroblast	FI	0.0223	0.0026	0.8709	0.0308	0.7322	195	0	2144	TaxID:9755	2020409114	11712	Physeter catodon
SB03-111593	82A	UKERf82A-X-001	f82A-X-001	fibroblast	FI	0.0229	0.0024	0.8717	0.0232	0.7811	186	0	1588	TaxID:73337	2198718656	3086	Ceratotherium simum simum
SB03-111593	82A	UKERf82A-X-001	f82A-X-001	fibroblast	FI	0.0196	0.0025	0.8667	0.0409	0.6772	187	0	2898	TaxID:132908	1846610083	36138	Pteropus vampyrus
SB03-111593	82A	UKERf82A-X-001	f82A-X-001	fibroblast	FI	0.0191	0.0024	0.866	0.0382	0.691	179	0	2710	TaxID:9838	1888954709	32574	Camelus dromedarius
SB03-111593	82A	UKERf82A-X-001	f82A-X-001	fibroblast	FI	0.0178	0.002	0.8638	0.0297	0.7403	155	0	2100	TaxID:9713	2035708230	16711	Leptonychotes weddellii
SB03-111593	82A	UKERf82A-X-001	f82A-X-001	fibroblast	FI	0.0172	0.0019	0.8626	0.0246	0.7734	142	1	1733	TaxID:43179	2145049103	12528	Ictidomys tridecemlineatus
SB03-111593	82A	UKERf82A-X-001	f82A-X-001	fibroblast	FI	0.0134	0.002	0.8548	0.0597	0.5964	148	11	4312	TaxID:143302	1574757461	2041	Condylura cristata
SB03-111593	82A	UKERf82A-X-001	f82A-X-001	fibroblast	FI	0.0156	0.0018	0.8596	0.0289	0.7457	135	0	2064	TaxID:9974	2045816225	80667	Manis javanica
SB03-111593	82A	UKERf82A-X-001	f82A-X-001	fibroblast	FI	0.0165	0.0017	0.8614	0.0199	0.8069	130	0	1390	TaxID:246437	2276523311	50749	Tupaia chinensis
SB03-111593	82A	UKERf82A-X-001	f82A-X-001	fibroblast	FI	0.0156	0.0016	0.8596	0.0191	0.8128	122	0	1340	TaxID:127582	2293971231	6323	Trichechus manatus latirostris
SB03-111593	82A	UKERf82A-X-001	f82A-X-001	fibroblast	FI	0.0144	0.0016	0.8572	0.024	0.7782	119	2	1711	TaxID:9986	2156178734	3566	Oryctolagus cuniculus
SB03-111593	82A	UKERf82A-X-001	f82A-X-001	fibroblast	FI	0.0151	0.0013	0.8587	0.0146	0.8337	103	1	1029	TaxID:9361	2667840632	46594	Dasypus novemcinctus
SB03-111593	82A	UKERf82A-X-001	f82A-X-001	fibroblast	FI	0.014	0.0013	0.8563	0.0157	0.8342	102	0	1103	TaxID:9785	2490064456	2396	Loxodonta africana
SB03-111593	82A	UKERf82A-X-001	f82A-X-001	fibroblast	FI	0.0142	0.0013	0.8567	0.0146	0.835	97	0	1030	TaxID:1230840	2654145007	22508	Orycteropus afer afer
SB03-111593	82A	UKERf82A-X-001	f82A-X-001	fibroblast	FI	0.0036	0.0032	0.8153	0.9601	0.1519	154	124	40417	TaxID:562	203268836	1313862	Escherichia coli
SB03-111593	82A	UKERf82A-X-001	f82A-X-001	fibroblast	FI	0.0116	0.001	0.8505	0.0143	0.837	79	0	1027	TaxID:185453	2675960559	20499	Chrysochloris asiatica
SB03-111593	82A	UKERf82A-X-001	f82A-X-001	fibroblast	FI	1	0	1	1	0.081	3	2	91901	TaxID:166122	9259	1	Human endogenous retrovirus K113
SB03-111593	82A	UKERf82A-X-001	f82A-X-001	fibroblast	FI	0.0082	0.0007	0.8396	0.0137	0.8396	54	1	1008	TaxID:28737	2745241291	8768	Elephantulus edwardii
SB03-111593	82A	UKERf82A-X-001	f82A-X-001	fibroblast	FI	0.8587	0.0969	0.9945	0.1113	0.0139	7465	1016	1107	TaxID:9606	2495732763	23951	Homo sapiens
SB03-111593	82A	UKERf82A-X-001	f82A-X-001	fibroblast	FI	0.0234	0.0029	0.8724	0.0214	0.8257	220	1	1418	TaxID:482537	2295901976	179507	Galeopterus variegatus
SB03-111593	82A	UKERf82A-X-001	f82A-X-001	fibroblast	FI	0.0196	0.0027	0.8668	0.0349	0.7489	207	0	2441	TaxID:9755	2020409114	11712	Physeter catodon
SB03-111593	82A	UKERf82A-X-001	f82A-X-001	fibroblast	FI	0.02	0.0026	0.8674	0.0257	0.7999	196	0	1766	TaxID:73337	2198718656	3086	Ceratotherium simum simum
SB03-111593	82A	UKERf82A-X-001	f82A-X-001	fibroblast	FI	0.0168	0.0026	0.8619	0.0466	0.6943	193	1	3326	TaxID:132908	1846610083	36138	Pteropus vampyrus
SB03-111593	82A	UKERf82A-X-001	f82A-X-001	fibroblast	FI	0.0164	0.0024	0.8612	0.0435	0.708	185	0	3105	TaxID:9838	1888954709	32574	Camelus dromedarius
SB03-111593	82A	UKERf82A-X-001	f82A-X-001	fibroblast	FI	0.017	0.0023	0.8623	0.0304	0.7737	174	1	2138	TaxID:9708	2095593357	3892	Odobenus rosmarus divergens
SB03-111593	82A	UKERf82A-X-001	f82A-X-001	fibroblast	FI	0.0156	0.002	0.8596	0.0277	0.7894	156	0	1953	TaxID:43179	2145049103	12528	Ictidomys tridecemlineatus
SB03-111593	82A	UKERf82A-X-001	f82A-X-001	fibroblast	FI	0.0145	0.002	0.8573	0.0326	0.7622	151	0	2329	TaxID:9974	2045816225	80667	Manis javanica
SB03-111593	82A	UKERf82A-X-001	f82A-X-001	fibroblast	FI	0.0145	0.0018	0.8572	0.0204	0.8341	136	0	1425	TaxID:127582	2293971231	6323	Trichechus manatus latirostris
SB03-111593	82A	UKERf82A-X-001	f82A-X-001	fibroblast	FI	0.014	0.0017	0.8563	0.0212	0.8289	133	1	1490	TaxID:246437	2276523311	50749	Tupaia chinensis
SB03-111593	82A	UKERf82A-X-001	f82A-X-001	fibroblast	FI	0.0106	0.0019	0.8475	0.0701	0.6083	141	9	5094	TaxID:143302	1574757461	2041	Condylura cristata
SB03-111593	82A	UKERf82A-X-001	f82A-X-001	fibroblast	FI	0.0125	0.0016	0.8528	0.0269	0.7948	125	1	1923	TaxID:9986	2156178734	3566	Oryctolagus cuniculus
SB03-111593	82A	UKERf82A-X-001	f82A-X-001	fibroblast	FI	0.0134	0.0014	0.8548	0.0148	0.8598	109	0	1034	TaxID:9361	2667840632	46594	Dasypus novemcinctus
SB03-111593	82A	UKERf82A-X-001	f82A-X-001	fibroblast	FI	0.0129	0.0015	0.8536	0.0159	0.8597	112	0	1110	TaxID:9785	2490064456	2396	Loxodonta africana
SB03-111593	82A	UKERf82A-X-001	f82A-X-001	fibroblast	FI	0.0039	0.0028	0.8172	1	0.1544	164	132	48678	TaxID:562	203268836	1313862	Escherichia coli
SB03-111593	82A	UKERf82A-X-001	f82A-X-001	fibroblast	FI	0.0123	0.0013	0.8523	0.0148	0.8608	101	1	1040	TaxID:1230840	2654145007	22508	Orycteropus afer afer
SB03-111593	82A	UKERf82A-X-001	f82A-X-001	fibroblast	FI	0.0105	0.0011	0.8472	0.0144	0.8626	85	0	1030	TaxID:185453	2675960559	20499	Chrysochloris asiatica
SB03-111593	82A	UKERf82A-X-001	f82A-X-001	fibroblast	FI	0.0073	0.0007	0.8363	0.0137	0.8661	58	0	1002	TaxID:28737	2745241291	8768	Elephantulus edwardii
SB03-111593	82A	UKERf82A-X-001	f82A-X-001	fibroblast	FI	0.0033	0.0003	0.8122	0.0126	0.8718	25	0	951	TaxID:13616	2862123519	5529	Monodelphis domestica
SC11-111591	88H	UKERf88H-X-001	f88H-X-001	fibroblast	FI	0.8553	0.0855	0.9943	0.0987	0.0127	6583	929	1016	TaxID:9606	2495732763	23951	Homo sapiens
SC11-111591	88H	UKERf88H-X-001	f88H-X-001	fibroblast	FI	0.0241	0.0026	0.8733	0.0192	0.8226	200	0	1273	TaxID:482537	2295901976	179507	Galeopterus variegatus
SC11-111591	88H	UKERf88H-X-001	f88H-X-001	fibroblast	FI	0.0198	0.0024	0.8671	0.0298	0.7543	183	0	2084	TaxID:118797	2042910474	30700	Lipotes vexillifer
SC11-111591	88H	UKERf88H-X-001	f88H-X-001	fibroblast	FI	0.0206	0.0023	0.8683	0.023	0.7973	178	1	1576	TaxID:73337	2198718656	3086	Ceratotherium simum simum
SC11-111591	88H	UKERf88H-X-001	f88H-X-001	fibroblast	FI	0.0178	0.0024	0.8637	0.0415	0.6918	181	0	2955	TaxID:132908	1846610083	36138	Pteropus vampyrus
SC11-111591	88H	UKERf88H-X-001	f88H-X-001	fibroblast	FI	0.0171	0.0022	0.8624	0.0387	0.7059	170	0	2759	TaxID:9838	1888954709	32574	Camelus dromedarius
SC11-111591	88H	UKERf88H-X-001	f88H-X-001	fibroblast	FI	0.0174	0.0021	0.863	0.03	0.754	161	0	2118	TaxID:9713	2035708230	16711	Leptonychotes weddellii
SC11-111591	88H	UKERf88H-X-001	f88H-X-001	fibroblast	FI	0.0161	0.0019	0.8606	0.0244	0.7889	142	2	1721	TaxID:43179	2145049103	12528	Ictidomys tridecemlineatus
SC11-111591	88H	UKERf88H-X-001	f88H-X-001	fibroblast	FI	0.0144	0.0017	0.8572	0.029	0.7605	133	1	2075	TaxID:9974	2045816225	80667	Manis javanica
SC11-111591	88H	UKERf88H-X-001	f88H-X-001	fibroblast	FI	0.0113	0.0018	0.8497	0.0612	0.6104	133	10	4439	TaxID:143302	1574757461	2041	Condylura cristata
SC11-111591	88H	UKERf88H-X-001	f88H-X-001	fibroblast	FI	0.0141	0.0015	0.8564	0.0182	0.8321	117	0	1277	TaxID:127582	2293971231	6323	Trichechus manatus latirostris
SC11-111591	88H	UKERf88H-X-001	f88H-X-001	fibroblast	FI	0.014	0.0015	0.8562	0.0188	0.8276	117	0	1325	TaxID:246437	2276523311	50749	Tupaia chinensis
SC11-111591	88H	UKERf88H-X-001	f88H-X-001	fibroblast	FI	0.0133	0.0015	0.8546	0.0238	0.7936	117	1	1699	TaxID:9986	2156178734	3566	Oryctolagus cuniculus
SC11-111591	88H	UKERf88H-X-001	f88H-X-001	fibroblast	FI	0.0038	0.0032	0.8166	1	0.1557	161	130	42716	TaxID:562	203268836	1313862	Escherichia coli
SC11-111591	88H	UKERf88H-X-001	f88H-X-001	fibroblast	FI	0.013	0.0013	0.8538	0.0145	0.8549	100	1	1019	TaxID:9785	2490064456	2396	Loxodonta africana
SC11-111591	88H	UKERf88H-X-001	f88H-X-001	fibroblast	FI	0.0133	0.0012	0.8547	0.0135	0.8549	96	1	949	TaxID:9361	2667840632	46594	Dasypus novemcinctus
SC11-111591	88H	UKERf88H-X-001	f88H-X-001	fibroblast	FI	0.0124	0.0012	0.8525	0.0135	0.856	90	0	953	TaxID:1230840	2654145007	22508	Orycteropus afer afer
SC11-111591	88H	UKERf88H-X-001	f88H-X-001	fibroblast	FI	0.01	0.0009	0.8459	0.0132	0.858	72	0	946	TaxID:185453	2675960559	20499	Chrysochloris asiatica
SC11-111591	88H	UKERf88H-X-001	f88H-X-001	fibroblast	FI	0.0079	0.0007	0.8384	0.0126	0.8605	55	0	921	TaxID:28737	2745241291	8768	Elephantulus edwardii
SC11-111591	88H	UKERf88H-X-001	f88H-X-001	fibroblast	FI	0.0033	0.0003	0.812	0.0116	0.8663	22	0	880	TaxID:13616	2862123519	5529	Monodelphis domestica
SB02-111590	AY6	UKERfAY6-X-001	fAY6-X-001	fibroblast	FI	0.8168	0.0723	0.9927	0.0875	0.012	5569	757	1167	TaxID:9606	2495732763	23951	Homo sapiens
SB02-111590	AY6	UKERfAY6-X-001	fAY6-X-001	fibroblast	FI	0.0272	0.0026	0.8772	0.0209	0.7823	200	0	1400	TaxID:482537	2295901976	179507	Galeopterus variegatus
SB02-111590	AY6	UKERfAY6-X-001	fAY6-X-001	fibroblast	FI	0.0223	0.0024	0.8708	0.0313	0.7118	184	0	2193	TaxID:310752	2017260351	10776	Balaenoptera acutorostrata scammoni
SB02-111590	AY6	UKERfAY6-X-001	fAY6-X-001	fibroblast	FI	0.0229	0.0023	0.8717	0.0238	0.7617	175	0	1645	TaxID:73337	2198718656	3086	Ceratotherium simum simum
SB02-111590	AY6	UKERfAY6-X-001	fAY6-X-001	fibroblast	FI	0.0197	0.0023	0.8669	0.0404	0.661	177	0	2871	TaxID:132908	1846610083	36138	Pteropus vampyrus
SB02-111590	AY6	UKERfAY6-X-001	fAY6-X-001	fibroblast	FI	0.0196	0.0022	0.8668	0.0357	0.6868	169	2	2531	TaxID:30538	1931106518	276707	Vicugna pacos
SB02-111590	AY6	UKERfAY6-X-001	fAY6-X-001	fibroblast	FI	0.0193	0.002	0.8663	0.0276	0.7365	154	0	1947	TaxID:9708	2095593357	3892	Odobenus rosmarus divergens
SB02-111590	AY6	UKERfAY6-X-001	fAY6-X-001	fibroblast	FI	0.0176	0.0019	0.8633	0.0293	0.7259	143	0	2086	TaxID:9974	2045816225	80667	Manis javanica
SB02-111590	AY6	UKERfAY6-X-001	fAY6-X-001	fibroblast	FI	0.0173	0.0018	0.8628	0.0254	0.7524	135	0	1799	TaxID:43179	2145049103	12528	Ictidomys tridecemlineatus
SB02-111590	AY6	UKERfAY6-X-001	fAY6-X-001	fibroblast	FI	0.0133	0.0019	0.8547	0.0585	0.5806	139	11	4235	TaxID:143302	1574757461	2041	Condylura cristata
SB02-111590	AY6	UKERfAY6-X-001	fAY6-X-001	fibroblast	FI	0.0163	0.0016	0.861	0.0206	0.7876	121	0	1453	TaxID:246437	2276523311	50749	Tupaia chinensis
SB02-111590	AY6	UKERfAY6-X-001	fAY6-X-001	fibroblast	FI	0.0163	0.0016	0.861	0.0199	0.7926	120	0	1405	TaxID:127582	2293971231	6323	Trichechus manatus latirostris
SB02-111590	AY6	UKERfAY6-X-001	fAY6-X-001	fibroblast	FI	0.0156	0.0016	0.8595	0.0248	0.7571	121	1	1769	TaxID:9986	2156178734	3566	Oryctolagus cuniculus
SB02-111590	AY6	UKERfAY6-X-001	fAY6-X-001	fibroblast	FI	0.0154	0.0013	0.8591	0.0153	0.814	98	1	1089	TaxID:9361	2667840632	46594	Dasypus novemcinctus
SB02-111590	AY6	UKERfAY6-X-001	fAY6-X-001	fibroblast	FI	0.0148	0.0012	0.858	0.0154	0.8149	95	0	1093	TaxID:1230840	2654145007	22508	Orycteropus afer afer
SB02-111590	AY6	UKERfAY6-X-001	fAY6-X-001	fibroblast	FI	0.0142	0.0013	0.8567	0.0165	0.8141	97	0	1173	TaxID:9785	2490064456	2396	Loxodonta africana
SB02-111590	AY6	UKERfAY6-X-001	fAY6-X-001	fibroblast	FI	0.0035	0.0033	0.8137	0.9026	0.1493	146	116	37996	TaxID:562	203268836	1313862	Escherichia coli
SB02-111590	AY6	UKERfAY6-X-001	fAY6-X-001	fibroblast	FI	0.0124	0.001	0.8525	0.015	0.8169	79	0	1085	TaxID:185453	2675960559	20499	Chrysochloris asiatica
SB02-111590	AY6	UKERfAY6-X-001	fAY6-X-001	fibroblast	FI	0.0092	0.0007	0.8432	0.0143	0.8209	57	1	1053	TaxID:28737	2745241291	8768	Elephantulus edwardii
SB02-111590	AY6	UKERfAY6-X-001	fAY6-X-001	fibroblast	FI	0.0045	0.0003	0.8217	0.0136	0.8236	27	0	1029	TaxID:13616	2862123519	5529	Monodelphis domestica
SB02-111590	AY6	UKERfAY6-X-001	fAY6-X-001	fibroblast	FI	0.8429	0.0991	0.9938	0.1158	0.0145	7628	1110	1291	TaxID:9606	2495732763	23951	Homo sapiens
SB02-111590	AY6	UKERfAY6-X-001	fAY6-X-001	fibroblast	FI	0.0232	0.003	0.8721	0.0239	0.813	227	1	1602	TaxID:482537	2295901976	179507	Galeopterus variegatus
SB02-111590	AY6	UKERfAY6-X-001	fAY6-X-001	fibroblast	FI	0.0189	0.0027	0.8657	0.038	0.7377	208	1	2674	TaxID:310752	2017260351	10776	Balaenoptera acutorostrata scammoni
SB02-111590	AY6	UKERfAY6-X-001	fAY6-X-001	fibroblast	FI	0.0193	0.0026	0.8663	0.0284	0.7873	197	0	1973	TaxID:73337	2198718656	3086	Ceratotherium simum simum
SB02-111590	AY6	UKERfAY6-X-001	fAY6-X-001	fibroblast	FI	0.0165	0.0026	0.8614	0.0504	0.6826	198	0	3609	TaxID:132908	1846610083	36138	Pteropus vampyrus
SB02-111590	AY6	UKERfAY6-X-001	fAY6-X-001	fibroblast	FI	0.0162	0.0025	0.8608	0.0467	0.6985	190	0	3338	TaxID:9838	1888954709	32574	Camelus dromedarius
SB02-111590	AY6	UKERfAY6-X-001	fAY6-X-001	fibroblast	FI	0.0155	0.0022	0.8594	0.0365	0.7459	169	0	2602	TaxID:9713	2035708230	16711	Leptonychotes weddellii
SB02-111590	AY6	UKERfAY6-X-001	fAY6-X-001	fibroblast	FI	0.0152	0.0021	0.8588	0.0302	0.7785	158	0	2146	TaxID:43179	2145049103	12528	Ictidomys tridecemlineatus
SB02-111590	AY6	UKERfAY6-X-001	fAY6-X-001	fibroblast	FI	0.0131	0.0019	0.8541	0.0354	0.7519	142	0	2550	TaxID:9974	2045816225	80667	Manis javanica
SB02-111590	AY6	UKERfAY6-X-001	fAY6-X-001	fibroblast	FI	0.0107	0.002	0.8478	0.0742	0.6002	148	9	5393	TaxID:143302	1574757461	2041	Condylura cristata
SB02-111590	AY6	UKERfAY6-X-001	fAY6-X-001	fibroblast	FI	0.0136	0.0018	0.8553	0.0237	0.8162	134	1	1680	TaxID:246437	2276523311	50749	Tupaia chinensis
SB02-111590	AY6	UKERfAY6-X-001	fAY6-X-001	fibroblast	FI	0.0128	0.0017	0.8535	0.0295	0.7828	133	1	2119	TaxID:9986	2156178734	3566	Oryctolagus cuniculus
SB02-111590	AY6	UKERfAY6-X-001	fAY6-X-001	fibroblast	FI	0.0135	0.0017	0.8551	0.0227	0.8223	132	0	1607	TaxID:127582	2293971231	6323	Trichechus manatus latirostris
SB02-111590	AY6	UKERfAY6-X-001	fAY6-X-001	fibroblast	FI	0.0124	0.0015	0.8523	0.0183	0.8447	112	4	1296	TaxID:9785	2490064456	2396	Loxodonta africana
SB02-111590	AY6	UKERfAY6-X-001	fAY6-X-001	fibroblast	FI	0.0125	0.0014	0.8526	0.0171	0.8439	106	0	1220	TaxID:9361	2667840632	46594	Dasypus novemcinctus
SB02-111590	AY6	UKERfAY6-X-001	fAY6-X-001	fibroblast	FI	0.0039	0.0027	0.817	1	0.1524	163	130	50530	TaxID:562	203268836	1313862	Escherichia coli
SB02-111590	AY6	UKERfAY6-X-001	fAY6-X-001	fibroblast	FI	0.011	0.0012	0.8488	0.0171	0.8454	94	0	1226	TaxID:1230840	2654145007	22508	Orycteropus afer afer
SB02-111590	AY6	UKERfAY6-X-001	fAY6-X-001	fibroblast	FI	0.0094	0.001	0.8441	0.0168	0.8468	80	0	1218	TaxID:185453	2675960559	20499	Chrysochloris asiatica
SB02-111590	AY6	UKERfAY6-X-001	fAY6-X-001	fibroblast	FI	0.0071	0.0008	0.8354	0.0161	0.849	59	1	1192	TaxID:28737	2745241291	8768	Elephantulus edwardii
SB02-111590	AY6	UKERfAY6-X-001	fAY6-X-001	fibroblast	FI	0.0034	0.0003	0.8131	0.0151	0.8532	27	0	1145	TaxID:13616	2862123519	5529	Monodelphis domestica
SC04-111952	PX7	UKERfPX7-X-001	fPX7-X-001	fibroblast	FI	0.8177	0.0861	0.9927	0.1038	0.0143	6629	934	1362	TaxID:9606	2495732763	23951	Homo sapiens
SC04-111952	PX7	UKERfPX7-X-001	fPX7-X-001	fibroblast	FI	0.0231	0.0026	0.8719	0.0238	0.7915	202	0	1622	TaxID:482537	2295901976	179507	Galeopterus variegatus
SC04-111952	PX7	UKERfPX7-X-001	fPX7-X-001	fibroblast	FI	0.0206	0.0025	0.8684	0.0277	0.7679	188	0	1926	TaxID:73337	2198718656	3086	Ceratotherium simum simum
SC04-111952	PX7	UKERfPX7-X-001	fPX7-X-001	fibroblast	FI	0.0189	0.0024	0.8656	0.0364	0.7186	186	0	2582	TaxID:9755	2020409114	11712	Physeter catodon
SC04-111952	PX7	UKERfPX7-X-001	fPX7-X-001	fibroblast	FI	0.0176	0.0025	0.8633	0.048	0.663	189	0	3436	TaxID:132908	1846610083	36138	Pteropus vampyrus
SC04-111952	PX7	UKERfPX7-X-001	fPX7-X-001	fibroblast	FI	0.0172	0.0024	0.8627	0.045	0.6768	181	0	3220	TaxID:9838	1888954709	32574	Camelus dromedarius
SC04-111952	PX7	UKERfPX7-X-001	fPX7-X-001	fibroblast	FI	0.0166	0.0021	0.8616	0.0326	0.7405	159	0	2319	TaxID:29088	2083963206	7872	Neomonachus schauinslandi
SC04-111952	PX7	UKERfPX7-X-001	fPX7-X-001	fibroblast	FI	0.0161	0.002	0.8606	0.0297	0.7569	150	0	2116	TaxID:43179	2145049103	12528	Ictidomys tridecemlineatus
SC04-111952	PX7	UKERfPX7-X-001	fPX7-X-001	fibroblast	FI	0.0136	0.0017	0.8553	0.0343	0.7321	132	1	2472	TaxID:9974	2045816225	80667	Manis javanica
SC04-111952	PX7	UKERfPX7-X-001	fPX7-X-001	fibroblast	FI	0.0112	0.0019	0.8492	0.0693	0.5839	139	13	5040	TaxID:143302	1574757461	2041	Condylura cristata
SC04-111952	PX7	UKERfPX7-X-001	fPX7-X-001	fibroblast	FI	0.0143	0.0016	0.8568	0.0237	0.7945	126	2	1689	TaxID:246437	2276523311	50749	Tupaia chinensis
SC04-111952	PX7	UKERfPX7-X-001	fPX7-X-001	fibroblast	FI	0.0142	0.0016	0.8566	0.0229	0.7998	124	0	1629	TaxID:127582	2293971231	6323	Trichechus manatus latirostris
SC04-111952	PX7	UKERfPX7-X-001	fPX7-X-001	fibroblast	FI	0.0126	0.0015	0.8529	0.029	0.7625	117	1	2091	TaxID:9986	2156178734	3566	Oryctolagus cuniculus
SC04-111952	PX7	UKERfPX7-X-001	fPX7-X-001	fibroblast	FI	0.013	0.0013	0.8539	0.018	0.8175	99	1	1290	TaxID:9361	2667840632	46594	Dasypus novemcinctus
SC04-111952	PX7	UKERfPX7-X-001	fPX7-X-001	fibroblast	FI	0.0126	0.0012	0.8528	0.018	0.8183	96	0	1294	TaxID:1230840	2654145007	22508	Orycteropus afer afer
SC04-111952	PX7	UKERfPX7-X-001	fPX7-X-001	fibroblast	FI	0.0037	0.0029	0.8155	1	0.1495	155	126	45517	TaxID:562	203268836	1313862	Escherichia coli
SC04-111952	PX7	UKERfPX7-X-001	fPX7-X-001	fibroblast	FI	0.0117	0.0012	0.8506	0.019	0.8199	95	0	1368	TaxID:9785	2490064456	2396	Loxodonta africana
SC04-111952	PX7	UKERfPX7-X-001	fPX7-X-001	fibroblast	FI	0.0098	0.001	0.8451	0.0176	0.8205	74	0	1287	TaxID:185453	2675960559	20499	Chrysochloris asiatica
SC04-111952	PX7	UKERfPX7-X-001	fPX7-X-001	fibroblast	FI	0.0076	0.0007	0.8373	0.0169	0.823	56	0	1253	TaxID:28737	2745241291	8768	Elephantulus edwardii
SC04-111952	PX7	UKERfPX7-X-001	fPX7-X-001	fibroblast	FI	0.0035	0.0003	0.8142	0.0159	0.8265	25	0	1211	TaxID:13616	2862123519	5529	Monodelphis domestica
SB01-111588	R66	UKERfR66-X-001	fR66-X-001	fibroblast	FI	0.8519	0.098	0.9942	0.1134	0.0142	7547	1089	1186	TaxID:9606	2495732763	23951	Homo sapiens
SB01-111588	R66	UKERfR66-X-001	fR66-X-001	fibroblast	FI	0.0229	0.0029	0.8717	0.0221	0.8225	219	0	1475	TaxID:482537	2295901976	179507	Galeopterus variegatus
SB01-111588	R66	UKERfR66-X-001	fR66-X-001	fibroblast	FI	0.0198	0.0026	0.8671	0.0264	0.7972	197	2	1820	TaxID:73337	2198718656	3086	Ceratotherium simum simum
SB01-111588	R66	UKERfR66-X-001	fR66-X-001	fibroblast	FI	0.0185	0.0026	0.8649	0.036	0.7453	198	0	2535	TaxID:9755	2020409114	11712	Physeter catodon
SB01-111588	R66	UKERfR66-X-001	fR66-X-001	fibroblast	FI	0.0168	0.0025	0.8619	0.0448	0.7042	192	0	3193	TaxID:9838	1888954709	32574	Camelus dromedarius
SB01-111588	R66	UKERfR66-X-001	fR66-X-001	fibroblast	FI	0.0164	0.0025	0.8612	0.0478	0.6914	192	0	3416	TaxID:132908	1846610083	36138	Pteropus vampyrus
SB01-111588	R66	UKERfR66-X-001	fR66-X-001	fibroblast	FI	0.0164	0.0023	0.8612	0.0348	0.7517	175	0	2472	TaxID:9713	2035708230	16711	Leptonychotes weddellii
SB01-111588	R66	UKERfR66-X-001	fR66-X-001	fibroblast	FI	0.0154	0.002	0.8591	0.0284	0.7871	156	0	2006	TaxID:43179	2145049103	12528	Ictidomys tridecemlineatus
SB01-111588	R66	UKERfR66-X-001	fR66-X-001	fibroblast	FI	0.014	0.002	0.8563	0.0338	0.7576	149	0	2422	TaxID:9974	2045816225	80667	Manis javanica
SB01-111588	R66	UKERfR66-X-001	fR66-X-001	fibroblast	FI	0.0109	0.002	0.8484	0.0719	0.6047	148	12	5224	TaxID:143302	1574757461	2041	Condylura cristata
SB01-111588	R66	UKERfR66-X-001	fR66-X-001	fibroblast	FI	0.0143	0.0018	0.857	0.022	0.8253	138	1	1544	TaxID:246437	2276523311	50749	Tupaia chinensis
SB01-111588	R66	UKERfR66-X-001	fR66-X-001	fibroblast	FI	0.0136	0.0017	0.8553	0.0211	0.8313	130	0	1482	TaxID:127582	2293971231	6323	Trichechus manatus latirostris
SB01-111588	R66	UKERfR66-X-001	fR66-X-001	fibroblast	FI	0.0128	0.0017	0.8533	0.0275	0.7924	129	2	1971	TaxID:9986	2156178734	3566	Oryctolagus cuniculus
SB01-111588	R66	UKERfR66-X-001	fR66-X-001	fibroblast	FI	0.0129	0.0014	0.8536	0.0159	0.852	107	0	1125	TaxID:9361	2667840632	46594	Dasypus novemcinctus
SB01-111588	R66	UKERfR66-X-001	fR66-X-001	fibroblast	FI	0.0119	0.0014	0.8513	0.0169	0.8537	106	0	1192	TaxID:9785	2490064456	2396	Loxodonta africana
SB01-111588	R66	UKERfR66-X-001	fR66-X-001	fibroblast	FI	0.0123	0.0013	0.8522	0.0159	0.8531	103	0	1127	TaxID:1230840	2654145007	22508	Orycteropus afer afer
SB01-111588	R66	UKERfR66-X-001	fR66-X-001	fibroblast	FI	0.0038	0.0028	0.8166	1	0.1541	161	131	49312	TaxID:562	203268836	1313862	Escherichia coli
SB01-111588	R66	UKERfR66-X-001	fR66-X-001	fibroblast	FI	0.0096	0.001	0.8447	0.0155	0.8552	80	0	1121	TaxID:185453	2675960559	20499	Chrysochloris asiatica
SB01-111588	R66	UKERfR66-X-001	fR66-X-001	fibroblast	FI	0.0077	0.0008	0.8376	0.015	0.8562	62	1	1102	TaxID:28737	2745241291	8768	Elephantulus edwardii
SB01-111588	R66	UKERfR66-X-001	fR66-X-001	fibroblast	FI	0.0032	0.0003	0.8116	0.014	0.8606	25	1	1061	TaxID:13616	2862123519	5529	Monodelphis domestica
SB04-112665	RJO	UKERfRJO-X-001	fRJO-X-001	fibroblast	FI	0.8606	0.1026	0.9946	0.1181	0.01	7904	1165	1188	TaxID:9606	2495732763	23951	Homo sapiens
SB04-112665	RJO	UKERfRJO-X-001	fRJO-X-001	fibroblast	FI	0.0232	0.003	0.872	0.0224	0.8262	229	0	1490	TaxID:482537	2295901976	179507	Galeopterus variegatus
SB04-112665	RJO	UKERfRJO-X-001	fRJO-X-001	fibroblast	FI	0.0198	0.0027	0.867	0.0271	0.7992	204	0	1868	TaxID:73337	2198718656	3086	Ceratotherium simum simum
SB04-112665	RJO	UKERfRJO-X-001	fRJO-X-001	fibroblast	FI	0.0183	0.0027	0.8647	0.0377	0.7441	205	0	2657	TaxID:310752	2017260351	10776	Balaenoptera acutorostrata scammoni
SB04-112665	RJO	UKERfRJO-X-001	fRJO-X-001	fibroblast	FI	0.016	0.0026	0.8603	0.0497	0.6913	194	0	3558	TaxID:132908	1846610083	36138	Pteropus vampyrus
SB04-112665	RJO	UKERfRJO-X-001	fRJO-X-001	fibroblast	FI	0.0159	0.0024	0.8601	0.0434	0.7184	185	1	3101	TaxID:30538	1931106518	276707	Vicugna pacos
SB04-112665	RJO	UKERfRJO-X-001	fRJO-X-001	fibroblast	FI	0.0161	0.0023	0.8605	0.033	0.7681	174	0	2339	TaxID:29088	2083963206	7872	Neomonachus schauinslandi
SB04-112665	RJO	UKERfRJO-X-001	fRJO-X-001	fibroblast	FI	0.0155	0.0022	0.8595	0.0295	0.7871	164	0	2084	TaxID:43179	2145049103	12528	Ictidomys tridecemlineatus
SB04-112665	RJO	UKERfRJO-X-001	fRJO-X-001	fibroblast	FI	0.014	0.002	0.8563	0.0352	0.7574	155	0	2523	TaxID:9974	2045816225	80667	Manis javanica
SB04-112665	RJO	UKERfRJO-X-001	fRJO-X-001	fibroblast	FI	0.0137	0.0018	0.8557	0.0213	0.8354	136	0	1492	TaxID:127582	2293971231	6323	Trichechus manatus latirostris
SB04-112665	RJO	UKERfRJO-X-001	fRJO-X-001	fibroblast	FI	0.0135	0.0018	0.8551	0.0223	0.8289	135	0	1573	TaxID:246437	2276523311	50749	Tupaia chinensis
SB04-112665	RJO	UKERfRJO-X-001	fRJO-X-001	fibroblast	FI	0.0101	0.0019	0.8461	0.0738	0.6074	142	8	5375	TaxID:143302	1574757461	2041	Condylura cristata
SB04-112665	RJO	UKERfRJO-X-001	fRJO-X-001	fibroblast	FI	0.0122	0.0017	0.8518	0.0286	0.7925	128	1	2056	TaxID:9986	2156178734	3566	Oryctolagus cuniculus
SB04-112665	RJO	UKERfRJO-X-001	fRJO-X-001	fibroblast	FI	0.013	0.0016	0.854	0.0171	0.8572	120	0	1194	TaxID:9785	2490064456	2396	Loxodonta africana
SB04-112665	RJO	UKERfRJO-X-001	fRJO-X-001	fibroblast	FI	0.0125	0.0014	0.8527	0.0157	0.8579	107	0	1109	TaxID:9361	2667840632	46594	Dasypus novemcinctus
SB04-112665	RJO	UKERfRJO-X-001	fRJO-X-001	fibroblast	FI	0.004	0.0028	0.8177	1	0.154	167	132	51167	TaxID:562	203268836	1313862	Escherichia coli
SB04-112665	RJO	UKERfRJO-X-001	fRJO-X-001	fibroblast	FI	0.0118	0.0013	0.851	0.0158	0.8585	102	0	1116	TaxID:1230840	2654145007	22508	Orycteropus afer afer
SB04-112665	RJO	UKERfRJO-X-001	fRJO-X-001	fibroblast	FI	0.0095	0.001	0.8442	0.0153	0.8609	81	0	1106	TaxID:185453	2675960559	20499	Chrysochloris asiatica
SB04-112665	RJO	UKERfRJO-X-001	fRJO-X-001	fibroblast	FI	0.0077	0.0008	0.8378	0.0147	0.8626	64	0	1078	TaxID:28737	2745241291	8768	Elephantulus edwardii
SB04-112665	RJO	UKERfRJO-X-001	fRJO-X-001	fibroblast	FI	0.003	0.0003	0.8095	0.0137	0.8668	24	0	1044	TaxID:13616	2862123519	5529	Monodelphis domestica
SB05-173548	82A	UKERi82A-R1-001	i82A-R1-001	retroviral-iPSC	RiPSC	0.8486	0.0832	0.9941	0.0968	0.0131	6409	853	1044	TaxID:9606	2495732763	23951	Homo sapiens
SB05-173548	82A	UKERi82A-R1-001	i82A-R1-001	retroviral-iPSC	RiPSC	0.0251	0.0027	0.8746	0.0194	0.8169	204	2	1285	TaxID:482537	2295901976	179507	Galeopterus variegatus
SB05-173548	82A	UKERi82A-R1-001	i82A-R1-001	retroviral-iPSC	RiPSC	0.0206	0.0025	0.8683	0.031	0.742	188	0	2169	TaxID:310752	2017260351	10776	Balaenoptera acutorostrata scammoni
SB05-173548	82A	UKERi82A-R1-001	i82A-R1-001	retroviral-iPSC	RiPSC	0.0208	0.0023	0.8686	0.0228	0.7942	176	0	1567	TaxID:73337	2198718656	3086	Ceratotherium simum simum
SB05-173548	82A	UKERi82A-R1-001	i82A-R1-001	retroviral-iPSC	RiPSC	0.0175	0.0023	0.8632	0.0415	0.6864	175	0	2958	TaxID:132908	1846610083	36138	Pteropus vampyrus
SB05-173548	82A	UKERi82A-R1-001	i82A-R1-001	retroviral-iPSC	RiPSC	0.0178	0.0023	0.8638	0.0386	0.7009	174	0	2744	TaxID:9838	1888954709	32574	Camelus dromedarius
SB05-173548	82A	UKERi82A-R1-001	i82A-R1-001	retroviral-iPSC	RiPSC	0.0178	0.0021	0.8637	0.0275	0.7643	158	0	1936	TaxID:29088	2083963206	7872	Neomonachus schauinslandi
SB05-173548	82A	UKERi82A-R1-001	i82A-R1-001	retroviral-iPSC	RiPSC	0.017	0.0019	0.8623	0.0244	0.7843	147	0	1717	TaxID:43179	2145049103	12528	Ictidomys tridecemlineatus
SB05-173548	82A	UKERi82A-R1-001	i82A-R1-001	retroviral-iPSC	RiPSC	0.015	0.0018	0.8585	0.0291	0.7553	136	1	2075	TaxID:9974	2045816225	80667	Manis javanica
SB05-173548	82A	UKERi82A-R1-001	i82A-R1-001	retroviral-iPSC	RiPSC	0.0151	0.0016	0.8586	0.0191	0.8218	124	1	1337	TaxID:246437	2276523311	50749	Tupaia chinensis
SB05-173548	82A	UKERi82A-R1-001	i82A-R1-001	retroviral-iPSC	RiPSC	0.0114	0.0018	0.8499	0.0612	0.6044	132	12	4437	TaxID:143302	1574757461	2041	Condylura cristata
SB05-173548	82A	UKERi82A-R1-001	i82A-R1-001	retroviral-iPSC	RiPSC	0.0151	0.0016	0.8586	0.0184	0.8267	123	0	1287	TaxID:127582	2293971231	6323	Trichechus manatus latirostris
SB05-173548	82A	UKERi82A-R1-001	i82A-R1-001	retroviral-iPSC	RiPSC	0.0139	0.0016	0.8561	0.0238	0.7894	120	1	1694	TaxID:9986	2156178734	3566	Oryctolagus cuniculus
SB05-173548	82A	UKERi82A-R1-001	i82A-R1-001	retroviral-iPSC	RiPSC	0.0038	0.0032	0.8163	1	0.1538	159	128	42254	TaxID:562	203268836	1313862	Escherichia coli
SB05-173548	82A	UKERi82A-R1-001	i82A-R1-001	retroviral-iPSC	RiPSC	0.0131	0.0013	0.8541	0.0149	0.8485	99	0	1047	TaxID:9785	2490064456	2396	Loxodonta africana
SB05-173548	82A	UKERi82A-R1-001	i82A-R1-001	retroviral-iPSC	RiPSC	0.0136	0.0012	0.8552	0.0138	0.8494	96	1	970	TaxID:9361	2667840632	46594	Dasypus novemcinctus
SB05-173548	82A	UKERi82A-R1-001	i82A-R1-001	retroviral-iPSC	RiPSC	0.0135	0.0012	0.8551	0.0139	0.8494	96	0	976	TaxID:1230840	2654145007	22508	Orycteropus afer afer
SB05-173548	82A	UKERi82A-R1-001	i82A-R1-001	retroviral-iPSC	RiPSC	0.0106	0.001	0.8477	0.0135	0.8523	75	0	967	TaxID:185453	2675960559	20499	Chrysochloris asiatica
SB05-173548	82A	UKERi82A-R1-001	i82A-R1-001	retroviral-iPSC	RiPSC	0.0075	0.0007	0.8372	0.0129	0.8551	52	0	947	TaxID:28737	2745241291	8768	Elephantulus edwardii
SB05-173548	82A	UKERi82A-R1-001	i82A-R1-001	retroviral-iPSC	RiPSC	0.0032	0.0003	0.8111	0.012	0.8591	21	0	914	TaxID:13616	2862123519	5529	Monodelphis domestica
SB11-186859	82A	UKERi82A-R1-001	i82A-R1-001	retroviral-iPSC	RiPSC	0.8555	0.0889	0.9943	0.1024	0.0145	6848	888	1041	TaxID:9606	2495732763	23951	Homo sapiens
SB11-186859	82A	UKERi82A-R1-001	i82A-R1-001	retroviral-iPSC	RiPSC	0.0242	0.0027	0.8735	0.0194	0.8272	209	0	1280	TaxID:482537	2295901976	179507	Galeopterus variegatus
SB11-186859	82A	UKERi82A-R1-001	i82A-R1-001	retroviral-iPSC	RiPSC	0.0211	0.0025	0.8691	0.0235	0.8008	190	1	1601	TaxID:73337	2198718656	3086	Ceratotherium simum simum
SB11-186859	82A	UKERi82A-R1-001	i82A-R1-001	retroviral-iPSC	RiPSC	0.0195	0.0025	0.8667	0.0323	0.7477	190	0	2264	TaxID:9755	2020409114	11712	Physeter catodon
SB11-186859	82A	UKERi82A-R1-001	i82A-R1-001	retroviral-iPSC	RiPSC	0.0174	0.0025	0.863	0.0434	0.6914	185	0	3094	TaxID:132908	1846610083	36138	Pteropus vampyrus
SB11-186859	82A	UKERi82A-R1-001	i82A-R1-001	retroviral-iPSC	RiPSC	0.0175	0.0024	0.8632	0.0405	0.7051	182	0	2884	TaxID:9838	1888954709	32574	Camelus dromedarius
SB11-186859	82A	UKERi82A-R1-001	i82A-R1-001	retroviral-iPSC	RiPSC	0.0173	0.002	0.8629	0.0231	0.804	156	0	1608	TaxID:9685	2197270214	4670	Felis catus
SB11-186859	82A	UKERi82A-R1-001	i82A-R1-001	retroviral-iPSC	RiPSC	0.0167	0.002	0.8618	0.0254	0.7897	154	0	1780	TaxID:43179	2145049103	12528	Ictidomys tridecemlineatus
SB11-186859	82A	UKERi82A-R1-001	i82A-R1-001	retroviral-iPSC	RiPSC	0.0145	0.0018	0.8572	0.0302	0.761	139	1	2159	TaxID:9974	2045816225	80667	Manis javanica
SB11-186859	82A	UKERi82A-R1-001	i82A-R1-001	retroviral-iPSC	RiPSC	0.0154	0.0017	0.8592	0.0185	0.8356	133	1	1285	TaxID:127582	2293971231	6323	Trichechus manatus latirostris
SB11-186859	82A	UKERi82A-R1-001	i82A-R1-001	retroviral-iPSC	RiPSC	0.015	0.0017	0.8583	0.0192	0.8309	130	0	1340	TaxID:246437	2276523311	50749	Tupaia chinensis
SB11-186859	82A	UKERi82A-R1-001	i82A-R1-001	retroviral-iPSC	RiPSC	0.0142	0.0017	0.8566	0.0247	0.7944	130	1	1755	TaxID:9986	2156178734	3566	Oryctolagus cuniculus
SB11-186859	82A	UKERi82A-R1-001	i82A-R1-001	retroviral-iPSC	RiPSC	0.011	0.0018	0.8489	0.0648	0.6071	136	10	4705	TaxID:143302	1574757461	2041	Condylura cristata
SB11-186859	82A	UKERi82A-R1-001	i82A-R1-001	retroviral-iPSC	RiPSC	0.0136	0.0013	0.8553	0.0139	0.8569	102	0	972	TaxID:9361	2667840632	46594	Dasypus novemcinctus
SB11-186859	82A	UKERi82A-R1-001	i82A-R1-001	retroviral-iPSC	RiPSC	0.0038	0.003	0.8165	1	0.1538	160	129	45192	TaxID:562	203268836	1313862	Escherichia coli
SB11-186859	82A	UKERi82A-R1-001	i82A-R1-001	retroviral-iPSC	RiPSC	0.0131	0.0013	0.8542	0.0139	0.8573	99	0	978	TaxID:1230840	2654145007	22508	Orycteropus afer afer
SB11-186859	82A	UKERi82A-R1-001	i82A-R1-001	retroviral-iPSC	RiPSC	0.0125	0.0013	0.8526	0.0148	0.8576	100	0	1042	TaxID:9785	2490064456	2396	Loxodonta africana
SB11-186859	82A	UKERi82A-R1-001	i82A-R1-001	retroviral-iPSC	RiPSC	0.011	0.0011	0.8486	0.0136	0.8596	82	0	968	TaxID:185453	2675960559	20499	Chrysochloris asiatica
SB11-186859	82A	UKERi82A-R1-001	i82A-R1-001	retroviral-iPSC	RiPSC	0.0081	0.0008	0.8393	0.013	0.8626	59	0	945	TaxID:28737	2745241291	8768	Elephantulus edwardii
SB11-186859	82A	UKERi82A-R1-001	i82A-R1-001	retroviral-iPSC	RiPSC	0.0032	0.0003	0.8118	0.0122	0.8667	23	0	924	TaxID:38626	2829602404	1907	Phascolarctos cinereus
SB14-188370	82A	UKERi82A-R1-001	i82A-R1-001	retroviral-iPSC	RiPSC	0.8536	0.0913	0.9943	0.1057	0.0119	7033	971	1108	TaxID:9606	2495732763	23951	Homo sapiens
SB14-188370	82A	UKERi82A-R1-001	i82A-R1-001	retroviral-iPSC	RiPSC	0.0236	0.0027	0.8726	0.0204	0.8237	209	0	1353	TaxID:482537	2295901976	179507	Galeopterus variegatus
SB14-188370	82A	UKERi82A-R1-001	i82A-R1-001	retroviral-iPSC	RiPSC	0.0194	0.0025	0.8664	0.0332	0.7464	193	0	2331	TaxID:9755	2020409114	11712	Physeter catodon
SB14-188370	82A	UKERi82A-R1-001	i82A-R1-001	retroviral-iPSC	RiPSC	0.0201	0.0024	0.8676	0.024	0.801	185	1	1647	TaxID:73337	2198718656	3086	Ceratotherium simum simum
SB14-188370	82A	UKERi82A-R1-001	i82A-R1-001	retroviral-iPSC	RiPSC	0.0173	0.0025	0.8628	0.0439	0.6936	187	0	3130	TaxID:132908	1846610083	36138	Pteropus vampyrus
SB14-188370	82A	UKERi82A-R1-001	i82A-R1-001	retroviral-iPSC	RiPSC	0.0174	0.0024	0.863	0.041	0.7071	184	0	2918	TaxID:9838	1888954709	32574	Camelus dromedarius
SB14-188370	82A	UKERi82A-R1-001	i82A-R1-001	retroviral-iPSC	RiPSC	0.0162	0.0021	0.8607	0.032	0.7541	160	0	2271	TaxID:9713	2035708230	16711	Leptonychotes weddellii
SB14-188370	82A	UKERi82A-R1-001	i82A-R1-001	retroviral-iPSC	RiPSC	0.0165	0.002	0.8613	0.0261	0.7885	155	1	1836	TaxID:43179	2145049103	12528	Ictidomys tridecemlineatus
SB14-188370	82A	UKERi82A-R1-001	i82A-R1-001	retroviral-iPSC	RiPSC	0.0141	0.0018	0.8565	0.0311	0.7596	139	0	2227	TaxID:9974	2045816225	80667	Manis javanica
SB14-188370	82A	UKERi82A-R1-001	i82A-R1-001	retroviral-iPSC	RiPSC	0.0148	0.0017	0.8579	0.0194	0.8321	131	0	1357	TaxID:127582	2293971231	6323	Trichechus manatus latirostris
SB14-188370	82A	UKERi82A-R1-001	i82A-R1-001	retroviral-iPSC	RiPSC	0.0111	0.0019	0.8489	0.0659	0.6081	139	9	4785	TaxID:143302	1574757461	2041	Condylura cristata
SB14-188370	82A	UKERi82A-R1-001	i82A-R1-001	retroviral-iPSC	RiPSC	0.0141	0.0016	0.8565	0.02	0.8283	126	2	1406	TaxID:246437	2276523311	50749	Tupaia chinensis
SB14-188370	82A	UKERi82A-R1-001	i82A-R1-001	retroviral-iPSC	RiPSC	0.0133	0.0016	0.8547	0.0252	0.7946	125	1	1800	TaxID:9986	2156178734	3566	Oryctolagus cuniculus
SB14-188370	82A	UKERi82A-R1-001	i82A-R1-001	retroviral-iPSC	RiPSC	0.0144	0.0014	0.8572	0.015	0.8503	112	0	1050	TaxID:9361	2667840632	46594	Dasypus novemcinctus
SB14-188370	82A	UKERi82A-R1-001	i82A-R1-001	retroviral-iPSC	RiPSC	0.0134	0.0014	0.855	0.0159	0.8521	111	0	1110	TaxID:9785	2490064456	2396	Loxodonta africana
SB14-188370	82A	UKERi82A-R1-001	i82A-R1-001	retroviral-iPSC	RiPSC	0.0133	0.0013	0.8547	0.0149	0.8518	104	0	1051	TaxID:1230840	2654145007	22508	Orycteropus afer afer
SB14-188370	82A	UKERi82A-R1-001	i82A-R1-001	retroviral-iPSC	RiPSC	0.0037	0.0029	0.8155	1	0.1543	155	124	45820	TaxID:562	203268836	1313862	Escherichia coli
SB14-188370	82A	UKERi82A-R1-001	i82A-R1-001	retroviral-iPSC	RiPSC	0.0111	0.0011	0.8491	0.0146	0.8535	86	0	1046	TaxID:185453	2675960559	20499	Chrysochloris asiatica
SB14-188370	82A	UKERi82A-R1-001	i82A-R1-001	retroviral-iPSC	RiPSC	0.0076	0.0007	0.8372	0.014	0.8563	57	0	1027	TaxID:28737	2745241291	8768	Elephantulus edwardii
SB14-188370	82A	UKERi82A-R1-001	i82A-R1-001	retroviral-iPSC	RiPSC	0.0036	0.0003	0.8148	0.013	0.8603	26	0	987	TaxID:13616	2862123519	5529	Monodelphis domestica
SB07-175746	82A	UKERi82A-R1-002	i82A-R1-002	retroviral-iPSC	RiPSC	0.8526	0.0976	0.9942	0.113	0.0135	7519	1050	1181	TaxID:9606	2495732763	23951	Homo sapiens
SB07-175746	82A	UKERi82A-R1-002	i82A-R1-002	retroviral-iPSC	RiPSC	0.0236	0.0029	0.8727	0.0218	0.8234	224	2	1449	TaxID:482537	2295901976	179507	Galeopterus variegatus
SB07-175746	82A	UKERi82A-R1-002	i82A-R1-002	retroviral-iPSC	RiPSC	0.0191	0.0026	0.8659	0.0341	0.7537	201	1	2393	TaxID:118797	2042910474	30700	Lipotes vexillifer
SB07-175746	82A	UKERi82A-R1-002	i82A-R1-002	retroviral-iPSC	RiPSC	0.0192	0.0025	0.8661	0.0258	0.8002	189	0	1781	TaxID:73337	2198718656	3086	Ceratotherium simum simum
SB07-175746	82A	UKERi82A-R1-002	i82A-R1-002	retroviral-iPSC	RiPSC	0.016	0.0025	0.8603	0.0471	0.6932	185	0	3373	TaxID:132908	1846610083	36138	Pteropus vampyrus
SB07-175746	82A	UKERi82A-R1-002	i82A-R1-002	retroviral-iPSC	RiPSC	0.016	0.0024	0.8603	0.0438	0.7076	181	0	3133	TaxID:9838	1888954709	32574	Camelus dromedarius
SB07-175746	82A	UKERi82A-R1-002	i82A-R1-002	retroviral-iPSC	RiPSC	0.016	0.0022	0.8605	0.0314	0.7692	166	0	2221	TaxID:29088	2083963206	7872	Neomonachus schauinslandi
SB07-175746	82A	UKERi82A-R1-002	i82A-R1-002	retroviral-iPSC	RiPSC	0.0151	0.002	0.8585	0.0279	0.7887	152	0	1978	TaxID:43179	2145049103	12528	Ictidomys tridecemlineatus
SB07-175746	82A	UKERi82A-R1-002	i82A-R1-002	retroviral-iPSC	RiPSC	0.0138	0.0019	0.8557	0.0333	0.7597	145	1	2384	TaxID:9974	2045816225	80667	Manis javanica
SB07-175746	82A	UKERi82A-R1-002	i82A-R1-002	retroviral-iPSC	RiPSC	0.0107	0.0019	0.8478	0.07	0.6095	143	11	5085	TaxID:143302	1574757461	2041	Condylura cristata
SB07-175746	82A	UKERi82A-R1-002	i82A-R1-002	retroviral-iPSC	RiPSC	0.0131	0.0017	0.8542	0.0273	0.7928	132	3	1950	TaxID:9986	2156178734	3566	Oryctolagus cuniculus
SB07-175746	82A	UKERi82A-R1-002	i82A-R1-002	retroviral-iPSC	RiPSC	0.0133	0.0017	0.8546	0.0214	0.8285	127	0	1511	TaxID:246437	2276523311	50749	Tupaia chinensis
SB07-175746	82A	UKERi82A-R1-002	i82A-R1-002	retroviral-iPSC	RiPSC	0.0129	0.0016	0.8536	0.0206	0.8336	122	1	1456	TaxID:127582	2293971231	6323	Trichechus manatus latirostris
SB07-175746	82A	UKERi82A-R1-002	i82A-R1-002	retroviral-iPSC	RiPSC	0.0039	0.0028	0.8174	1	0.1537	165	133	49092	TaxID:562	203268836	1313862	Escherichia coli
SB07-175746	82A	UKERi82A-R1-002	i82A-R1-002	retroviral-iPSC	RiPSC	0.0119	0.0014	0.8511	0.0167	0.8542	105	0	1183	TaxID:9785	2490064456	2396	Loxodonta africana
SB07-175746	82A	UKERi82A-R1-002	i82A-R1-002	retroviral-iPSC	RiPSC	0.0117	0.0013	0.8506	0.0157	0.8538	97	0	1119	TaxID:9361	2667840632	46594	Dasypus novemcinctus
SB07-175746	82A	UKERi82A-R1-002	i82A-R1-002	retroviral-iPSC	RiPSC	0.0115	0.0012	0.8501	0.0158	0.854	96	0	1125	TaxID:1230840	2654145007	22508	Orycteropus afer afer
SB07-175746	82A	UKERi82A-R1-002	i82A-R1-002	retroviral-iPSC	RiPSC	0.0098	0.001	0.8451	0.0155	0.8555	81	0	1116	TaxID:185453	2675960559	20499	Chrysochloris asiatica
SB07-175746	82A	UKERi82A-R1-002	i82A-R1-002	retroviral-iPSC	RiPSC	0.0068	0.0007	0.8341	0.0147	0.8586	55	0	1088	TaxID:28737	2745241291	8768	Elephantulus edwardii
SB07-175746	82A	UKERi82A-R1-002	i82A-R1-002	retroviral-iPSC	RiPSC	0.0044	0.0002	0.8212	1	0.0966	23	5	90320	TaxID:1773	14576515	338961	Mycobacterium tuberculosis
SB09-186823	82A	UKERi82A-R1-002	i82A-R1-002	retroviral-iPSC	RiPSC	0.8416	0.094	0.9937	0.1103	0.0123	7236	1038	1256	TaxID:9606	2495732763	23951	Homo sapiens
SB09-186823	82A	UKERi82A-R1-002	i82A-R1-002	retroviral-iPSC	RiPSC	0.0232	0.0028	0.8721	0.0231	0.8102	216	1	1551	TaxID:482537	2295901976	179507	Galeopterus variegatus
SB09-186823	82A	UKERi82A-R1-002	i82A-R1-002	retroviral-iPSC	RiPSC	0.02	0.0028	0.8674	0.0364	0.7353	209	0	2553	TaxID:310752	2017260351	10776	Balaenoptera acutorostrata scammoni
SB09-186823	82A	UKERi82A-R1-002	i82A-R1-002	retroviral-iPSC	RiPSC	0.021	0.0027	0.8689	0.0272	0.7853	203	1	1877	TaxID:73337	2198718656	3086	Ceratotherium simum simum
SB09-186823	82A	UKERi82A-R1-002	i82A-R1-002	retroviral-iPSC	RiPSC	0.0176	0.0026	0.8633	0.048	0.6815	200	1	3425	TaxID:132908	1846610083	36138	Pteropus vampyrus
SB09-186823	82A	UKERi82A-R1-002	i82A-R1-002	retroviral-iPSC	RiPSC	0.0177	0.0026	0.8636	0.0448	0.6957	197	0	3189	TaxID:9838	1888954709	32574	Camelus dromedarius
SB09-186823	82A	UKERi82A-R1-002	i82A-R1-002	retroviral-iPSC	RiPSC	0.017	0.0023	0.8622	0.0351	0.7429	176	0	2489	TaxID:9713	2035708230	16711	Leptonychotes weddellii
SB09-186823	82A	UKERi82A-R1-002	i82A-R1-002	retroviral-iPSC	RiPSC	0.0156	0.002	0.8596	0.0289	0.7768	154	1	2052	TaxID:43179	2145049103	12528	Ictidomys tridecemlineatus
SB09-186823	82A	UKERi82A-R1-002	i82A-R1-002	retroviral-iPSC	RiPSC	0.0145	0.002	0.8574	0.0341	0.7485	150	1	2445	TaxID:9974	2045816225	80667	Manis javanica
SB09-186823	82A	UKERi82A-R1-002	i82A-R1-002	retroviral-iPSC	RiPSC	0.0145	0.0018	0.8573	0.0228	0.814	136	0	1609	TaxID:246437	2276523311	50749	Tupaia chinensis
SB09-186823	82A	UKERi82A-R1-002	i82A-R1-002	retroviral-iPSC	RiPSC	0.0137	0.0018	0.8556	0.0283	0.7808	135	1	2025	TaxID:9986	2156178734	3566	Oryctolagus cuniculus
SB09-186823	82A	UKERi82A-R1-002	i82A-R1-002	retroviral-iPSC	RiPSC	0.0105	0.0018	0.8472	0.0705	0.6	138	11	5133	TaxID:143302	1574757461	2041	Condylura cristata
SB09-186823	82A	UKERi82A-R1-002	i82A-R1-002	retroviral-iPSC	RiPSC	0.0136	0.0017	0.8554	0.022	0.8195	127	0	1554	TaxID:127582	2293971231	6323	Trichechus manatus latirostris
SB09-186823	82A	UKERi82A-R1-002	i82A-R1-002	retroviral-iPSC	RiPSC	0.0127	0.0014	0.8531	0.0178	0.8411	109	1	1260	TaxID:9785	2490064456	2396	Loxodonta africana
SB09-186823	82A	UKERi82A-R1-002	i82A-R1-002	retroviral-iPSC	RiPSC	0.0129	0.0013	0.8537	0.0166	0.8408	104	0	1179	TaxID:9361	2667840632	46594	Dasypus novemcinctus
SB09-186823	82A	UKERi82A-R1-002	i82A-R1-002	retroviral-iPSC	RiPSC	0.0038	0.0028	0.8168	1	0.1519	162	130	48217	TaxID:562	203268836	1313862	Escherichia coli
SB09-186823	82A	UKERi82A-R1-002	i82A-R1-002	retroviral-iPSC	RiPSC	0.0119	0.0012	0.8511	0.0166	0.8419	96	0	1184	TaxID:1230840	2654145007	22508	Orycteropus afer afer
SB09-186823	82A	UKERi82A-R1-002	i82A-R1-002	retroviral-iPSC	RiPSC	0.0102	0.0011	0.8464	0.0162	0.8437	82	0	1174	TaxID:185453	2675960559	20499	Chrysochloris asiatica
SB09-186823	82A	UKERi82A-R1-002	i82A-R1-002	retroviral-iPSC	RiPSC	0.0069	0.0007	0.8344	0.0156	0.8461	54	0	1153	TaxID:28737	2745241291	8768	Elephantulus edwardii
SB09-186823	82A	UKERi82A-R1-002	i82A-R1-002	retroviral-iPSC	RiPSC	0.0032	0.0003	0.8113	0.0146	0.85	24	0	1108	TaxID:13616	2862123519	5529	Monodelphis domestica
SB12-187972	82A	UKERi82A-R1-002	i82A-R1-002	retroviral-iPSC	RiPSC	0.8631	0.0903	0.9947	0.1031	0.0143	6952	972	988	TaxID:9606	2495732763	23951	Homo sapiens
SB12-187972	82A	UKERi82A-R1-002	i82A-R1-002	retroviral-iPSC	RiPSC	0.0255	0.0029	0.8751	0.0195	0.8283	222	1	1273	TaxID:482537	2295901976	179507	Galeopterus variegatus
SB12-187972	82A	UKERi82A-R1-002	i82A-R1-002	retroviral-iPSC	RiPSC	0.0197	0.0026	0.867	0.0324	0.7498	194	0	2264	TaxID:9755	2020409114	11712	Physeter catodon
SB12-187972	82A	UKERi82A-R1-002	i82A-R1-002	retroviral-iPSC	RiPSC	0.0208	0.0025	0.8687	0.0232	0.8046	189	0	1583	TaxID:73337	2198718656	3086	Ceratotherium simum simum
SB12-187972	82A	UKERi82A-R1-002	i82A-R1-002	retroviral-iPSC	RiPSC	0.0174	0.0025	0.8631	0.0427	0.698	186	0	3037	TaxID:132908	1846610083	36138	Pteropus vampyrus
SB12-187972	82A	UKERi82A-R1-002	i82A-R1-002	retroviral-iPSC	RiPSC	0.0172	0.0024	0.8627	0.0398	0.7119	180	0	2829	TaxID:9838	1888954709	32574	Camelus dromedarius
SB12-187972	82A	UKERi82A-R1-002	i82A-R1-002	retroviral-iPSC	RiPSC	0.017	0.0021	0.8622	0.0285	0.7727	162	0	2007	TaxID:29088	2083963206	7872	Neomonachus schauinslandi
SB12-187972	82A	UKERi82A-R1-002	i82A-R1-002	retroviral-iPSC	RiPSC	0.0167	0.002	0.8617	0.0252	0.7926	155	2	1770	TaxID:43179	2145049103	12528	Ictidomys tridecemlineatus
SB12-187972	82A	UKERi82A-R1-002	i82A-R1-002	retroviral-iPSC	RiPSC	0.0147	0.0019	0.8578	0.0302	0.7636	143	0	2151	TaxID:9974	2045816225	80667	Manis javanica
SB12-187972	82A	UKERi82A-R1-002	i82A-R1-002	retroviral-iPSC	RiPSC	0.0147	0.0017	0.8577	0.0192	0.833	129	0	1338	TaxID:246437	2276523311	50749	Tupaia chinensis
SB12-187972	82A	UKERi82A-R1-002	i82A-R1-002	retroviral-iPSC	RiPSC	0.0111	0.0018	0.8491	0.0635	0.6149	137	9	4606	TaxID:143302	1574757461	2041	Condylura cristata
SB12-187972	82A	UKERi82A-R1-002	i82A-R1-002	retroviral-iPSC	RiPSC	0.0145	0.0016	0.8572	0.0183	0.839	126	0	1277	TaxID:127582	2293971231	6323	Trichechus manatus latirostris
SB12-187972	82A	UKERi82A-R1-002	i82A-R1-002	retroviral-iPSC	RiPSC	0.0136	0.0017	0.8554	0.0245	0.798	126	2	1742	TaxID:9986	2156178734	3566	Oryctolagus cuniculus
SB12-187972	82A	UKERi82A-R1-002	i82A-R1-002	retroviral-iPSC	RiPSC	0.0146	0.0015	0.8576	0.0144	0.8626	118	2	990	TaxID:9785	2490064456	2396	Loxodonta africana
SB12-187972	82A	UKERi82A-R1-002	i82A-R1-002	retroviral-iPSC	RiPSC	0.0143	0.0014	0.8569	0.0134	0.863	108	1	925	TaxID:9361	2667840632	46594	Dasypus novemcinctus
SB12-187972	82A	UKERi82A-R1-002	i82A-R1-002	retroviral-iPSC	RiPSC	0.0039	0.003	0.817	1	0.1556	163	133	45099	TaxID:562	203268836	1313862	Escherichia coli
SB12-187972	82A	UKERi82A-R1-002	i82A-R1-002	retroviral-iPSC	RiPSC	0.0127	0.0012	0.8531	0.0133	0.8648	96	0	929	TaxID:1230840	2654145007	22508	Orycteropus afer afer
SB12-187972	82A	UKERi82A-R1-002	i82A-R1-002	retroviral-iPSC	RiPSC	0.011	0.0011	0.8489	0.013	0.8663	83	0	922	TaxID:185453	2675960559	20499	Chrysochloris asiatica
SB12-187972	82A	UKERi82A-R1-002	i82A-R1-002	retroviral-iPSC	RiPSC	0.0084	0.0008	0.8406	0.0125	0.8685	62	1	906	TaxID:28737	2745241291	8768	Elephantulus edwardii
SB12-187972	82A	UKERi82A-R1-002	i82A-R1-002	retroviral-iPSC	RiPSC	0.0038	0.0003	0.8167	0.0116	0.8723	27	0	878	TaxID:13616	2862123519	5529	Monodelphis domestica
SB15-188473	82A	UKERi82A-S1-005	i82A-S1-005	sendai-iPSC	SiPSC	0.8438	0.0969	0.9938	0.1134	0.0126	7461	1031	1270	TaxID:9606	2495732763	23951	Homo sapiens
SB15-188473	82A	UKERi82A-S1-005	i82A-S1-005	sendai-iPSC	SiPSC	0.0221	0.0028	0.8706	0.0232	0.8138	211	0	1564	TaxID:482537	2295901976	179507	Galeopterus variegatus
SB15-188473	82A	UKERi82A-S1-005	i82A-S1-005	sendai-iPSC	SiPSC	0.0181	0.0026	0.8642	0.0379	0.733	195	0	2685	TaxID:9733	2004935674	1668	Orcinus orca
SB15-188473	82A	UKERi82A-S1-005	i82A-S1-005	sendai-iPSC	SiPSC	0.0192	0.0025	0.8662	0.0275	0.7884	191	0	1911	TaxID:73337	2198718656	3086	Ceratotherium simum simum
SB15-188473	82A	UKERi82A-S1-005	i82A-S1-005	sendai-iPSC	SiPSC	0.0165	0.0025	0.8613	0.0488	0.6839	192	0	3494	TaxID:132908	1846610083	36138	Pteropus vampyrus
SB15-188473	82A	UKERi82A-S1-005	i82A-S1-005	sendai-iPSC	SiPSC	0.0157	0.0024	0.8598	0.0455	0.6982	179	0	3265	TaxID:9838	1888954709	32574	Camelus dromedarius
SB15-188473	82A	UKERi82A-S1-005	i82A-S1-005	sendai-iPSC	SiPSC	0.0151	0.0021	0.8586	0.036	0.7437	161	0	2571	TaxID:9713	2035708230	16711	Leptonychotes weddellii
SB15-188473	82A	UKERi82A-S1-005	i82A-S1-005	sendai-iPSC	SiPSC	0.0151	0.002	0.8585	0.0297	0.7769	153	1	2114	TaxID:43179	2145049103	12528	Ictidomys tridecemlineatus
SB15-188473	82A	UKERi82A-S1-005	i82A-S1-005	sendai-iPSC	SiPSC	0.0134	0.0019	0.8548	0.035	0.7489	142	0	2522	TaxID:9974	2045816225	80667	Manis javanica
SB15-188473	82A	UKERi82A-S1-005	i82A-S1-005	sendai-iPSC	SiPSC	0.0138	0.0017	0.8559	0.0222	0.8217	132	1	1568	TaxID:127582	2293971231	6323	Trichechus manatus latirostris
SB15-188473	82A	UKERi82A-S1-005	i82A-S1-005	sendai-iPSC	SiPSC	0.0133	0.0017	0.8546	0.0231	0.8164	128	0	1638	TaxID:246437	2276523311	50749	Tupaia chinensis
SB15-188473	82A	UKERi82A-S1-005	i82A-S1-005	sendai-iPSC	SiPSC	0.0126	0.0017	0.8531	0.029	0.7818	128	2	2081	TaxID:9986	2156178734	3566	Oryctolagus cuniculus
SB15-188473	82A	UKERi82A-S1-005	i82A-S1-005	sendai-iPSC	SiPSC	0.0101	0.0018	0.8461	0.0716	0.6026	136	10	5215	TaxID:143302	1574757461	2041	Condylura cristata
SB15-188473	82A	UKERi82A-S1-005	i82A-S1-005	sendai-iPSC	SiPSC	0.004	0.0029	0.8179	1	0.152	168	135	49430	TaxID:562	203268836	1313862	Escherichia coli
SB15-188473	82A	UKERi82A-S1-005	i82A-S1-005	sendai-iPSC	SiPSC	0.0121	0.0013	0.8516	0.0165	0.846	100	0	1176	TaxID:9361	2667840632	46594	Dasypus novemcinctus
SB15-188473	82A	UKERi82A-S1-005	i82A-S1-005	sendai-iPSC	SiPSC	0.0117	0.0013	0.8505	0.0165	0.8465	97	0	1181	TaxID:1230840	2654145007	22508	Orycteropus afer afer
SB15-188473	82A	UKERi82A-S1-005	i82A-S1-005	sendai-iPSC	SiPSC	0.0112	0.0013	0.8492	0.0178	0.8452	99	0	1272	TaxID:9785	2490064456	2396	Loxodonta africana
SB15-188473	82A	UKERi82A-S1-005	i82A-S1-005	sendai-iPSC	SiPSC	0.0101	0.0011	0.846	0.0162	0.8483	83	1	1170	TaxID:185453	2675960559	20499	Chrysochloris asiatica
SB15-188473	82A	UKERi82A-S1-005	i82A-S1-005	sendai-iPSC	SiPSC	0.0072	0.0007	0.8357	0.0155	0.8512	58	1	1145	TaxID:28737	2745241291	8768	Elephantulus edwardii
SB15-188473	82A	UKERi82A-S1-005	i82A-S1-005	sendai-iPSC	SiPSC	0.0034	0.0003	0.8132	1	0.0955	33	10	90417	TaxID:9358	27457983	44	Choloepus hoffmanni
SB17-188614	82A	UKERi82A-S1-022	i82A-S1-022	sendai-iPSC	SiPSC	0.8597	0.0976	0.9945	0.1121	0.0129	7519	1067	1114	TaxID:9606	2495732763	23951	Homo sapiens
SB17-188614	82A	UKERi82A-S1-022	i82A-S1-022	sendai-iPSC	SiPSC	0.0236	0.0029	0.8726	0.0208	0.8305	222	1	1373	TaxID:482537	2295901976	179507	Galeopterus variegatus
SB17-188614	82A	UKERi82A-S1-022	i82A-S1-022	sendai-iPSC	SiPSC	0.0199	0.0028	0.8672	0.0344	0.7527	210	0	2401	TaxID:9755	2020409114	11712	Physeter catodon
SB17-188614	82A	UKERi82A-S1-022	i82A-S1-022	sendai-iPSC	SiPSC	0.0205	0.0026	0.8682	0.025	0.8051	201	0	1707	TaxID:73337	2198718656	3086	Ceratotherium simum simum
SB17-188614	82A	UKERi82A-S1-022	i82A-S1-022	sendai-iPSC	SiPSC	0.0178	0.0026	0.8637	0.043	0.7112	200	0	3053	TaxID:9838	1888954709	32574	Camelus dromedarius
SB17-188614	82A	UKERi82A-S1-022	i82A-S1-022	sendai-iPSC	SiPSC	0.0172	0.0026	0.8627	0.046	0.6979	198	1	3278	TaxID:132908	1846610083	36138	Pteropus vampyrus
SB17-188614	82A	UKERi82A-S1-022	i82A-S1-022	sendai-iPSC	SiPSC	0.0174	0.0024	0.8631	0.0332	0.7593	183	0	2343	TaxID:9713	2035708230	16711	Leptonychotes weddellii
SB17-188614	82A	UKERi82A-S1-022	i82A-S1-022	sendai-iPSC	SiPSC	0.0162	0.0021	0.8609	0.0244	0.8094	159	2	1707	TaxID:9994	2198676611	14543	Marmota marmota marmota
SB17-188614	82A	UKERi82A-S1-022	i82A-S1-022	sendai-iPSC	SiPSC	0.0151	0.0021	0.8587	0.0322	0.7657	158	0	2288	TaxID:9974	2045816225	80667	Manis javanica
SB17-188614	82A	UKERi82A-S1-022	i82A-S1-022	sendai-iPSC	SiPSC	0.0146	0.0018	0.8576	0.0207	0.8329	139	0	1448	TaxID:246437	2276523311	50749	Tupaia chinensis
SB17-188614	82A	UKERi82A-S1-022	i82A-S1-022	sendai-iPSC	SiPSC	0.0148	0.0018	0.8579	0.0198	0.8389	139	0	1378	TaxID:127582	2293971231	6323	Trichechus manatus latirostris
SB17-188614	82A	UKERi82A-S1-022	i82A-S1-022	sendai-iPSC	SiPSC	0.0136	0.0018	0.8554	0.0262	0.7995	136	2	1863	TaxID:9986	2156178734	3566	Oryctolagus cuniculus
SB17-188614	82A	UKERi82A-S1-022	i82A-S1-022	sendai-iPSC	SiPSC	0.0106	0.0019	0.8476	0.0698	0.6104	142	9	5072	TaxID:143302	1574757461	2041	Condylura cristata
SB17-188614	82A	UKERi82A-S1-022	i82A-S1-022	sendai-iPSC	SiPSC	0.0133	0.0014	0.8546	0.0149	0.8595	109	0	1043	TaxID:9361	2667840632	46594	Dasypus novemcinctus
SB17-188614	82A	UKERi82A-S1-022	i82A-S1-022	sendai-iPSC	SiPSC	0.0125	0.0014	0.8528	0.0159	0.8599	110	0	1118	TaxID:9785	2490064456	2396	Loxodonta africana
SB17-188614	82A	UKERi82A-S1-022	i82A-S1-022	sendai-iPSC	SiPSC	0.0125	0.0013	0.8527	0.0149	0.8602	103	0	1049	TaxID:1230840	2654145007	22508	Orycteropus afer afer
SB17-188614	82A	UKERi82A-S1-022	i82A-S1-022	sendai-iPSC	SiPSC	0.0039	0.0028	0.8172	1	0.1538	164	132	49143	TaxID:562	203268836	1313862	Escherichia coli
SB17-188614	82A	UKERi82A-S1-022	i82A-S1-022	sendai-iPSC	SiPSC	0.0106	0.0011	0.8477	0.0146	0.862	87	0	1041	TaxID:185453	2675960559	20499	Chrysochloris asiatica
SB17-188614	82A	UKERi82A-S1-022	i82A-S1-022	sendai-iPSC	SiPSC	0.0076	0.0008	0.8376	0.014	0.8645	61	0	1021	TaxID:28737	2745241291	8768	Elephantulus edwardii
SB17-188614	82A	UKERi82A-S1-022	i82A-S1-022	sendai-iPSC	SiPSC	0.0039	0.0004	0.8171	0.0131	0.8686	30	0	989	TaxID:38626	2829602404	1907	Phascolarctos cinereus
SC10-174912	88H	UKERi88H-R1-001	i88H-R1-001	retroviral-iPSC	RiPSC	0.8456	0.0754	0.9939	0.088	0.0131	5807	811	970	TaxID:9606	2495732763	23951	Homo sapiens
SC10-174912	88H	UKERi88H-R1-001	i88H-R1-001	retroviral-iPSC	RiPSC	0.0274	0.0027	0.8774	0.0181	0.8123	203	1	1186	TaxID:482537	2295901976	179507	Galeopterus variegatus
SC10-174912	88H	UKERi88H-R1-001	i88H-R1-001	retroviral-iPSC	RiPSC	0.0224	0.0024	0.8709	0.0281	0.7421	185	0	1949	TaxID:9755	2020409114	11712	Physeter catodon
SC10-174912	88H	UKERi88H-R1-001	i88H-R1-001	retroviral-iPSC	RiPSC	0.0231	0.0023	0.8719	0.0214	0.7885	178	1	1454	TaxID:73337	2198718656	3086	Ceratotherium simum simum
SC10-174912	88H	UKERi88H-R1-001	i88H-R1-001	retroviral-iPSC	RiPSC	0.0193	0.0023	0.8663	0.0377	0.686	175	0	2672	TaxID:132908	1846610083	36138	Pteropus vampyrus
SC10-174912	88H	UKERi88H-R1-001	i88H-R1-001	retroviral-iPSC	RiPSC	0.019	0.0022	0.8657	0.035	0.7012	168	0	2478	TaxID:9838	1888954709	32574	Camelus dromedarius
SC10-174912	88H	UKERi88H-R1-001	i88H-R1-001	retroviral-iPSC	RiPSC	0.0185	0.002	0.8649	0.0252	0.7623	149	0	1770	TaxID:29088	2083963206	7872	Neomonachus schauinslandi
SC10-174912	88H	UKERi88H-R1-001	i88H-R1-001	retroviral-iPSC	RiPSC	0.0173	0.0018	0.8628	0.0226	0.781	136	0	1588	TaxID:43179	2145049103	12528	Ictidomys tridecemlineatus
SC10-174912	88H	UKERi88H-R1-001	i88H-R1-001	retroviral-iPSC	RiPSC	0.0159	0.0017	0.8601	0.0263	0.7557	130	1	1871	TaxID:9974	2045816225	80667	Manis javanica
SC10-174912	88H	UKERi88H-R1-001	i88H-R1-001	retroviral-iPSC	RiPSC	0.0153	0.0016	0.859	0.0221	0.7853	120	2	1564	TaxID:9986	2156178734	3566	Oryctolagus cuniculus
SC10-174912	88H	UKERi88H-R1-001	i88H-R1-001	retroviral-iPSC	RiPSC	0.0122	0.0017	0.8519	0.0558	0.6032	128	9	4041	TaxID:143302	1574757461	2041	Condylura cristata
SC10-174912	88H	UKERi88H-R1-001	i88H-R1-001	retroviral-iPSC	RiPSC	0.0154	0.0015	0.8592	0.0176	0.8191	115	0	1234	TaxID:246437	2276523311	50749	Tupaia chinensis
SC10-174912	88H	UKERi88H-R1-001	i88H-R1-001	retroviral-iPSC	RiPSC	0.015	0.0014	0.8584	0.017	0.8241	111	0	1191	TaxID:127582	2293971231	6323	Trichechus manatus latirostris
SC10-174912	88H	UKERi88H-R1-001	i88H-R1-001	retroviral-iPSC	RiPSC	0.0038	0.0035	0.8163	0.9189	0.1531	159	127	38670	TaxID:562	203268836	1313862	Escherichia coli
SC10-174912	88H	UKERi88H-R1-001	i88H-R1-001	retroviral-iPSC	RiPSC	0.0149	0.0012	0.8581	0.0132	0.8421	96	0	922	TaxID:9361	2667840632	46594	Dasypus novemcinctus
SC10-174912	88H	UKERi88H-R1-001	i88H-R1-001	retroviral-iPSC	RiPSC	0.0141	0.0013	0.8565	0.0139	0.8444	97	0	973	TaxID:9785	2490064456	2396	Loxodonta africana
SC10-174912	88H	UKERi88H-R1-001	i88H-R1-001	retroviral-iPSC	RiPSC	0.0134	0.0011	0.8549	0.0131	0.8436	87	1	926	TaxID:1230840	2654145007	22508	Orycteropus afer afer
SC10-174912	88H	UKERi88H-R1-001	i88H-R1-001	retroviral-iPSC	RiPSC	0.012	0.001	0.8514	0.0129	0.8451	77	0	918	TaxID:185453	2675960559	20499	Chrysochloris asiatica
SC10-174912	88H	UKERi88H-R1-001	i88H-R1-001	retroviral-iPSC	RiPSC	0.0084	0.0007	0.8406	0.0122	0.8491	53	0	894	TaxID:28737	2745241291	8768	Elephantulus edwardii
SC10-174912	88H	UKERi88H-R1-001	i88H-R1-001	retroviral-iPSC	RiPSC	0.0043	0.0003	0.8203	0.0114	0.853	26	0	861	TaxID:13616	2862123519	5529	Monodelphis domestica
SC03-175684	88H	UKERi88H-R1-002	i88H-R1-002	retroviral-iPSC	RiPSC	0.8024	0.0841	0.992	0.1032	0.0149	6475	874	1475	TaxID:9606	2495732763	23951	Homo sapiens
SC03-175684	88H	UKERi88H-R1-002	i88H-R1-002	retroviral-iPSC	RiPSC	0.024	0.0027	0.8732	0.0256	0.7748	209	0	1753	TaxID:482537	2295901976	179507	Galeopterus variegatus
SC03-175684	88H	UKERi88H-R1-002	i88H-R1-002	retroviral-iPSC	RiPSC	0.0203	0.0026	0.8678	0.0381	0.7037	198	0	2698	TaxID:310752	2017260351	10776	Balaenoptera acutorostrata scammoni
SC03-175684	88H	UKERi88H-R1-002	i88H-R1-002	retroviral-iPSC	RiPSC	0.0207	0.0025	0.8685	0.0295	0.7519	188	0	2062	TaxID:73337	2198718656	3086	Ceratotherium simum simum
SC03-175684	88H	UKERi88H-R1-002	i88H-R1-002	retroviral-iPSC	RiPSC	0.0174	0.0025	0.863	0.0488	0.654	185	0	3499	TaxID:132908	1846610083	36138	Pteropus vampyrus
SC03-175684	88H	UKERi88H-R1-002	i88H-R1-002	retroviral-iPSC	RiPSC	0.0172	0.0024	0.8626	0.0458	0.6674	179	0	3284	TaxID:9838	1888954709	32574	Camelus dromedarius
SC03-175684	88H	UKERi88H-R1-002	i88H-R1-002	retroviral-iPSC	RiPSC	0.0169	0.0021	0.8622	0.0314	0.7416	157	0	2238	TaxID:43179	2145049103	12528	Ictidomys tridecemlineatus
SC03-175684	88H	UKERi88H-R1-002	i88H-R1-002	retroviral-iPSC	RiPSC	0.017	0.002	0.8622	0.0291	0.7551	154	1	2069	TaxID:9685	2197270214	4670	Felis catus
SC03-175684	88H	UKERi88H-R1-002	i88H-R1-002	retroviral-iPSC	RiPSC	0.0149	0.0019	0.8582	0.0359	0.7172	144	1	2587	TaxID:9974	2045816225	80667	Manis javanica
SC03-175684	88H	UKERi88H-R1-002	i88H-R1-002	retroviral-iPSC	RiPSC	0.0115	0.0019	0.8502	0.0701	0.5751	142	11	5099	TaxID:143302	1574757461	2041	Condylura cristata
SC03-175684	88H	UKERi88H-R1-002	i88H-R1-002	retroviral-iPSC	RiPSC	0.0147	0.0017	0.8577	0.0253	0.7792	129	1	1809	TaxID:246437	2276523311	50749	Tupaia chinensis
SC03-175684	88H	UKERi88H-R1-002	i88H-R1-002	retroviral-iPSC	RiPSC	0.0141	0.0017	0.8564	0.0307	0.7468	130	3	2209	TaxID:9986	2156178734	3566	Oryctolagus cuniculus
SC03-175684	88H	UKERi88H-R1-002	i88H-R1-002	retroviral-iPSC	RiPSC	0.014	0.0016	0.8562	0.0246	0.7842	122	0	1760	TaxID:127582	2293971231	6323	Trichechus manatus latirostris
SC03-175684	88H	UKERi88H-R1-002	i88H-R1-002	retroviral-iPSC	RiPSC	0.013	0.0013	0.8539	0.0192	0.8037	98	0	1384	TaxID:9361	2667840632	46594	Dasypus novemcinctus
SC03-175684	88H	UKERi88H-R1-002	i88H-R1-002	retroviral-iPSC	RiPSC	0.0125	0.0013	0.8527	0.0205	0.8047	101	0	1479	TaxID:9785	2490064456	2396	Loxodonta africana
SC03-175684	88H	UKERi88H-R1-002	i88H-R1-002	retroviral-iPSC	RiPSC	0.0038	0.003	0.8163	1	0.1468	159	128	45355	TaxID:562	203268836	1313862	Escherichia coli
SC03-175684	88H	UKERi88H-R1-002	i88H-R1-002	retroviral-iPSC	RiPSC	0.0119	0.0012	0.8511	0.0191	0.8052	90	0	1388	TaxID:1230840	2654145007	22508	Orycteropus afer afer
SC03-175684	88H	UKERi88H-R1-002	i88H-R1-002	retroviral-iPSC	RiPSC	0.0108	0.001	0.8481	0.0189	0.806	81	0	1379	TaxID:185453	2675960559	20499	Chrysochloris asiatica
SC03-175684	88H	UKERi88H-R1-002	i88H-R1-002	retroviral-iPSC	RiPSC	0.0071	0.0007	0.8352	0.0181	0.8097	52	0	1348	TaxID:28737	2745241291	8768	Elephantulus edwardii
SC03-175684	88H	UKERi88H-R1-002	i88H-R1-002	retroviral-iPSC	RiPSC	0.0032	0.0003	0.8114	1	0.0855	34	9	91418	TaxID:9358	27457983	44	Choloepus hoffmanni
SC02-188616	88H	UKERi88H-S1-002	i88H-S1-002	sendai-iPSC	SiPSC	0.8091	0.0818	0.9923	0.0998	0.0134	6300	874	1382	TaxID:9606	2495732763	23951	Homo sapiens
SC02-188616	88H	UKERi88H-S1-002	i88H-S1-002	sendai-iPSC	SiPSC	0.0239	0.0026	0.8731	0.0242	0.7792	201	1	1652	TaxID:482537	2295901976	179507	Galeopterus variegatus
SC02-188616	88H	UKERi88H-S1-002	i88H-S1-002	sendai-iPSC	SiPSC	0.0202	0.0025	0.8678	0.0359	0.7095	190	0	2539	TaxID:9755	2020409114	11712	Physeter catodon
SC02-188616	88H	UKERi88H-S1-002	i88H-S1-002	sendai-iPSC	SiPSC	0.0211	0.0024	0.8691	0.0276	0.7585	184	0	1920	TaxID:73337	2198718656	3086	Ceratotherium simum simum
SC02-188616	88H	UKERi88H-S1-002	i88H-S1-002	sendai-iPSC	SiPSC	0.0176	0.0024	0.8634	0.0468	0.6562	181	0	3351	TaxID:132908	1846610083	36138	Pteropus vampyrus
SC02-188616	88H	UKERi88H-S1-002	i88H-S1-002	sendai-iPSC	SiPSC	0.0168	0.0022	0.862	0.0438	0.6703	169	0	3144	TaxID:9838	1888954709	32574	Camelus dromedarius
SC02-188616	88H	UKERi88H-S1-002	i88H-S1-002	sendai-iPSC	SiPSC	0.0175	0.0021	0.8632	0.0325	0.7299	160	1	2310	TaxID:29088	2083963206	7872	Neomonachus schauinslandi
SC02-188616	88H	UKERi88H-S1-002	i88H-S1-002	sendai-iPSC	SiPSC	0.016	0.0019	0.8605	0.0294	0.7486	143	0	2098	TaxID:43179	2145049103	12528	Ictidomys tridecemlineatus
SC02-188616	88H	UKERi88H-S1-002	i88H-S1-002	sendai-iPSC	SiPSC	0.0144	0.0018	0.8571	0.034	0.7218	134	0	2454	TaxID:9974	2045816225	80667	Manis javanica
SC02-188616	88H	UKERi88H-S1-002	i88H-S1-002	sendai-iPSC	SiPSC	0.012	0.0019	0.8513	0.067	0.5783	142	10	4864	TaxID:143302	1574757461	2041	Condylura cristata
SC02-188616	88H	UKERi88H-S1-002	i88H-S1-002	sendai-iPSC	SiPSC	0.0149	0.0016	0.8581	0.0233	0.788	125	0	1656	TaxID:127582	2293971231	6323	Trichechus manatus latirostris
SC02-188616	88H	UKERi88H-S1-002	i88H-S1-002	sendai-iPSC	SiPSC	0.0145	0.0016	0.8574	0.0239	0.7841	123	0	1703	TaxID:246437	2276523311	50749	Tupaia chinensis
SC02-188616	88H	UKERi88H-S1-002	i88H-S1-002	sendai-iPSC	SiPSC	0.0137	0.0016	0.8556	0.0287	0.7534	122	2	2068	TaxID:9986	2156178734	3566	Oryctolagus cuniculus
SC02-188616	88H	UKERi88H-S1-002	i88H-S1-002	sendai-iPSC	SiPSC	0.0143	0.0013	0.8568	0.018	0.8093	104	1	1286	TaxID:9361	2667840632	46594	Dasypus novemcinctus
SC02-188616	88H	UKERi88H-S1-002	i88H-S1-002	sendai-iPSC	SiPSC	0.0136	0.0013	0.8554	0.018	0.81	100	0	1294	TaxID:1230840	2654145007	22508	Orycteropus afer afer
SC02-188616	88H	UKERi88H-S1-002	i88H-S1-002	sendai-iPSC	SiPSC	0.0129	0.0013	0.8538	0.0194	0.809	101	0	1389	TaxID:9785	2490064456	2396	Loxodonta africana
SC02-188616	88H	UKERi88H-S1-002	i88H-S1-002	sendai-iPSC	SiPSC	0.0038	0.0031	0.8165	1	0.1477	160	129	43730	TaxID:562	203268836	1313862	Escherichia coli
SC02-188616	88H	UKERi88H-S1-002	i88H-S1-002	sendai-iPSC	SiPSC	0.0112	0.001	0.8492	0.0176	0.8123	81	0	1282	TaxID:185453	2675960559	20499	Chrysochloris asiatica
SC02-188616	88H	UKERi88H-S1-002	i88H-S1-002	sendai-iPSC	SiPSC	0.008	0.0007	0.8391	0.017	0.8148	57	0	1258	TaxID:28737	2745241291	8768	Elephantulus edwardii
SC02-188616	88H	UKERi88H-S1-002	i88H-S1-002	sendai-iPSC	SiPSC	0.0037	0.0003	0.8154	0.0158	0.8203	25	0	1205	TaxID:13616	2862123519	5529	Monodelphis domestica
SC01-188892	88H	UKERi88H-S1-009	i88H-S1-009	sendai-iPSC	SiPSC	0.8133	0.0811	0.9925	0.0984	0.0129	6242	841	1334	TaxID:9606	2495732763	23951	Homo sapiens
SC01-188892	88H	UKERi88H-S1-009	i88H-S1-009	sendai-iPSC	SiPSC	0.0257	0.0028	0.8754	0.0237	0.7805	213	1	1603	TaxID:482537	2295901976	179507	Galeopterus variegatus
SC01-188892	88H	UKERi88H-S1-009	i88H-S1-009	sendai-iPSC	SiPSC	0.0202	0.0025	0.8677	0.0356	0.7096	188	0	2513	TaxID:9755	2020409114	11712	Physeter catodon
SC01-188892	88H	UKERi88H-S1-009	i88H-S1-009	sendai-iPSC	SiPSC	0.0212	0.0024	0.8693	0.0274	0.7576	183	0	1909	TaxID:73337	2198718656	3086	Ceratotherium simum simum
SC01-188892	88H	UKERi88H-S1-009	i88H-S1-009	sendai-iPSC	SiPSC	0.018	0.0024	0.8641	0.0462	0.6568	183	1	3305	TaxID:132908	1846610083	36138	Pteropus vampyrus
SC01-188892	88H	UKERi88H-S1-009	i88H-S1-009	sendai-iPSC	SiPSC	0.0176	0.0023	0.8634	0.0432	0.6709	175	0	3094	TaxID:9838	1888954709	32574	Camelus dromedarius
SC01-188892	88H	UKERi88H-S1-009	i88H-S1-009	sendai-iPSC	SiPSC	0.0174	0.0021	0.863	0.0346	0.7159	161	0	2466	TaxID:9713	2035708230	16711	Leptonychotes weddellii
SC01-188892	88H	UKERi88H-S1-009	i88H-S1-009	sendai-iPSC	SiPSC	0.0177	0.002	0.8636	0.0291	0.748	156	1	2063	TaxID:43179	2145049103	12528	Ictidomys tridecemlineatus
SC01-188892	88H	UKERi88H-S1-009	i88H-S1-009	sendai-iPSC	SiPSC	0.0155	0.0019	0.8595	0.0338	0.7207	143	0	2429	TaxID:9974	2045816225	80667	Manis javanica
SC01-188892	88H	UKERi88H-S1-009	i88H-S1-009	sendai-iPSC	SiPSC	0.0122	0.0019	0.852	0.0669	0.5765	144	10	4852	TaxID:143302	1574757461	2041	Condylura cristata
SC01-188892	88H	UKERi88H-S1-009	i88H-S1-009	sendai-iPSC	SiPSC	0.0157	0.0017	0.8598	0.0227	0.7901	130	0	1608	TaxID:127582	2293971231	6323	Trichechus manatus latirostris
SC01-188892	88H	UKERi88H-S1-009	i88H-S1-009	sendai-iPSC	SiPSC	0.0153	0.0017	0.8591	0.0234	0.7857	128	1	1660	TaxID:246437	2276523311	50749	Tupaia chinensis
SC01-188892	88H	UKERi88H-S1-009	i88H-S1-009	sendai-iPSC	SiPSC	0.0146	0.0017	0.8575	0.0284	0.7533	128	1	2037	TaxID:9986	2156178734	3566	Oryctolagus cuniculus
SC01-188892	88H	UKERi88H-S1-009	i88H-S1-009	sendai-iPSC	SiPSC	0.0139	0.0014	0.856	0.0188	0.8121	107	0	1337	TaxID:9785	2490064456	2396	Loxodonta africana
SC01-188892	88H	UKERi88H-S1-009	i88H-S1-009	sendai-iPSC	SiPSC	0.0141	0.0013	0.8565	0.0176	0.8117	102	0	1258	TaxID:9361	2667840632	46594	Dasypus novemcinctus
SC01-188892	88H	UKERi88H-S1-009	i88H-S1-009	sendai-iPSC	SiPSC	0.0139	0.0013	0.856	0.0177	0.8115	101	0	1267	TaxID:1230840	2654145007	22508	Orycteropus afer afer
SC01-188892	88H	UKERi88H-S1-009	i88H-S1-009	sendai-iPSC	SiPSC	0.0038	0.0031	0.8166	1	0.1475	161	130	43436	TaxID:562	203268836	1313862	Escherichia coli
SC01-188892	88H	UKERi88H-S1-009	i88H-S1-009	sendai-iPSC	SiPSC	0.0111	0.001	0.8491	0.0172	0.8146	80	0	1254	TaxID:185453	2675960559	20499	Chrysochloris asiatica
SC01-188892	88H	UKERi88H-S1-009	i88H-S1-009	sendai-iPSC	SiPSC	0.0085	0.0008	0.8409	0.0166	0.8173	60	0	1225	TaxID:28737	2745241291	8768	Elephantulus edwardii
SC01-188892	88H	UKERi88H-S1-009	i88H-S1-009	sendai-iPSC	SiPSC	0.0037	0.0003	0.8157	0.0154	0.8229	25	0	1173	TaxID:13616	2862123519	5529	Monodelphis domestica
SB06-175683	AY6	UKERiAY6-R1-003	iAY6-R1-003	retroviral-iPSC	RiPSC	0.8602	0.1001	0.9945	0.1148	0.0136	7710	1097	1131	TaxID:9606	2495732763	23951	Homo sapiens
SB06-175683	AY6	UKERiAY6-R1-003	iAY6-R1-003	retroviral-iPSC	RiPSC	0.0228	0.0029	0.8715	0.0214	0.8303	220	0	1419	TaxID:482537	2295901976	179507	Galeopterus variegatus
SB06-175683	AY6	UKERiAY6-R1-003	iAY6-R1-003	retroviral-iPSC	RiPSC	0.0204	0.0027	0.868	0.0259	0.8037	205	0	1771	TaxID:73337	2198718656	3086	Ceratotherium simum simum
SB06-175683	AY6	UKERiAY6-R1-003	iAY6-R1-003	retroviral-iPSC	RiPSC	0.0188	0.0027	0.8654	0.0355	0.7515	204	0	2495	TaxID:9755	2020409114	11712	Physeter catodon
SB06-175683	AY6	UKERiAY6-R1-003	iAY6-R1-003	retroviral-iPSC	RiPSC	0.0164	0.0026	0.8612	0.0479	0.6953	195	1	3424	TaxID:132908	1846610083	36138	Pteropus vampyrus
SB06-175683	AY6	UKERiAY6-R1-003	iAY6-R1-003	retroviral-iPSC	RiPSC	0.0163	0.0025	0.8609	0.0446	0.7094	189	0	3186	TaxID:9838	1888954709	32574	Camelus dromedarius
SB06-175683	AY6	UKERiAY6-R1-003	iAY6-R1-003	retroviral-iPSC	RiPSC	0.0159	0.0023	0.8602	0.0344	0.758	172	1	2442	TaxID:9713	2035708230	16711	Leptonychotes weddellii
SB06-175683	AY6	UKERiAY6-R1-003	iAY6-R1-003	retroviral-iPSC	RiPSC	0.0155	0.0021	0.8593	0.0279	0.7932	159	0	1969	TaxID:43179	2145049103	12528	Ictidomys tridecemlineatus
SB06-175683	AY6	UKERiAY6-R1-003	iAY6-R1-003	retroviral-iPSC	RiPSC	0.0146	0.0018	0.8575	0.0204	0.8381	141	0	1424	TaxID:127582	2293971231	6323	Trichechus manatus latirostris
SB06-175683	AY6	UKERiAY6-R1-003	iAY6-R1-003	retroviral-iPSC	RiPSC	0.0131	0.0019	0.8542	0.0334	0.7639	141	0	2399	TaxID:9974	2045816225	80667	Manis javanica
SB06-175683	AY6	UKERiAY6-R1-003	iAY6-R1-003	retroviral-iPSC	RiPSC	0.0139	0.0018	0.8559	0.0211	0.8342	135	1	1479	TaxID:246437	2276523311	50749	Tupaia chinensis
SB06-175683	AY6	UKERiAY6-R1-003	iAY6-R1-003	retroviral-iPSC	RiPSC	0.0129	0.0017	0.8536	0.0272	0.7981	132	3	1939	TaxID:9986	2156178734	3566	Oryctolagus cuniculus
SB06-175683	AY6	UKERiAY6-R1-003	iAY6-R1-003	retroviral-iPSC	RiPSC	0.0099	0.0018	0.8456	0.0707	0.6143	136	10	5143	TaxID:143302	1574757461	2041	Condylura cristata
SB06-175683	AY6	UKERiAY6-R1-003	iAY6-R1-003	retroviral-iPSC	RiPSC	0.0132	0.0014	0.8543	0.0152	0.8602	111	0	1068	TaxID:9361	2667840632	46594	Dasypus novemcinctus
SB06-175683	AY6	UKERiAY6-R1-003	iAY6-R1-003	retroviral-iPSC	RiPSC	0.0127	0.0015	0.8532	0.0162	0.8609	114	0	1135	TaxID:9785	2490064456	2396	Loxodonta africana
SB06-175683	AY6	UKERiAY6-R1-003	iAY6-R1-003	retroviral-iPSC	RiPSC	0.0119	0.0013	0.8512	0.0152	0.8618	101	0	1071	TaxID:1230840	2654145007	22508	Orycteropus afer afer
SB06-175683	AY6	UKERiAY6-R1-003	iAY6-R1-003	retroviral-iPSC	RiPSC	0.0038	0.0027	0.8163	1	0.156	159	128	49621	TaxID:562	203268836	1313862	Escherichia coli
SB06-175683	AY6	UKERiAY6-R1-003	iAY6-R1-003	retroviral-iPSC	RiPSC	0.0105	0.0011	0.8472	0.0149	0.8629	88	0	1064	TaxID:185453	2675960559	20499	Chrysochloris asiatica
SB06-175683	AY6	UKERiAY6-R1-003	iAY6-R1-003	retroviral-iPSC	RiPSC	0.007	0.0007	0.8347	0.0142	0.8658	57	1	1042	TaxID:28737	2745241291	8768	Elephantulus edwardii
SB06-175683	AY6	UKERiAY6-R1-003	iAY6-R1-003	retroviral-iPSC	RiPSC	0.0036	0.0004	0.8146	0.0132	0.8696	28	0	999	TaxID:13616	2862123519	5529	Monodelphis domestica
SB10-186857	AY6	UKERiAY6-R1-003	iAY6-R1-003	retroviral-iPSC	RiPSC	0.8623	0.098	0.9946	0.1124	0.0115	7548	1034	1104	TaxID:9606	2495732763	23951	Homo sapiens
SB10-186857	AY6	UKERiAY6-R1-003	iAY6-R1-003	retroviral-iPSC	RiPSC	0.0235	0.0029	0.8725	0.0212	0.8287	222	0	1398	TaxID:482537	2295901976	179507	Galeopterus variegatus
SB10-186857	AY6	UKERiAY6-R1-003	iAY6-R1-003	retroviral-iPSC	RiPSC	0.0198	0.0028	0.867	0.0356	0.7471	211	1	2489	TaxID:310752	2017260351	10776	Balaenoptera acutorostrata scammoni
SB10-186857	AY6	UKERiAY6-R1-003	iAY6-R1-003	retroviral-iPSC	RiPSC	0.0201	0.0026	0.8675	0.0255	0.8029	198	3	1746	TaxID:73337	2198718656	3086	Ceratotherium simum simum
SB10-186857	AY6	UKERiAY6-R1-003	iAY6-R1-003	retroviral-iPSC	RiPSC	0.0167	0.0026	0.8617	0.0469	0.6949	194	0	3349	TaxID:132908	1846610083	36138	Pteropus vampyrus
SB10-186857	AY6	UKERiAY6-R1-003	iAY6-R1-003	retroviral-iPSC	RiPSC	0.0162	0.0024	0.8608	0.0436	0.7096	184	0	3113	TaxID:9838	1888954709	32574	Camelus dromedarius
SB10-186857	AY6	UKERiAY6-R1-003	iAY6-R1-003	retroviral-iPSC	RiPSC	0.0164	0.0022	0.8612	0.0309	0.7728	170	0	2180	TaxID:29088	2083963206	7872	Neomonachus schauinslandi
SB10-186857	AY6	UKERiAY6-R1-003	iAY6-R1-003	retroviral-iPSC	RiPSC	0.0159	0.0021	0.8602	0.0274	0.7926	160	1	1928	TaxID:43179	2145049103	12528	Ictidomys tridecemlineatus
SB10-186857	AY6	UKERiAY6-R1-003	iAY6-R1-003	retroviral-iPSC	RiPSC	0.014	0.0019	0.8561	0.0329	0.7626	147	0	2353	TaxID:9974	2045816225	80667	Manis javanica
SB10-186857	AY6	UKERiAY6-R1-003	iAY6-R1-003	retroviral-iPSC	RiPSC	0.0109	0.002	0.8485	0.0702	0.6099	147	11	5100	TaxID:143302	1574757461	2041	Condylura cristata
SB10-186857	AY6	UKERiAY6-R1-003	iAY6-R1-003	retroviral-iPSC	RiPSC	0.0139	0.0017	0.8561	0.021	0.8313	133	0	1478	TaxID:246437	2276523311	50749	Tupaia chinensis
SB10-186857	AY6	UKERiAY6-R1-003	iAY6-R1-003	retroviral-iPSC	RiPSC	0.0137	0.0017	0.8556	0.0201	0.8377	130	0	1407	TaxID:127582	2293971231	6323	Trichechus manatus latirostris
SB10-186857	AY6	UKERiAY6-R1-003	iAY6-R1-003	retroviral-iPSC	RiPSC	0.0127	0.0017	0.8531	0.0265	0.7983	127	2	1897	TaxID:9986	2156178734	3566	Oryctolagus cuniculus
SB10-186857	AY6	UKERiAY6-R1-003	iAY6-R1-003	retroviral-iPSC	RiPSC	0.0122	0.0014	0.852	0.0158	0.8615	107	0	1107	TaxID:9785	2490064456	2396	Loxodonta africana
SB10-186857	AY6	UKERiAY6-R1-003	iAY6-R1-003	retroviral-iPSC	RiPSC	0.0126	0.0013	0.8529	0.0146	0.8621	103	0	1025	TaxID:9361	2667840632	46594	Dasypus novemcinctus
SB10-186857	AY6	UKERiAY6-R1-003	iAY6-R1-003	retroviral-iPSC	RiPSC	0.0039	0.0028	0.8172	1	0.1554	164	132	48687	TaxID:562	203268836	1313862	Escherichia coli
SB10-186857	AY6	UKERiAY6-R1-003	iAY6-R1-003	retroviral-iPSC	RiPSC	0.0119	0.0013	0.8512	0.0146	0.8628	98	0	1031	TaxID:1230840	2654145007	22508	Orycteropus afer afer
SB10-186857	AY6	UKERiAY6-R1-003	iAY6-R1-003	retroviral-iPSC	RiPSC	0.0094	0.001	0.8441	0.0142	0.865	77	0	1023	TaxID:185453	2675960559	20499	Chrysochloris asiatica
SB10-186857	AY6	UKERiAY6-R1-003	iAY6-R1-003	retroviral-iPSC	RiPSC	0.0067	0.0007	0.8335	0.0135	0.8682	53	0	994	TaxID:28737	2745241291	8768	Elephantulus edwardii
SB10-186857	AY6	UKERiAY6-R1-003	iAY6-R1-003	retroviral-iPSC	RiPSC	0.0035	0.0003	0.8143	0.0126	0.8716	27	0	956	TaxID:13616	2862123519	5529	Monodelphis domestica
SB13-188170	AY6	UKERiAY6-R1-003	iAY6-R1-003	retroviral-iPSC	RiPSC	0.8584	0.0983	0.9945	0.1133	0.0105	7570	1086	1156	TaxID:9606	2495732763	23951	Homo sapiens
SB13-188170	AY6	UKERiAY6-R1-003	iAY6-R1-003	retroviral-iPSC	RiPSC	0.0242	0.003	0.8734	0.0218	0.8244	230	1	1440	TaxID:482537	2295901976	179507	Galeopterus variegatus
SB13-188170	AY6	UKERiAY6-R1-003	iAY6-R1-003	retroviral-iPSC	RiPSC	0.0204	0.0026	0.868	0.0256	0.802	201	0	1753	TaxID:73337	2198718656	3086	Ceratotherium simum simum
SB13-188170	AY6	UKERiAY6-R1-003	iAY6-R1-003	retroviral-iPSC	RiPSC	0.0188	0.0026	0.8655	0.0332	0.7599	198	0	2325	TaxID:118797	2042910474	30700	Lipotes vexillifer
SB13-188170	AY6	UKERiAY6-R1-003	iAY6-R1-003	retroviral-iPSC	RiPSC	0.0162	0.0025	0.8607	0.0461	0.6985	187	0	3297	TaxID:132908	1846610083	36138	Pteropus vampyrus
SB13-188170	AY6	UKERiAY6-R1-003	iAY6-R1-003	retroviral-iPSC	RiPSC	0.0162	0.0024	0.8607	0.043	0.7126	183	0	3067	TaxID:9838	1888954709	32574	Camelus dromedarius
SB13-188170	AY6	UKERiAY6-R1-003	iAY6-R1-003	retroviral-iPSC	RiPSC	0.0163	0.0023	0.861	0.0333	0.7599	172	0	2359	TaxID:9713	2035708230	16711	Leptonychotes weddellii
SB13-188170	AY6	UKERiAY6-R1-003	iAY6-R1-003	retroviral-iPSC	RiPSC	0.0156	0.0021	0.8596	0.0274	0.7926	157	0	1932	TaxID:43179	2145049103	12528	Ictidomys tridecemlineatus
SB13-188170	AY6	UKERiAY6-R1-003	iAY6-R1-003	retroviral-iPSC	RiPSC	0.0137	0.0019	0.8556	0.0322	0.7666	144	1	2303	TaxID:9974	2045816225	80667	Manis javanica
SB13-188170	AY6	UKERiAY6-R1-003	iAY6-R1-003	retroviral-iPSC	RiPSC	0.0105	0.0019	0.8472	0.0693	0.6132	140	10	5035	TaxID:143302	1574757461	2041	Condylura cristata
SB13-188170	AY6	UKERiAY6-R1-003	iAY6-R1-003	retroviral-iPSC	RiPSC	0.0137	0.0017	0.8555	0.0206	0.8346	130	1	1444	TaxID:127582	2293971231	6323	Trichechus manatus latirostris
SB13-188170	AY6	UKERiAY6-R1-003	iAY6-R1-003	retroviral-iPSC	RiPSC	0.0135	0.0017	0.855	0.0212	0.8303	129	1	1496	TaxID:246437	2276523311	50749	Tupaia chinensis
SB13-188170	AY6	UKERiAY6-R1-003	iAY6-R1-003	retroviral-iPSC	RiPSC	0.0127	0.0017	0.8533	0.0267	0.7973	128	1	1909	TaxID:9986	2156178734	3566	Oryctolagus cuniculus
SB13-188170	AY6	UKERiAY6-R1-003	iAY6-R1-003	retroviral-iPSC	RiPSC	0.0122	0.0014	0.852	0.0165	0.8561	108	0	1164	TaxID:9785	2490064456	2396	Loxodonta africana
SB13-188170	AY6	UKERiAY6-R1-003	iAY6-R1-003	retroviral-iPSC	RiPSC	0.0125	0.0013	0.8526	0.0154	0.856	103	0	1088	TaxID:9361	2667840632	46594	Dasypus novemcinctus
SB13-188170	AY6	UKERiAY6-R1-003	iAY6-R1-003	retroviral-iPSC	RiPSC	0.0039	0.0028	0.8172	1	0.1535	164	133	49430	TaxID:562	203268836	1313862	Escherichia coli
SB13-188170	AY6	UKERiAY6-R1-003	iAY6-R1-003	retroviral-iPSC	RiPSC	0.012	0.0013	0.8515	0.0154	0.8567	100	1	1092	TaxID:1230840	2654145007	22508	Orycteropus afer afer
SB13-188170	AY6	UKERiAY6-R1-003	iAY6-R1-003	retroviral-iPSC	RiPSC	0.0103	0.0011	0.8468	0.0151	0.8583	85	0	1083	TaxID:185453	2675960559	20499	Chrysochloris asiatica
SB13-188170	AY6	UKERiAY6-R1-003	iAY6-R1-003	retroviral-iPSC	RiPSC	0.007	0.0007	0.8347	0.0144	0.8615	56	0	1059	TaxID:28737	2745241291	8768	Elephantulus edwardii
SB13-188170	AY6	UKERiAY6-R1-003	iAY6-R1-003	retroviral-iPSC	RiPSC	0.0035	0.0003	0.8139	0.0135	0.865	27	0	1021	TaxID:13616	2862123519	5529	Monodelphis domestica
SB08-179456	AY6	UKERiAY6-R1-004	iAY6-R1-004	retroviral-iPSC	RiPSC	0.8355	0.1013	0.9935	0.1194	0.0151	7797	1172	1394	TaxID:9606	2495732763	23951	Homo sapiens
SB08-179456	AY6	UKERiAY6-R1-004	iAY6-R1-004	retroviral-iPSC	RiPSC	0.0236	0.0031	0.8727	0.0254	0.8068	238	2	1709	TaxID:482537	2295901976	179507	Galeopterus variegatus
SB08-179456	AY6	UKERiAY6-R1-004	iAY6-R1-004	retroviral-iPSC	RiPSC	0.0204	0.0028	0.868	0.0296	0.7841	214	0	2049	TaxID:73337	2198718656	3086	Ceratotherium simum simum
SB08-179456	AY6	UKERiAY6-R1-004	iAY6-R1-004	retroviral-iPSC	RiPSC	0.0182	0.0027	0.8645	0.0395	0.7343	206	0	2797	TaxID:9755	2020409114	11712	Physeter catodon
SB08-179456	AY6	UKERiAY6-R1-004	iAY6-R1-004	retroviral-iPSC	RiPSC	0.016	0.0026	0.8604	0.0523	0.68	197	0	3748	TaxID:132908	1846610083	36138	Pteropus vampyrus
SB08-179456	AY6	UKERiAY6-R1-004	iAY6-R1-004	retroviral-iPSC	RiPSC	0.0161	0.0026	0.8606	0.0487	0.6946	194	0	3486	TaxID:9838	1888954709	32574	Camelus dromedarius
SB08-179456	AY6	UKERiAY6-R1-004	iAY6-R1-004	retroviral-iPSC	RiPSC	0.0161	0.0023	0.8605	0.0348	0.7582	176	0	2471	TaxID:9708	2095593357	3892	Odobenus rosmarus divergens
SB08-179456	AY6	UKERiAY6-R1-004	iAY6-R1-004	retroviral-iPSC	RiPSC	0.0146	0.0021	0.8576	0.0318	0.7742	157	1	2264	TaxID:43179	2145049103	12528	Ictidomys tridecemlineatus
SB08-179456	AY6	UKERiAY6-R1-004	iAY6-R1-004	retroviral-iPSC	RiPSC	0.0133	0.002	0.8547	0.0372	0.7469	149	0	2679	TaxID:9974	2045816225	80667	Manis javanica
SB08-179456	AY6	UKERiAY6-R1-004	iAY6-R1-004	retroviral-iPSC	RiPSC	0.0139	0.0018	0.856	0.025	0.8117	141	0	1771	TaxID:246437	2276523311	50749	Tupaia chinensis
SB08-179456	AY6	UKERiAY6-R1-004	iAY6-R1-004	retroviral-iPSC	RiPSC	0.0101	0.0019	0.8461	0.0771	0.5967	144	12	5616	TaxID:143302	1574757461	2041	Condylura cristata
SB08-179456	AY6	UKERiAY6-R1-004	iAY6-R1-004	retroviral-iPSC	RiPSC	0.0125	0.0018	0.8528	0.0311	0.7784	134	1	2234	TaxID:9986	2156178734	3566	Oryctolagus cuniculus
SB08-179456	AY6	UKERiAY6-R1-004	iAY6-R1-004	retroviral-iPSC	RiPSC	0.0132	0.0017	0.8544	0.0241	0.8168	133	1	1714	TaxID:127582	2293971231	6323	Trichechus manatus latirostris
SB08-179456	AY6	UKERiAY6-R1-004	iAY6-R1-004	retroviral-iPSC	RiPSC	0.0117	0.0014	0.8505	0.0196	0.8385	109	1	1401	TaxID:9785	2490064456	2396	Loxodonta africana
SB08-179456	AY6	UKERiAY6-R1-004	iAY6-R1-004	retroviral-iPSC	RiPSC	0.012	0.0014	0.8514	0.0183	0.8384	105	2	1309	TaxID:9361	2667840632	46594	Dasypus novemcinctus
SB08-179456	AY6	UKERiAY6-R1-004	iAY6-R1-004	retroviral-iPSC	RiPSC	0.0117	0.0013	0.8507	0.0183	0.8388	103	0	1315	TaxID:1230840	2654145007	22508	Orycteropus afer afer
SB08-179456	AY6	UKERiAY6-R1-004	iAY6-R1-004	retroviral-iPSC	RiPSC	0.0038	0.0026	0.8165	1	0.1499	160	129	52904	TaxID:562	203268836	1313862	Escherichia coli
SB08-179456	AY6	UKERiAY6-R1-004	iAY6-R1-004	retroviral-iPSC	RiPSC	0.0097	0.0011	0.845	0.0179	0.841	85	0	1301	TaxID:185453	2675960559	20499	Chrysochloris asiatica
SB08-179456	AY6	UKERiAY6-R1-004	iAY6-R1-004	retroviral-iPSC	RiPSC	0.0067	0.0007	0.8336	0.0172	0.8433	57	0	1276	TaxID:28737	2745241291	8768	Elephantulus edwardii
SB08-179456	AY6	UKERiAY6-R1-004	iAY6-R1-004	retroviral-iPSC	RiPSC	0.0037	0.0004	0.8156	0.0161	0.8467	30	0	1222	TaxID:13616	2862123519	5529	Monodelphis domestica
SB16-188612	AY6	UKERiAY6-R1-004	iAY6-R1-004	retroviral-iPSC	RiPSC	0.8538	0.0911	0.9943	0.1052	0.0142	7014	1025	1084	TaxID:9606	2495732763	23951	Homo sapiens
SB16-188612	AY6	UKERiAY6-R1-004	iAY6-R1-004	retroviral-iPSC	RiPSC	0.0246	0.0028	0.874	0.0203	0.8244	218	0	1337	TaxID:482537	2295901976	179507	Galeopterus variegatus
SB16-188612	AY6	UKERiAY6-R1-004	iAY6-R1-004	retroviral-iPSC	RiPSC	0.0218	0.0026	0.8702	0.024	0.8007	201	0	1634	TaxID:73337	2198718656	3086	Ceratotherium simum simum
SB16-188612	AY6	UKERiAY6-R1-004	iAY6-R1-004	retroviral-iPSC	RiPSC	0.0204	0.0027	0.868	0.0325	0.751	202	0	2267	TaxID:9755	2020409114	11712	Physeter catodon
SB16-188612	AY6	UKERiAY6-R1-004	iAY6-R1-004	retroviral-iPSC	RiPSC	0.0181	0.0026	0.8642	0.0438	0.6948	196	0	3110	TaxID:132908	1846610083	36138	Pteropus vampyrus
SB16-188612	AY6	UKERiAY6-R1-004	iAY6-R1-004	retroviral-iPSC	RiPSC	0.0173	0.0024	0.8628	0.0408	0.709	183	0	2902	TaxID:9838	1888954709	32574	Camelus dromedarius
SB16-188612	AY6	UKERiAY6-R1-004	iAY6-R1-004	retroviral-iPSC	RiPSC	0.0169	0.0021	0.8621	0.0289	0.7724	163	0	2034	TaxID:29088	2083963206	7872	Neomonachus schauinslandi
SB16-188612	AY6	UKERiAY6-R1-004	iAY6-R1-004	retroviral-iPSC	RiPSC	0.0172	0.0021	0.8627	0.0259	0.7898	162	1	1816	TaxID:43179	2145049103	12528	Ictidomys tridecemlineatus
SB16-188612	AY6	UKERiAY6-R1-004	iAY6-R1-004	retroviral-iPSC	RiPSC	0.0149	0.0019	0.8581	0.0306	0.7634	146	1	2177	TaxID:9974	2045816225	80667	Manis javanica
SB16-188612	AY6	UKERiAY6-R1-004	iAY6-R1-004	retroviral-iPSC	RiPSC	0.015	0.0017	0.8584	0.0193	0.8333	133	0	1345	TaxID:127582	2293971231	6323	Trichechus manatus latirostris
SB16-188612	AY6	UKERiAY6-R1-004	iAY6-R1-004	retroviral-iPSC	RiPSC	0.0145	0.0017	0.8572	0.0199	0.8296	129	0	1392	TaxID:246437	2276523311	50749	Tupaia chinensis
SB16-188612	AY6	UKERiAY6-R1-004	iAY6-R1-004	retroviral-iPSC	RiPSC	0.0108	0.0018	0.8482	0.0643	0.6149	135	9	4672	TaxID:143302	1574757461	2041	Condylura cristata
SB16-188612	AY6	UKERiAY6-R1-004	iAY6-R1-004	retroviral-iPSC	RiPSC	0.0135	0.0017	0.8551	0.0253	0.7947	127	2	1801	TaxID:9986	2156178734	3566	Oryctolagus cuniculus
SB16-188612	AY6	UKERiAY6-R1-004	iAY6-R1-004	retroviral-iPSC	RiPSC	0.0137	0.0015	0.8556	0.0156	0.8542	113	0	1087	TaxID:9785	2490064456	2396	Loxodonta africana
SB16-188612	AY6	UKERiAY6-R1-004	iAY6-R1-004	retroviral-iPSC	RiPSC	0.0139	0.0014	0.8559	0.0148	0.852	107	1	1035	TaxID:9361	2667840632	46594	Dasypus novemcinctus
SB16-188612	AY6	UKERiAY6-R1-004	iAY6-R1-004	retroviral-iPSC	RiPSC	0.0039	0.0031	0.8174	1	0.1557	165	133	45432	TaxID:562	203268836	1313862	Escherichia coli
SB16-188612	AY6	UKERiAY6-R1-004	iAY6-R1-004	retroviral-iPSC	RiPSC	0.0128	0.0013	0.8534	0.0147	0.8532	99	0	1039	TaxID:1230840	2654145007	22508	Orycteropus afer afer
SB16-188612	AY6	UKERiAY6-R1-004	iAY6-R1-004	retroviral-iPSC	RiPSC	0.0104	0.001	0.847	0.0144	0.8554	80	0	1032	TaxID:185453	2675960559	20499	Chrysochloris asiatica
SB16-188612	AY6	UKERiAY6-R1-004	iAY6-R1-004	retroviral-iPSC	RiPSC	0.0075	0.0007	0.8369	0.0138	0.8577	56	0	1012	TaxID:28737	2745241291	8768	Elephantulus edwardii
SB16-188612	AY6	UKERiAY6-R1-004	iAY6-R1-004	retroviral-iPSC	RiPSC	0.004	0.0004	0.8182	0.0129	0.8612	29	0	973	TaxID:13616	2862123519	5529	Monodelphis domestica
SB19-189178	AY6	UKERiAY6-R1-004	iAY6-R1-004	retroviral-iPSC	RiPSC	0.8597	0.091	0.9945	0.1045	0.0129	7010	1009	1039	TaxID:9606	2495732763	23951	Homo sapiens
SB19-189178	AY6	UKERiAY6-R1-004	iAY6-R1-004	retroviral-iPSC	RiPSC	0.0238	0.0027	0.8729	0.0198	0.8279	209	0	1304	TaxID:482537	2295901976	179507	Galeopterus variegatus
SB19-189178	AY6	UKERiAY6-R1-004	iAY6-R1-004	retroviral-iPSC	RiPSC	0.0213	0.0026	0.8694	0.0236	0.8032	195	0	1604	TaxID:73337	2198718656	3086	Ceratotherium simum simum
SB19-189178	AY6	UKERiAY6-R1-004	iAY6-R1-004	retroviral-iPSC	RiPSC	0.0197	0.0026	0.8669	0.0327	0.7492	195	0	2287	TaxID:9755	2020409114	11712	Physeter catodon
SB19-189178	AY6	UKERiAY6-R1-004	iAY6-R1-004	retroviral-iPSC	RiPSC	0.0173	0.0025	0.8629	0.0437	0.6942	187	1	3114	TaxID:132908	1846610083	36138	Pteropus vampyrus
SB19-189178	AY6	UKERiAY6-R1-004	iAY6-R1-004	retroviral-iPSC	RiPSC	0.0167	0.0023	0.8616	0.0408	0.7082	176	0	2908	TaxID:9838	1888954709	32574	Camelus dromedarius
SB19-189178	AY6	UKERiAY6-R1-004	iAY6-R1-004	retroviral-iPSC	RiPSC	0.0167	0.0021	0.8616	0.0288	0.7722	160	0	2029	TaxID:29088	2083963206	7872	Neomonachus schauinslandi
SB19-189178	AY6	UKERiAY6-R1-004	iAY6-R1-004	retroviral-iPSC	RiPSC	0.0157	0.0019	0.8599	0.0254	0.793	147	0	1788	TaxID:43179	2145049103	12528	Ictidomys tridecemlineatus
SB19-189178	AY6	UKERiAY6-R1-004	iAY6-R1-004	retroviral-iPSC	RiPSC	0.0146	0.0019	0.8576	0.0306	0.7624	143	0	2181	TaxID:9974	2045816225	80667	Manis javanica
SB19-189178	AY6	UKERiAY6-R1-004	iAY6-R1-004	retroviral-iPSC	RiPSC	0.0144	0.0017	0.8572	0.0195	0.8318	128	0	1362	TaxID:246437	2276523311	50749	Tupaia chinensis
SB19-189178	AY6	UKERiAY6-R1-004	iAY6-R1-004	retroviral-iPSC	RiPSC	0.0109	0.0018	0.8484	0.0652	0.6105	136	10	4732	TaxID:143302	1574757461	2041	Condylura cristata
SB19-189178	AY6	UKERiAY6-R1-004	iAY6-R1-004	retroviral-iPSC	RiPSC	0.0142	0.0016	0.8567	0.0187	0.8369	125	1	1310	TaxID:127582	2293971231	6323	Trichechus manatus latirostris
SB19-189178	AY6	UKERiAY6-R1-004	iAY6-R1-004	retroviral-iPSC	RiPSC	0.0133	0.0016	0.8547	0.0247	0.7979	124	2	1758	TaxID:9986	2156178734	3566	Oryctolagus cuniculus
SB19-189178	AY6	UKERiAY6-R1-004	iAY6-R1-004	retroviral-iPSC	RiPSC	0.014	0.0014	0.8562	0.014	0.8588	107	2	974	TaxID:9361	2667840632	46594	Dasypus novemcinctus
SB19-189178	AY6	UKERiAY6-R1-004	iAY6-R1-004	retroviral-iPSC	RiPSC	0.0039	0.003	0.8172	1	0.1536	164	133	45954	TaxID:562	203268836	1313862	Escherichia coli
SB19-189178	AY6	UKERiAY6-R1-004	iAY6-R1-004	retroviral-iPSC	RiPSC	0.0126	0.0013	0.853	0.0149	0.8596	103	0	1044	TaxID:9785	2490064456	2396	Loxodonta africana
SB19-189178	AY6	UKERiAY6-R1-004	iAY6-R1-004	retroviral-iPSC	RiPSC	0.0125	0.0012	0.8526	0.0139	0.8603	96	0	981	TaxID:1230840	2654145007	22508	Orycteropus afer afer
SB19-189178	AY6	UKERiAY6-R1-004	iAY6-R1-004	retroviral-iPSC	RiPSC	0.01	0.001	0.8457	0.0136	0.8626	76	0	973	TaxID:185453	2675960559	20499	Chrysochloris asiatica
SB19-189178	AY6	UKERiAY6-R1-004	iAY6-R1-004	retroviral-iPSC	RiPSC	0.0071	0.0007	0.8354	0.0129	0.8661	53	1	945	TaxID:28737	2745241291	8768	Elephantulus edwardii
SB19-189178	AY6	UKERiAY6-R1-004	iAY6-R1-004	retroviral-iPSC	RiPSC	0.0033	0.0003	0.8128	0.0119	0.8709	24	0	903	TaxID:13616	2862123519	5529	Monodelphis domestica
SB18-188787	AY6	UKERiAY6-S1-002	iAY6-S1-002	sendai-iPSC	SiPSC	0.8269	0.0988	0.9931	0.1177	0.0155	7610	1128	1450	TaxID:9606	2495732763	23951	Homo sapiens
SB18-188787	AY6	UKERiAY6-S1-002	iAY6-S1-002	sendai-iPSC	SiPSC	0.023	0.003	0.8719	0.026	0.799	228	1	1761	TaxID:482537	2295901976	179507	Galeopterus variegatus
SB18-188787	AY6	UKERiAY6-S1-002	iAY6-S1-002	sendai-iPSC	SiPSC	0.0193	0.0026	0.8664	0.0301	0.7763	199	0	2102	TaxID:73337	2198718656	3086	Ceratotherium simum simum
SB18-188787	AY6	UKERiAY6-S1-002	iAY6-S1-002	sendai-iPSC	SiPSC	0.0181	0.0026	0.8642	0.0398	0.7271	200	0	2823	TaxID:310752	2017260351	10776	Balaenoptera acutorostrata scammoni
SB18-188787	AY6	UKERiAY6-S1-002	iAY6-S1-002	sendai-iPSC	SiPSC	0.0163	0.0026	0.8609	0.0519	0.6748	196	0	3724	TaxID:132908	1846610083	36138	Pteropus vampyrus
SB18-188787	AY6	UKERiAY6-S1-002	iAY6-S1-002	sendai-iPSC	SiPSC	0.0154	0.0024	0.8593	0.0484	0.6895	182	0	3480	TaxID:9838	1888954709	32574	Camelus dromedarius
SB18-188787	AY6	UKERiAY6-S1-002	iAY6-S1-002	sendai-iPSC	SiPSC	0.0163	0.0023	0.8609	0.0355	0.7488	175	0	2529	TaxID:29088	2083963206	7872	Neomonachus schauinslandi
SB18-188787	AY6	UKERiAY6-S1-002	iAY6-S1-002	sendai-iPSC	SiPSC	0.0152	0.0021	0.8589	0.032	0.7673	160	0	2282	TaxID:43179	2145049103	12528	Ictidomys tridecemlineatus
SB18-188787	AY6	UKERiAY6-S1-002	iAY6-S1-002	sendai-iPSC	SiPSC	0.0136	0.002	0.8554	0.0374	0.7401	149	1	2696	TaxID:9974	2045816225	80667	Manis javanica
SB18-188787	AY6	UKERiAY6-S1-002	iAY6-S1-002	sendai-iPSC	SiPSC	0.0135	0.0018	0.8552	0.0256	0.8037	135	1	1822	TaxID:246437	2276523311	50749	Tupaia chinensis
SB18-188787	AY6	UKERiAY6-S1-002	iAY6-S1-002	sendai-iPSC	SiPSC	0.0101	0.0019	0.8461	0.0749	0.5966	140	11	5459	TaxID:143302	1574757461	2041	Condylura cristata
SB18-188787	AY6	UKERiAY6-S1-002	iAY6-S1-002	sendai-iPSC	SiPSC	0.0128	0.0017	0.8535	0.0247	0.809	127	0	1764	TaxID:127582	2293971231	6323	Trichechus manatus latirostris
SB18-188787	AY6	UKERiAY6-S1-002	iAY6-S1-002	sendai-iPSC	SiPSC	0.0121	0.0017	0.8516	0.0312	0.7728	126	1	2250	TaxID:9986	2156178734	3566	Oryctolagus cuniculus
SB18-188787	AY6	UKERiAY6-S1-002	iAY6-S1-002	sendai-iPSC	SiPSC	0.0115	0.0014	0.8501	0.0203	0.8306	106	1	1456	TaxID:9785	2490064456	2396	Loxodonta africana
SB18-188787	AY6	UKERiAY6-S1-002	iAY6-S1-002	sendai-iPSC	SiPSC	0.0119	0.0013	0.8511	0.0189	0.8319	103	0	1356	TaxID:1230840	2654145007	22508	Orycteropus afer afer
SB18-188787	AY6	UKERiAY6-S1-002	iAY6-S1-002	sendai-iPSC	SiPSC	0.0039	0.0028	0.8174	1	0.1513	165	133	50672	TaxID:562	203268836	1313862	Escherichia coli
SB18-188787	AY6	UKERiAY6-S1-002	iAY6-S1-002	sendai-iPSC	SiPSC	0.0117	0.0013	0.8507	0.0188	0.8318	101	1	1351	TaxID:9361	2667840632	46594	Dasypus novemcinctus
SB18-188787	AY6	UKERiAY6-S1-002	iAY6-S1-002	sendai-iPSC	SiPSC	0.0094	0.001	0.844	0.0185	0.8339	81	1	1348	TaxID:185453	2675960559	20499	Chrysochloris asiatica
SB18-188787	AY6	UKERiAY6-S1-002	iAY6-S1-002	sendai-iPSC	SiPSC	0.0066	0.0007	0.8329	0.0177	0.8363	55	1	1319	TaxID:28737	2745241291	8768	Elephantulus edwardii
SB18-188787	AY6	UKERiAY6-S1-002	iAY6-S1-002	sendai-iPSC	SiPSC	0.0032	0.0003	0.8116	0.0167	0.8395	26	0	1274	TaxID:13616	2862123519	5529	Monodelphis domestica
SC06-174911	PX7	UKERiPX7-R1-001	iPX7-R1-001	retroviral-iPSC	RiPSC	0.801	0.0783	0.992	0.0963	0.0141	6026	844	1391	TaxID:9606	2495732763	23951	Homo sapiens
SC06-174911	PX7	UKERiPX7-R1-001	iPX7-R1-001	retroviral-iPSC	RiPSC	0.0245	0.0026	0.8739	0.0241	0.7725	199	1	1645	TaxID:482537	2295901976	179507	Galeopterus variegatus
SC06-174911	PX7	UKERiPX7-R1-001	iPX7-R1-001	retroviral-iPSC	RiPSC	0.0183	0.0024	0.8646	0.0462	0.6493	182	0	3308	TaxID:132908	1846610083	36138	Pteropus vampyrus
SC06-174911	PX7	UKERiPX7-R1-001	iPX7-R1-001	retroviral-iPSC	RiPSC	0.0196	0.0023	0.8667	0.0356	0.703	178	0	2524	TaxID:9755	2020409114	11712	Physeter catodon
SC06-174911	PX7	UKERiPX7-R1-001	iPX7-R1-001	retroviral-iPSC	RiPSC	0.0208	0.0023	0.8686	0.0276	0.7505	175	0	1929	TaxID:73337	2198718656	3086	Ceratotherium simum simum
SC06-174911	PX7	UKERiPX7-R1-001	iPX7-R1-001	retroviral-iPSC	RiPSC	0.0173	0.0022	0.8629	0.0435	0.6627	169	0	3117	TaxID:9838	1888954709	32574	Camelus dromedarius
SC06-174911	PX7	UKERiPX7-R1-001	iPX7-R1-001	retroviral-iPSC	RiPSC	0.017	0.002	0.8623	0.0346	0.7095	154	0	2474	TaxID:9713	2035708230	16711	Leptonychotes weddellii
SC06-174911	PX7	UKERiPX7-R1-001	iPX7-R1-001	retroviral-iPSC	RiPSC	0.0164	0.0018	0.8611	0.0271	0.7549	138	0	1929	TaxID:9994	2198676611	14543	Marmota marmota marmota
SC06-174911	PX7	UKERiPX7-R1-001	iPX7-R1-001	retroviral-iPSC	RiPSC	0.0148	0.0017	0.8579	0.0338	0.7147	133	0	2436	TaxID:9974	2045816225	80667	Manis javanica
SC06-174911	PX7	UKERiPX7-R1-001	iPX7-R1-001	retroviral-iPSC	RiPSC	0.0149	0.0016	0.8582	0.0231	0.7818	121	1	1649	TaxID:127582	2293971231	6323	Trichechus manatus latirostris
SC06-174911	PX7	UKERiPX7-R1-001	iPX7-R1-001	retroviral-iPSC	RiPSC	0.0113	0.0017	0.8496	0.0659	0.5724	130	8	4792	TaxID:143302	1574757461	2041	Condylura cristata
SC06-174911	PX7	UKERiPX7-R1-001	iPX7-R1-001	retroviral-iPSC	RiPSC	0.0139	0.0016	0.8559	0.0286	0.746	119	1	2062	TaxID:9986	2156178734	3566	Oryctolagus cuniculus
SC06-174911	PX7	UKERiPX7-R1-001	iPX7-R1-001	retroviral-iPSC	RiPSC	0.0144	0.0015	0.8572	0.0238	0.7771	118	1	1704	TaxID:246437	2276523311	50749	Tupaia chinensis
SC06-174911	PX7	UKERiPX7-R1-001	iPX7-R1-001	retroviral-iPSC	RiPSC	0.0141	0.0013	0.8564	0.0181	0.8011	99	0	1301	TaxID:9361	2667840632	46594	Dasypus novemcinctus
SC06-174911	PX7	UKERiPX7-R1-001	iPX7-R1-001	retroviral-iPSC	RiPSC	0.0038	0.0032	0.8166	1	0.1462	161	128	42370	TaxID:562	203268836	1313862	Escherichia coli
SC06-174911	PX7	UKERiPX7-R1-001	iPX7-R1-001	retroviral-iPSC	RiPSC	0.0133	0.0012	0.8546	0.0181	0.802	94	0	1306	TaxID:1230840	2654145007	22508	Orycteropus afer afer
SC06-174911	PX7	UKERiPX7-R1-001	iPX7-R1-001	retroviral-iPSC	RiPSC	0.0126	0.0012	0.853	0.0193	0.8024	95	0	1393	TaxID:9785	2490064456	2396	Loxodonta africana
SC06-174911	PX7	UKERiPX7-R1-001	iPX7-R1-001	retroviral-iPSC	RiPSC	0.0106	0.001	0.8475	0.0177	0.8043	74	0	1298	TaxID:185453	2675960559	20499	Chrysochloris asiatica
SC06-174911	PX7	UKERiPX7-R1-001	iPX7-R1-001	retroviral-iPSC	RiPSC	0.0076	0.0007	0.8375	0.017	0.8071	52	0	1264	TaxID:28737	2745241291	8768	Elephantulus edwardii
SC06-174911	PX7	UKERiPX7-R1-001	iPX7-R1-001	retroviral-iPSC	RiPSC	0.0038	0.0003	0.8165	0.016	0.8107	25	0	1222	TaxID:13616	2862123519	5529	Monodelphis domestica
SC07-175747	PX7	UKERiPX7-R1-002	iPX7-R1-002	retroviral-iPSC	RiPSC	0.8016	0.0809	0.992	0.0996	0.0131	6230	872	1440	TaxID:9606	2495732763	23951	Homo sapiens
SC07-175747	PX7	UKERiPX7-R1-002	iPX7-R1-002	retroviral-iPSC	RiPSC	0.0237	0.0026	0.8728	0.0248	0.7726	198	1	1702	TaxID:482537	2295901976	179507	Galeopterus variegatus
SC07-175747	PX7	UKERiPX7-R1-002	iPX7-R1-002	retroviral-iPSC	RiPSC	0.0205	0.0025	0.8681	0.0374	0.6984	193	1	2649	TaxID:310752	2017260351	10776	Balaenoptera acutorostrata scammoni
SC07-175747	PX7	UKERiPX7-R1-002	iPX7-R1-002	retroviral-iPSC	RiPSC	0.0178	0.0024	0.8638	0.0477	0.6488	183	0	3422	TaxID:132908	1846610083	36138	Pteropus vampyrus
SC07-175747	PX7	UKERiPX7-R1-002	iPX7-R1-002	retroviral-iPSC	RiPSC	0.0199	0.0023	0.8672	0.0284	0.7509	173	1	1994	TaxID:73337	2198718656	3086	Ceratotherium simum simum
SC07-175747	PX7	UKERiPX7-R1-002	iPX7-R1-002	retroviral-iPSC	RiPSC	0.0171	0.0023	0.8624	0.0446	0.6638	171	0	3200	TaxID:9838	1888954709	32574	Camelus dromedarius
SC07-175747	PX7	UKERiPX7-R1-002	iPX7-R1-002	retroviral-iPSC	RiPSC	0.0163	0.002	0.8609	0.0359	0.7079	152	0	2577	TaxID:9713	2035708230	16711	Leptonychotes weddellii
SC07-175747	PX7	UKERiPX7-R1-002	iPX7-R1-002	retroviral-iPSC	RiPSC	0.0169	0.002	0.862	0.0305	0.739	150	0	2172	TaxID:43179	2145049103	12528	Ictidomys tridecemlineatus
SC07-175747	PX7	UKERiPX7-R1-002	iPX7-R1-002	retroviral-iPSC	RiPSC	0.0114	0.0018	0.8499	0.0687	0.5695	136	9	4995	TaxID:143302	1574757461	2041	Condylura cristata
SC07-175747	PX7	UKERiPX7-R1-002	iPX7-R1-002	retroviral-iPSC	RiPSC	0.0137	0.0017	0.8554	0.0351	0.7135	127	1	2538	TaxID:9974	2045816225	80667	Manis javanica
SC07-175747	PX7	UKERiPX7-R1-002	iPX7-R1-002	retroviral-iPSC	RiPSC	0.0144	0.0016	0.857	0.0246	0.7767	121	0	1760	TaxID:246437	2276523311	50749	Tupaia chinensis
SC07-175747	PX7	UKERiPX7-R1-002	iPX7-R1-002	retroviral-iPSC	RiPSC	0.0143	0.0016	0.857	0.0239	0.7813	120	0	1709	TaxID:127582	2293971231	6323	Trichechus manatus latirostris
SC07-175747	PX7	UKERiPX7-R1-002	iPX7-R1-002	retroviral-iPSC	RiPSC	0.0135	0.0016	0.8552	0.0297	0.7445	120	1	2146	TaxID:9986	2156178734	3566	Oryctolagus cuniculus
SC07-175747	PX7	UKERiPX7-R1-002	iPX7-R1-002	retroviral-iPSC	RiPSC	0.0137	0.0013	0.8556	0.0188	0.8002	100	0	1357	TaxID:9361	2667840632	46594	Dasypus novemcinctus
SC07-175747	PX7	UKERiPX7-R1-002	iPX7-R1-002	retroviral-iPSC	RiPSC	0.0131	0.0013	0.8542	0.0201	0.8015	102	0	1443	TaxID:9785	2490064456	2396	Loxodonta africana
SC07-175747	PX7	UKERiPX7-R1-002	iPX7-R1-002	retroviral-iPSC	RiPSC	0.0038	0.0031	0.8166	1	0.1465	161	129	43608	TaxID:562	203268836	1313862	Escherichia coli
SC07-175747	PX7	UKERiPX7-R1-002	iPX7-R1-002	retroviral-iPSC	RiPSC	0.0125	0.0012	0.8528	0.0188	0.8016	92	0	1363	TaxID:1230840	2654145007	22508	Orycteropus afer afer
SC07-175747	PX7	UKERiPX7-R1-002	iPX7-R1-002	retroviral-iPSC	RiPSC	0.0105	0.001	0.8472	0.0185	0.8035	76	0	1352	TaxID:185453	2675960559	20499	Chrysochloris asiatica
SC07-175747	PX7	UKERiPX7-R1-002	iPX7-R1-002	retroviral-iPSC	RiPSC	0.0075	0.0007	0.8368	0.0178	0.806	53	0	1326	TaxID:28737	2745241291	8768	Elephantulus edwardii
SC07-175747	PX7	UKERiPX7-R1-002	iPX7-R1-002	retroviral-iPSC	RiPSC	0.0038	0.0003	0.8166	0.0168	0.8094	26	0	1279	TaxID:13616	2862123519	5529	Monodelphis domestica
SC08-188786	PX7	UKERiPX7-S1-004	iPX7-S1-004	sendai-iPSC	SiPSC	0.793	0.0875	0.9916	0.1086	0.0155	6739	971	1627	TaxID:9606	2495732763	23951	Homo sapiens
SC08-188786	PX7	UKERiPX7-S1-004	iPX7-S1-004	sendai-iPSC	SiPSC	0.0224	0.0027	0.871	0.0281	0.7656	206	0	1949	TaxID:482537	2295901976	179507	Galeopterus variegatus
SC08-188786	PX7	UKERiPX7-S1-004	iPX7-S1-004	sendai-iPSC	SiPSC	0.0197	0.0025	0.867	0.0323	0.7423	189	1	2277	TaxID:73337	2198718656	3086	Ceratotherium simum simum
SC08-188786	PX7	UKERiPX7-S1-004	iPX7-S1-004	sendai-iPSC	SiPSC	0.0184	0.0025	0.8647	0.0417	0.6937	190	0	2978	TaxID:9755	2020409114	11712	Physeter catodon
SC08-188786	PX7	UKERiPX7-S1-004	iPX7-S1-004	sendai-iPSC	SiPSC	0.0171	0.0025	0.8624	0.0529	0.6446	192	0	3802	TaxID:132908	1846610083	36138	Pteropus vampyrus
SC08-188786	PX7	UKERiPX7-S1-004	iPX7-S1-004	sendai-iPSC	SiPSC	0.0167	0.0024	0.8617	0.05	0.657	184	0	3593	TaxID:9838	1888954709	32574	Camelus dromedarius
SC08-188786	PX7	UKERiPX7-S1-004	iPX7-S1-004	sendai-iPSC	SiPSC	0.0154	0.0021	0.8591	0.0405	0.7006	158	0	2919	TaxID:9713	2035708230	16711	Leptonychotes weddellii
SC08-188786	PX7	UKERiPX7-S1-004	iPX7-S1-004	sendai-iPSC	SiPSC	0.0151	0.0019	0.8587	0.0342	0.7335	148	0	2457	TaxID:43179	2145049103	12528	Ictidomys tridecemlineatus
SC08-188786	PX7	UKERiPX7-S1-004	iPX7-S1-004	sendai-iPSC	SiPSC	0.0137	0.0018	0.8555	0.0397	0.7054	140	2	2874	TaxID:9974	2045816225	80667	Manis javanica
SC08-188786	PX7	UKERiPX7-S1-004	iPX7-S1-004	sendai-iPSC	SiPSC	0.0141	0.0017	0.8565	0.0281	0.7685	131	0	2017	TaxID:246437	2276523311	50749	Tupaia chinensis
SC08-188786	PX7	UKERiPX7-S1-004	iPX7-S1-004	sendai-iPSC	SiPSC	0.014	0.0017	0.8563	0.0272	0.7735	129	1	1955	TaxID:127582	2293971231	6323	Trichechus manatus latirostris
SC08-188786	PX7	UKERiPX7-S1-004	iPX7-S1-004	sendai-iPSC	SiPSC	0.0132	0.0017	0.8545	0.0335	0.7377	129	1	2427	TaxID:9986	2156178734	3566	Oryctolagus cuniculus
SC08-188786	PX7	UKERiPX7-S1-004	iPX7-S1-004	sendai-iPSC	SiPSC	0.0106	0.0018	0.8476	0.0754	0.5672	138	8	5492	TaxID:143302	1574757461	2041	Condylura cristata
SC08-188786	PX7	UKERiPX7-S1-004	iPX7-S1-004	sendai-iPSC	SiPSC	0.0129	0.0013	0.8536	0.0209	0.7957	102	0	1518	TaxID:9361	2667840632	46594	Dasypus novemcinctus
SC08-188786	PX7	UKERiPX7-S1-004	iPX7-S1-004	sendai-iPSC	SiPSC	0.0123	0.0014	0.8523	0.0226	0.796	105	0	1632	TaxID:9785	2490064456	2396	Loxodonta africana
SC08-188786	PX7	UKERiPX7-S1-004	iPX7-S1-004	sendai-iPSC	SiPSC	0.0123	0.0013	0.8522	0.021	0.7967	98	1	1524	TaxID:1230840	2654145007	22508	Orycteropus afer afer
SC08-188786	PX7	UKERiPX7-S1-004	iPX7-S1-004	sendai-iPSC	SiPSC	0.0038	0.0028	0.8163	1	0.1434	159	129	48413	TaxID:562	203268836	1313862	Escherichia coli
SC08-188786	PX7	UKERiPX7-S1-004	iPX7-S1-004	sendai-iPSC	SiPSC	0.01	0.001	0.8458	0.0205	0.799	79	0	1509	TaxID:185453	2675960559	20499	Chrysochloris asiatica
SC08-188786	PX7	UKERiPX7-S1-004	iPX7-S1-004	sendai-iPSC	SiPSC	0.0075	0.0007	0.8371	0.0199	0.8001	58	0	1483	TaxID:28737	2745241291	8768	Elephantulus edwardii
SC08-188786	PX7	UKERiPX7-S1-004	iPX7-S1-004	sendai-iPSC	SiPSC	0.0033	0.0003	0.8127	0.019	0.8031	25	0	1451	TaxID:38626	2829602404	1907	Phascolarctos cinereus
SB20-189366	82A	UKERp82A-R1-001	p82A-R1-001	NPC	NPC	0.8334	0.0981	0.9934	0.1162	0.0136	7558	1047	1388	TaxID:9606	2495732763	23951	Homo sapiens
SB20-189366	82A	UKERp82A-R1-001	p82A-R1-001	NPC	NPC	0.0237	0.003	0.8728	0.0254	0.8025	233	1	1709	TaxID:482537	2295901976	179507	Galeopterus variegatus
SB20-189366	82A	UKERp82A-R1-001	p82A-R1-001	NPC	NPC	0.0191	0.0028	0.866	0.0392	0.7297	211	0	2769	TaxID:9755	2020409114	11712	Physeter catodon
SB20-189366	82A	UKERp82A-R1-001	p82A-R1-001	NPC	NPC	0.0192	0.0026	0.8661	0.0294	0.7803	196	0	2051	TaxID:73337	2198718656	3086	Ceratotherium simum simum
SB20-189366	82A	UKERp82A-R1-001	p82A-R1-001	NPC	NPC	0.016	0.0025	0.8603	0.0516	0.6764	192	0	3702	TaxID:132908	1846610083	36138	Pteropus vampyrus
SB20-189366	82A	UKERp82A-R1-001	p82A-R1-001	NPC	NPC	0.0161	0.0025	0.8605	0.0482	0.6904	189	0	3455	TaxID:9838	1888954709	32574	Camelus dromedarius
SB20-189366	82A	UKERp82A-R1-001	p82A-R1-001	NPC	NPC	0.0159	0.0022	0.8603	0.0351	0.751	171	0	2501	TaxID:29088	2083963206	7872	Neomonachus schauinslandi
SB20-189366	82A	UKERp82A-R1-001	p82A-R1-001	NPC	NPC	0.0154	0.0021	0.8592	0.0316	0.7697	161	1	2245	TaxID:43179	2145049103	12528	Ictidomys tridecemlineatus
SB20-189366	82A	UKERp82A-R1-001	p82A-R1-001	NPC	NPC	0.0139	0.002	0.8561	0.0371	0.7417	152	1	2668	TaxID:9974	2045816225	80667	Manis javanica
SB20-189366	82A	UKERp82A-R1-001	p82A-R1-001	NPC	NPC	0.0105	0.002	0.8472	0.076	0.5929	146	11	5530	TaxID:143302	1574757461	2041	Condylura cristata
SB20-189366	82A	UKERp82A-R1-001	p82A-R1-001	NPC	NPC	0.0137	0.0018	0.8556	0.0241	0.8121	135	0	1713	TaxID:127582	2293971231	6323	Trichechus manatus latirostris
SB20-189366	82A	UKERp82A-R1-001	p82A-R1-001	NPC	NPC	0.0135	0.0018	0.8551	0.0249	0.8077	134	0	1771	TaxID:246437	2276523311	50749	Tupaia chinensis
SB20-189366	82A	UKERp82A-R1-001	p82A-R1-001	NPC	NPC	0.0128	0.0017	0.8533	0.0309	0.7739	133	2	2223	TaxID:9986	2156178734	3566	Oryctolagus cuniculus
SB20-189366	82A	UKERp82A-R1-001	p82A-R1-001	NPC	NPC	0.0132	0.0014	0.8543	0.0183	0.8332	112	0	1307	TaxID:9361	2667840632	46594	Dasypus novemcinctus
SB20-189366	82A	UKERp82A-R1-001	p82A-R1-001	NPC	NPC	0.0122	0.0014	0.852	0.0196	0.834	111	0	1399	TaxID:9785	2490064456	2396	Loxodonta africana
SB20-189366	82A	UKERp82A-R1-001	p82A-R1-001	NPC	NPC	0.0123	0.0014	0.8521	0.0183	0.8344	105	0	1312	TaxID:1230840	2654145007	22508	Orycteropus afer afer
SB20-189366	82A	UKERp82A-R1-001	p82A-R1-001	NPC	NPC	0.0038	0.0027	0.8166	1	0.1498	161	128	51358	TaxID:562	203268836	1313862	Escherichia coli
SB20-189366	82A	UKERp82A-R1-001	p82A-R1-001	NPC	NPC	0.0094	0.001	0.8441	0.0179	0.8367	80	0	1303	TaxID:185453	2675960559	20499	Chrysochloris asiatica
SB20-189366	82A	UKERp82A-R1-001	p82A-R1-001	NPC	NPC	0.007	0.0007	0.8349	0.0171	0.8396	58	1	1271	TaxID:28737	2745241291	8768	Elephantulus edwardii
SB20-189366	82A	UKERp82A-R1-001	p82A-R1-001	NPC	NPC	0.0031	0.0003	0.8108	0.0159	0.8449	25	0	1213	TaxID:13616	2862123519	5529	Monodelphis domestica
SB21-189368	82A	UKERp82A-R1-002	p82A-R1-002	NPC	NPC	0.844	0.0929	0.9939	0.1084	0.0154	7157	989	1192	TaxID:9606	2495732763	23951	Homo sapiens
SB21-189368	82A	UKERp82A-R1-002	p82A-R1-002	NPC	NPC	0.0235	0.0028	0.8726	0.0218	0.817	215	0	1456	TaxID:482537	2295901976	179507	Galeopterus variegatus
SB21-189368	82A	UKERp82A-R1-002	p82A-R1-002	NPC	NPC	0.0203	0.0027	0.8678	0.035	0.7407	208	0	2453	TaxID:9755	2020409114	11712	Physeter catodon
SB21-189368	82A	UKERp82A-R1-002	p82A-R1-002	NPC	NPC	0.0201	0.0025	0.8675	0.0258	0.7931	191	0	1776	TaxID:73337	2198718656	3086	Ceratotherium simum simum
SB21-189368	82A	UKERp82A-R1-002	p82A-R1-002	NPC	NPC	0.0175	0.0026	0.8632	0.0465	0.6865	196	0	3315	TaxID:132908	1846610083	36138	Pteropus vampyrus
SB21-189368	82A	UKERp82A-R1-002	p82A-R1-002	NPC	NPC	0.017	0.0025	0.8622	0.0433	0.701	186	0	3090	TaxID:9838	1888954709	32574	Camelus dromedarius
SB21-189368	82A	UKERp82A-R1-002	p82A-R1-002	NPC	NPC	0.0161	0.0022	0.8606	0.0336	0.7495	164	0	2390	TaxID:9713	2035708230	16711	Leptonychotes weddellii
SB21-189368	82A	UKERp82A-R1-002	p82A-R1-002	NPC	NPC	0.0155	0.002	0.8595	0.0276	0.7831	151	0	1956	TaxID:43179	2145049103	12528	Ictidomys tridecemlineatus
SB21-189368	82A	UKERp82A-R1-002	p82A-R1-002	NPC	NPC	0.0142	0.0019	0.8566	0.0328	0.7545	144	1	2348	TaxID:9974	2045816225	80667	Manis javanica
SB21-189368	82A	UKERp82A-R1-002	p82A-R1-002	NPC	NPC	0.0108	0.0019	0.8483	0.0693	0.6021	141	10	5034	TaxID:143302	1574757461	2041	Condylura cristata
SB21-189368	82A	UKERp82A-R1-002	p82A-R1-002	NPC	NPC	0.0133	0.0017	0.8547	0.027	0.7875	129	3	1929	TaxID:9986	2156178734	3566	Oryctolagus cuniculus
SB21-189368	82A	UKERp82A-R1-002	p82A-R1-002	NPC	NPC	0.0139	0.0017	0.856	0.0215	0.8214	128	0	1516	TaxID:246437	2276523311	50749	Tupaia chinensis
SB21-189368	82A	UKERp82A-R1-002	p82A-R1-002	NPC	NPC	0.0137	0.0016	0.8555	0.0207	0.8265	125	0	1460	TaxID:127582	2293971231	6323	Trichechus manatus latirostris
SB21-189368	82A	UKERp82A-R1-002	p82A-R1-002	NPC	NPC	0.004	0.003	0.8181	1	0.1535	169	137	47352	TaxID:562	203268836	1313862	Escherichia coli
SB21-189368	82A	UKERp82A-R1-002	p82A-R1-002	NPC	NPC	0.0128	0.0013	0.8535	0.0159	0.8453	102	1	1130	TaxID:9361	2667840632	46594	Dasypus novemcinctus
SB21-189368	82A	UKERp82A-R1-002	p82A-R1-002	NPC	NPC	0.0122	0.0014	0.8521	0.0169	0.8471	104	0	1194	TaxID:9785	2490064456	2396	Loxodonta africana
SB21-189368	82A	UKERp82A-R1-002	p82A-R1-002	NPC	NPC	0.0124	0.0013	0.8524	0.016	0.8457	99	0	1136	TaxID:1230840	2654145007	22508	Orycteropus afer afer
SB21-189368	82A	UKERp82A-R1-002	p82A-R1-002	NPC	NPC	0.0106	0.0011	0.8476	0.0157	0.8474	84	2	1127	TaxID:185453	2675960559	20499	Chrysochloris asiatica
SB21-189368	82A	UKERp82A-R1-002	p82A-R1-002	NPC	NPC	0.007	0.0007	0.8347	0.0149	0.8511	54	1	1102	TaxID:28737	2745241291	8768	Elephantulus edwardii
SB21-189368	82A	UKERp82A-R1-002	p82A-R1-002	NPC	NPC	0.0034	0.0003	0.8129	1	0.0933	34	9	90636	TaxID:9358	27457983	44	Choloepus hoffmanni
SB22-189432	AY6	UKERpAY6-R1-003	pAY6-R1-003	NPC	NPC	0.8257	0.102	0.9931	0.1216	0.0158	7856	1152	1508	TaxID:9606	2495732763	23951	Homo sapiens
SB22-189432	AY6	UKERpAY6-R1-003	pAY6-R1-003	NPC	NPC	0.021	0.0028	0.8689	0.0269	0.7993	215	1	1844	TaxID:482537	2295901976	179507	Galeopterus variegatus
SB22-189432	AY6	UKERpAY6-R1-003	pAY6-R1-003	NPC	NPC	0.0173	0.0026	0.8629	0.0416	0.7255	199	0	2957	TaxID:9755	2020409114	11712	Physeter catodon
SB22-189432	AY6	UKERpAY6-R1-003	pAY6-R1-003	NPC	NPC	0.0179	0.0025	0.864	0.0311	0.7772	191	1	2181	TaxID:73337	2198718656	3086	Ceratotherium simum simum
SB22-189432	AY6	UKERpAY6-R1-003	pAY6-R1-003	NPC	NPC	0.0147	0.0025	0.8577	0.0586	0.6565	189	4	4229	TaxID:186990	1799222909	7571	Hipposideros armiger
SB22-189432	AY6	UKERpAY6-R1-003	pAY6-R1-003	NPC	NPC	0.0148	0.0024	0.858	0.051	0.6856	182	0	3675	TaxID:9838	1888954709	32574	Camelus dromedarius
SB22-189432	AY6	UKERpAY6-R1-003	pAY6-R1-003	NPC	NPC	0.0144	0.0022	0.8572	0.0403	0.7319	165	0	2900	TaxID:9713	2035708230	16711	Leptonychotes weddellii
SB22-189432	AY6	UKERpAY6-R1-003	pAY6-R1-003	NPC	NPC	0.0136	0.0019	0.8553	0.0333	0.7665	148	1	2393	TaxID:43179	2145049103	12528	Ictidomys tridecemlineatus
SB22-189432	AY6	UKERpAY6-R1-003	pAY6-R1-003	NPC	NPC	0.013	0.0019	0.8539	0.0393	0.7371	148	0	2842	TaxID:9974	2045816225	80667	Manis javanica
SB22-189432	AY6	UKERpAY6-R1-003	pAY6-R1-003	NPC	NPC	0.0133	0.0018	0.8545	0.0267	0.8024	137	2	1905	TaxID:246437	2276523311	50749	Tupaia chinensis
SB22-189432	AY6	UKERpAY6-R1-003	pAY6-R1-003	NPC	NPC	0.0118	0.0017	0.8509	0.0325	0.7711	128	1	2353	TaxID:9986	2156178734	3566	Oryctolagus cuniculus
SB22-189432	AY6	UKERpAY6-R1-003	pAY6-R1-003	NPC	NPC	0.0093	0.0018	0.8436	0.0796	0.5898	135	10	5815	TaxID:143302	1574757461	2041	Condylura cristata
SB22-189432	AY6	UKERpAY6-R1-003	pAY6-R1-003	NPC	NPC	0.0121	0.0016	0.8516	0.0258	0.8075	124	0	1852	TaxID:127582	2293971231	6323	Trichechus manatus latirostris
SB22-189432	AY6	UKERpAY6-R1-003	pAY6-R1-003	NPC	NPC	0.0115	0.0014	0.8502	0.0211	0.8293	110	1	1517	TaxID:9785	2490064456	2396	Loxodonta africana
SB22-189432	AY6	UKERpAY6-R1-003	pAY6-R1-003	NPC	NPC	0.0111	0.0013	0.8491	0.0198	0.8279	99	0	1432	TaxID:9361	2667840632	46594	Dasypus novemcinctus
SB22-189432	AY6	UKERpAY6-R1-003	pAY6-R1-003	NPC	NPC	0.0039	0.0026	0.817	1	0.1489	163	131	53314	TaxID:562	203268836	1313862	Escherichia coli
SB22-189432	AY6	UKERpAY6-R1-003	pAY6-R1-003	NPC	NPC	0.0105	0.0012	0.8473	0.0198	0.8288	94	0	1438	TaxID:1230840	2654145007	22508	Orycteropus afer afer
SB22-189432	AY6	UKERpAY6-R1-003	pAY6-R1-003	NPC	NPC	0.0089	0.001	0.8423	0.0195	0.8301	79	0	1428	TaxID:185453	2675960559	20499	Chrysochloris asiatica
SB22-189432	AY6	UKERpAY6-R1-003	pAY6-R1-003	NPC	NPC	0.006	0.0007	0.8303	0.0186	0.833	52	1	1392	TaxID:28737	2745241291	8768	Elephantulus edwardii
SB22-189432	AY6	UKERpAY6-R1-003	pAY6-R1-003	NPC	NPC	0.0029	0.0003	0.8083	0.0175	0.8367	24	0	1338	TaxID:13616	2862123519	5529	Monodelphis domestica
SB23-191742	AY6	UKERpAY6-R1-004	pAY6-R1-004	NPC	NPC	0.8605	0.0981	0.9946	0.1126	0.0121	7553	1099	1118	TaxID:9606	2495732763	23951	Homo sapiens
SB23-191742	AY6	UKERpAY6-R1-004	pAY6-R1-004	NPC	NPC	0.0228	0.0028	0.8716	0.0213	0.828	216	0	1412	TaxID:482537	2295901976	179507	Galeopterus variegatus
SB23-191742	AY6	UKERpAY6-R1-004	pAY6-R1-004	NPC	NPC	0.0192	0.0027	0.866	0.0352	0.7491	204	0	2467	TaxID:310752	2017260351	10776	Balaenoptera acutorostrata scammoni
SB23-191742	AY6	UKERpAY6-R1-004	pAY6-R1-004	NPC	NPC	0.0198	0.0026	0.867	0.0256	0.802	195	0	1758	TaxID:73337	2198718656	3086	Ceratotherium simum simum
SB23-191742	AY6	UKERpAY6-R1-004	pAY6-R1-004	NPC	NPC	0.017	0.0026	0.8623	0.0437	0.7088	193	0	3110	TaxID:9838	1888954709	32574	Camelus dromedarius
SB23-191742	AY6	UKERpAY6-R1-004	pAY6-R1-004	NPC	NPC	0.0165	0.0025	0.8613	0.0469	0.6949	191	0	3347	TaxID:132908	1846610083	36138	Pteropus vampyrus
SB23-191742	AY6	UKERpAY6-R1-004	pAY6-R1-004	NPC	NPC	0.0169	0.0024	0.8622	0.0338	0.7569	179	1	2388	TaxID:9713	2035708230	16711	Leptonychotes weddellii
SB23-191742	AY6	UKERpAY6-R1-004	pAY6-R1-004	NPC	NPC	0.0161	0.0021	0.8605	0.0277	0.7905	162	0	1949	TaxID:43179	2145049103	12528	Ictidomys tridecemlineatus
SB23-191742	AY6	UKERpAY6-R1-004	pAY6-R1-004	NPC	NPC	0.0143	0.002	0.8569	0.0326	0.7641	150	0	2326	TaxID:9974	2045816225	80667	Manis javanica
SB23-191742	AY6	UKERpAY6-R1-004	pAY6-R1-004	NPC	NPC	0.0107	0.0019	0.8479	0.0701	0.6101	144	10	5095	TaxID:143302	1574757461	2041	Condylura cristata
SB23-191742	AY6	UKERpAY6-R1-004	pAY6-R1-004	NPC	NPC	0.0141	0.0017	0.8565	0.0203	0.8359	134	0	1421	TaxID:127582	2293971231	6323	Trichechus manatus latirostris
SB23-191742	AY6	UKERpAY6-R1-004	pAY6-R1-004	NPC	NPC	0.014	0.0018	0.8563	0.0211	0.8309	134	1	1480	TaxID:246437	2276523311	50749	Tupaia chinensis
SB23-191742	AY6	UKERpAY6-R1-004	pAY6-R1-004	NPC	NPC	0.0128	0.0017	0.8535	0.0269	0.7959	129	1	1922	TaxID:9986	2156178734	3566	Oryctolagus cuniculus
SB23-191742	AY6	UKERpAY6-R1-004	pAY6-R1-004	NPC	NPC	0.0135	0.0014	0.855	0.0151	0.8588	111	0	1054	TaxID:9361	2667840632	46594	Dasypus novemcinctus
SB23-191742	AY6	UKERpAY6-R1-004	pAY6-R1-004	NPC	NPC	0.0123	0.0014	0.8522	0.016	0.86	108	0	1123	TaxID:9785	2490064456	2396	Loxodonta africana
SB23-191742	AY6	UKERpAY6-R1-004	pAY6-R1-004	NPC	NPC	0.0038	0.0028	0.8168	1	0.1542	162	133	49112	TaxID:562	203268836	1313862	Escherichia coli
SB23-191742	AY6	UKERpAY6-R1-004	pAY6-R1-004	NPC	NPC	0.0117	0.0013	0.8507	0.0149	0.8606	97	0	1058	TaxID:1230840	2654145007	22508	Orycteropus afer afer
SB23-191742	AY6	UKERpAY6-R1-004	pAY6-R1-004	NPC	NPC	0.0112	0.0012	0.8493	0.0147	0.8612	92	1	1049	TaxID:185453	2675960559	20499	Chrysochloris asiatica
SB23-191742	AY6	UKERpAY6-R1-004	pAY6-R1-004	NPC	NPC	0.0072	0.0007	0.8358	0.0141	0.8637	58	1	1038	TaxID:28737	2745241291	8768	Elephantulus edwardii
SB23-191742	AY6	UKERpAY6-R1-004	pAY6-R1-004	NPC	NPC	0.0031	0.0003	0.8105	0.0132	0.8675	24	0	1005	TaxID:13616	2862123519	5529	Monodelphis domestica

## Sheet: ContEst
filename1	filename2	study_ID_sample1	study_ID_sample2	study_ID_individual	type	type_short	contamination	confidence_interval_95_width	confidence_interval_95_low	confidence_interval_95_high	sites
SB24-191731	SB02-111590	AY6	UKERfAY6-X-001	AY6	fibroblast	FI	0.136	0.02	0.126	0.146	2132
SB24-191731	SB06-175683	AY6	UKERiAY6-R1-003	AY6	retroviral-iPSC	RiPSC	0.091	0.017	0.083	0.1	2132
SB24-191731	SB08-179456	AY6	UKERiAY6-R1-004	AY6	retroviral-iPSC	RiPSC	0.135	0.019	0.126	0.145	2132
SB24-191731	SB10-186857	AY6	UKERiAY6-R1-003	AY6	retroviral-iPSC	RiPSC	0.074	0.016	0.066	0.082	2132
SB24-191731	SB13-188170	AY6	UKERiAY6-R1-003	AY6	retroviral-iPSC	RiPSC	0.099	0.018	0.09	0.108	2132
SB24-191731	SB16-188612	AY6	UKERiAY6-R1-004	AY6	retroviral-iPSC	RiPSC	0.099	0.018	0.09	0.108	2132
SB24-191731	SB18-188787	AY6	UKERiAY6-S1-002	AY6	sendai-iPSC	SiPSC	0.158	0.021	0.147	0.168	2132
SB24-191731	SB19-189178	AY6	UKERiAY6-R1-004	AY6	retroviral-iPSC	RiPSC	0.086	0.017	0.077	0.094	2132
SB24-191731	SB22-189432	AY6	UKERpAY6-R1-003	AY6	NPC	NPC	0.14	0.019	0.131	0.15	2132
SB24-191731	SB23-191742	AY6	UKERpAY6-R1-004	AY6	NPC	NPC	0.076	0.015	0.069	0.084	2132
SB25-191732	SB03-111593	82A	UKERf82A-X-001	82A	fibroblast	FI	0.242	0.026	0.229	0.255	2168
SB25-191732	SB05-173548	82A	UKERi82A-R1-001	82A	retroviral-iPSC	RiPSC	0.094	0.018	0.085	0.103	2168
SB25-191732	SB07-175746	82A	UKERi82A-R1-002	82A	retroviral-iPSC	RiPSC	0.102	0.018	0.093	0.111	2168
SB25-191732	SB09-186823	82A	UKERi82A-R1-002	82A	retroviral-iPSC	RiPSC	0.321	0.031	0.305	0.336	2168
SB25-191732	SB11-186859	82A	UKERi82A-R1-001	82A	retroviral-iPSC	RiPSC	0.111	0.02	0.101	0.121	2168
SB25-191732	SB12-187972	82A	UKERi82A-R1-002	82A	retroviral-iPSC	RiPSC	0.108	0.019	0.098	0.117	2168
SB25-191732	SB14-188370	82A	UKERi82A-R1-001	82A	retroviral-iPSC	RiPSC	0.113	0.018	0.104	0.122	2168
SB25-191732	SB15-188473	82A	UKERi82A-S1-005	82A	sendai-iPSC	SiPSC	0.122	0.02	0.112	0.132	2168
SB25-191732	SB17-188614	82A	UKERi82A-S1-022	82A	sendai-iPSC	SiPSC	0.105	0.018	0.096	0.114	2168
SB25-191732	SB20-189366	82A	UKERp82A-R1-001	82A	NPC	NPC	0.104	0.017	0.096	0.113	2168
SB25-191732	SB21-189368	82A	UKERp82A-R1-002	82A	NPC	NPC	0.144	0.021	0.134	0.155	2168
SC05-194021	SC04-111952	PX7	UKERfPX7-X-001	PX7	fibroblast	FI	0.078	0.016	0.07	0.086	2131
SC05-194021	SC06-174911	PX7	UKERiPX7-R1-001	PX7	retroviral-iPSC	RiPSC	0.122	0.021	0.112	0.133	2131
SC05-194021	SC07-175747	PX7	UKERiPX7-R1-002	PX7	retroviral-iPSC	RiPSC	0.102	0.019	0.093	0.112	2131
SC05-194021	SC08-188786	PX7	UKERiPX7-S1-004	PX7	sendai-iPSC	SiPSC	0.201	0.025	0.188	0.213	2131
SC09-194022	SC01-188892	88H	UKERi88H-S1-009	88H	sendai-iPSC	SiPSC	0.126	0.022	0.116	0.138	1928
SC09-194022	SC02-188616	88H	UKERi88H-S1-002	88H	sendai-iPSC	SiPSC	0.169	0.025	0.156	0.181	1928
SC09-194022	SC03-175684	88H	UKERi88H-R1-002	88H	retroviral-iPSC	RiPSC	0.2	0.027	0.187	0.214	1928
SC09-194022	SC10-174912	88H	UKERi88H-R1-001	88H	retroviral-iPSC	RiPSC	0.203	0.031	0.188	0.219	1928
SC09-194022	SC11-111591	88H	UKERf88H-X-001	88H	fibroblast	FI	0.117	0.022	0.107	0.129	1928
