# Supplementary material for: Need for high-resolution Genetic Analysis in iPSC: Results and Lessons from the ForIPS Consortium
Source: Sci Rep. 2018 Nov 21;8:17201. doi: 10.1038/s41598-018-35506-0 (PMC6249203; doi:10.1038/s41598-018-35506-0)
Supplement: Supplementary file 7 — File S6 [file 41598_2018_35506_MOESM7_ESM.xlsx]

## Sheet: summary
filename	SupplementaryFile6_genesets.xlsx
worksheet		description
summary		this sheet
CGC_20171121		"Census_allTue Nov 21 18_44_41 2017.csv" downloaded on 2017-11-21 from "http://cancer.sanger.ac.uk/census"
OMIMmorbidmap-key3_20171122		"morbidmap.txt" downloaded on 2017-11-22 from "https://data.omim.org/downloads/kL9ymp0bQTCeijcWVwOmdQ/morbidmap.txt" filtered for entries with "Phenotype mapping key" value = 3
HPA-1437elevatedbrain_20171122		"tissue_specificity_rna_cerebral.tsv" for 1437 genes defined as elevated in the brain downloaded on 2017-11-22 from "https://www.proteinatlas.org/search/tissue_specificity_rna%3Acerebral+cortex%3Belevated+AND+sort_by%3Atissue+specific+score?format=tsv"
refFlat_bed		"refFlat.sorted-ucsc-hg19.bed" used for annotation of RefSeq genes in CNVs
worksheet	column	description
CGC_20171121	Gene Symbol	value from original table
CGC_20171121	Entrez GeneId	value from original table
CGC_20171121	Tier	value from original table
CGC_20171121	Somatic	value from original table
CGC_20171121	Germline	value from original table
OMIMmorbidmap-key3_20171122	Phenotype	value from original table
OMIMmorbidmap-key3_20171122	Gene Symbols	value from original table
OMIMmorbidmap-key3_20171122	Gene Symbol	value from original table
OMIMmorbidmap-key3_20171122	MIM Number	value from original table
OMIMmorbidmap-key3_20171122	Phenotype mapping key	value from original table
HPA-1437elevatedbrain_20171122	Gene	value from original table
HPA-1437elevatedbrain_20171122	Gene synonym	value from original table
HPA-1437elevatedbrain_20171122	Ensembl	value from original table
HPA-1437elevatedbrain_20171122	Gene description	value from original table
HPA-1437elevatedbrain_20171122	Chromosome	value from original table
HPA-1437elevatedbrain_20171122	Position	value from original table
HPA-1437elevatedbrain_20171122	Protein class	value from original table
HPA-1437elevatedbrain_20171122	Evidence	value from original table
HPA-1437elevatedbrain_20171122	Antibody	value from original table
HPA-1437elevatedbrain_20171122	Reliability (IH)	value from original table
HPA-1437elevatedbrain_20171122	Reliability (Mouse Brain)	value from original table
HPA-1437elevatedbrain_20171122	Reliability (IF)	value from original table
HPA-1437elevatedbrain_20171122	Subcellular location	value from original table
HPA-1437elevatedbrain_20171122	Prognostic p-value	value from original table
HPA-1437elevatedbrain_20171122	RNA cancer category	value from original table
HPA-1437elevatedbrain_20171122	RNA tissue category	value from original table
HPA-1437elevatedbrain_20171122	RNA TS	value from original table
HPA-1437elevatedbrain_20171122	RNA TS TPM	value from original table
HPA-1437elevatedbrain_20171122	TPM max in non-specific	value from original table
refFlat_bed	chrom	chromosome name
refFlat_bed	chromStart	starting position
refFlat_bed	chromEnd	ending position
refFlat_bed	name	name of the BED line: here the gene name from RefSeq.
refFlat_bed	score	a score between 0 and 1000: here 0
refFlat_bed	strand	defines the strand of the gene

## Sheet: CGC_20171121
Gene Symbol	Entrez GeneId	Tier	Somatic	Germline
A1CF	29974	2	yes
ABI1	10006	1	yes
ABL1	25	1	yes
ABL2	27	1	yes
ACKR3	57007	1	yes
ACSL3	2181	1	yes
ACSL6	23305	2	yes
ACVR1	90	1	yes
ACVR2A	92	1	yes
AFF1	4299	1	yes
AFF3	3899	1	yes
AFF4	27125	1	yes
AKAP9	10142	2	yes
AKT1	207	1	yes
AKT2	208	1	yes
AKT3	10000	2	yes
ALDH2	217	2	yes
ALK	238	1	yes	yes
AMER1	139285	1	yes
ANK1	286	2	yes
APC	324	1	yes	yes
APOBEC3B	9582	1		yes
AR	367	1	yes	yes
ARAF	369	2	yes
ARHGAP26	23092	1	yes
ARHGAP5	394	2	yes
ARHGEF12	23365	1	yes
ARID1A	8289	1	yes
ARID1B	57492	1	yes
ARID2	196528	1	yes
ARNT	405	1	yes
ASPSCR1	79058	1	yes
ASXL1	171023	1	yes
ASXL2	55252	2	yes
ATF1	466	1	yes
ATIC	471	1	yes
ATM	472	1	yes	yes
ATP1A1	476	1	yes
ATP2B3	492	1	yes
ATR	545	1	yes	yes
ATRX	546	1	yes
AXIN1	8312	1	yes
AXIN2	8313	1	yes	yes
B2M	567	1	yes
BAP1	8314	1	yes	yes
BARD1	580	1	yes	yes
BCL10	8915	1	yes
BCL11A	53335	1	yes
BCL11B	64919	1	yes
BCL2	596	1	yes
BCL2L12	83596	2	yes
BCL3	602	1	yes
BCL6	604	1	yes
BCL7A	605	1	yes
BCL9	607	1	yes
BCL9L	283149	1	yes
BCLAF1	9774	2	yes
BCOR	54880	1	yes
BCORL1	63035	1	yes
BCR	613	1	yes
BIRC3	330	1	yes
BIRC6	57448	2	yes
BLM	641	1		yes
BMP5	653	2	yes
BMPR1A	657	1		yes
BRAF	673	1	yes
BRCA1	672	1	yes	yes
BRCA2	675	1	yes	yes
BRD3	8019	1	yes
BRD4	23476	1	yes
BRIP1	83990	1		yes
BTG1	694	1	yes
BTK	695	1	yes
BUB1B	701	1		yes
C15orf65	145788	2	yes
C2orf44	80304	1	yes
CACNA1D	776	1	yes
CALR	811	1	yes
CAMTA1	23261	1	yes
CANT1	124583	1	yes
CARD11	84433	1	yes
CARS	833	1	yes
CASC5	57082	1	yes
CASP8	841	1	yes
CBFA2T3	863	1	yes
CBFB	865	1	yes
CBL	867	1	yes
CBLB	868	1	yes
CBLC	23624	1	yes
CCDC6	8030	1	yes
CCNB1IP1	57820	1	yes
CCNC	892	2	yes
CCND1	595	1	yes
CCND2	894	1	yes
CCND3	896	1	yes
CCNE1	898	1	yes
CCR4	1233	2	yes
CCR7	1236	2	yes
CD209	30835	2	yes
CD274	29126	1	yes
CD28	940	2	yes
CD74	972	1	yes
CD79A	973	1	yes
CD79B	974	1	yes
CDC73	79577	1	yes	yes
CDH1	999	1	yes	yes
CDH10	1008	2	yes	yes
CDH11	1009	1	yes
CDH17	1015	2	yes
CDK12	51755	1	yes
CDK4	1019	1		yes
CDK6	1021	1	yes
CDKN1A	1026	2	yes
CDKN1B	1027	1	yes	yes
CDKN2A	1029	1	yes	yes
CDKN2C	1031	1	yes
CDX2	1045	1	yes
CEBPA	1050	1	yes
CEP89	84902	2	yes
CHCHD7	79145	1	yes
CHD2	1106	2	yes
CHD4	1108	1	yes
CHEK2	11200	1		yes
CHIC2	26511	2	yes
CHST11	50515	2	yes
CIC	23152	1	yes
CIITA	4261	1	yes
CLIP1	6249	1	yes
CLP1	10978	2	yes
CLTC	1213	1	yes
CLTCL1	8218	1	yes
CNBD1	168975	2	yes
CNBP	7555	1	yes
CNOT3	4849	1	yes
CNTNAP2	26047	2	yes
CNTRL	11064	1	yes
COL1A1	1277	1	yes
COL2A1	1280	1	yes
COL3A1	1281	2	yes
COX6C	1345	2	yes
CREB1	1385	1	yes
CREB3L1	90993	1	yes
CREB3L2	64764	1	yes
CREBBP	1387	1	yes
CRLF2	64109	1	yes
CRNKL1	51340	2	yes
CRTC1	23373	1	yes
CRTC3	64784	1	yes
CSF1R	1436	2	yes
CSF3R	1441	1	yes
CSMD3	114788	2	yes
CTCF	10664	1	yes
CTNNA2	1496	2	yes
CTNNB1	1499	1	yes
CTNND1	1500	2	yes
CTNND2	1501	2	yes
CUL3	8452	2	yes
CUX1	1523	1	yes
CXCR4	7852	1	yes	yes
CYLD	1540	1	yes	yes
CYP2C8	1558	2	yes
CYSLTR2	57105	2	yes
DAXX	1616	1	yes
DCAF12L2	340578	2	yes
DCC	1630	2	yes
DCTN1	1639	1	yes
DDB2	1643	1		yes
DDIT3	1649	1	yes
DDR2	4921	1	yes
DDX10	1662	1	yes
DDX3X	1654	1	yes
DDX5	1655	1	yes
DDX6	1656	1	yes
DEK	7913	1	yes
DGCR8	54487	2	yes
DICER1	23405	1	yes	yes
DNAJB1	3337	1	yes
DNM2	1785	1	yes
DNMT3A	1788	1	yes
DROSHA	29102	1	yes
DUX4L1	22947	2	yes
EBF1	1879	1	yes
ECT2L	345930	2	yes
EED	8726	2	yes
EGFR	1956	1	yes	yes
EIF1AX	1964	2	yes
EIF3E	3646	1	yes
EIF4A2	1974	1	yes
ELF3	1999	2	yes
ELF4	2000	1	yes
ELK4	2005	1	yes
ELL	8178	1	yes
ELN	2006	2	yes
EML4	27436	1	yes
EP300	2033	1	yes
EPAS1	2034	1	yes
EPHA3	2042	2	yes
EPHA7	2045	2	yes
EPS15	2060	1	yes
ERBB2	2064	1	yes
ERBB3	2065	1	yes
ERBB4	2066	1	yes	yes
ERC1	23085	1	yes
ERCC2	2068	1		yes
ERCC3	2071	1		yes
ERCC4	2072	1		yes
ERCC5	2073	1		yes
ERG	2078	1	yes
ESR1	2099	1	yes
ETNK1	55500	1	yes
ETV1	2115	1	yes
ETV4	2118	1	yes
ETV5	2119	1	yes
ETV6	2120	1	yes
EWSR1	2130	1	yes
EXT1	2131	1		yes
EXT2	2132	1		yes
EZH2	2146	1	yes
EZR	7430	1	yes
FAM131B	9715	2	yes
FAM135B	51059	2	yes
FAM46C	54855	1	yes
FAM47C	442444	2	yes
FANCA	2175	1		yes
FANCC	2176	1		yes
FANCD2	2177	1		yes
FANCE	2178	1		yes
FANCF	2188	1		yes
FANCG	2189	1		yes
FAS	355	1	yes
FAT1	2195	1	yes	yes
FAT3	120114	2	yes
FAT4	79633	1	yes
FBLN2	2199	2	yes
FBXO11	80204	1	yes
FBXW7	55294	1	yes
FCGR2B	2213	1	yes
FCRL4	83417	1	yes
FEN1	2237	2		yes
FES	2242	1	yes
FEV	54738	1	yes
FGFR1	2260	1	yes
FGFR1OP	11116	1	yes
FGFR2	2263	1	yes
FGFR3	2261	1	yes
FGFR4	2264	1	yes
FH	2271	1		yes
FHIT	2272	1	yes
FIP1L1	81608	1	yes
FKBP9	11328	2	yes
FLCN	201163	1		yes
FLI1	2313	1	yes
FLNA	2316	2	yes
FLT3	2322	1	yes
FLT4	2324	1	yes
FNBP1	23048	2	yes
FOXA1	3169	1	yes
FOXL2	668	1	yes
FOXO1	2308	1	yes
FOXO3	2309	1	yes
FOXO4	4303	1	yes
FOXP1	27086	1	yes
FOXR1	283150	2	yes
FSTL3	10272	1	yes
FUBP1	8880	1	yes
FUS	2521	1	yes
GAS7	8522	1	yes
GATA1	2623	1	yes
GATA2	2624	1	yes
GATA3	2625	1	yes
GLI1	2735	2	yes
GMPS	8833	2	yes
GNA11	2767	1	yes
GNAQ	2776	1	yes
GNAS	2778	1	yes
GOLGA5	9950	1	yes
GOPC	57120	1	yes
GPC3	2719	1		yes
GPHN	10243	1	yes
GRIN2A	2903	1	yes
GRM3	2913	2	yes
H3F3A	3020	1	yes
H3F3B	3021	1	yes
HERPUD1	9709	1	yes
HEY1	23462	1	yes
HIF1A	3091	1	yes
HIP1	3092	1	yes
HIST1H3B	8358	1	yes
HIST1H4I	8294	1	yes
HLA-A	3105	1	yes
HLF	3131	1	yes
HMGA1	3159	1	yes
HMGA2	8091	1	yes
HMGN2P46	283651	2	yes
HNF1A	6927	1	yes	yes
HNRNPA2B1	3181	1	yes
HOOK3	84376	1	yes
HOXA11	3207	1	yes
HOXA13	3209	1	yes
HOXA9	3205	1	yes
HOXC11	3227	1	yes
HOXC13	3229	1	yes
HOXD11	3237	1	yes
HOXD13	3239	1	yes
HRAS	3265	1	yes	yes
HSP90AA1	3320	1	yes
HSP90AB1	3326	1	yes
ID3	3399	2	yes
IDH1	3417	1	yes
IDH2	3418	1	yes
IGH	3492	1	yes
IGK	50802	1	yes
IGL	3535	1	yes
IKBKB	3551	1	yes
IKZF1	10320	1	yes
IL2	3558	1	yes
IL21R	50615	1	yes
IL6ST	3572	1	yes
IL7R	3575	1	yes
IRF4	3662	1	yes
IRS4	8471	1	yes
ISX	91464	2	yes
ITGAV	3685	2	yes
ITK	3702	1	yes
JAK1	3716	1	yes
JAK2	3717	1	yes
JAK3	3718	1	yes
JAZF1	221895	2	yes
JUN	3725	1	yes
KAT6A	7994	1	yes
KAT6B	23522	1	yes
KAT7	11143	2	yes
KCNJ5	3762	1	yes
KDM5A	5927	1	yes
KDM5C	8242	1	yes
KDM6A	7403	1	yes
KDR	3791	1	yes	yes
KDSR	2531	1	yes
KEAP1	9817	1	yes
KIAA1549	57670	2	yes
KIAA1598	57698	2	yes
KIF5B	3799	1	yes
KIT	3815	1	yes	yes
KLF4	9314	1	yes
KLF6	1316	1	yes
KLK2	3817	1	yes
KMT2A	4297	1	yes
KMT2C	58508	1	yes
KMT2D	8085	1	yes
KNSTRN	90417	2	yes
KRAS	3845	1	yes
KTN1	3895	1	yes
LARP4B	23185	2	yes
LASP1	3927	1	yes
LCK	3932	1	yes
LCP1	3936	2	yes
LEF1	51176	1	yes
LHFP	10186	2	yes
LIFR	3977	1	yes
LMNA	4000	1	yes
LMO1	4004	1	yes	yes
LMO2	4005	1	yes
LPP	4026	1	yes
LRIG3	121227	1	yes
LRP1B	53353	1	yes
LSM14A	26065	2	yes
LYL1	4066	1	yes
LZTR1	8216	1	yes	yes
MAF	4094	1	yes
MAFB	9935	1	yes
MALAT1	378938	2	yes
MALT1	10892	1	yes
MAML2	84441	1	yes
MAP2K1	5604	1	yes
MAP2K2	5605	1	yes
MAP2K4	6416	1	yes
MAP3K1	4214	1	yes
MAP3K13	9175	1	yes
MAPK1	5594	1	yes
MAX	4149	1	yes	yes
MB21D2	151963	2	yes
MDM2	4193	1	yes
MDM4	4194	1	yes
MDS2	259283	2	yes
MECOM	2122	1	yes
MED12	9968	1	yes
MEN1	4221	1	yes	yes
MET	4233	1	yes
MITF	4286	1	yes
MKL1	57591	1	yes
MLF1	4291	1	yes
MLH1	4292	1	yes	yes
MLLT1	4298	1	yes
MLLT10	8028	1	yes
MLLT11	10962	1	yes
MLLT3	4300	1	yes
MLLT4	4301	1	yes
MLLT6	4302	1	yes
MN1	4330	1	yes
MNX1	3110	2	yes
MPL	4352	1	yes	yes
MSH2	4436	1	yes	yes
MSH6	2956	1	yes	yes
MSI2	124540	1	yes
MSN	4478	1	yes
MTCP1	4515	1	yes
MTOR	2475	1	yes
MUC1	4582	1	yes
MUC16	94025	2	yes
MUC4	4585	2	yes
MUTYH	4595	1		yes
MYB	4602	1	yes
MYC	4609	1	yes
MYCL	4610	1	yes
MYCN	4613	1	yes
MYD88	4615	1	yes
MYH11	4629	1	yes
MYH9	4627	1	yes
MYO5A	4644	1	yes
MYOD1	4654	1	yes
NAB2	4665	1	yes
NACA	4666	2	yes
NBEA	26960	2	yes
NBN	4683	1		yes
NCKIPSD	51517	2	yes
NCOA1	8648	1	yes
NCOA2	10499	1	yes
NCOA4	8031	1	yes
NCOR1	9611	1	yes
NCOR2	9612	1	yes
NDRG1	10397	1	yes
NF1	4763	1	yes	yes
NF2	4771	1	yes	yes
NFATC2	4773	1	yes
NFE2L2	4780	1	yes
NFIB	4781	1	yes
NFKB2	4791	1	yes
NFKBIE	4794	1	yes
NIN	51199	1	yes
NKX2-1	7080	1	yes
NONO	4841	1	yes
NOTCH1	4851	1	yes
NOTCH2	4853	1	yes
NPM1	4869	1	yes
NR4A3	8013	1	yes
NRAS	4893	1	yes
NRG1	3084	1	yes
NSD1	64324	1	yes
NT5C2	22978	1	yes
NTHL1	4913	2		yes
NTRK1	4914	1	yes
NTRK3	4916	1	yes
NUMA1	4926	1	yes
NUP214	8021	1	yes
NUP98	4928	1	yes
NUTM1	256646	1	yes
NUTM2A	728118	1	yes
NUTM2B	729262	1	yes
OLIG2	10215	1	yes
OMD	4958	2	yes
P2RY8	286530	1	yes
PABPC1	26986	2	yes
PAFAH1B2	5049	1	yes
PALB2	79728	1		yes
PAX3	5077	1	yes
PAX5	5079	1	yes
PAX7	5081	1	yes
PAX8	7849	1	yes
PBRM1	55193	1	yes
PBX1	5087	1	yes
PCBP1	5093	2	yes
PCM1	5108	1	yes
PDCD1LG2	80380	1	yes
PDE4DIP	9659	1	yes
PDGFB	5155	1	yes
PDGFRA	5156	1	yes	yes
PDGFRB	5159	1	yes
PER1	5187	1	yes
PHF6	84295	1	yes
PHOX2B	8929	1	yes	yes
PICALM	8301	1	yes
PIK3CA	5290	1	yes
PIK3CB	5291	1	yes
PIK3R1	5295	1	yes
PIM1	5292	1	yes
PLAG1	5324	1	yes
PLCG1	5335	1	yes
PML	5371	1	yes
PMS1	5378	2		yes
PMS2	5395	1		yes
POLD1	5424	1	yes	yes
POLE	5426	1	yes	yes
POLG	5428	2	yes
POLQ	10721	1	yes	yes
POT1	25913	1	yes
POU2AF1	5450	1	yes
POU5F1	5460	1	yes
PPARG	5468	1	yes
PPFIBP1	8496	1	yes
PPM1D	8493	1	yes
PPP2R1A	5518	1	yes
PPP6C	5537	1	yes
PRCC	5546	1	yes
PRDM1	639	1	yes
PRDM16	63976	1	yes
PRDM2	7799	2	yes
PREX2	80243	1	yes
PRF1	5551	1		yes
PRKACA	5566	1	yes
PRKAR1A	5573	1	yes	yes
PRKCB	5579	2	yes
PRPF40B	25766	2	yes
PRRX1	5396	1	yes
PSIP1	11168	1	yes
PTCH1	5727	1	yes	yes
PTEN	5728	1	yes	yes
PTK6	5753	1	yes
PTPN11	5781	1	yes
PTPN13	5783	1	yes	yes
PTPN6	5777	2	yes
PTPRB	5787	1	yes
PTPRC	5788	1	yes
PTPRK	5796	1	yes
PTPRT	11122	1	yes
PWWP2A	114825	2	yes
QKI	9444	1	yes
RABEP1	9135	1	yes
RAC1	5879	1	yes
RAD21	5885	1	yes
RAD51B	5890	1	yes
RAF1	5894	1	yes
RALGDS	5900	2	yes
RANBP2	5903	1	yes
RAP1GDS1	5910	1	yes
RARA	5914	1	yes
RB1	5925	1	yes	yes
RBM10	8241	1	yes
RBM15	64783	1	yes
RECQL4	9401	1		yes
REL	5966	1	yes
RET	5979	1	yes	yes
RGPD3	653489	2	yes
RGS7	6000	2	yes
RHOA	387	1	yes
RHOH	399	1	yes
RMI2	116028	1	yes
RNF213	57674	1	yes
RNF43	54894	1	yes
ROBO2	6092	2	yes
ROS1	6098	1	yes
RPL10	6134	1	yes
RPL22	6146	1	yes
RPL5	6125	1	yes
RPN1	6184	1	yes
RSPO2	340419	1	yes
RSPO3	84870	1	yes
RUNDC2A	92017	2	yes
RUNX1	861	1	yes
RUNX1T1	862	1	yes
S100A7	6278	2	yes
SALL4	57167	1	yes
SBDS	51119	1		yes
SDC4	6385	1	yes
SDHA	6389	1	yes	yes
SDHAF2	54949	1		yes
SDHB	6390	1		yes
SDHC	6391	1		yes
SDHD	6392	1		yes
SEPT5	5413	2	yes
SEPT6	23157	2	yes
SEPT9	10801	2	yes
SET	6418	1	yes
SETBP1	26040	1	yes	yes
SETD2	29072	1	yes
SF3B1	23451	1	yes
SFPQ	6421	1	yes
SFRP4	6424	1	yes
SGK1	6446	2	yes
SH2B3	10019	1	yes
SH3GL1	6455	1	yes
SIRPA	140885	2	yes
SKI	6497	2	yes
SLC34A2	10568	1	yes
SLC45A3	85414	1	yes
SMAD2	4087	1	yes
SMAD3	4088	1	yes
SMAD4	4089	1	yes	yes
SMARCA4	6597	1	yes
SMARCB1	6598	1	yes	yes
SMARCD1	6602	1	yes
SMARCE1	6605	1		yes
SMC1A	8243	2	yes
SMO	6608	1	yes
SND1	27044	1	yes
SOCS1	8651	1	yes
SOX2	6657	1	yes
SPECC1	92521	2	yes
SPEN	23013	1	yes
SPOP	8405	1	yes	yes
SRC	6714	1	yes
SRGAP3	9901	2	yes
SRSF2	6427	1	yes
SRSF3	6428	1	yes
SS18	6760	1	yes
SS18L1	26039	1	yes
SSX1	6756	1	yes
SSX2	6757	1	yes
SSX4	6759	1	yes
STAG1	10274	2	yes
STAG2	10735	1	yes
STAT3	6774	1	yes	yes
STAT5B	6777	1	yes
STAT6	6778	1	yes
STIL	6491	1	yes
STK11	6794	1	yes	yes
STRN	6801	1	yes
SUFU	51684	1	yes	yes
SUZ12	23512	1	yes
SYK	6850	1	yes
TAF15	8148	1	yes
TAL1	6886	1	yes
TAL2	6887	1	yes
TBL1XR1	79718	1	yes
TBX3	6926	1	yes
TCEA1	6917	1	yes
TCF12	6938	1	yes
TCF3	6929	1	yes
TCF7L2	6934	1	yes
TCL1A	8115	1	yes
TEC	7006	2	yes
TERT	7015	1	yes	yes
TET1	80312	1	yes
TET2	54790	1	yes
TFE3	7030	1	yes
TFEB	7942	1	yes
TFG	10342	1	yes
TFPT	29844	2	yes
TFRC	7037	2	yes
TGFBR2	7048	1	yes	yes
THRAP3	9967	2	yes
TLX1	3195	1	yes
TLX3	30012	1	yes
TMEM127	55654	1		yes
TMPRSS2	7113	1	yes
TNC	3371	2	yes
TNFAIP3	7128	1	yes
TNFRSF14	8764	1	yes
TNFRSF17	608	1	yes
TOP1	7150	1	yes
TP53	7157	1	yes	yes
TP63	8626	1	yes	yes
TPM3	7170	1	yes
TPM4	7171	1	yes
TPR	7175	1	yes
TRA	6955	1	yes
TRAF7	84231	1	yes
TRB	6957	1	yes
TRD	6964	1	yes
TRIM24	8805	1	yes
TRIM27	5987	1	yes
TRIM33	51592	1	yes
TRIP11	9321	1	yes
TRRAP	8295	1	yes
TSC1	7248	1	yes	yes
TSC2	7249	1	yes	yes
TSHR	7253	1	yes	yes
U2AF1	7307	1	yes
UBR5	51366	1	yes
USP6	9098	1	yes
USP8	9101	1	yes
VAV1	7409	2	yes
VHL	7428	1	yes	yes
VTI1A	143187	2	yes
WAS	7454	1		yes
WHSC1	7468	1	yes
WHSC1L1	54904	1	yes
WIF1	11197	1	yes
WNK2	65268	2	yes
WRN	7486	1		yes
WT1	7490	1	yes	yes
WWTR1	25937	1	yes
XPA	7507	1		yes
XPC	7508	1		yes
XPO1	7514	1	yes
YWHAE	7531	1	yes
ZBTB16	7704	1	yes
ZCCHC8	55596	2	yes
ZEB1	6935	2	yes
ZFHX3	463	1	yes
ZMYM3	9203	2	yes
ZNF198	7750	1	yes
ZNF278	23598	1	yes
ZNF331	55422	1	yes
ZNF384	171017	1	yes
ZNF429	353088	2	yes
ZNF479	90827	2	yes
ZNF521	25925	1	yes
ZNRF3	84133	2	yes
ZRSR2	8233	1	yes

## Sheet: OMIMmorbidmap-key3_20171122
Phenotype	Gene Symbols	Gene Symbol	MIM Number	Phenotype mapping key
17,20-lyase deficiency, isolated, 202110 (3)	CYP17A1, CYP17, P450C17	CYP17A1	609300	3
17-alpha-hydroxylase/17,20-lyase deficiency, 202110 (3)	CYP17A1, CYP17, P450C17	CYP17A1	609300	3
2-aminoadipic 2-oxoadipic aciduria, 204750 (3)	DHTKD1, KIAA1630, AMOXAD, CMT2Q	DHTKD1	614984	3
2-methylbutyrylglycinuria, 610006 (3)	ACADSB, SBCAD	ACADSB	600301	3
3-M syndrome 1, 273750 (3)	CUL7, 3M1	CUL7	609577	3
3-M syndrome 2, 612921 (3)	OBSL1, KIAA0657, 3M2	OBSL1	610991	3
3-M syndrome 3, 614205 (3)	CCDC8, 3M3	CCDC8	614145	3
3-Methylcrotonyl-CoA carboxylase 1 deficiency, 210200 (3)	MCCC1, MCCA	MCCC1	609010	3
3-Methylcrotonyl-CoA carboxylase 2 deficiency, 210210 (3)	MCCC2, MCCB	MCCC2	609014	3
3-hydroxyacyl-CoA dehydrogenase deficiency, 231530 (3)	HADHSC, SCHAD, HHF4	HADHSC	601609	3
3-hydroxyisobutryl-CoA hydrolase deficiency, 250620 (3)	HIBCH	HIBCH	610690	3
3-methylglutaconic aciduria with deafness, encephalopathy, and Leigh-like syndrome, 614739 (3)	SERAC1, MEGDEL	SERAC1	614725	3
3-methylglutaconic aciduria, type I, 250950 (3)	AUH	AUH	600529	3
3-methylglutaconic aciduria, type III, 258501 (3)	OPA3, MGA3	OPA3	606580	3
3-methylglutaconic aciduria, type IX, 617698 (3)	TIMM50, TIM50, MGCA9	TIMM50	607381	3
3-methylglutaconic aciduria, type V, 610198 (3)	DNAJC19, TIM14	DNAJC19	608977	3
3-methylglutaconic aciduria, type VII, with cataracts, neurologic involvement and neutropenia, 616271 (3)	CLPB, SKD3, MEGCANN, MGCA7	CLPB	616254	3
3-methylglutaconic aciduria, type VIII, 617248 (3)	HTRA2, OMI, PARK13, PRSS25, MGCA8	HTRA2	606441	3
3MC syndrome 1, 257920 (3)	MASP1, CRARF, 3MC1	MASP1	600521	3
3MC syndrome 2, 265050 (3)	COLEC11, CLK1, 3MC2	COLEC11	612502	3
3MC syndrome 3, 248340 (3)	COLEC10, CLL1, 3MC3	COLEC10	607620	3
46, XX sex reversal 4, 617480 (3)	NR5A1, FTZF1, FTZ1, SF1, AD4BP, POF7, SRXY3, SPGF8, SRXX4	NR5A1	184757	3
46XX sex reversal 1, 400045 (3)	SRY, TDF, TDY, SRXX1, SRXY1	SRY	480000	3
46XY partial gonadal dysgenesis, with minifascicular neuropathy, 607080 (3)	DHH, SRXY7, GDXYM	DHH	605423	3
46XY sex reversal 1, 400044 (3)	SRY, TDF, TDY, SRXX1, SRXY1	SRY	480000	3
46XY sex reversal 2, dosage-sensitive, 300018 (3)	NR0B1, DAX1, AHC, AHX, SRXY2	NR0B1	300473	3
46XY sex reversal 3, 612965 (3)	NR5A1, FTZF1, FTZ1, SF1, AD4BP, POF7, SRXY3, SPGF8, SRXX4	NR5A1	184757	3
46XY sex reversal 6, 613762 (3)	MAP3K1, MEKK1, MEKK, SRXY6	MAP3K1	600982	3
46XY sex reversal 7, 233420 (3)	DHH, SRXY7, GDXYM	DHH	605423	3
46XY sex reversal 8, 614279 (3)	AKR1C2, DDH2, DD2, HAKRD, SRXY8	AKR1C2	600450	3
46XY sex reversal 9, 616067 (3)	ZFPM2, FOG2, DIH3, SRXY9	ZFPM2	603693	3
5-fluorouracil toxicity, 274270 (3)	DPYD, DPD	DPYD	612779	3
5-oxoprolinase deficiency, 260005 (3)	OPLAH, OPLAHD	OPLAH	614243	3
?2,4-dienoyl-CoA reductase deficiency, 616034 (3)	NADK2, C5orf33, DECRD	NADK2	615787	3
?46XY sex reversal 5, 613080 (3)	CBX2, M33, SRXY5	CBX2	602770	3
?Abruzzo-Erickson syndrome, 302905 (3)	TBX22, CPX, ABERS	TBX22	300307	3
?Acromesomelic dysplasia, Hunter-Thompson type, 201250 (3)	GDF5, CDMP1, SYNS2, OS5, BDA1C, SYM1B	GDF5	601146	3
?Advanced sleep phase syndrome, familial, 3, 616882 (3)	PER3, FASPS3	PER3	603427	3
?Agammaglobulinemia 5, 613506 (3)	LRRC8A, KIAA1437, AGM5	LRRC8A	608360	3
?Agammaglobulinemia 7, autosomal recessive, 615214 (3)	PIK3R1, GRB1, AGM7, SHORT, IMD36	PIK3R1	171833	3
?Al-Gazali-Bakalinova syndrome, 607131 (3)	KIF7, HLS2, ACLS, JBTS12, AGBK	KIF7	611254	3
?Alopecia, neurologic defects, and endocrinopathy syndrome, 612079 (3)	RBM28, ANES	RBM28	612074	3
?Amelogenesis imperfecta, type IIIB, 617607 (3)	AMTN, AI3B	AMTN	610912	3
?Amyloidosis, familial visceral, 105200 (3)	B2M, IMD43	B2M	109700	3
?Amyotrophic lateral sclerosis 16, juvenile, 614373 (3)	SIGMAR1, SRBP, ALS16, DSMA2	SIGMAR1	601978	3
?Anemia, hypochromic microcytic, with iron overload 2, 615234 (3)	STEAP3, TSAP6, AHMIO2	STEAP3	609671	3
?Anencephaly, 206500 (3)	TRIM36, RBCC728, ANPH	TRIM36	609317	3
?Anhidrosis, isolated, with normal sweat glands, 106190 (3)	ITPR2, ANHD	ITPR2	600144	3
?Aniridia 2, 617141 (3)	ELP4, PAX6NEB, AN2	ELP4	606985	3
?Aniridia 3, 617142 (3)	TRIM44, AN3	TRIM44	612298	3
?Aplasia cutis congenita, nonsyndromic, 107600 (3)	BMS1, BMS1L, KIAA0187, ACC	BMS1	611448	3
?Arthrogryposis, Perthes disease, and upward gaze palsy, 614262 (3)	NEK9, NERCC1, LCCS10, APUG, NC	NEK9	609798	3
?Arthrogryposis, mental retardation, and seizures, 615553 (3)	SLC35A3, AMRS	SLC35A3	605632	3
?Ataxia, combined cerebellar and peripheral, with hearing loss and diabetes mellitus, 616192 (3)	DNAJC3, PRKRI, P58, ACPHD	DNAJC3	601184	3
?Ataxia-telangiectasia-like disorder 2, 615919 (3)	PCNA, ATLD2	PCNA	176740	3
?Atrial fibrillation 15, 615770 (3)	NUP155, KIAA0791, ATFB15	NUP155	606694	3
?Atrial fibrillation, familial, 18, 617280 (3)	MYL4	MYL4	160770	3
?Autoimmune lymphoproliferative syndrome, type IIB, 607271 (3)	CASP8, MCH5, ALPS2B	CASP8	601763	3
?Avascular necrosis of femoral head, primary, 2, 617383 (3)	TRPV4, VROAC, HMSN2C, CMT2C, SPSMA, SSQTL1, SMAL, BCYM3	TRPV4	605427	3
?Bardet-Biedl syndrome 11, 615988 (3)	TRIM32, HT2A, LGMD2H, BBS11	TRIM32	602290	3
?Bardet-Biedl syndrome 14, 615991 (3)	CEP290, KIAA0373, 3H11AG, JBTS5, SLSN6, LCA10, BBS14	CEP290	610142	3
?Bardet-Biedl syndrome 15, 615992 (3)	WDPCP, C2orf86, BBS15, CHDTHP	WDPCP	613580	3
?Bardet-Biedl syndrome 18, 615995 (3)	BBIP1, NCRNA00081, BBIP10, BBS18	BBIP1	613605	3
?Bardet-Biedl syndrome 19, 615996 (3)	IFT27, RABL4, BBS19	IFT27	615870	3
?Bardet-Biedl syndrome 20, 617119 (3)	IFT74, CCDC2, CMG1, BBS20	IFT74	608040	3
?Bile acid synthesis defect, congenital, 5, 616278 (3)	ABCD3, PXMP1, PMP70, CBAS5	ABCD3	170995	3
?Birk-Landau-Perez syndrome, 617595 (3)	SLC30A9, C4orf1, HUEL, BILAPES	SLC30A9	604604	3
?Bleeding disorder, platelet-type, 18, 615888 (3)	RASGRP2, CDC25L	RASGRP2	605577	3
?Bleeding disorder, platelet-type, 19, 616176 (3)	PRKACG, BDPLT19	PRKACG	176893	3
?Brachydactyly-syndactyly syndrome, 610713 (3)	HOXD13, HOX4I, SPD1, BDSD	HOXD13	142989	3
?Breasts and/or nipples, aplasia or hypoplasia of, 2, 616001 (3)	PTPRF, LAR, BNAH2	PTPRF	179590	3
?CHARGE syndrome, 214800 (3)	SEMA3E, SEMAH, KIAA0331	SEMA3E	608166	3
?Camptosynpolydactyly, complex, 607539 (3)	BHLHA9, BHLHF42, MSSD, CCSPD	BHLHA9	615416	3
?Candidiasis, familial, 6, autosomal dominant, 613956 (3)	IL17F, ML1, CANDF6	IL17F	606496	3
?Candidiasis, familial, 8, 615527 (3)	TRAF3IP2, C6orf5, ACT1, CIKS, C6orf4, C6orf6, PSORS13, CANDF8	TRAF3IP2	607043	3
?Cardiac conduction disease with or without dilated cardiomyopathy, 616117 (3)	TNNI3K, CCDD	TNNI3K	613932	3
?Cardioencephalomyopathy, fatal infantile, due to cytochrome c oxidase deficiency 3, 616500 (3)	COA5, C2orf64, PET191, CEMCOX3	COA5	613920	3
?Cardiomyopathy, dilated, 1M, 607482 (3)	CSRP3, CRP3, CLP, CMD1M, CMH12	CSRP3	600824	3
?Cardiomyopathy, dilated, 2A, 611880 (3)	TNNI3, CMH7, CMD2A, RCM1, CMD1FF	TNNI3	191044	3
?Cardiomyopathy, dilated, 2B, 614672 (3)	GATAD1, ODAG, CMD2B	GATAD1	614518	3
?Cardiomyopathy, hypertrophic, 19, 613875 (3)	CALR3, CRT2, CMH19	CALR3	611414	3
?Cataract 41, 116400 (3)	WFS1, WFRS, WFS, DFNA6, DFNA14, DFNA38, WFSL, CTRCT41	WFS1	606201	3
?Cataract 42, 115900 (3)	CRYBA2, CTRCT42	CRYBA2	600836	3
?Cataract 43, 616279 (3)	UNC45B, SMUNC45, CTRCT43	UNC45B	611220	3
?Cataract 45, 616851 (3)	SIPA1L3, SPAL3, SPAR3, KIAA0545, CTRCT45	SIPA1L3	616655	3
?Cataracts, growth hormone deficiency, sensory neuropathy, sensorineural hearing loss, and skeletal dysplasia, 616007 (3)	IARS2, CAGSSS	IARS2	612801	3
?Caudal duplication anomaly, 607864 (3)	AXIN1, AXIN	AXIN1	603816	3
?Centronuclear myopathy 4, 614807 (3)	CCDC78, C16orf25, CNM4	CCDC78	614666	3
?Cerebellar ataxia, mental retardation, and dysequilibrium syndrome 4, 615268 (3)	ATP8A2, ATPIB, CAMRQ4	ATP8A2	605870	3
?Cerebellar atrophy, developmental delay, and seizures, 617643 (3)	KCNMA1, SLO, PNKD3, CADEDS	KCNMA1	600150	3
?Cerebral palsy, spastic quadriplegic, 1, 603513 (3)	GAD1, SCP, CPSQ1	GAD1	605363	3
?Cerebrooculofacioskeletal syndrome 2, 610756 (3)	ERCC2, EM9, XPD, COFS2, TTD1	ERCC2	126340	3
?Charcot-Marie-Tooth disease, X-linked dominant, 6, 300905 (3)	PDK3, CMTX6	PDK3	300906	3
?Charcot-Marie-Tooth disease, axonal, autosomal dominant, type 2K, 607831 (3)	JPH1, JP1, CMT2K	JPH1	605266	3
?Charcot-Marie-Tooth disease, axonal, type 2Q, 615025 (3)	DHTKD1, KIAA1630, AMOXAD, CMT2Q	DHTKD1	614984	3
?Charcot-Marie-Tooth disease, axonal, type 2V, 616491 (3)	NAGLU, MPS3B, CMT2V	NAGLU	609701	3
?Charcot-Marie-Tooth disease, recessive intermediate, B, 613641 (3)	KARS, CMTRIB, DFNB89	KARS	601421	3
?Charcot-Marie-Tooth disease, type 2A1, 118210 (3)	KIF1B, CMT2A, CMT2A1, NBLST1	KIF1B	605995	3
?Charcot-Marie-Tooth disease, type 2B2, 605589 (3)	MED25, PTOV2, ARC92, CMT2B2, BVSYS	MED25	610197	3
?Chilblain lupus 2, 614415 (3)	SAMHD1, AGS5, DCIP, CHBL2	SAMHD1	606754	3
?Chondrodysplasia with platyspondyly, distinctive brachydactyly, hydrocephaly, and microphthalmia, 300863 (3)	HDAC6, CPBHM	HDAC6	300272	3
?Chorea, childhood-onset, with psychomotor retardation, 616939 (3)	GPR88, STRG, COCPMR	GPR88	607468	3
?Ciliary dyskinesia, primary, 37, 617577 (3)	DNAH1, HL11, DNAHC1, HDHC7, SPGF18, CILD37	DNAH1	603332	3
?Coenzyme Q10 deficiency, primary, 8, 616733 (3)	COQ7, CLK1, COQ10D8	COQ7	601683	3
?Cognitive impairment with or without cerebellar ataxia, 614306 (3)	SCN8A, CIAT, EIEE13, BFIS5	SCN8A	600702	3
?Coloboma of optic nerve, 120430 (3)	PAX6, AN2, MGDA, FVH1, ASGD5	PAX6	607108	3
?Coloboma, ocular, 120200 (3)	PAX6, AN2, MGDA, FVH1, ASGD5	PAX6	607108	3
?Coloboma, ocular, autosomal recessive, 216820 (3)	SALL2, HSAL2, COLB	SALL2	602219	3
?Combined oxidative phosphorylation deficiency 16, 615395 (3)	MRPL44, COXPD16	MRPL44	611849	3
?Combined oxidative phosphorylation deficiency 19, 615595 (3)	LYRM4, ISD11, C6orf149, COXPD19	LYRM4	613311	3
?Combined oxidative phosphorylation deficiency 21, 615918 (3)	TARS2, COXPD21	TARS2	612805	3
?Combined oxidative phosphorylation deficiency 22, 616045 (3)	ATP5A1, ATPM, ATP5A, ORM, MC5DN4, COXPD22	ATP5A1	164360	3
?Combined oxidative phosphorylation deficiency 25, 616430 (3)	MARS2, SPAX3, COXPD25	MARS2	609728	3
?Combined oxidative phosphorylation deficiency 29, 616811 (3)	TXN2, TRX2, MTRX, COXPD29	TXN2	609063	3
?Complement factor B deficiency, 615561 (3)	CFB, BF, GBG, AHUS4, ARMD14, CFBD	CFB	138470	3
?Cone-rod dystrophy (3)	UNC119, HRG4, IMD13	UNC119	604011	3
?Congenital disorder of glycosylation, type 1aa, 617082 (3)	NUS1, NGBR, C6orf68, CDG1AA	NUS1	610463	3
?Congenital disorder of glycosylation, type IIq, 617395 (3)	COG2, LDLC, CDG2Q	COG2	606974	3
?Congenital disorder of glycosylation, type Ii, 607906 (3)	ALG2, CDGII, CMSTA3, CMS14	ALG2	607905	3
?Congenital disorder of glycosylation, type Ir, 614507 (3)	DDOST, OST, OST48, CDG1R	DDOST	602202	3
?Congenital disorder of glycosylation, type Is, 300884 (3)	ALG13, GLT28D1, CDG1S, EIEE36	ALG13	300776	3
?Congenital disorder of glycosylation, type Iw, 615596 (3)	STT3A, ITM1, TMC	STT3A	601134	3
?Congenital disorder of glycosylation, type Ix, 615597 (3)	STT3B, SIMP, CDG1X	STT3B	608605	3
?Congenital heart defects, hamartomas of tongue, and polysyndactyly, 217085 (3)	WDPCP, C2orf86, BBS15, CHDTHP	WDPCP	613580	3
?Corpus callosum, agenesis of, with facial anomalies and cerebellar ataxia, 616819 (3)	FRMD4A, KIAA1294, CCAFCA	FRMD4A	616305	3
?Cranioectodermal dysplasia 4, 614378 (3)	WDR19, SRTD5, ATD5, NPHP13, CED4	WDR19	608151	3
?Craniofacial anomalies and anterior segment dysgenesis syndrome, 614195 (3)	VSX1, RINX, KTCN1, CAASDS	VSX1	605020	3
?Cutaneous telangiectasia and cancer syndrome, familial, 614564 (3)	ATR, FRP1, SCKL1, FCTCS	ATR	601215	3
?Deafness, X-linked 6, 300914 (3)	COL4A6, DELXq22.3, CXDELq22.3, DFNX6	COL4A6	303631	3
?Deafness, autosomal dominant 44, 607453 (3)	CCDC50, C3orf6, DFNA44	CCDC50	611051	3
?Deafness, autosomal dominant 66, 616969 (3)	CD164, DFNA66	CD164	603356	3
?Deafness, autosomal dominant 68, 616707 (3)	HOMER2, HOMER2B, HOMER2A, DFNA68	HOMER2	604799	3
?Deafness, autosomal dominant 70, 616968 (3)	MCM2, CDCL1, DFNA70	MCM2	116945	3
?Deafness, autosomal dominant 71, 617605 (3)	DMXL2, RC3, KIAA0856, PEPNS, DFNA71	DMXL2	612186	3
?Deafness, autosomal dominant 72, 617606 (3)	SLC44A4, CTL4, C6orf29, DFNA72	SLC44A4	606107	3
?Deafness, autosomal recessive 101, 615837 (3)	GRXCR2, DFNB101	GRXCR2	615762	3
?Deafness, autosomal recessive 102, 615974 (3)	EPS8, DFNB102	EPS8	600206	3
?Deafness, autosomal recessive 103, 616042 (3)	CLIC5, DFNB103	CLIC5	607293	3
?Deafness, autosomal recessive 104, 616515 (3)	FAM65B, C6orf32, KIAA0386, PL48, DFNB104	FAM65B	611410	3
?Deafness, autosomal recessive 108, 617654 (3)	ROR1, NTRKR1	ROR1	602336	3
?Deafness, autosomal recessive 44, 610154 (3)	ADCY1, DFNB44	ADCY1	103072	3
?Deafness, autosomal recessive 61, 613865 (3)	SLC26A5, PRES, DFNB61	SLC26A5	604943	3
?Deafness, autosomal recessive 66, 610212 (3)	DCDC2, RU2, KIAA1154, NPHP19, DFNB66, NSC	DCDC2	605755	3
?Deafness, autosomal recessive 88, 615429 (3)	ELMOD3, RBED1, DFNB88	ELMOD3	615427	3
?Deafness, autosomal recessive 91, 613453 (3)	SERPINB6, PI6, PTI, SPI3, DFNB91	SERPINB6	173321	3
?Deafness, autosomal recessive 97, 616705 (3)	MET, DFNB97, OSFD	MET	164860	3
?Deafness, congenital heart defects, and posterior embryotoxon (3)	JAG1, AGS1, AHD	JAG1	601920	3
?Diamond-Blackfan anemia 11, 614900 (3)	RPL26, DBA11	RPL26	603704	3
?Diamond-Blackfan anemia 12, 615550 (3)	RPL15, DBA12	RPL15	604174	3
?Diamond-Blackfan anemia 14 with mandibulofacial dysostosis, 300946 (3)	TSR2, WGG1, DBA14	TSR2	300945	3
?Diamond-Blackfan anemia 16, 617408 (3)	RPL27, DBA16	RPL27	607526	3
?Diamond-Blackfan anemia 17, 617409 (3)	RPS27, MPS1, DBA17	RPS27	603702	3
?Diarrhea 7, 615863 (3)	DGAT1, ARGP1, DIAR7	DGAT1	604900	3
?Dyskeratosis congenita, autosomal dominant 6, 616553 (3)	ACD, PTOP, PIP1, TINT1	ACD	609377	3
?Dyskeratosis congenita, autosomal recessive 7, 616553 (3)	ACD, PTOP, PIP1, TINT1	ACD	609377	3
?Dyskinesia, seizures, and intellectual developmental disorder, 617171 (3)	DEAF1, SPN, ZMYND5, MRD24	DEAF1	602635	3
?Dystonia 23, 614860 (3)	CACNA1B, CACNL1A5, DYT23	CACNA1B	601012	3
?Dystonia, juvenile-onset, 607371 (3)	ACTB, BRWS1	ACTB	102630	3
?Ectodermal dysplasia 12, hypohidrotic/hair/tooth/nail type, 617337 (3)	KDF1, C1orf172, ECTD12	KDF1	616758	3
?Ectodermal dysplasia 7, hair/nail type, 614929 (3)	KRT74, K6IRS4, KRT6IRS4, HTSS2, HYPT3, ADWH	KRT74	608248	3
?Epidermolysis bullosa simplex with nail dystrophy, 616487 (3)	PLEC1, PLEC, PLTN, EBS1, LGMD2Q, EBSOG, EBSPA, EBSMD, EBSND	PLEC1	601282	3
?Epilepsy, familial temporal lobe, 8, 616461 (3)	GAL, GALN, GLNN, ETL8	GAL	137035	3
?Epilepsy, myoclonic, familial adult, 5, 615400 (3)	CNTN2, TAX, TAX1, FAME5	CNTN2	190197	3
?Epilepsy, progressive myoclonic, 10, 616640 (3)	PRDM8, EPM10	PRDM8	616639	3
?Epilepsy, progressive myoclonic, 8, 616230 (3)	CERS1, LASS1, UOG1, EPM8	CERS1	606919	3
?Epilepsy, progressive myoclonic, 9, 616540 (3)	LMNB2, LMN2, EPM9	LMNB2	150341	3
?Epileptic encephalopathy, early infantile, 15, 615006 (3)	ST3GAL3, SIAT6, ST3GALII, MRT12, EIEE15	ST3GAL3	606494	3
?Epileptic encephalopathy, early infantile, 21, 615833 (3)	NECAP1, EIEE21	NECAP1	611623	3
?Epileptic encephalopathy, early infantile, 40, 617065 (3)	GUF1, EF4, EIEE40	GUF1	617064	3
?Epileptic encephalopathy, early infantile, 55, 617599 (3)	PIGP, DSCR5, EIEE55	PIGP	605938	3
?Epiphyseal dysplasia, multiple, 6, 614135 (3)	COL9A1, EDM6, STL4	COL9A1	120210	3
?Episodic pain syndrome, familial, 1, 615040 (3)	TRPA1, ANKTM1, FEPS1	TRPA1	604775	3
?Exercise intolerance, riboflavin-responsive, 616839 (3)	SLC25A32, MFT, RREI	SLC25A32	610815	3
?Exudative vitreoretinopathy 6, 616468 (3)	ZNF408, EVR6, RP72	ZNF408	616454	3
?Facial clefting, oblique, 1, 600251 (3)	SPECC1L, KIAA0376, OBLFC1, GBBB2	SPECC1L	614140	3
?Facial palsy, congenitla, with ptosis and velopharyngeal dysfunction, 617732 (3)	TUBB6, FPVEPD	TUBB6	615103	3
?Familial cold autoinflammatory syndrome 4, 616115 (3)	NLRC4, CARD12, CLAN, IPAF, AIFEC, FCAS4	NLRC4	606831	3
?Fanconi anemia, complementation group R, 617244 (3)	RAD51A, RECA, MRMV2, FANCR	RAD51A	179617	3
?Fanconi anemia, complementation group U, 617247 (3)	XRCC2, FANCU	XRCC2	600375	3
?Fanconi anemia, complementation group V, 617243 (3)	MAD2L2, MAD2B, FANCV	MAD2L2	604094	3
?Fanconi renotubular syndrome 2, 613388 (3)	SLC34A1, SLC17A2, NPT2, NPHLOP1, FRTS2, HCINF2	SLC34A1	182309	3
?Fanconi renotubular syndrome 3, 615605 (3)	EHHADH, PBFE, LBFP, FRTS3	EHHADH	607037	3
?Fazio-Londe disease, 211500 (3)	SLC52A3, C20orf54, RFT2, BVVLS1	SLC52A3	613350	3
?Febrile seizures, familial, 4, 604352 (3)	ADGRV1, GPR98, MASS1, VLGR1, KIAA0686, FEB4, USH2C	ADGRV1	602851	3
?Fetal akinesia deformation sequence, 208150 (3)	DOK7, C4orf25, CMS10	DOK7	610285	3
?Fibromatosis, gingival, 1, 135300 (3)	SOS1, GINGF, GF1, HGF, NS4	SOS1	182530	3
?Focal cortical dysplasia, type II, somatic, 607341 (3)	TSC2, LAM	TSC2	191092	3
?Frontonasal dysplasia 3, 613456 (3)	ALX1, CART1, FND3	ALX1	601527	3
?Giant axonal neuropathy 2, autosomal dominant, 610100 (3)	DCAF8, WDR42A, GAN2	DCAF8	615820	3
?Glycogen storage disease XIII, 612932 (3)	ENO3, GSD13	ENO3	131370	3
?Glycogen storage disease XV, 613507 (3)	GYG1, GSD15	GYG1	603942	3
?Granulomatous disease, chronic, autosomal recessive, cytochrome b-positive, type III, 613960 (3)	NCF4, P40PHOX, CGD3	NCF4	601488	3
?Growth restriction, severe, with distinctive facies, 616489 (3)	IGF2, GRDF	IGF2	147470	3
?Hemochromatosis, type 5, 615517 (3)	FTH1, FTHL6, HFE5	FTH1	134770	3
?Hermansky-Pudlak syndrome 10, 617050 (3)	AP3D1, HPS10	AP3D1	607246	3
?Hermansky-pudlak syndrome 9, 614171 (3)	BLOC1S6, BLOS6, PLDN, PA, HPS9	BLOC1S6	604310	3
?Hip dysplasia, Beukes type, 142669 (3)	UFSP2, C4orf20, BHD	UFSP2	611482	3
?Hirschsprung disease, cardiac defects, and autonomic dysfunction, 613870 (3)	ECE1	ECE1	600423	3
?Huntington disease-like 2, 606438 (3)	JPH3, JP3, HDL2	JPH3	605268	3
?Hydrolethalus syndrome 2, 614120 (3)	KIF7, HLS2, ACLS, JBTS12, AGBK	KIF7	611254	3
?Hydrops, lactic acidosis, and sideroblastic anemia, 617021 (3)	LARS2, PRLTS4, HLASA	LARS2	604544	3
?Hydroxykynureninuria, 236800 (3)	KYNU, KYNUU, VCRL2	KYNU	605197	3
?Hyperphosphatasia with mental retardation syndrome 5, 616025 (3)	PIGW, HPMRS5	PIGW	610275	3
?Hyperprolactinemia, 615555 (3)	PRLR, MFAB, HPRL	PRLR	176761	3
?Hypogonadotropic hypogonadism 12 with or without anosmia, 614841 (3)	GNRH1, LNRH, HH12	GNRH1	152760	3
?Hypogonadotropic hypogonadism 13 with or without anosmia, 614842 (3)	KISS1, HH13	KISS1	603286	3
?Hypotrichosis 13, 615896 (3)	KRT71, K6IRS1, KRT6IRS1, HYPT13	KRT71	608245	3
?Hypotrichosis 3, 613981 (3)	KRT74, K6IRS4, KRT6IRS4, HTSS2, HYPT3, ADWH	KRT74	608248	3
?Hypotrichosis and recurrent skin vesicles, 613102 (3)	DSC3, DSC4	DSC3	600271	3
?Immunodeficiency 13, 615518 (3)	UNC119, HRG4, IMD13	UNC119	604011	3
?Immunodeficiency 16, 615593 (3)	TNFRSF4, TXGP1L, OX40, ACT35, IMD16	TNFRSF4	600315	3
?Immunodeficiency 22, 615758 (3)	LCK, IMD22	LCK	153390	3
?Immunodeficiency 25, 610163 (3)	CD247, CD3Z, TCRZ, IMD25	CD247	186780	3
?Immunodeficiency 37, 616098 (3)	BCL10, IMD37	BCL10	603517	3
?Immunodeficiency 39, 616345 (3)	IRF7, IRF7A, IRF7B, IRF7C, IRF7H, IMD39	IRF7	605047	3
?Immunodeficiency 45, 616669 (3)	IFNAR2, IMD45	IFNAR2	602376	3
?Immunodeficiency 49, 617237 (3)	BCL11B, CTIP2, IMD49	BCL11B	606558	3
?Immunodeficiency 53, 617585 (3)	RELB, IREL, IMD53	RELB	604758	3
?Immunodeficiency, common variable, 11, 615767 (3)	IL21, CVID11	IL21	605384	3
?Immunodeficiency, common variable, 14, 617765 (3)	IRF2BP2, CVID14	IRF2BP2	615332	3
?Inclusion body myopathy with early-onset Paget disease with or without frontotemporal dementia 2, 615422 (3)	HNRPA2B1, IBMPFD2	HNRPA2B1	600124	3
?Inclusion body myopathy with early-onset Paget disease without frontotemporal dementia 3, 615424 (3)	HNRNPA1, IBMPFD3, ALS20	HNRNPA1	164017	3
?Infantile liver failure syndrome 1, 615438 (3)	LARS, LFIS, ILFS1	LARS	151350	3
?Inflammatory skin and bowel disease, neonatal, 1, 614328 (3)	ADAM17, TACE, NISBD1	ADAM17	603639	3
?Inflammatory skin and bowel disease, neonatal, 2, 616069 (3)	EGFR, NISBD2	EGFR	131550	3
?Joubert syndrome 22, 615665 (3)	PDE6D, JBTS22	PDE6D	602676	3
?Joubert syndrome 26, 616784 (3)	KATNIP, KIAA0556	KATNIP	616650	3
?Joubert syndrome 29, 617562 (3)	TMEM107, MKS13, JBTS29	TMEM107	616183	3
?Juvenile myelomonocytic leukemia, 607785 (3)	CBL, CBL2, NSLL	CBL	165360	3
?Keratosis pilaris atrophicans, 604093 (3)	LRP1, A2MR, KPA	LRP1	107770	3
?Lacrimal duct defect, 149700 (3)	IGSF3, LCDD	IGSF3	603491	3
?Laurence-Moon syndrome, 245800 (3)	PNPLA6, NTE, SPG39, NTEMND, BNHS, LNMS, OMCS	PNPLA6	603197	3
?Lethal congenital contracture syndrome 6, 616248 (3)	ZBTB42, ZNF925, LCCS6	ZBTB42	613915	3
?Lethal congenital contracture syndrome 8, 616287 (3)	ADCY6, LCCS8	ADCY6	600294	3
?Leukemia, acute myeloid, 601626 (3)	CEBPA, CEBP	CEBPA	116897	3
?Leukodystrophy, progressive, early childhood-onset, 617762 (3)	ACER3, APHC, PHCA, PLDECO	ACER3	617036	3
?Leukoencephalopathy with dystonia and motor neuropathy, 613724 (3)	SCP2	SCP2	184755	3
?Lichtenstein-Knorr syndrome, 616291 (3)	SLC9A1, NHE1, APNH, LIKNS	SLC9A1	107310	3
?Lipodystrophy, congenital generalized, type 3, 612526 (3)	CAV1, BSCL3, CGL3, PPH3, LCCNS	CAV1	601047	3
?Lipodystrophy, familial partial, type 5, 615238 (3)	CIDEC, FSP27, CIDE3, FPLD5	CIDEC	612120	3
?Lissencephaly 7 with cerebellar hypoplasia, 616342 (3)	CDK5, LIS7	CDK5	123831	3
?Long QT syndrome-11, 611820 (3)	AKAP9, YOTIAO, AKAP450	AKAP9	604001	3
?Macular degeneration, age-related, 6, 613757 (3)	RAX2, RAXL1, QRX, CORD11, ARMD6	RAX2	610362	3
?Macular dystrophy, patterned, 3, 617111 (3)	MAPKAP3, 3PK, MDPT3	MAPKAP3	602130	3
?Maple syrup urine disease, mild variant, 615135 (3)	PPM1K, PP2CM, PTMP, MSUDMV	PPM1K	611065	3
?Marden-Walker syndrome, 248700 (3)	PIEZO2, FAM38B, DA5, DA3, MWKS, DAIPT	PIEZO2	613629	3
?Meckel syndrome 10, 614175 (3)	B9D2, MKS10, JBTS34	B9D2	611951	3
?Meckel syndrome 12, 616258 (3)	KIF14, KIAA0042, MKS12	KIF14	611279	3
?Meckel syndrome 8, 613885 (3)	TCTN2, TECT2, MKS8, JBTS24	TCTN2	613846	3
?Meckel syndrome 9, 614209 (3)	B9D1, MKSR1, MKS9, JBTS27	B9D1	614144	3
?Meier-Gorlin syndrome 5, 613805 (3)	CDC6, CDC18L, MGORS5	CDC6	602627	3
?Meier-Gorlin syndrome 8, 617564 (3)	MCM5, CDC46, MGORS8	MCM5	602696	3
?Mental retardation, X-linked 100, 300923 (3)	KIF4A, KIF4, MRX100	KIF4A	300521	3
?Mental retardation, X-linked 101, 300928 (3)	MID2, MRX101	MID2	300204	3
?Mental retardation, X-linked 91, 300577 (3)	ZDHHC15, MRX91	ZDHHC15	300576	3
?Mental retardation, X-linked, syndromic 11, Shashi type, 300238 (3)	RBMX, MRXS11	RBMX	300199	3
?Mental retardation, X-linked, syndromic 32, 300886 (3)	CLIC2, XAP121, MRXS32	CLIC2	300138	3
?Mental retardation, autosomal dominant 10, 614256 (3)	CACNG2, MRD10	CACNG2	602911	3
?Mental retardation, autosomal dominant 11, 614257 (3)	EPB41L1, MRD11	EPB41L1	602879	3
?Mental retardation, autosomal recessive 43, 615817 (3)	WASHC4, KIAA1033, SWIP, MRT43	WASHC4	615748	3
?Mental retardation, autosomal recessive 45, 615979 (3)	FBXO31, FBX31, FBXO14, FBX14, MRT45	FBXO31	609102	3
?Mental retardation, autosomal recessive 50, 616460 (3)	EDC3, YJDC, MRT50	EDC3	609842	3
?Mental retardation, autosomal recessive 55, 617051 (3)	PUS3, MRT55	PUS3	616283	3
?Mental retardation, autosomal recessive, 37, 615493 (3)	ANK3, MRT37	ANK3	600465	3
?Mental retardation, autosomal recessive, 52, 616887 (3)	LMAN2L, VIPL, MRT52	LMAN2L	609552	3
?Methemoglobinemia, type IV, 250790 (3)	CYB5A, MCB5	CYB5A	613218	3
?Microcephaly 10, primary, autosomal recessive, 615095 (3)	ZNF335, NIF1, NIF2, MCPH10	ZNF335	610827	3
?Microcephaly 11, primary, autosomal recessive, 615414 (3)	PHC1, EDR1, HPH1, RAE28, MCPH11	PHC1	602978	3
?Microcephaly 12, primary, autosomal recessive, 616080 (3)	CDK6, PLSTIRE, MCPH12	CDK6	603368	3
?Microcephaly 13, primary, autosomal recessive, 616051 (3)	CENPE, MCPH13	CENPE	117143	3
?Microcephaly 14, primary, autosomal recessive, 616402 (3)	SASS6, SAS6, MCPH14	SASS6	609321	3
?Microcephaly 16, primary, autosomal recessive, 616681 (3)	ANKLE2, LEM4, KIAA0692, MCPH16	ANKLE2	616062	3
?Microcephaly 18, primary, autosomal dominant, 617520 (3)	WDFY3, ALFY, BCHS, MCPH18	WDFY3	617485	3
?Microhydranencephaly, 605013 (3)	NDE1, NUDE, LIS4, MHAC	NDE1	609449	3
?Microphthalmia, syndromic 1, 309800 (3)	NAA10, ARD1A, ARD1, TE2, NATD, OGDNS, MCOPS1	NAA10	300013	3
?Microphthalmia, syndromic 11, 614402 (3)	VAX1, MCOPS11	VAX1	604294	3
?Microphthalmia, syndromic 13, 300915 (3)	HMGB3, HMG4, HMG2A, MCOPS13	HMGB3	300193	3
?Microtia with or without hearing impairment (AD), 612290 (3)	HOXA2, MCOHI	HOXA2	604685	3
?Microtia, hearing impairment, and cleft palate (AR), 612290 (3)	HOXA2, MCOHI	HOXA2	604685	3
?Mirror movements 3, 616059 (3)	DNAL4, MRMV3	DNAL4	610565	3
?Mitochondrial DNA depletion syndrome 14 (encephalocardiomyopathic type), 616896 (3)	OPA1, NTG, NPG, BERHS, MTDPS14	OPA1	605290	3
?Mitochondrial DNA depletion syndrome 15 (hepatocerebral type), 617156 (3)	TFAM, TCF6L2, TCF6L1, TCF6L3, MTTF1, TCF6, MTDPS15	TFAM	600438	3
?Mitochondrial complex (ATP synthase) deficiency, nuclear type 4, 615228 (3)	ATP5A1, ATPM, ATP5A, ORM, MC5DN4, COXPD22	ATP5A1	164360	3
?Mitochondrial complex I deficiency, 252010 (3)	NDUFB11, LSDMCA3	NDUFB11	300403	3
?Mitochondrial complex I deficiency, 252010 (3)	NDUFB9, UQOR22	NDUFB9	601445	3
?Mitochondrial complex III deficiency, nuclear type 7, 615824 (3)	UQCC2, C6orf126, M19	UQCC2	614461	3
?Mitochondrial complex III deficiency, nuclear type 9, 616111 (3)	UQCC3, C11orf83, MC3DN9	UQCC3	616097	3
?Mitochondrial complex IV deficiency, 220110 (3)	COA7, RESA1, SELRC1, C1orf163	COA7	615623	3
?Mitochondrial complex IV deficiency, 220110 (3)	COX14, C12orf62	COX14	614478	3
?Mitochondrial complex IV deficiency, 220110 (3)	COX8A	COX8A	123870	3
?Mitochondrial complex IV deficiency, 220110 (3)	FASTKD2, KIAA0971	FASTKD2	612322	3
?Mitochondrial complex V (ATP synthase) deficiency, nuclear type 1, 604273 (3)	ATPAF2, ATP12, MC5DN1	ATPAF2	608918	3
?Mitochondrial complex V (ATP synthase) deficiency, nuclear type 3, 614053 (3)	ATP5E, MC5DN3	ATP5E	606153	3
?Mitochondrial myopathy with lactic acidosis, 251950 (3)	PNPLA8, MMLA	PNPLA8	612123	3
?Morning glory disc anomaly, 120430 (3)	PAX6, AN2, MGDA, FVH1, ASGD5	PAX6	607108	3
?Mucopolysaccharidosis type IX, 601492 (3)	HYAL1, MPS9	HYAL1	607071	3
?Multiple mitochondrial dysfunctions syndrome 3, 615330 (3)	IBA57, C1orf69, MMDS3, SPG74	IBA57	615316	3
?Muscular dystrophy, congenital, Davignon-Chauveau type, 617066 (3)	TRIP4, ASC1, SMABF1, MDCDC	TRIP4	604501	3
?Muscular dystrophy, limb-girdle, type 2R, 615325 (3)	DES, CMD1I, MFM1, SCPNK, ARVD7, ARVC7, LGMD2R	DES	125660	3
?Muscular dystrophy, limb-girdle, type 2X, 616812 (3)	BVES, HBVES, POPDC1, LGMD2X	BVES	604577	3
?Muscular dystrophy, limb-girdle, type 2Y, 617072 (3)	TOR1AIP1, LAP1, LAP1B, LGMD2Y	TOR1AIP1	614512	3
?Muscular dystrophy, limb-girdle, type 2Z, 617232 (3)	POGLUT1, CLP46, KTELC1, RUMI, C3orf9, DDD4, LGMD2Z	POGLUT1	615618	3
?Muscular dystrophy-dystroglycanopathy (limb-girdle), type C, 12, 616094 (3)	POMK, SGK196, MDDGA12, MDDGC12	POMK	615247	3
?Myasthenic syndrome, congenital, 15, without tubular aggregates, 616227 (3)	ALG14, CMS15	ALG14	612866	3
?Myasthenic syndrome, congenital, 17, 616304 (3)	LRP4, MEGF7, CLSS, SOST2, CMS17	LRP4	604270	3
?Myasthenic syndrome, congenital, 18, 616330 (3)	SNAP25, CMS18	SNAP25	600322	3
?Myasthenic syndrome, congenital, 22, 616224 (3)	PREPL, KIAA0436, CMS22	PREPL	609557	3
?Myasthenic syndrome, congenital, 2C, associated with acetylcholine receptor deficiency, 616314 (3)	CHRNB1, ACHRB, SCCMS, CMS2A, CMS2C	CHRNB1	100710	3
?Myasthenic syndrome, congenital, 3A, slow-channel, 616321 (3)	CHRND, ACHRD, SCCMS, CMS3A, CMS3B, CMS3C	CHRND	100720	3
?Myasthenic syndrome, congenital, 3C, associated with acetylcholine receptor deficiency, 616323 (3)	CHRND, ACHRD, SCCMS, CMS3A, CMS3B, CMS3C	CHRND	100720	3
?Myofibromatosis, infantile 2, 615293 (3)	NOTCH3, CADASIL1, CASIL, IMF2, LMNS	NOTCH3	600276	3
?Myopathy, congenital, Compton-North, 612540 (3)	CNTN1, MYPCN	CNTN1	600016	3
?Myopathy, congenital, with neuropathy and deafness, 617519 (3)	SPTBN4, QV, CMND	SPTBN4	606214	3
?Myopathy, isolated mitochondrial, autosomal dominant, 616209 (3)	CHCHD10, FTDALS2, SMAJ, IMMD	CHCHD10	615903	3
?Myopathy, scapulohumeroperoneal, 616852 (3)	ACTA1, ASMA, NEM3, CFTD1, SHPM	ACTA1	102610	3
?Myosclerosis, congenital, 255600 (3)	COL6A2, BTHLM1, UCMD1	COL6A2	120240	3
?N-acetylaspartate deficiency, 614063 (3)	NAT8L, CML3, NACED	NAT8L	610647	3
?Narcolepsy 1, 161400 (3)	HCRT, OX, NRCLP1	HCRT	602358	3
?Narcolepsy 7, 614250 (3)	MOG, NRCLP7	MOG	159465	3
?Nephrolithiasis, calcium oxalate, 167030 (3)	SLC26A1, SAT1, CAON	SLC26A1	610130	3
?Nephronophthisis 9, 613824 (3)	NEK8, JCK, NPHP9, RHPD2	NEK8	609799	3
?Nephrotic syndrome, type 13, 616893 (3)	NUP205, C7orf14, KIAA0225, NPHS13	NUP205	614352	3
?Neurodevelopmental disorder with microcephaly, ataxia, and seizures, 617709 (3)	SARS, SERS, NEDMAS	SARS	607529	3
?Neurodevelopmental disorder with midbrain and hindbrain malformations, 617523 (3)	ARHGEF2, GEFH1, KIAA0651, NEDMHM	ARHGEF2	607560	3
?Neuronopathy, distal hereditary motor, type IIC, 613376 (3)	HSPB3, HSPL27, HMN2C, DHMN2C	HSPB3	604624	3
?Neuronopathy, distal hereditary motor, type VB, 614751 (3)	REEP1, C2orf23, SPG31, HMN5B	REEP1	609139	3
?Neuropathy, hereditary sensory and autonomic, type VI, 614653 (3)	DST, BPAG1, DMH, D6S1101, HSAN6, EBSB2	DST	113810	3
?Neuropathy, inflammatory demyelinating, 139393 (3)	PMP22, CMT1A, CMT1E, DSS, CIDP	PMP22	601097	3
?Neutropenia, nonimmune chronic idiopathic, of adults, 607847 (3)	GFI1, ZNF163, SCN2	GFI1	600871	3
?Neutropenia, severe congenital 2, autosomal dominant, 613107 (3)	GFI1, ZNF163, SCN2	GFI1	600871	3
?Night blindness, congenital stationary, type 1G, 616389 (3)	GNAT1, CSNBAD3, CSNB1G	GNAT1	139330	3
?Olmsted syndrome, X-linked, 300918 (3)	MBTPS2, S2P, IFAP, KFSDX, OLMSX	MBTPS2	300294	3
?Optic atrophy 11, 617302 (3)	YME1L1, YME1L, PAMP, OPA11	YME1L1	607472	3
?Optic atrophy 9, 616289 (3)	ACO2, ICRD, OPA9	ACO2	100850	3
?Orofacial cleft 15, 616788 (3)	DLX4, DLX7, DLX8, OFC15	DLX4	601911	3
?Orofaciodigital syndrome XIV, 615948 (3)	C2CD3, OFD14	C2CD3	615944	3
?Orofaciodigital syndrome XV, 617127 (3)	KIAA0753, OFIP, OFD15	KIAA0753	617112	3
?Osteogenesis imperfecta, type XII, 613849 (3)	SP7, OSX, OI12	SP7	606633	3
?Otofaciocervical syndrome 2, 615560 (3)	PAX1, OFC2	PAX1	167411	3
?Otofaciocervical syndrome, 166780 (3)	EYA1, BOR, BOS1, OFC1	EYA1	601653	3
?PEHO syndrome-like, 617507 (3)	CCDC88A, KIAA1212, HKRP1, GIRDIN, APE, GIV, PEHOL	CCDC88A	609736	3
?Palmoplantar keratoderma, nonepidermolytic, focal 2, 616400 (3)	TRPV3, OLMS, FNEPPK2	TRPV3	607066	3
?Pancreatic lipase deficiency, 614338 (3)	PNLIP, PNLIPD	PNLIP	246600	3
?Parkinsonism with spasticity, X-linked, 300911 (3)	ATP6AP2, ATP6M8-9, XMRE, MRXSH, XPDS	ATP6AP2	300556	3
?Paroxysmal nocturnal hemoglobinuria 2, 615399 (3)	PIGT, NDAP, PNH2, MCAHS3	PIGT	610272	3
?Partial lipodystrophy, congenital cataracts, and neurodegeneration syndrome, 606721 (3)	CAV1, BSCL3, CGL3, PPH3, LCCNS	CAV1	601047	3
?Peeling skin syndrome 3, 616265 (3)	CHST8, GALNAC4ST1, PSS3	CHST8	610190	3
?Peripheral neuropathy, myopathy, hoarseness, and hearing loss, 614369 (3)	MYH14, KIAA2034, DFNA4A, PNMHH	MYH14	608568	3
?Periventricular nodular heterotopia 6, 615544 (3)	ERMARD, C6orf70, PVNH6	ERMARD	615532	3
?Peroxisome biogenesis disorder 10B, 617370 (3)	PEX3, PBD10A, PBD10B	PEX3	603164	3
?Peroxisome biogenesis disorder 14B, 614920 (3)	PEX11B, PEX14B	PEX11B	603867	3
?Perrault syndrome 2, 614926 (3)	HARS2, HARSL, HARSR, HO3, PRLTS2	HARS2	600783	3
?Phosphoenolpyruvate carboxykinase deficiency, cytosolic, 261680 (3)	PCK1, PCKDC	PCK1	614168	3
?Phosphoserine aminotransferase deficiency, 610992 (3)	PSAT1, PSAT, EPIP, PSATD, NLS2	PSAT1	610936	3
?Polydactyly, postaxial, type A6, 615226 (3)	ZNF141, D4S90, PAPA6	ZNF141	194648	3
?Polydactyly, postaxial, type A7, 617642 (3)	IQCE, KIAA1023, PAPA7	IQCE	617631	3
?Polyendocrine-polyneuropathy syndrome, 616113 (3)	DMXL2, RC3, KIAA0856, PEPNS, DFNA71	DMXL2	612186	3
?Polymicrogyria, bilateral temporooccipital, 612691 (3)	FIG4, KIAA0274, SAC3, ALS11, YVS, BTOP	FIG4	609390	3
?Pontocerebellar hypoplasia type 2C, 612390 (3)	TSEN34, PCH2C, LENG5, SEN34	TSEN34	608754	3
?Pontocerebellar hypoplasia type 5, 610204 (3)	TSEN54, SEN54, PCH2A, PCH4, PCH5	TSEN54	608755	3
?Pontocerebellar hypoplasia, type 3, 608027 (3)	PCLO, PCH3	PCLO	604918	3
?Precocious puberty, central, 1, 176400 (3)	KISS1R, GPR54, HH8, CPPB1	KISS1R	604161	3
?Premature ovarian failure 10, 612885 (3)	MCM8, POF10	MCM8	608187	3
?Premature ovarian failure 12, 616947 (3)	SYCE1, POF12, SPGF15	SYCE1	611486	3
?Premature ovarian failure 13, 617442 (3)	MSH5, POF13	MSH5	603382	3
?Premature ovarian failure 2A, 300511 (3)	DIAPH2, DIA, POF2A	DIAPH2	300108	3
?Premature ovarian failure 2B, 300604 (3)	FLJ22792, POF1B, POF2B	FLJ22792	300603	3
?Progressive external ophthalmoplegia with mitochondrial DNA deletions, autosomal recessive 3, 617069 (3)	TK2, MTDPS2, PEOB3	TK2	188250	3
?Prune belly syndrome, 100100 (3)	CHRM3, PBS, EGBRS	CHRM3	118494	3
?RAS-associated autoimmune lymphoproliferative syndrome type IV, somatic, 614470 (3)	NRAS, ALPS4, NS6, CMNS, NCMS	NRAS	164790	3
?Renal hypodysplasia/aplasia 2, 615721 (3)	FGF20, RHDA2	FGF20	605558	3
?Renal-hepatic-pancreatic dysplasia 2, 615415 (3)	NEK8, JCK, NPHP9, RHPD2	NEK8	609799	3
?Retinal arteries, tortuosity of, 180000 (3)	COL4A1, POREN1, HANAC, ICH, BSVD, RATOR	COL4A1	120130	3
?Retinal dystrophy and iris coloboma with or without cataract, 616722 (3)	MIR204, MIRN204, RDICC	MIR204	610942	3
?Retinal dystrophy and obesity, 616188 (3)	TUB, RDOB	TUB	601197	3
?Retinal dystrophy with inner retinal dysfunction and ganglion cell abnormalities, 616079 (3)	ITM2B, BRI, ABRI, FBD, RDGCA	ITM2B	603904	3
?Retinal dystrophy, juvenile cataracts, and short stature syndrome, 616108 (3)	RDH11, PSDR1, RALR1, RDJCSS	RDH11	607849	3
?Retinitis pigmentosa 23, 300424 (3)	OFD1, CXorf5, SGBS2, JBTS10, RP23	OFD1	300170	3
?Retinitis pigmentosa 51, 613464 (3)	TTC8, BBS8, RP51	TTC8	608132	3
?Retinitis pigmentosa 55, 613575 (3)	ARL6, BBS3, RP55	ARL6	608845	3
?Retinitis pigmentosa 58, 613617 (3)	ZNF513, RP58	ZNF513	613598	3
?Retinitis pigmentosa 66, 615233 (3)	RBP3, RP66	RBP3	180290	3
?Retinitis pigmentosa 67, 615565 (3)	NEK2, RP67	NEK2	604043	3
?Retinitis pigmentosa 9, 180104 (3)	RP9, PAP1	RP9	607331	3
?Reynolds syndrome, 613471 (3)	LBR, PHA	LBR	600024	3
?Ribose 5-phosphate isomerase deficiency, 608611 (3)	RPIA, RPI, RPIAD	RPIA	180430	3
?Rolandic epilepsy, mental retardation, and speech dyspraxia, 300643 (3)	SRPX2, SRPUL, RESDX	SRPX2	300642	3
?SERKAL syndrome, 611812 (3)	WNT4, SERKAL	WNT4	603490	3
?Sarcoma, synovial, 300813 (3)	SSX1, SSRC	SSX1	312820	3
?Sarcoma, synovial, 300813 (3)	SSX2	SSX2	300192	3
?Seckel syndrome 4, 613676 (3)	CENPJ, CPAP, MCPH6, SCKL4	CENPJ	609279	3
?Seckel syndrome 6, 614728 (3)	CEP63, SCKL6	CEP63	614724	3
?Seckel syndrome 7, 614851 (3)	NIN, KIAA1565, SCKL7	NIN	608684	3
?Seckel syndrome 8, 615807 (3)	DNA2, DNA2L, KIAA0083, PEOA6, SCKL8	DNA2	601810	3
?Seizures, scoliosis, and macrocephaly syndrome, 616682 (3)	EXT2, SSMS	EXT2	608210	3
?Short-rib thoracic dysplasia 5 with or without polydactyly, 614376 (3)	WDR19, SRTD5, ATD5, NPHP13, CED4	WDR19	608151	3
?Slowed nerve conduction velocity, AD, 608236 (3)	ARHGEF10, KIAA0294, SNCV	ARHGEF10	608136	3
?Sneddon syndrome, 182410 (3)	CECR1, PAN, SNEDS	CECR1	607575	3
?Sotos syndrome 3, 617169 (3)	APC2, APCL, SOTOS3	APC2	612034	3
?Spastic ataxia 4, autosomal recessive, 613672 (3)	MTPAP, PAPD1, SPAX4	MTPAP	613669	3
?Spastic paraplegia 43, autosomal recessive, 615043 (3)	C19orf12, NBIA4, SPG43	C19orf12	614297	3
?Spastic paraplegia 57, autosomal recessive, 615658 (3)	TFG, HMSNP, SPG57	TFG	602498	3
?Spastic paraplegia 61, autosomal recessive, 615685 (3)	ARL6IP1, KIAA0069, SPG61	ARL6IP1	607669	3
?Spastic paraplegia 63, 615686 (3)	AMPD2, SPG63, PCH9	AMPD2	102771	3
?Spastic paraplegia 72, autosomal dominant, 615625 (3)	REEP2, C5orf19, SPG72	REEP2	609347	3
?Spastic paraplegia 72, autosomal recessive, 615625 (3)	REEP2, C5orf19, SPG72	REEP2	609347	3
?Spastic paraplegia 73, autosomal dominant, 616282 (3)	CPT1C, SPG73	CPT1C	608846	3
?Spastic paraplegia 74, autosomal recessive, 616451 (3)	IBA57, C1orf69, MMDS3, SPG74	IBA57	615316	3
?Spastic paraplegia 77, autosomal recessive, 617046 (3)	FARS2, FARS1, COXPD14, SPG77	FARS2	611592	3
?Spermatogenic failure 13, 615841 (3)	TAF4B, TAF2C2, TAFII105, SPGF13	TAF4B	601689	3
?Spermatogenic failure 14, 615842 (3)	ZMYND15, SPGF14	ZMYND15	614312	3
?Spermatogenic failure 15, 616950 (3)	SYCE1, POF12, SPGF15	SYCE1	611486	3
?Spermatogenic failure 17, 617214 (3)	PLCZ1, SPGF17	PLCZ1	608075	3
?Spermatogenic failure 20, 617593 (3)	CFAP44, WDR52, SPGF20	CFAP44	617559	3
?Spermatogenic failure 21, 617644 (3)	BRDT, SPGF21	BRDT	602144	3
?Spermatogenic failure 22, 617706 (3)	MEIOB, SPGF22	MEIOB	617670	3
?Spermatogenic failure 23, 617707 (3)	TEX14, SPGF23	TEX14	605792	3
?Spermatogenic failure 6, 102530 (3)	SPATA16, SPGF6	SPATA16	609856	3
?Spinal muscular atrophy with congenital bone fractures 2, 616867 (3)	ASCC1, p50, SMABF2	ASCC1	614215	3
?Spinal muscular atrophy, distal, autosomal recessive, 2, 605726 (3)	SIGMAR1, SRBP, ALS16, DSMA2	SIGMAR1	601978	3
?Spinocerebellar ataxia 26, 609306 (3)	EEF2, EF2, SCA26	EEF2	130610	3
?Spinocerebellar ataxia 40, 616053 (3)	CCDC88C, HKRP2, DAPLE, KIAA1509, HYC, SCA40	CCDC88C	611204	3
?Spinocerebellar ataxia 41, 616410 (3)	TRPC3, TRP3, SCA41	TRPC3	602345	3
?Spinocerebellar ataxia 43, 617018 (3)	MME, CD10, CALLA, NEP, CMT2T, SCA43	MME	120520	3
?Spinocerebellar ataxia 46, 617770 (3)	PLD3, HUK4, SCA46	PLD3	615698	3
?Spinocerebellar ataxia, X-linked 1, 302500 (3)	ATP2B3, PMCA3, SCAX1	ATP2B3	300014	3
?Spinocerebellar ataxia, autosomal recessive 15, 615705 (3)	RUBCN, RUBICON, KIAA0226, SCAR15	RUBCN	613516	3
?Spinocerebellar ataxia, autosomal recessive 22, 616948 (3)	VWA3B, SCAR22	VWA3B	614884	3
?Spinocerebellar ataxia, autosomal recessive 24, 617133 (3)	UBA5, UBE1DC1, EIEE44, SCAR24	UBA5	610552	3
?Spinocerebellar ataxia, autosomal recessive 25, 617584 (3)	ATG5, APG5, APG5L, ASP, SCAR25	ATG5	604261	3
?Spinocerebellar ataxia, autosomal recessive 26, 617633 (3)	XRCC1, SCAR26	XRCC1	194360	3
?Split-hand/foot malformation 1 with sensorineural hearing loss, 220600 (3)	DLX5, SHFM1D	DLX5	600028	3
?Spondylocostal dysostosis 3, autosomal recessive, 609813 (3)	LFNG, SCDO3	LFNG	602576	3
?Spondylocostal dysostosis 6, 616566 (3)	RIPPLY2, C6orf59, SCDO6	RIPPLY2	609891	3
?Spondyloepimetaphyseal dysplasia, aggrecan type, 612813 (3)	ACAN, AGC1, CSPG1, MSK16, SEDK, SSOAOD	ACAN	155760	3
?Spondyloepiphyseal dysplasia, Kimberley type, 608361 (3)	ACAN, AGC1, CSPG1, MSK16, SEDK, SSOAOD	ACAN	155760	3
?Steel syndrome, 615155 (3)	COL27A1, KIAA1870, STLS	COL27A1	608461	3
?Stickler syndrome, type V, 614284 (3)	COL9A2, EDM2, STL5	COL9A2	120260	3
?Sudden cardiac failure, alcohol-induced, 617223 (3)	PPA2, SCFI, SCFAI	PPA2	609988	3
?Testicular anomalies with or without congenital heart disease, 615542 (3)	GATA4, ASD2, VSD1, TACHD, TOF	GATA4	600576	3
?Tetra-amelia syndrome, 273395 (3)	WNT3, INT4, TETAMS	WNT3	165330	3
?Thrombocytopenia 6, 616937 (3)	SRC, ASV, SRC1, THC6	SRC	190090	3
?Thrombocytopenia, anemia, and myelofibrosis, 617441 (3)	G6B, C6orf25, THAMY	G6B	606520	3
?Townes-Brocks syndrome 2, 617466 (3)	DACT1, DPR1, DAPPER1, FRODO, TBS2	DACT1	607861	3
?Trichothiodystrophy 5, nonphotosensitive, 300953 (3)	RNF113A, ZNF183, TTD5	RNF113A	300951	3
?Trichotillomania, 613229 (3)	SLITRK1, KIAA1910, TTM	SLITRK1	609678	3
?Ullrich congenital muscular dystrophy 2, 616470 (3)	COL12A1, UCMD2, BTHLM2	COL12A1	120320	3
?Uncombable hair syndrome 2, 617251 (3)	TGM3, UHS2	TGM3	600238	3
?Uncombable hair syndrome 3, 617252 (3)	TCHH, THH, THL, TRHY, UHS3	TCHH	190370	3
?Urocanase deficiency, 276880 (3)	UROC1, UROCD	UROC1	613012	3
?Uruguay faciocardiomusculoskeletal syndrome, 300280 (3)	FHL1, SLIM1, XMPMA, KYOT, FHL1A, FHL1B, RBMX1A, RBMX1B, FCMSU	FHL1	300163	3
?Waisman syndrome, 311510 (3)	RAB39B, MRX72, WSMN	RAB39B	300774	3
?Webb-Dattani syndrome, 615926 (3)	ARNT2, WEDAS	ARNT2	606036	3
?Weill-Marchesani syndrome 3, recessive, 614819 (3)	LTBP2, LTBP3, GLC3D, MSPKA, WMS3	LTBP2	602091	3
?Weyers acrofacial dysostosis, 193530 (3)	EVC	EVC	604831	3
?Winchester syndrome, 277950 (3)	MMP14, WNCHRS	MMP14	600754	3
?Wiskott-Aldrich syndrome 2, 614493 (3)	WIPF1, WASPIP, WIP, WAS2	WIPF1	602357	3
?XFE progeroid syndrome, 610965 (3)	ERCC4, XPF, FANCQ, XFEPS	ERCC4	133520	3
?{Amyotrophic lateral sclerosis, susceptibility to}, 105400 (3)	NEFH, CMT2CC	NEFH	162230	3
ABCD syndrome, 600501 (3)	EDNRB, HSCR2, ABCDS, WS4A	EDNRB	131244	3
ACTH-independent macronodular adrenal hyperplasia 2, 615954 (3)	ARMC5, AIMAH2	ARMC5	615549	3
ACTH-independent macronodular adrenal hyperplasia, 219080 (3)	GNAS, GNAS1, GPSA, POH, PHP1B, PHP1A, AHO, PHP1C, PITA3	GNAS	139320	3
ADULT syndrome, 103285 (3)	TP63, TP73L, KET, EEC3, SHFM4, LMS, RHS, OFC8	TP63	603273	3
AICA-ribosiduria due to ATIC deficiency, 608688 (3)	ATIC, PURH, AICAR	ATIC	601731	3
Aarskog-Scott syndrome, 305400 (3)	FGD1, FGDY, AAS, MRXS16	FGD1	300546	3
Abdominal obesity-metabolic syndrome 3, 615812 (3)	DYRK1B, MIRK, AOMS3	DYRK1B	604556	3
Abetalipoproteinemia, 200100 (3)	MTP	MTP	157147	3
Ablepharon-macrostomia syndrome, 200110 (3)	TWIST2, DERMO1, SETLSS, FFDD3, BBRSAY, AMS	TWIST2	607556	3
Acampomelic campomelic dysplasia, 114290 (3)	SOX9, CMD1, SRA1	SOX9	608160	3
Acatalasemia, 614097 (3)	CAT	CAT	115500	3
Achalasia-addisonianism-alacrimia syndrome, 231550 (3)	AAAS, AAA	AAAS	605378	3
Acheiropody, 200500 (3)	LMBR1, ACHP, C7orf2, PPD2, THYP, LSS	LMBR1	605522	3
Achondrogenesis Ib, 600972 (3)	SLC26A2, DTD, DTDST, D5S1708, EDM4	SLC26A2	606718	3
Achondrogenesis, type IA, 200600 (3)	TRIP11, TRIP230, CEV14, ACG1A	TRIP11	604505	3
Achondrogenesis, type II or hypochondrogenesis, 200610 (3)	COL2A1	COL2A1	120140	3
Achondroplasia, 100800 (3)	FGFR3, ACH	FGFR3	134934	3
Achromatopsia 2, 216900 (3)	CNGA3, CNG3, ACHM2	CNGA3	600053	3
Achromatopsia 3, 262300 (3)	CNGB3, ACHM3, ACHM1	CNGB3	605080	3
Achromatopsia 4, 613856 (3)	GNAT2, ACHM4	GNAT2	139340	3
Achromatopsia 6, 610024 (3)	PDE6H, RCD3, ACHM6	PDE6H	601190	3
Achromatopsia 7, 616517 (3)	ATF6, ACHM7	ATF6	605537	3
Acid-labile subunit, deficiency of, 615961 (3)	IGFALS, ALS, ACLSD	IGFALS	601489	3
Acne inversa, familial, 1, 142690 (3)	NCSTN	NCSTN	605254	3
Acne inversa, familial, 2, 613736 (3)	PSENEN, PEN2	PSENEN	607632	3
Acne inversa, familial, 3, 613737 (3)	PSEN1, AD3	PSEN1	104311	3
Acrocallosal syndrome, 200990 (3)	KIF7, HLS2, ACLS, JBTS12, AGBK	KIF7	611254	3
Acrocapitofemoral dysplasia, 607778 (3)	IHH, BDA1	IHH	600726	3
Acrodermatitis enteropathica, 201100 (3)	SLC39A4, ZIP4	SLC39A4	607059	3
Acrodysostosis 1, with or without hormone resistance, 101800 (3)	PRKAR1A, TSE1, CNC1, CAR, PPNAD1, ACRDYS1	PRKAR1A	188830	3
Acrodysostosis 2, with or without hormone resistance, 614613 (3)	PDE4D, DPDE3, STRK1, ACRDYS2	PDE4D	600129	3
Acrofacial dysostosis 1, Nager type, 154400 (3)	SF3B4, SF3B49, SAP49, AFD1	SF3B4	605593	3
Acrofacial dysostosis, Cincinnati type, 616462 (3)	POLR1A, RPA194, AFDCIN	POLR1A	616404	3
Acrokeratosis verruciformis, 101900 (3)	ATP2A2, ATP2B, DAR	ATP2A2	108740	3
Acromelic frontonasal dysostosis, 603671 (3)	ZSWIM6, KIAA1577, AFND	ZSWIM6	615951	3
Acromesomelic dysplasia, Demirhan type, 609441 (3)	BMPR1B, ALK6, AMDD, BDA2, BDA1D	BMPR1B	603248	3
Acromesomelic dysplasia, Maroteaux type, 602875 (3)	NPR2, ANPRB, AMDM, ECDM, SNSK	NPR2	108961	3
Acromicric dysplasia, 102370 (3)	FBN1, MFS1, WMS2, SSKS, GPHYSD2, ACMICD, ECTOL1, MFLS	FBN1	134797	3
Acyl-CoA dehydrogenase, medium chain, deficiency of, 201450 (3)	ACADM, MCAD	ACADM	607008	3
Acyl-CoA dehydrogenase, short-chain, deficiency of, 201470 (3)	ACADS, SCAD	ACADS	606885	3
Adams-Oliver syndrome 1, 100300 (3)	ARHGAP31, CDGAP, KIAA1204, AOS1	ARHGAP31	610911	3
Adams-Oliver syndrome 2, 614219 (3)	DOCK6, KIAA1395, AOS2	DOCK6	614194	3
Adams-Oliver syndrome 3, 614814 (3)	RBPJ, RBPSUH, IGKJRB1, AOS3	RBPJ	147183	3
Adams-Oliver syndrome 4, 615297 (3)	EOGT, EOGT1, C3orf64, AOS4	EOGT	614789	3
Adams-Oliver syndrome 5, 616028 (3)	NOTCH1, TAN1, AOS5, AOVD1	NOTCH1	190198	3
Adams-Oliver syndrome 6, 616589 (3)	DLL4, AOS6	DLL4	605185	3
Adenine phosphoribosyltransferase deficiency, 614723 (3)	APRT, APRTD	APRT	102600	3
Adenocarcinoma of lung, response to tyrosine kinase inhibitor in, 211980 (3)	EGFR, NISBD2	EGFR	131550	3
Adenocarcinoma of lung, somatic, 211980 (3)	BRAF, NS7	BRAF	164757	3
Adenocarcinoma of lung, somatic, 211980 (3)	ERBB2, NGL, NEU, HER2	ERBB2	164870	3
Adenocarcinoma of lung, somatic, 211980 (3)	PRKN, PARK2, PDJ, LPRS2	PRKN	602544	3
Adenocarcinoma, colonic, somatic (3)	RAD54L, HR54, HRAD54	RAD54L	603615	3
Adenocarcinoma, ovarian, somatic, 167000 (3)	PRKN, PARK2, PDJ, LPRS2	PRKN	602544	3
Adenoma, periampullary, somatic (3)	APC, GS, FPC, BTPS2	APC	611731	3
Adenomas, multiple colorectal, 608456 (3)	MUTYH, MYH	MUTYH	604933	3
Adenomas, salivary gland pleomorphic, somatic, 181030 (3)	PLAG1, SGPA, PSA	PLAG1	603026	3
Adenomatous polyposis coli, 175100 (3)	APC, GS, FPC, BTPS2	APC	611731	3
Adenosine deaminase deficiency, partial, 102700 (3)	ADA	ADA	608958	3
Adenosine triphosphate, elevated, of erythrocytes, 102900 (3)	PKLR, PK1	PKLR	609712	3
Adenylosuccinase deficiency, 103050 (3)	ADSL	ADSL	608222	3
Adermatoglyphia, 136000 (3)	SMARCAD1, KIAA1122, ETL1, HEL1, ADERM, BASNS	SMARCAD1	612761	3
Adiponectin deficiency, 612556 (3)	ADIPOQ, APM1, GBP28, ADIPQTL1	ADIPOQ	605441	3
Adrenal adenoma, somatic (3)	MEN1	MEN1	613733	3
Adrenal cortical carcinoma, 202300 (3)	TP53, P53, LFS1 , BCC7	TP53	191170	3
Adrenal hyperplasia, congenital, due to 11-beta-hydroxylase deficiency, 202010 (3)	CYP11B1, P450C11, FHI	CYP11B1	610613	3
Adrenal hyperplasia, congenital, due to 21-hydroxylase deficiency, 201910 (3)	CYP21A2, CYP21, CA21H	CYP21A2	613815	3
Adrenal hyperplasia, congenital, due to 3-beta-hydroxysteroid dehydrogenase 2 deficiency, 201810 (3)	HSD3B2	HSD3B2	613890	3
Adrenal hypoplasia, congenital, 300200 (3)	NR0B1, DAX1, AHC, AHX, SRXY2	NR0B1	300473	3
Adrenal insufficiency, congenital, with 46XY sex reversal, partial or complete, 613743 (3)	CYP11A1, P450SCC	CYP11A1	118485	3
Adrenocortical insufficiency, 612964 (3)	NR5A1, FTZF1, FTZ1, SF1, AD4BP, POF7, SRXY3, SPGF8, SRXX4	NR5A1	184757	3
Adrenocortical tumor, somatic, (3)	PRKAR1A, TSE1, CNC1, CAR, PPNAD1, ACRDYS1	PRKAR1A	188830	3
Adrenocorticotropic hormone deficiency, 201400 (3)	TBX19	TBX19	604614	3
Adrenoleukodystrophy, 300100 (3)	ABCD1, ALD, AMN	ABCD1	300371	3
Adrenomyeloneuropathy, adult, 300100 (3)	ABCD1, ALD, AMN	ABCD1	300371	3
Adult i phenotype without cataract, 110800 (3)	GCNT2, Ii, CTRCT13	GCNT2	600429	3
Advanced sleep phase syndrome, familial, 1, 604348 (3)	PER2, FASPS1, KIAA0347	PER2	603426	3
Advanced sleep-phase syndrome, familial, 2, 615224 (3)	CSNK1D, ASPS, FASPS2	CSNK1D	600864	3
Afibrinogenemia, congenital, 202400 (3)	FGA	FGA	134820	3
Afibrinogenemia, congenital, 202400 (3)	FGB	FGB	134830	3
Afibrinogenemia, congenital, 202400 (3)	FGG	FGG	134850	3
Agammaglobulinemia 1, 601495 (3)	IGHM, MU, AGM1	IGHM	147020	3
Agammaglobulinemia 2, 613500 (3)	IGLL1, IGO, IGL5, VPREB2, AGM2	IGLL1	146770	3
Agammaglobulinemia 3, 613501 (3)	CD79A, IGA	CD79A	112205	3
Agammaglobulinemia 4, 613502 (3)	BLNK, SLP65, AGM4	BLNK	604515	3
Agammaglobulinemia 6, 612692 (3)	CD79B, IGB, B29, AGM6	CD79B	147245	3
Agammaglobulinemia 8, autosomal dominant, 616941 (3)	TCF3, E2A, AGM8	TCF3	147141	3
Agammaglobulinemia and isolated hormone deficiency, 307200 (3)	BTK, AGMX1, IMD1, XLA, AT	BTK	300300	3
Agammaglobulinemia, X-linked 1, 300755 (3)	BTK, AGMX1, IMD1, XLA, AT	BTK	300300	3
Agenesis of the corpus callosum with peripheral neuropathy, 218000 (3)	SLC12A6, KCC3A, KCC3B, KCC3, ACCPN	SLC12A6	604878	3
Agnathia-otocephaly complex, 202650 (3)	PRRX1, PMX1, PHOX1, AGOTC	PRRX1	167420	3
Aicardi-Goutieres syndrome 1, dominant and recessive, 225750 (3)	TREX1, AGS1, CRV, HERNS	TREX1	606609	3
Aicardi-Goutieres syndrome 2, 610181 (3)	RNASEH2B, DLEU8, FLJ11712, AGS2	RNASEH2B	610326	3
Aicardi-Goutieres syndrome 3, 610329 (3)	RNASEH2C, AYP1, FLJ20974, AGS3	RNASEH2C	610330	3
Aicardi-Goutieres syndrome 4, 610333 (3)	RNASEH2A, RNHIA, AGS4	RNASEH2A	606034	3
Aicardi-Goutieres syndrome 5, 612952 (3)	SAMHD1, AGS5, DCIP, CHBL2	SAMHD1	606754	3
Aicardi-Goutieres syndrome 6, 615010 (3)	ADAR, DRADA, DSH, DSRAD, IFI4, G1P1, AGS6	ADAR	146920	3
Aicardi-Goutieres syndrome 7, 615846 (3)	IFIH1, MDA5, AGS7, SGMRT1	IFIH1	606951	3
Al Kaissi syndrome, 617694 (3)	CDK10, PISSLRE, ALSAS	CDK10	603464	3
Al-Raqad syndrome, 616459 (3)	DCPS, HINT5, DCS1, ARS	DCPS	610534	3
Alacrima, achalasia, and mental retardation syndrome, 615510 (3)	GMPPA, AAMR	GMPPA	615495	3
Alagille syndrome 1, 118450 (3)	JAG1, AGS1, AHD	JAG1	601920	3
Alagille syndrome 2, 610205 (3)	NOTCH2, AGS2, HJCYS	NOTCH2	600275	3
Aland Island eye disease, 300600 (3)	CACNA1F, CSNB2, CORDX3, CSNB2A, AIED, OA2	CACNA1F	300110	3
Alazami syndrome, 615071 (3)	LARP7, PIP7S, ALAZS	LARP7	612026	3
Alazami-Yuan syndrome, 617126 (3)	TAF6, TAF2E, TAFII80, ALYUS	TAF6	602955	3
Albinism, brown oculocutaneous, 203200 (3)	OCA2, P, PED, D15S12, BOCA, EYCL3, HCL3, SHEP1	OCA2	611409	3
Albinism, oculocutaneous, type IA, 203100 (3)	TYR, SHEP3, CMM8, OCA1A, ATN	TYR	606933	3
Albinism, oculocutaneous, type IB, 606952 (3)	TYR, SHEP3, CMM8, OCA1A, ATN	TYR	606933	3
Albinism, oculocutaneous, type II, 203200 (3)	OCA2, P, PED, D15S12, BOCA, EYCL3, HCL3, SHEP1	OCA2	611409	3
Albinism, oculocutaneous, type III, 203290 (3)	TYRP1, CAS2, GP75, SHEP11	TYRP1	115501	3
Albinism, oculocutaneous, type IV, 606574 (3)	SLC45A2, MATP, AIM1, SHEP5, OCA4	SLC45A2	606202	3
Albinism, oculocutaneous, type VI, 113750 (3)	SLC24A5, NCKX5, SHEP4, OCA6	SLC24A5	609802	3
Albinism, oculocutaneous, type VII, 615179 (3)	C10orf11, OCA7	C10orf11	614537	3
Alcohol sensitivity, acute, 610251 (3)	ALDH2	ALDH2	100650	3
Aldosterone to renin ratio raised (3)	CYP11B2	CYP11B2	124080	3
Aldosteronism, glucocorticoid-remediable, 103900 (3)	CYP11B1, P450C11, FHI	CYP11B1	610613	3
Alexander disease, 203450 (3)	GFAP, ALXDRD	GFAP	137780	3
Alkaptonuria, 203500 (3)	HGD, AKU	HGD	607474	3
Allan-Herndon-Dudley syndrome, 300523 (3)	SLC16A2, DXS128, XPCT	SLC16A2	300095	3
Alopecia universalis, 203655 (3)	HR, AU, MUHH1, HYPT4	HR	602302	3
Alpha-1-antichymotrypsin deficiency (3)	SERPINA3, AACT, ACT	SERPINA3	107280	3
Alpha-2-plasmin inhibitor deficiency, 262850 (3)	PLI, SERPINF2	PLI	613168	3
Alpha-fetoprotein deficiency, 615969 (3)	AFP, HPAFP, AFPD	AFP	104150	3
Alpha-methylacetoacetic aciduria, 203750 (3)	ACAT1	ACAT1	607809	3
Alpha-methylacyl-CoA racemase deficiency, 614307 (3)	AMACR, CBAS4, AMACRD	AMACR	604489	3
Alpha-thalassemia myelodysplasia syndrome, somatic, 300448 (3)	ATRX, XH2, XNP, SHS, SFM1, MRXHF1	ATRX	300032	3
Alpha-thalassemia/mental retardation syndrome, 301040 (3)	ATRX, XH2, XNP, SHS, SFM1, MRXHF1	ATRX	300032	3
Alpha/beta T-cell lymphopenia with gamma/delta T-cell expansion, severe cytomegalovirus infection, and autoimmunity, 609889 (3)	RAG1	RAG1	179615	3
Alport syndrome, 301050 (3)	COL4A5, ATS, ASLN	COL4A5	303630	3
Alport syndrome, autosomal dominant, 104200 (3)	COL4A3	COL4A3	120070	3
Alport syndrome, autosomal recessive, 203780 (3)	COL4A3	COL4A3	120070	3
Alport syndrome, autosomal recessive, 203780 (3)	COL4A4	COL4A4	120131	3
Alstrom syndrome, 203800 (3)	ALMS1, ALSS, KIAA0328	ALMS1	606844	3
Alternating hemiplegia of childhood 2, 614820 (3)	ATP1A3, DYT12, RDP, AHC2, CAPOS	ATP1A3	182350	3
Alternating hemiplegia of childhood, 104290 (3)	ATP1A2, FHM2, MHP2	ATP1A2	182340	3
Alveolar capillary dysplasia with misalignment of pulmonary veins, 265380 (3)	FOXF1, FKHL5, ACDMPV	FOXF1	601089	3
Alveolar soft-part sarcoma, 606243 (3)	ASPSCR1, RCC17, ASPL, ASPS	ASPSCR1	606236	3
Alzheimer disease 1, familial, 104300 (3)	APP, AAA, CVAP, AD1	APP	104760	3
Alzheimer disease, type 3, 607822 (3)	PSEN1, AD3	PSEN1	104311	3
Alzheimer disease, type 3, with spastic paraparesis and apraxia, 607822 (3)	PSEN1, AD3	PSEN1	104311	3
Alzheimer disease, type 3, with spastic paraparesis and unusual plaques, 607822 (3)	PSEN1, AD3	PSEN1	104311	3
Alzheimer disease-2, 104310 (3)	APOE, AD2, LPG, LDLCQ5	APOE	107741	3
Alzheimer disease-4, 606889 (3)	PSEN2, AD4, STM2, CMD1V	PSEN2	600759	3
Amelogenesis imperfecta, hypomaturation type, IIA6, 617217 (3)	GPR68, OGR1, AI2A6	GPR68	601404	3
Amelogenesis imperfecta, type 1E, 301200 (3)	AMELX, AMG, AIH1, AMGX, AI1E	AMELX	300391	3
Amelogenesis imperfecta, type IA, 104530 (3)	LAMB3, AI1A	LAMB3	150310	3
Amelogenesis imperfecta, type IB, 104500 (3)	ENAM, AIH2, AI1C	ENAM	606585	3
Amelogenesis imperfecta, type IC, 204650 (3)	ENAM, AIH2, AI1C	ENAM	606585	3
Amelogenesis imperfecta, type IF, 616270 (3)	AMBN, AI1F	AMBN	601259	3
Amelogenesis imperfecta, type IG (enamel-renal syndrome), 204690 (3)	FAM20A, AIGFS, AI1G	FAM20A	611062	3
Amelogenesis imperfecta, type IH, 616221 (3)	ITGB6, AI1H	ITGB6	147558	3
Amelogenesis imperfecta, type IIA1, 204700 (3)	KLK4, EMSP1, PRSS17, AI2A1	KLK4	603767	3
Amelogenesis imperfecta, type IIA2, 612529 (3)	MMP20, AI2A2	MMP20	604629	3
Amelogenesis imperfecta, type IIA3, 613211 (3)	WDR72, AI2A3	WDR72	613214	3
Amelogenesis imperfecta, type IIA4, 614832 (3)	ODAPH, C4orf26	ODAPH	614829	3
Amelogenesis imperfecta, type IIA5, 615887 (3)	SLC24A4, NCKX4, SHEP6, AI2A5	SLC24A4	609840	3
Amelogenesis imperfecta, type IIIA, 130900 (3)	FAM83H, AI3A	FAM83H	611927	3
Amelogenesis imperfecta, type IJ, 617297 (3)	ACPT, AI1J	ACPT	606362	3
Amelogenesis imperfecta, type IV, 104510 (3)	DLX3, TDO, AI4	DLX3	600525	3
Aminoacylase 1 deficiency, 609924 (3)	ACY1, ACY1D	ACY1	104620	3
Amyloidosis, 3 or more types, 105200 (3)	APOA1	APOA1	107680	3
Amyloidosis, Finnish type, 105120 (3)	GSN	GSN	137350	3
Amyloidosis, familial visceral, 105200 (3)	FGA	FGA	134820	3
Amyloidosis, hereditary, transthyretin-related, 105210 (3)	TTR, PALB	TTR	176300	3
Amyloidosis, primary localized cutaneous, 1, 105250 (3)	OSMR, OSMRB, PLCA1	OSMR	601743	3
Amyloidosis, primary localized cutaneous, 2, 613955 (3)	IL31RA, GLMR, GPL, PLCA2	IL31RA	609510	3
Amyloidosis, renal, 105200 (3)	LYZ	LYZ	153450	3
Amyotrophic lateral sclerosis 1, 105400 (3)	SOD1, ALS1	SOD1	147450	3
Amyotrophic lateral sclerosis 10, with or without FTD, 612069 (3)	TARDBP, TDP43, ALS10	TARDBP	605078	3
Amyotrophic lateral sclerosis 11, 612577 (3)	FIG4, KIAA0274, SAC3, ALS11, YVS, BTOP	FIG4	609390	3
Amyotrophic lateral sclerosis 12, 613435 (3)	OPTN, GLC1E, FIP2, HYPL, NRP, ALS12	OPTN	602432	3
Amyotrophic lateral sclerosis 14, with or without frontotemporal dementia, 613954 (3)	VCP, IBMPFD1, ALS14, CMT2Y	VCP	601023	3
Amyotrophic lateral sclerosis 15, with or without frontotemporal dementia, 300857 (3)	UBQLN2, PLIC2, CHAP1, ALS15	UBQLN2	300264	3
Amyotrophic lateral sclerosis 17, 614696 (3)	CHMP2B, DMT1, VPS2B, ALS17	CHMP2B	609512	3
Amyotrophic lateral sclerosis 18, 614808 (3)	PFN1, ALS18	PFN1	176610	3
Amyotrophic lateral sclerosis 19, 615515 (3)	ERBB4, HER4, ALS19	ERBB4	600543	3
Amyotrophic lateral sclerosis 2, juvenile, 205100 (3)	ALS2, ALSJ, PLSJ, IAHSP	ALS2	606352	3
Amyotrophic lateral sclerosis 20, 615426 (3)	HNRNPA1, IBMPFD3, ALS20	HNRNPA1	164017	3
Amyotrophic lateral sclerosis 21, 606070 (3)	MATR3, MPD2, ALS21	MATR3	164015	3
Amyotrophic lateral sclerosis 22 with or without frontotemporal dementia, 616208 (3)	TUBA4A, TUBA1, ALS22	TUBA4A	191110	3
Amyotrophic lateral sclerosis 4, juvenile, 602433 (3)	SETX, SCAR1, AOA2, ALS4	SETX	608465	3
Amyotrophic lateral sclerosis 5, juvenile, 602099 (3)	SPG11, KIAA1840, FLJ21439, ALS5, CMT2X	SPG11	610844	3
Amyotrophic lateral sclerosis 6, with or without frontotemporal dementia, 608030 (3)	FUS, TLS, ALS6, ETM4	FUS	137070	3
Amyotrophic lateral sclerosis 8, 608627 (3)	VAPB, VAPC, ALS8	VAPB	605704	3
Amyotrophic lateral sclerosis 9, 611895 (3)	ANG, RNASE5, ALS9	ANG	105850	3
Amyotrophy, hereditary neuralgic, 162100 (3)	SEPT9, MSF, MSF1, NAPB	SEPT9	604061	3
Analbuminemia, 616000 (3)	ALB, ANALBA, FDAH	ALB	103600	3
Anauxetic dysplasia 1, 607095 (3)	RMRP, RMRPR, CHH	RMRP	157660	3
Anauxetic dysplasia 2, 617396 (3)	POP1, ANXD2	POP1	602486	3
Andersen syndrome, 170390 (3)	KCNJ2, HHIRK1, KIR2.1, IRK1, LQT7, SQT3, ATFB9	KCNJ2	600681	3
Androgen insensitivity, 300068 (3)	AR, DHTR, TFM, SBMA, KD, SMAX1, HYSP1	AR	313700	3
Androgen insensitivity, partial, with or without breast cancer, 312300 (3)	AR, DHTR, TFM, SBMA, KD, SMAX1, HYSP1	AR	313700	3
Anemia, X-linked, with/without neutropenia and/or platelet abnormalities, 300835 (3)	GATA1, GF1, ERYF1, NFE1, XLTDA, XLTT, XLANP	GATA1	305371	3
Anemia, hemolytic, Rh-null, regulator type, 268150 (3)	RHAG, RH50A, OHST	RHAG	180297	3
Anemia, hemolytic, due to UMPH1 deficiency, 266120 (3)	NT5C3A, NT5C3, UMPH1, PSN1	NT5C3A	606224	3
Anemia, hypochromic microcytic, with iron overload 1, 206100 (3)	SLC11A2, NRAMP2, DCT1, DMT1, AHMIO1	SLC11A2	600523	3
Anemia, neonatal hemolytic, fatal and near-fatal (3)	SPTB, SPH2, EL3, HS2	SPTB	182870	3
Anemia, sideroblastic, 1, 300751 (3)	ALAS2, ANH1, ASB, XLEPP, XLSA, SIDBA1	ALAS2	301300	3
Anemia, sideroblastic, 2, pyridoxine-refractory, 205950 (3)	SLC25A38, SIDBA2	SLC25A38	610819	3
Anemia, sideroblastic, 3, pyridoxine-refractory, 616860 (3)	GLRX5, C14orf87, PRO1238, FLB4739, PRSA, SIDBA3, SPAHGC	GLRX5	609588	3
Anemia, sideroblastic, 4, 182170 (3)	HSPA9, HSPA9B, MOT2, GRP75, EVPLS, SIDBA4	HSPA9	600548	3
Anemia, sideroblastic, with ataxia, 301310 (3)	ABCB7, ABC7, ASAT	ABCB7	300135	3
Angelman syndrome, 105830 (3)	UBE3A, ANCR	UBE3A	601623	3
Angioedema, hereditary, type III, 610618 (3)	F12, HAF, HAE3	F12	610619	3
Angioedema, hereditary, types I and II, 106100 (3)	C1NH, HAE1, HAE2, SERPING1	C1NH	606860	3
Angiofibroma, somatic (3)	MEN1	MEN1	613733	3
Angiopathy, hereditary, with nephropathy, aneurysms, and muscle cramps, 611773 (3)	COL4A1, POREN1, HANAC, ICH, BSVD, RATOR	COL4A1	120130	3
Aniridia, 106210 (3)	PAX6, AN2, MGDA, FVH1, ASGD5	PAX6	607108	3
Anonychia congenita, 206800 (3)	RSPO4, CRISTIN4	RSPO4	610573	3
Anterior segment anomalies with or without cataract, 602588 (3)	EYA1, BOR, BOS1, OFC1	EYA1	601653	3
Anterior segment dysgenesis 1, multiple subtypes, 107250 (3)	PITX3, CTPP4, CTRCT11, ASGD1	PITX3	602669	3
Anterior segment dysgenesis 2, multiple subtypes, 610256 (3)	FOXE3, FKHL12, ASMD, CTRCT34, ASGD2, AAT11	FOXE3	601094	3
Anterior segment dysgenesis 3, multiple subtypes, 601631 (3)	FOXC1, FKHL7, FREAC3, IRID1, RIEG3, ASGD3	FOXC1	601090	3
Anterior segment dysgenesis 4, 137600 (3)	PITX2, IDG2, RIEG1, RGS, IGDS2, ASGD4	PITX2	601542	3
Anterior segment dysgenesis 5, multiple subtypes, 604229 (3)	PAX6, AN2, MGDA, FVH1, ASGD5	PAX6	607108	3
Anterior segment dysgenesis 6, multiple subtypes, 617315 (3)	CYP1B1, GLC3A, ASGD6	CYP1B1	601771	3
Anterior segment dysgenesis 7, with sclerocornea, 269400 (3)	PXDN, D2S448E, KIAA0230, PRG2, PXN, COPOA, ASGD7	PXDN	605158	3
Anterior segment dysgenesis 8, 617319 (3)	CPAMD8, KIAA1283, ASGD8	CPAMD8	608841	3
Antley-Bixler syndrome with genital anomalies and disordered steroidogenesis, 201750 (3)	POR	POR	124015	3
Antley-Bixler syndrome without genital anomalies or disordered steroidogenesis, 207410 (3)	FGFR2, BEK, CFD1, JWS, TK14, BBDS	FGFR2	176943	3
Aortic aneurysm, familial thoracic 10, 617168 (3)	LOX, AAT10	LOX	153455	3
Aortic aneurysm, familial thoracic 4, 132900 (3)	MYH11, AAT4, FAA4	MYH11	160745	3
Aortic aneurysm, familial thoracic 6, 611788 (3)	ACTA2, ACTSA, AAT6, MYMY5	ACTA2	102620	3
Aortic aneurysm, familial thoracic 7, 613780 (3)	MYLK, MLCK, AAT7	MYLK	600922	3
Aortic aneurysm, familial thoracic 8, 615436 (3)	PRKG1, PRKG1B, PRKGR1B, AAT8	PRKG1	176894	3
Aortic aneurysm, familial thoracic 9, 616166 (3)	MFAP5, MAGP2, AAT9	MFAP5	601103	3
Aortic valve disease 1, 109730 (3)	NOTCH1, TAN1, AOS5, AOVD1	NOTCH1	190198	3
Aortic valve disease 2, 614823 (3)	SMAD6, MADH6, AOVD2	SMAD6	602931	3
Apert syndrome, 101200 (3)	FGFR2, BEK, CFD1, JWS, TK14, BBDS	FGFR2	176943	3
Aphasia, primary progressive, 607485 (3)	GRN, CLN11	GRN	138945	3
Aplasia of lacrimal and salivary glands, 180920 (3)	FGF10	FGF10	602115	3
Aplastic anemia, 609135 (3)	NBN, NBS1	NBN	602667	3
Aplastic anemia, 609135 (3)	PRF1, HPLH2, FLH2	PRF1	170280	3
Apnea, postanesthetic (3)	BCHE, CHE1	BCHE	177400	3
ApoA-I and apoC-III deficiency, combined (3)	APOA1	APOA1	107680	3
Apolipoprotein A-II deficiency (3)	APOA2	APOA2	107670	3
Apolipoprotein C-III deficiency, 614028 (3)	APOC3, HALP2	APOC3	107720	3
Apparent mineralocorticoid excess, 218030 (3)	HSD11B2, HSD11K, AME	HSD11B2	614232	3
Argininemia, 207800 (3)	ARG1	ARG1	608313	3
Argininosuccinic aciduria, 207900 (3)	ASL	ASL	608310	3
Aromatase deficiency, 613546 (3)	CYP19A1, CYP19, ARO	CYP19A1	107910	3
Aromatase excess syndrome, 139300 (3)	CYP19A1, CYP19, ARO	CYP19A1	107910	3
Aromatic L-amino acid decarboxylase deficiency, 608643 (3)	DDC	DDC	107930	3
Arrhythmogenic right ventricular dysplasia 1, 107970 (3)	TGFB3, ARVD1, RNHF, LDS5	TGFB3	190230	3
Arrhythmogenic right ventricular dysplasia 10, 610193 (3)	DSG2, ARVD10, ARVC10, CMD1BB	DSG2	125671	3
Arrhythmogenic right ventricular dysplasia 11 with mild palmoplantar keratoderma and woolly hair, 610476 (3)	DSC2, DSC3, ARVD11	DSC2	125645	3
Arrhythmogenic right ventricular dysplasia 11, 610476 (3)	DSC2, DSC3, ARVD11	DSC2	125645	3
Arrhythmogenic right ventricular dysplasia 12, 611528 (3)	JUP, DP3, PDGB, ARVD12	JUP	173325	3
Arrhythmogenic right ventricular dysplasia 2, 600996 (3)	RYR2, VTSIP, ARVD2, ARVC2	RYR2	180902	3
Arrhythmogenic right ventricular dysplasia 5, 604400 (3)	TMEM43, ARVD5, ARVC5, EDMD7	TMEM43	612048	3
Arrhythmogenic right ventricular dysplasia 8, 607450 (3)	DSP, KPPS2, PPKS2, DCWHKTA	DSP	125647	3
Arrhythmogenic right ventricular dysplasia 9, 609040 (3)	PKP2, ARVD9	PKP2	602861	3
Arrhythmogenic right ventricular dysplasia, familial, 13, 615616 (3)	CTNNA3, ARVD13	CTNNA3	607667	3
Arterial calcification, generalized, of infancy, 1, 208000 (3)	ENPP1, PDNP1, NPPS, M6S1, PCA1, ARHR2, COLED	ENPP1	173335	3
Arterial calcification, generalized, of infancy, 2, 614473 (3)	ABCC6, ARA, ABC34, MLP1, PXE, GACI2	ABCC6	603234	3
Arterial tortuosity syndrome, 208050 (3)	SLC2A10, GLUT10, ATS	SLC2A10	606145	3
Arthrogryposis multiplex congenita, distal, type 1, 108120 (3)	TPM2, TMSB, AMCD1, DA1, DA2B, NEM4	TPM2	190990	3
Arthrogryposis multiplex congenita, distal, type 2B, 601680 (3)	TNNI2, AMCD2B, DA2B, FSSV	TNNI2	191043	3
Arthrogryposis multiplex congenita, neurogenic, with myelin defect, 617468 (3)	LGI4, AMCNMY	LGI4	608303	3
Arthrogryposis, distal, type 1B, 614335 (3)	MYBPC1, LCCS4	MYBPC1	160794	3
Arthrogryposis, distal, type 2A, 193700 (3)	MYH3, DA2A, DA2B, DA8	MYH3	160720	3
Arthrogryposis, distal, type 2B, 601680 (3)	MYH3, DA2A, DA2B, DA8	MYH3	160720	3
Arthrogryposis, distal, type 2B, 601680 (3)	TNNT3, AMCD2B, DA2B, FSSV	TNNT3	600692	3
Arthrogryposis, distal, type 2B, 601680 (3)	TPM2, TMSB, AMCD1, DA1, DA2B, NEM4	TPM2	190990	3
Arthrogryposis, distal, type 3, 114300 (3)	PIEZO2, FAM38B, DA5, DA3, MWKS, DAIPT	PIEZO2	613629	3
Arthrogryposis, distal, type 5, 108145 (3)	PIEZO2, FAM38B, DA5, DA3, MWKS, DAIPT	PIEZO2	613629	3
Arthrogryposis, distal, type 5D, 615065 (3)	ECEL1, XCE, DA5D	ECEL1	605896	3
Arthrogryposis, distal, type 8, 178110 (3)	MYH3, DA2A, DA2B, DA8	MYH3	160720	3
Arthrogryposis, distal, with impaired proprioception and touch, 617146 (3)	PIEZO2, FAM38B, DA5, DA3, MWKS, DAIPT	PIEZO2	613629	3
Arthrogryposis, lethal, with anterior horn cell disease, 611890 (3)	GLE1, GLE1L, LCCS, LCCS1	GLE1	603371	3
Arthrogryposis, renal dysfunction, and cholestasis 1, 208085 (3)	VPS33B	VPS33B	608552	3
Arthrogryposis, renal dysfunction, and cholestasis 2, 613404 (3)	VIPAS39, VIPAR, SPE39, C14orf133	VIPAS39	613401	3
Arthropathy, progressive pseudorheumatoid, of childhood, 208230 (3)	WISP3, PPAC, PPD	WISP3	603400	3
Arts syndrome, 301835 (3)	PRPS1, CMTX5, DFNX1, DFN2	PRPS1	311850	3
Asparagine synthetase deficiency, 615574 (3)	ASNS, ASNSD	ASNS	108370	3
Aspartate aminotransferase, serum level of, QTL1, 614419 (3)	GOT1, ASTQTL1	GOT1	138180	3
Aspartylglucosaminuria, 208400 (3)	AGA	AGA	613228	3
Asplenia, isolated congenital, 271400 (3)	RPSA, LAMR1, LAMBR, ICAS	RPSA	150370	3
Asthma and nasal polyps, 208550 (3)	TBX21, TBET	TBX21	604895	3
Ataxia with isolated vitamin E deficiency, 277460 (3)	TTPA, TTP1, AVED	TTPA	600415	3
Ataxia, cerebellar, Cayman type, 601238 (3)	ATCAY, CLAC, KIAA1872	ATCAY	608179	3
Ataxia, early-onset, with oculomotor apraxia and hypoalbuminemia, 208920 (3)	APTX, AOA, AOA1	APTX	606350	3
Ataxia, posterior column, with retinitis pigmentosa, 609033 (3)	FLVCR1, AXPC1, PCARP	FLVCR1	609144	3
Ataxia, sensory, 1, autosomal dominant, 608984 (3)	RNF170, SNAX1	RNF170	614649	3
Ataxia-oculomotor apraxia 3, 615217 (3)	PIK3R5, p101	PIK3R5	611317	3
Ataxia-oculomotor apraxia 4, 616267 (3)	PNKP, PNK, MCSZ, EIEE10, AOA4	PNKP	605610	3
Ataxia-pancytopenia syndrome, 159550 (3)	SAMD9L, ATXPC	SAMD9L	611170	3
Ataxia-telangiectasia, 208900 (3)	ATM, ATA, AT1	ATM	607585	3
Ataxia-telangiectasia-like disorder 1, 604391 (3)	MRE11A, MRE11, ATLD	MRE11A	600814	3
Atelosteogenesis II, 256050 (3)	SLC26A2, DTD, DTDST, D5S1708, EDM4	SLC26A2	606718	3
Atelosteogenesis, type I, 108720 (3)	FLNB, SCT, AOI, LRS1	FLNB	603381	3
Atelosteogenesis, type III, 108721 (3)	FLNB, SCT, AOI, LRS1	FLNB	603381	3
Athabaskan brainstem dysgenesis syndrome, 601536 (3)	HOXA1, HOX1F, BSAS	HOXA1	142955	3
Atransferrinemia, 209300 (3)	TF, TFQTL1	TF	190000	3
Atrial fibrillation, familial, 10, 614022 (3)	SCN5A, LQT3, VF1, HB1, SSS1, CMD1E, CDCD2	SCN5A	600163	3
Atrial fibrillation, familial, 11, 614049 (3)	GJA5, CX40, ATFB11	GJA5	121013	3
Atrial fibrillation, familial, 12, 614050 (3)	ABCC9, SUR2, CMD1O, ATFB12, CANTU	ABCC9	601439	3
Atrial fibrillation, familial, 13, 615377 (3)	SCN1B, GEFSP1, BRGDA5, ATFB13, EIEE52	SCN1B	600235	3
Atrial fibrillation, familial, 14, 615378 (3)	SCN2B, ATFB14	SCN2B	601327	3
Atrial fibrillation, familial, 16, 613120 (3)	SCN3B, SCNB3, BRGDA7, ATFB16	SCN3B	608214	3
Atrial fibrillation, familial, 17, 611819 (3)	SCN4B, LQT10, ATFB17	SCN4B	608256	3
Atrial fibrillation, familial, 3, 607554 (3)	KCNQ1, KCNA9, LQT1, KVLQT1, ATFB3, SQT2	KCNQ1	607542	3
Atrial fibrillation, familial, 4, 611493 (3)	KCNE2, MIRP1, LQT6, ATFB4	KCNE2	603796	3
Atrial fibrillation, familial, 6, 612201 (3)	NPPA, PND, ANP, ATFB6, ATRST2	NPPA	108780	3
Atrial fibrillation, familial, 7, 612240 (3)	KCNA5, ATFB7	KCNA5	176267	3
Atrial fibrillation, familial, 9, 613980 (3)	KCNJ2, HHIRK1, KIR2.1, IRK1, LQT7, SQT3, ATFB9	KCNJ2	600681	3
Atrial septal defect 2, 607941 (3)	GATA4, ASD2, VSD1, TACHD, TOF	GATA4	600576	3
Atrial septal defect 3, 614089 (3)	MYH6, ASD3, MYHCA, CMD1EE, CMH14, SSS3	MYH6	160710	3
Atrial septal defect 4, 611363 (3)	TBX20, ASD4	TBX20	606061	3
Atrial septal defect 5, 612794 (3)	ACTC1, CMD1R, CMH11, ASD5, LVNC4	ACTC1	102540	3
Atrial septal defect 6, 613087 (3)	TLL1, TLL, ASD6	TLL1	606742	3
Atrial septal defect 7, with or without AV conduction defects, 108900 (3)	NKX2-5, NKX2E, CSX, CHNG5, VSD3, HLHS2	NKX2-5	600584	3
Atrial septal defect 8, 614433 (3)	CITED2, MRG1, P35SRJ, VSD2, ASD8	CITED2	602937	3
Atrial septal defect 9, 614475 (3)	GATA6, AVSD5, ASD9, PACHD	GATA6	601656	3
Atrial standstill 2, 615745 (3)	NPPA, PND, ANP, ATFB6, ATRST2	NPPA	108780	3
Atrial standstill, digenic (GJA5/SCN5A), 108770 (3)	GJA5, CX40, ATFB11	GJA5	121013	3
Atrichia with papular lesions, 209500 (3)	HR, AU, MUHH1, HYPT4	HR	602302	3
Atrioventricular septal defect 3, 600309 (3)	GJA1, CX43, ODDD, SDTY3, ODOD, HSS, AVSD3, HLHS1, CMDR, EKVP3	GJA1	121014	3
Atrioventricular septal defect 4, 614430 (3)	GATA4, ASD2, VSD1, TACHD, TOF	GATA4	600576	3
Atrioventricular septal defect 5, 614474 (3)	GATA6, AVSD5, ASD9, PACHD	GATA6	601656	3
Atrioventricular septal defect, partial, with heterotaxy syndrome, 606217 (3)	CRELD1, AVSD2	CRELD1	607170	3
Au-Kline syndrome, 616580 (3)	HNRNPK, HNRPK, AUKS	HNRNPK	600712	3
Auditory neuropathy and optic atrophy, 617717 (3)	FDXR, ADXR, ANOA	FDXR	103270	3
Auditory neuropathy, autosomal dominant, 1, 609129 (3)	DIAPH3, DIA2, DRF3, AUNA1, NSDAN	DIAPH3	614567	3
Auditory neuropathy, autosomal recessive, 1, 601071 (3)	OTOF, DFNB9, NSRD9, AUNB1	OTOF	603681	3
Aural atresia, congenital, 607842 (3)	TSHZ1, TSH1, CAA	TSHZ1	614427	3
Auriculocondylar syndrome 1, 602483 (3)	GNAI3, ARCND1	GNAI3	139370	3
Auriculocondylar syndrome 2, 614669 (3)	PLCB4, ARCND2	PLCB4	600810	3
Auriculocondylar syndrome 3, 615706 (3)	EDN1, ARCND3, QME, HDLCQ7	EDN1	131240	3
Autoimmune disease, multisystem, infantile-onset, 1, 615952 (3)	STAT3, APRF, HIES, ADMIO1	STAT3	102582	3
Autoimmune disease, multisystem, infantile-onset, 2, 617006 (3)	ZAP70, SRK, ADMIO2, IMD48	ZAP70	176947	3
Autoimmune disease, multisystem, with facial dysmorphism, 613385 (3)	ITCH, AIP4, NAPP1, ADMFD	ITCH	606409	3
Autoimmune lymphoproliferative syndrome, type IA, 601859 (3)	FAS, TNFRSF6, APT1, CD95, ALPS1A	FAS	134637	3
Autoimmune lymphoproliferative syndrome, type IB, 601859 (3)	FASLG, TNFSF6, APT1LG1, FASL, ALPS1B	FASLG	134638	3
Autoimmune lymphoproliferative syndrome, type II, 603909 (3)	CASP10, MCH4, ALPS2	CASP10	601762	3
Autoimmune lymphoproliferative syndrome, type III, 615559 (3)	PRKCD, CVID9, ALPS3	PRKCD	176977	3
Autoimmune lymphoproliferative syndrome, type V, 616100 (3)	CTLA4, IDDM12, CELIAC3, ALPS5	CTLA4	123890	3
Autoimmune polyendocrinopathy syndrome , type I, with or without reversible metaphyseal dysplasia, 240300 (3)	AIRE, APECED, APS1	AIRE	607358	3
Autoinflammation with arthritis and dyskeratosis, 617388 (3)	NLRP1, NALP1, KIAA0926, DEFCAP, CARD7, SLEV1, VAMAS1, MSPC, AIADK	NLRP1	606636	3
Autoinflammation with infantile enterocolitis, 616050 (3)	NLRC4, CARD12, CLAN, IPAF, AIFEC, FCAS4	NLRC4	606831	3
Autoinflammation, antibody deficiency, and immune dysregulation syndrome, 614878 (3)	PLCG2, FCAS3, APLAID	PLCG2	600220	3
Autoinflammation, lipodystrophy, and dermatosis syndrome, 256040 (3)	PSMB8, LMP7, RING10, JMP, NKJO, ALDD	PSMB8	177046	3
Autoinflammation, panniculitis, and dermatosis syndrome, 617099 (3)	OTULIN, FAM105B, GUM, AIPDS	OTULIN	615712	3
Autoinflammatory syndrome, familial, Behcet-like, 616744 (3)	TNFAIP3, A20, OTUD7C, AISBL	TNFAIP3	191163	3
Autonomic nervous system dysfunction (3)	DRD4	DRD4	126452	3
Avascular necrosis of the femoral head, 608805 (3)	COL2A1	COL2A1	120140	3
Axenfeld-Rieger syndrome, type 1, 180500 (3)	PITX2, IDG2, RIEG1, RGS, IGDS2, ASGD4	PITX2	601542	3
Axenfeld-Rieger syndrome, type 3, 602482 (3)	FOXC1, FKHL7, FREAC3, IRID1, RIEG3, ASGD3	FOXC1	601090	3
Ayme-Gripp syndrome, 601088 (3)	MAF, CCA4, CTRCT21, AYGRP	MAF	177075	3
B-cell expansion with NFKB and T-cell anergy, 616452 (3)	CARD11, CARMA1, BIMP3, PPBL, BENTA, IMD11A	CARD11	607210	3
B-cell non-Hodgkin lymphoma, high-grade (3)	BCL7A, BCL7	BCL7A	601406	3
Bainbridge-Ropers syndrome, 615485 (3)	ASXL3, KIAA1713, BRPS	ASXL3	615115	3
Baller-Gerold syndrome, 218600 (3)	RECQL4, RTS, RECQ4	RECQL4	603780	3
Bamforth-Lazarus syndrome, 241850 (3)	FOXE1, FKHL15, TITF2, TTF2, NMTC4	FOXE1	602617	3
Band heterotopia, 600348 (3)	EML1, EMAPL, EMAP, BH	EML1	602033	3
Bannayan-Riley-Ruvalcaba syndrome, 153480 (3)	PTEN, MMAC1, GLM2, CWS1	PTEN	601728	3
Baraitser-Winter syndrome 1, 243310 (3)	ACTB, BRWS1	ACTB	102630	3
Baraitser-Winter syndrome 2, 614583 (3)	ACTG1, DFNA20, DFNA26, BRWS2	ACTG1	102560	3
Barber-Say syndrome, 209885 (3)	TWIST2, DERMO1, SETLSS, FFDD3, BBRSAY, AMS	TWIST2	607556	3
Bardet-Biedl syndrome 1, 209900 (3)	BBS1	BBS1	209901	3
Bardet-Biedl syndrome 10, 615987 (3)	BBS10, C12orf58, FLJ23560	BBS10	610148	3
Bardet-Biedl syndrome 12, 615989 (3)	BBS12, FLJ35630, C4orf24	BBS12	610683	3
Bardet-Biedl syndrome 13, 615990 (3)	MKS1, MKS, BBS13, JBTS28	MKS1	609883	3
Bardet-Biedl syndrome 16, 615993 (3)	SDCCAG8, CCCAP, SLSN7, BBS16	SDCCAG8	613524	3
Bardet-Biedl syndrome 17, 615994 (3)	LZTFL1, BBS17	LZTFL1	606568	3
Bardet-Biedl syndrome 2, 615981 (3)	BBS2, RP74	BBS2	606151	3
Bardet-Biedl syndrome 21, 617406 (3)	C8orf37, CORD16, RP64, BBS21	C8orf37	614477	3
Bardet-Biedl syndrome 3, 600151 (3)	ARL6, BBS3, RP55	ARL6	608845	3
Bardet-Biedl syndrome 4, 615982 (3)	BBS4	BBS4	600374	3
Bardet-Biedl syndrome 5, 615983 (3)	BBS5	BBS5	603650	3
Bardet-Biedl syndrome 6, 605231 (3)	MKKS, HMCS, KMS, MKS, BBS6	MKKS	604896	3
Bardet-Biedl syndrome 7, 615984 (3)	BBS7	BBS7	607590	3
Bardet-Biedl syndrome 8, 615985 (3)	TTC8, BBS8, RP51	TTC8	608132	3
Bardet-Biedl syndrome 9, 615986 (3)	PTHB1, BBS9	PTHB1	607968	3
Bare lymphocyte syndrome, type I, 604571 (3)	TAP1, ABCB2, RING4, PSF1	TAP1	170260	3
Bare lymphocyte syndrome, type I, 604571 (3)	TAPBP, TPSN	TAPBP	601962	3
Bare lymphocyte syndrome, type I, due to TAP2 deficiency, 604571 (3)	TAP2, ABCB3, PSF2, RING11	TAP2	170261	3
Bare lymphocyte syndrome, type II, complementation group A, 209920 (3)	CIITA, MHC2TA, C2TA	CIITA	600005	3
Bare lymphocyte syndrome, type II, complementation group C, 209920 (3)	RFX5	RFX5	601863	3
Bare lymphocyte syndrome, type II, complementation group D, 209920 (3)	RFXAP	RFXAP	601861	3
Bare lymphocyte syndrome, type II, complementation group E, 209920 (3)	RFX5	RFX5	601863	3
Barrett esophagus/esophageal adenocarcinoma, 614266 (3)	ASCC1, p50, SMABF2	ASCC1	614215	3
Barrett esophagus/esophageal adenocarcinoma, 614266 (3)	CTHRC1	CTHRC1	610635	3
Barrett esophagus/esophageal adenocarcinoma, 614266 (3)	MSR1, SCARA1, SRA	MSR1	153622	3
Bart-Pumphrey syndrome, 149200 (3)	GJB2, CX26, DFNB1A, PPK, DFNA3A, KID, HID	GJB2	121011	3
Barth syndrome, 302060 (3)	TAZ, EFE2, BTHS, CMD3A, LVNCX	TAZ	300394	3
Bartter syndrome, type 1, 601678 (3)	SLC12A1, NKCC2	SLC12A1	600839	3
Bartter syndrome, type 2, 241200 (3)	KCNJ1, ROMK1	KCNJ1	600359	3
Bartter syndrome, type 3, 607364 (3)	CLCNKB	CLCNKB	602023	3
Bartter syndrome, type 4a, 602522 (3)	BSND	BSND	606412	3
Bartter syndrome, type 4b, digenic, 613090 (3)	CLCNKA	CLCNKA	602024	3
Bartter syndrome, type 4b, digenic, 613090 (3)	CLCNKB	CLCNKB	602023	3
Bartter syndrome, type 5, antenatal, transient, 300971 (3)	MAGED2, MAGED, BARTS5	MAGED2	300470	3
Basal cell carcinoma, somatic, 605462 (3)	PTCH1, NBCCS, BCNS, HPE7	PTCH1	601309	3
Basal cell carcinoma, somatic, 605462 (3)	PTCH2	PTCH2	603673	3
Basal cell carcinoma, somatic, 605462 (3)	RASA1, GAP, CMAVM, PKWS	RASA1	139150	3
Basal cell carcinoma, somatic, 605462 (3)	SMOH, SMO, CRJS	SMOH	601500	3
Basal cell nevus syndrome, 109400 (3)	PTCH1, NBCCS, BCNS, HPE7	PTCH1	601309	3
Basal cell nevus syndrome, 109400 (3)	PTCH2	PTCH2	603673	3
Basal cell nevus syndrome, 109400 (3)	SUFU, SUFUXL, SUFUH, JBTS32	SUFU	607035	3
Basal ganglia calcification, idiopathic, 1, 213600 (3)	SLC20A2, MLVAR, GLVR2, IBGC1	SLC20A2	158378	3
Basal ganglia calcification, idiopathic, 4, 615007 (3)	PDGFRB, PDGFR, IBGC4, IMF1, PENTT, KOGS	PDGFRB	173410	3
Basal ganglia calcification, idiopathic, 5, 615483 (3)	PDGFB, SIS, IBGC5	PDGFB	190040	3
Basal ganglia calcification, idiopathic, 6, 616413 (3)	XPR1, SYG1, IBGC6	XPR1	605237	3
Basal laminar drusen, 126700 (3)	CFH, HF1, HUS, ARMD4, AHUS1	CFH	134370	3
Basan syndrome, 129200 (3)	SMARCAD1, KIAA1122, ETL1, HEL1, ADERM, BASNS	SMARCAD1	612761	3
Basel-Vanagait-Smirin-Yosef syndrome, 616449 (3)	MED25, PTOV2, ARC92, CMT2B2, BVSYS	MED25	610197	3
Beare-Stevenson cutis gyrata syndrome, 123790 (3)	FGFR2, BEK, CFD1, JWS, TK14, BBDS	FGFR2	176943	3
Beaulieu-Boycott-Innes syndrome, 613680 (3)	THOC6, FSAP35, BBIS	THOC6	615403	3
Becker muscular dystrophy, 300376 (3)	DMD, BMD, CMD3B	DMD	300377	3
Beckwith-Wiedemann syndrome, 130650 (3)	CDKN1C, KIP2, BWS, IMAGE	CDKN1C	600856	3
Beckwith-Wiedemann syndrome, 130650 (3)	H19, D11S813E, ASM1, BWS, WT2	H19	103280	3
Beckwith-Wiedemann syndrome, 130650 (3)	ICR1	ICR1	616186	3
Beckwith-Wiedemann syndrome, 130650 (3)	KCNQ1OT1, LIT1	KCNQ1OT1	604115	3
Behr syndrome, 210000 (3)	OPA1, NTG, NPG, BERHS, MTDPS14	OPA1	605290	3
Bent bone dysplasia syndrome, 614592 (3)	FGFR2, BEK, CFD1, JWS, TK14, BBDS	FGFR2	176943	3
Bernard-Soulier syndrome, type A1 (recessive), 231200 (3)	GP1BA, BSS, BDPLT1, VWDP, BDPLT3	GP1BA	606672	3
Bernard-Soulier syndrome, type A2 (dominant), 153670 (3)	GP1BA, BSS, BDPLT1, VWDP, BDPLT3	GP1BA	606672	3
Bernard-Soulier syndrome, type B, 231200 (3)	GP1BB, BS, BDPLT1	GP1BB	138720	3
Bernard-Soulier syndrome, type C, 231200 (3)	GP9	GP9	173515	3
Bestrophinopathy, autosomal recessive, 611809 (3)	BEST1, VMD2, ARB, RP50	BEST1	607854	3
Beta-2-adrenoreceptor agonist, reduced response to (3)	ADRB2	ADRB2	109690	3
Beta-ureidopropionase deficiency, 613161 (3)	UPB1, BUP1	UPB1	606673	3
Bethlem myopathy 1, 158810 (3)	COL6A1, BTHLM1, UCHMD1	COL6A1	120220	3
Bethlem myopathy 1, 158810 (3)	COL6A2, BTHLM1, UCMD1	COL6A2	120240	3
Bethlem myopathy 1, 158810 (3)	COL6A3, DYT27, BTHLM1, UCMD1	COL6A3	120250	3
Bethlem myopathy 2, 616471 (3)	COL12A1, UCMD2, BTHLM2	COL12A1	120320	3
Bietti crystalline corneoretinal dystrophy, 210370 (3)	CYP4V2, BCD	CYP4V2	608614	3
Bifid nose with or without anorectal and renal anomalies, 608980 (3)	FREM1, C9orf154, BNAR, MOTA, TRIGNO2	FREM1	608944	3
Bile acid malabsorption, primary, 613291 (3)	SLC10A2, NTCP2, PBAM	SLC10A2	601295	3
Bile acid synthesis defect, congenital, 1, 607765 (3)	HSD3B7, CBAS1	HSD3B7	607764	3
Bile acid synthesis defect, congenital, 2, 235555 (3)	AKR1D1, SRD5B1, CBAS2	AKR1D1	604741	3
Bile acid synthesis defect, congenital, 3, 613812 (3)	CYP7B1, CBAS3, SPG5A	CYP7B1	603711	3
Bile acid synthesis defect, congenital, 4, 214950 (3)	AMACR, CBAS4, AMACRD	AMACR	604489	3
Bile acid synthesis defect, congenital, 6, 617308 (3)	ACOX2, BRCACOX, CBAS6	ACOX2	601641	3
Biotinidase deficiency, 253260 (3)	BTD	BTD	609019	3
Birk-Barel mental retardation dysmorphism syndrome, 612292 (3)	KCNK9, TASK3	KCNK9	605874	3
Birt-Hogg-Dube syndrome, 135150 (3)	FLCN, BHD	FLCN	607273	3
Bjornstad syndrome, 262000 (3)	BCS1L, FLNMS, GRACILE, BJS, PTD, MC3DN1	BCS1L	603647	3
Bladder cancer, somatic, 109800 (3)	FGFR3, ACH	FGFR3	134934	3
Bladder cancer, somatic, 109800 (3)	KRAS, KRAS2, RASK2, NS, CFC2, RALD	KRAS	190070	3
Bladder cancer, somatic, 109800 (3)	RB1	RB1	614041	3
Blau syndrome, 186580 (3)	NOD2, CARD15, IBD1, CD, YAOS, BLAUS	NOD2	605956	3
Bleeding disorder, platelet-type, 11, 614201 (3)	GP6, GPIV, BDPLT11	GP6	605546	3
Bleeding disorder, platelet-type, 15, 615193 (3)	ACTN1, BDPLT15	ACTN1	102575	3
Bleeding disorder, platelet-type, 16, autosomal dominant, 187800 (3)	ITGA2B, GP2B, CD41B, GT, BDPLT2, BDPLT16	ITGA2B	607759	3
Bleeding disorder, platelet-type, 16, autosomal dominant, 187800 (3)	ITGB3, GP3A, GT, BDPLT2, BDPLT16	ITGB3	173470	3
Bleeding disorder, platelet-type, 17, 187900 (3)	GFI1B, BDPLT17	GFI1B	604383	3
Bleeding disorder, platelet-type, 20, 616913 (3)	SLFN14, BDPLT20	SLFN14	614958	3
Bleeding disorder, platelet-type, 21, 617443 (3)	FLI1, BDPLT21	FLI1	193067	3
Bleeding disorder, platelet-type, 8, 609821 (3)	P2RY12, P2Y12, BDPLT8	P2RY12	600515	3
Blepharocheilodontic syndrome 1, 119580 (3)	CDH1, UVO, LCAM, ECAD, BCDS1	CDH1	192090	3
Blepharocheilodontic syndrome 2, 617681 (3)	CTNND1, CTNND, BCDS2	CTNND1	601045	3
Blepharophimosis, epicanthus inversus, and ptosis, type 1, 110100 (3)	FOXL2, BPES, BPES1, PFRK, POF3	FOXL2	605597	3
Blepharophimosis, epicanthus inversus, and ptosis, type 2, 110100 (3)	FOXL2, BPES, BPES1, PFRK, POF3	FOXL2	605597	3
Blood group--Lutheran inhibitor, 111150 (3)	KLF1, EKLF, INLU, HBFQTL6, CDAN4	KLF1	600599	3
Bloom syndrome, 210900 (3)	RECQL3, RECQ2, BLM, BS	RECQL3	604610	3
Blue cone monochromacy, 303700 (3)	OPN1LW, RCP, CBP, CBBM	OPN1LW	300822	3
Blue cone monochromacy, 303700 (3)	OPN1MW, GCP, CBD, CBBM	OPN1MW	300821	3
Bohring-Opitz syndrome, 605039 (3)	ASXL1, KIAA0978, BOPS, MDS	ASXL1	612990	3
Bone marrow failure syndrome 1, 614675 (3)	SRP72, BMFS1	SRP72	602122	3
Bone marrow failure syndrome 2, 615715 (3)	ERCC6L2, RAD26L, BMFS2	ERCC6L2	615667	3
Bone marrow failure syndrome 3, 617052 (3)	DNAJC21, DNAJA5, BMFS3	DNAJC21	617048	3
Bone mineral density QTL18, osteoporosis, 300910 (3)	PLS3, BMND18	PLS3	300131	3
Boomerang dysplasia, 112310 (3)	FLNB, SCT, AOI, LRS1	FLNB	603381	3
Borjeson-Forssman-Lehmann syndrome, 301900 (3)	PHF6, BFLS	PHF6	300414	3
Bosch-Boonstra-Schaaf optic atrophy syndrome, 615722 (3)	NR2F1, TFCOUP1, ERBAL3, EAR3, BBSOAS	NR2F1	132890	3
Bosley-Salih-Alorainy syndrome, 601536 (3)	HOXA1, HOX1F, BSAS	HOXA1	142955	3
Bosma arhinia microphthalmia syndrome, 603457 (3)	SMCHD1, KIAA0650, BAMS	SMCHD1	614982	3
Bothnia retinal dystrophy, 607475 (3)	RLBP1	RLBP1	180090	3
Boucher-Neuhauser syndrome, 215470 (3)	PNPLA6, NTE, SPG39, NTEMND, BNHS, LNMS, OMCS	PNPLA6	603197	3
Bowen-Conradi syndrome, 211180 (3)	EMG1, NEP1, C2F, BWCNS	EMG1	611531	3
Brachycephaly, trichomegaly, and developmental delay, 617412 (3)	RPS23, BTDD, MCINS	RPS23	603683	3
Brachydactyly, type A1, 112500 (3)	IHH, BDA1	IHH	600726	3
Brachydactyly, type A1, C, 615072 (3)	GDF5, CDMP1, SYNS2, OS5, BDA1C, SYM1B	GDF5	601146	3
Brachydactyly, type A1, D, 616849 (3)	BMPR1B, ALK6, AMDD, BDA2, BDA1D	BMPR1B	603248	3
Brachydactyly, type A2, 112600 (3)	BMP2, BMP2A, BDA2	BMP2	112261	3
Brachydactyly, type A2, 112600 (3)	BMPR1B, ALK6, AMDD, BDA2, BDA1D	BMPR1B	603248	3
Brachydactyly, type A2, 112600 (3)	GDF5, CDMP1, SYNS2, OS5, BDA1C, SYM1B	GDF5	601146	3
Brachydactyly, type B1, 113000 (3)	ROR2, BDB1, BDB, NTRKR2	ROR2	602337	3
Brachydactyly, type B2, 611377 (3)	NOG, SYM1, SYNS1A	NOG	602991	3
Brachydactyly, type C, 113100 (3)	GDF5, CDMP1, SYNS2, OS5, BDA1C, SYM1B	GDF5	601146	3
Brachydactyly, type D, 113200 (3)	HOXD13, HOX4I, SPD1, BDSD	HOXD13	142989	3
Brachydactyly, type E, 113300 (3)	HOXD13, HOX4I, SPD1, BDSD	HOXD13	142989	3
Brachydactyly, type E2, 613382 (3)	PTHLH, BDE2	PTHLH	168470	3
Brachyolmia 4 with mild epiphyseal and metaphyseal changes, 612847 (3)	PAPSS2, ATPSK2, BCYM4	PAPSS2	603005	3
Brachyolmia type 3, 113500 (3)	TRPV4, VROAC, HMSN2C, CMT2C, SPSMA, SSQTL1, SMAL, BCYM3	TRPV4	605427	3
Bradyopsia, 608415 (3)	RGS9, PERRS	RGS9	604067	3
Bradyopsia, 608415 (3)	RGS9BP, R9AP, RGS9, PERRS	RGS9BP	607814	3
Brain malformations with or without urinary tract defects, 613735 (3)	NFIA, BRMUTD	NFIA	600727	3
Brain small vessel disease with or without ocular anomalies, 607595 (3)	COL4A1, POREN1, HANAC, ICH, BSVD, RATOR	COL4A1	120130	3
Brain tumor-polyposis syndrome 2, 175100 (3)	APC, GS, FPC, BTPS2	APC	611731	3
Branched-chain ketoacid dehydrogenase kinase deficiency, 614923 (3)	BCKDK, BDK, BCKDKD	BCKDK	614901	3
Branchiooculofacial syndrome, 113620 (3)	TFAP2A, AP2TF, BOFS	TFAP2A	107580	3
Branchiootic syndrome 1, 602588 (3)	EYA1, BOR, BOS1, OFC1	EYA1	601653	3
Branchiootic syndrome 3, 608389 (3)	SIX1, BOS3, DFNA23	SIX1	601205	3
Branchiootorenal syndrome 1, with or without cataracts, 113650 (3)	EYA1, BOR, BOS1, OFC1	EYA1	601653	3
Branchiootorenal syndrome 2, 610896 (3)	SIX5, DMAHP, BOR2	SIX5	600963	3
Breast cancer, 114480 (3)	TP53, P53, LFS1 , BCC7	TP53	191170	3
Breast cancer, early-onset, 114480 (3)	BRIP1, BACH1, FANCJ	BRIP1	605882	3
Breast cancer, somatic, 114480 (3)	AKT1, CWS6	AKT1	164730	3
Breast cancer, somatic, 114480 (3)	KRAS, KRAS2, RASK2, NS, CFC2, RALD	KRAS	190070	3
Breast cancer, somatic, 114480 (3)	PIK3CA, CLOVE, MCAP, MCM, MCMTC, CWS5	PIK3CA	171834	3
Breast cancer, somatic, 114480 (3)	PPM1D, WIP1, IDDGIP	PPM1D	605100	3
Breast cancer, somatic, 114480 (3)	RB1CC1, CC1, KIAA0203	RB1CC1	606837	3
Breast cancer, somatic, 114480 (3)	SLC22A1L, BWSCR1A, IMPT1	SLC22A1L	602631	3
Breast cancer, somatic, 114480 (3)	TSG101	TSG101	601387	3
Brittle cornea syndrome 1, 229200 (3)	ZNF469, KIAA1858, BCS1	ZNF469	612078	3
Brittle cornea syndrome 2, 614170 (3)	PRDM5, BCS2	PRDM5	614161	3
Brody myopathy, 601003 (3)	ATP2A1, SERCA1	ATP2A1	108730	3
Bronchiectasis with or without elevated sweat chloride 1, 211400 (3)	SCNN1B, BESC1	SCNN1B	600760	3
Bronchiectasis with or without elevated sweat chloride 2, 613021 (3)	SCNN1A, BESC2	SCNN1A	600228	3
Bronchiectasis with or without elevated sweat chloride 3, 613071 (3)	SCNN1G, PHA1, BESC3	SCNN1G	600761	3
Brooke-Spiegler syndrome, 605041 (3)	CYLD, CDMT, EAC, MFT1, KIAA0849, BRSS	CYLD	605018	3
Brown-Vialetto-Van Laere syndrome 1, 211530 (3)	SLC52A3, C20orf54, RFT2, BVVLS1	SLC52A3	613350	3
Brown-Vialetto-Van Laere syndrome 2, 614707 (3)	SLC52A2, GPR172A, GPCR41, PAR1, FLJ11856, BVVLS2	SLC52A2	607882	3
Bruck syndrome 1, 259450 (3)	FKBP10, FKBP65, OI11, BRKS1	FKBP10	607063	3
Bruck syndrome 2, 609220 (3)	PLOD2, LH2, TLH, BRKS2	PLOD2	601865	3
Brugada syndrome 1, 601144 (3)	SCN5A, LQT3, VF1, HB1, SSS1, CMD1E, CDCD2	SCN5A	600163	3
Brugada syndrome 2, 611777 (3)	GPD1L, KIAA0089	GPD1L	611778	3
Brugada syndrome 3, 611875 (3)	CACNA1C, CACNL1A1, CCHL1A1, TS	CACNA1C	114205	3
Brugada syndrome 4, 611876 (3)	CACNB2	CACNB2	600003	3
Brugada syndrome 5, 612838 (3)	SCN1B, GEFSP1, BRGDA5, ATFB13, EIEE52	SCN1B	600235	3
Brugada syndrome 6, 613119 (3)	KCNE3, HOKPP, HYPP	KCNE3	604433	3
Brugada syndrome 7, 613120 (3)	SCN3B, SCNB3, BRGDA7, ATFB16	SCN3B	608214	3
Brugada syndrome 8, 613123 (3)	HCN4, SSS2	HCN4	605206	3
Brugada syndrome 9, 616399 (3)	KCND3, KCND3S, KCND3L, SCA19, SCA22, BRGDA9	KCND3	605411	3
Brunner syndrome, 300615 (3)	MAOA, BRNRS	MAOA	309850	3
Burkitt lymphoma, 113970 (3)	MYC	MYC	190080	3
Burn-McKeown syndrome, 608572 (3)	TXNL4A, DIM1, BMKS	TXNL4A	611595	3
Buschke-Ollendorff syndrome, 166700 (3)	LEMD3, MAN1	LEMD3	607844	3
C syndrome, 211750 (3)	CD96, TACTILE	CD96	606037	3
C1q deficiency, 613652 (3)	C1QA	C1QA	120550	3
C1q deficiency, 613652 (3)	C1QB	C1QB	120570	3
C1q deficiency, 613652 (3)	C1QC, C1QG	C1QC	120575	3
C1s deficiency, 613783 (3)	C1S, EDSPD2	C1S	120580	3
C2 deficiency, 217000 (3)	C2, ARMD14	C2	613927	3
C3 deficiency, 613779 (3)	C3, ARMD9, AHUS5	C3	120700	3
C4B deficiency, 614379 (3)	C4B, C4F, C4BD	C4B	120820	3
C4a deficiency, 614380 (3)	C4A, C4S, C4AD	C4A	120810	3
C5 deficiency, 609536 (3)	C5, C5D, ECLZB	C5	120900	3
C6 deficiency, 612446 (3)	C6	C6	217050	3
C7 deficiency, 610102 (3)	C7	C7	217070	3
C8 deficiency, type I, 613790 (3)	C8A	C8A	120950	3
C8 deficiency, type II, 613789 (3)	C8B	C8B	120960	3
C9 deficiency, 613825 (3)	C9, C9D, ARMD15	C9	120940	3
CAP myopathy 1, 609284 (3)	TPM3, NEM1, CFTD, CAPM1	TPM3	191030	3
CAP myopathy 2, 609285 (3)	TPM2, TMSB, AMCD1, DA1, DA2B, NEM4	TPM2	190990	3
CAPOS syndrome, 601338 (3)	ATP1A3, DYT12, RDP, AHC2, CAPOS	ATP1A3	182350	3
CARASIL syndrome, 600142 (3)	HTRA1, PRSS11, ARMD7, CARASIL, CADASIL2	HTRA1	602194	3
CATSHL syndrome, 610474 (3)	FGFR3, ACH	FGFR3	134934	3
CD8 deficiency, familial, 608957 (3)	CD8A	CD8A	186910	3
CHARGE syndrome, 214800 (3)	CHD7, HH5	CHD7	608892	3
CHILD syndrome, 308050 (3)	NSDHL	NSDHL	300275	3
CHIME syndrome, 280000 (3)	PIGL, CHIME	PIGL	605947	3
CHOPS syndrome, 616368 (3)	AFF4, AF5Q31, CHOPS	AFF4	604417	3
CINCA syndrome, 607115 (3)	NLRP3, CIAS1, FCU, FCAS1, NALP3, PYPAF1	NLRP3	606416	3
CK syndrome, 300831 (3)	NSDHL	NSDHL	300275	3
CLOVE syndrome, somatic, 612918 (3)	PIK3CA, CLOVE, MCAP, MCM, MCMTC, CWS5	PIK3CA	171834	3
COACH syndrome, 216360 (3)	CC2D2A, KIAA1345, MKS6	CC2D2A	612013	3
COACH syndrome, 216360 (3)	RPGRIP1L, KIAA1005, JBTS7, MKS5	RPGRIP1L	610937	3
COACH syndrome, 216360 (3)	TMEM67, MKS3, JBTS6, NPHP11	TMEM67	609884	3
CODAS syndrome, 600373 (3)	LONP1, PRSS15, LON, CODASS	LONP1	605490	3
COMMAD syndrome, 617306 (3)	MITF, WS2A, CMM8, COMMAD	MITF	156845	3
COPD, rate of decline of lung function in, 606963 (3)	MMP1, CLG	MMP1	120353	3
CPT II deficiency, infantile, 600649 (3)	CPT2, IIAE4	CPT2	600650	3
CPT II deficiency, lethal neonatal, 608836 (3)	CPT2, IIAE4	CPT2	600650	3
CPT II deficiency, myopathic, stress-induced, 255110 (3)	CPT2, IIAE4	CPT2	600650	3
CPT deficiency, hepatic, type IA, 255120 (3)	CPT1A	CPT1A	600528	3
CRASH syndrome, 303350 (3)	L1CAM, CAML1, HSAS1, MASA, SPG1	L1CAM	308840	3
Caffey disease, 114000 (3)	COL1A1, OI1, OI2, OI3, OI4, EDSC	COL1A1	120150	3
Calcification of joints and arteries, 211800 (3)	NT5E, NT5	NT5E	129190	3
Campomelic dysplasia with autosomal sex reversal, 114290 (3)	SOX9, CMD1, SRA1	SOX9	608160	3
Campomelic dysplasia, 114290 (3)	SOX9, CMD1, SRA1	SOX9	608160	3
Camptodactyly-arthropathy-coxa vara-pericarditis syndrome, 208250 (3)	PRG4, CACP, MSF, SZP, HAPO	PRG4	604283	3
Camurati-Engelmann disease, 131300 (3)	TGFB1, DPD1, CED	TGFB1	190180	3
Canavan disease, 271900 (3)	ASPA	ASPA	608034	3
Candidiasis, familial, 2, autosomal recessive, 212050 (3)	CARD9, CANDF2	CARD9	607212	3
Candidiasis, familial, 4, autosomal recessive, 613108 (3)	CLEC7A, CLECSF12, DECTIN1, CANDF4	CLEC7A	606264	3
Candidiasis, familial, 9, 616445 (3)	IL17RC, IL17RL, CANDF9	IL17RC	610925	3
Capillary malformation-arteriovenous malformation, 608354 (3)	RASA1, GAP, CMAVM, PKWS	RASA1	139150	3
Capillary malformations, congenital, 1, somatic, mosaic, 163000 (3)	GNAQ, SWS, CMC1	GNAQ	600998	3
Carbamoylphosphate synthetase I deficiency, 237300 (3)	CPS1, PHN	CPS1	608307	3
Carboxylesterase 1 deficiency (3)	CES1, SES1	CES1	114835	3
Carboxypeptidase N deficiency, 212070 (3)	CPN1, SCPN, CPN	CPN1	603103	3
Carcinoid tumor of lung (3)	MEN1	MEN1	613733	3
Carcinoid tumors, intestinal, 114900 (3)	SDHD, PGL1, CWS3	SDHD	602690	3
Cardiac arrhythmia, ankyrin-B-related, 600919 (3)	ANK2, LQT4	ANK2	106410	3
Cardiac conduction defect, nonspecific, 612838 (3)	SCN1B, GEFSP1, BRGDA5, ATFB13, EIEE52	SCN1B	600235	3
Cardiac valvular defect, developmental, 212093 (3)	PLD1, CVDD	PLD1	602382	3
Cardiac valvular dysplasia, X-linked, 314400 (3)	FLNA, FLN1, NHBP, OPD1, OPD2, FMD, MNS, CVD1, CSBS	FLNA	300017	3
Cardioencephalomyopathy, fatal infantile, due to cytochrome c oxidase deficiency 1, 604377 (3)	SCO2, CEMCOX1, MYP6	SCO2	604272	3
Cardioencephalomyopathy, fatal infantile, due to cytochrome c oxidase deficiency 2, 615119 (3)	COX15, CEMCOX2	COX15	603646	3
Cardioencephalomyopathy, fatal infantile, due to cytochrome c oxidase deficiency 4, 616501 (3)	COA6, C1orf31, CEMCOX4	COA6	614772	3
Cardiofaciocutaneous syndrome 2, 615278 (3)	KRAS, KRAS2, RASK2, NS, CFC2, RALD	KRAS	190070	3
Cardiofaciocutaneous syndrome 3, 615279 (3)	MAP2K1, PRKMK1, MKK1, MEK1, CFC3	MAP2K1	176872	3
Cardiofaciocutaneous syndrome 4, 615280 (3)	MAP2K2, PRKMK2, MEK2, MKK2, CFC4	MAP2K2	601263	3
Cardiofaciocutaneous syndrome, 115150 (3)	BRAF, NS7	BRAF	164757	3
Cardiomyopathy, dilated, 1A, 115200 (3)	LMNA, LMN1, EMD2, FPLD2, CMD1A, HGPS, LGMD1B	LMNA	150330	3
Cardiomyopathy, dilated, 1AA, with or without LVNC, 612158 (3)	ACTN2, CMD1AA, CMH23	ACTN2	102573	3
Cardiomyopathy, dilated, 1BB, 612877 (3)	DSG2, ARVD10, ARVC10, CMD1BB	DSG2	125671	3
Cardiomyopathy, dilated, 1C, with or without LVNC, 601493 (3)	LDB3, ZASP, CYPHER, KIAA01613, MFM4, CMD1C, CMH24, LVNC3	LDB3	605906	3
Cardiomyopathy, dilated, 1CC, 613122 (3)	NEXN, NELIN, CMD1CC, CMH20	NEXN	613121	3
Cardiomyopathy, dilated, 1D, 601494 (3)	TNNT2, CMH2, CMD1D, RCM3, LVNC6	TNNT2	191045	3
Cardiomyopathy, dilated, 1DD, 613172 (3)	RBM20	RBM20	613171	3
Cardiomyopathy, dilated, 1E, 601154 (3)	SCN5A, LQT3, VF1, HB1, SSS1, CMD1E, CDCD2	SCN5A	600163	3
Cardiomyopathy, dilated, 1EE, 613252 (3)	MYH6, ASD3, MYHCA, CMD1EE, CMH14, SSS3	MYH6	160710	3
Cardiomyopathy, dilated, 1FF, 613286 (3)	TNNI3, CMH7, CMD2A, RCM1, CMD1FF	TNNI3	191044	3
Cardiomyopathy, dilated, 1G, 604145 (3)	TTN, CMD1G, TMD, LGMD2J, MPRM, HMERF, SALMY	TTN	188840	3
Cardiomyopathy, dilated, 1GG, 613642 (3)	SDHA, SDH1, SDHF, CMD1GG, PGL5	SDHA	600857	3
Cardiomyopathy, dilated, 1HH, 613881 (3)	BAG3, MFM6	BAG3	603883	3
Cardiomyopathy, dilated, 1I, 604765 (3)	DES, CMD1I, MFM1, SCPNK, ARVD7, ARVC7, LGMD2R	DES	125660	3
Cardiomyopathy, dilated, 1II, 615184 (3)	CRYAB, CRYA2, CTPP2, CMD1II, CTRCT16, MFM2	CRYAB	123590	3
Cardiomyopathy, dilated, 1J, 605362 (3)	EYA4, DFNA10, CMD1J	EYA4	603550	3
Cardiomyopathy, dilated, 1JJ, 615235 (3)	LAMA4, LAMA3, CMD1JJ	LAMA4	600133	3
Cardiomyopathy, dilated, 1KK, 615248 (3)	MYPN, CMD1DD, CMH22, RCM4, NEM11	MYPN	608517	3
Cardiomyopathy, dilated, 1L, 606685 (3)	SGCD, SGD, LGMD2F, CMD1L	SGCD	601411	3
Cardiomyopathy, dilated, 1LL, 615373 (3)	PRDM16, MEL1, LVNC8, CMD1LL	PRDM16	605557	3
Cardiomyopathy, dilated, 1MM, 615396 (3)	MYBPC3, CMH4, CMD1MM, LVNC10	MYBPC3	600958	3
Cardiomyopathy, dilated, 1NN, 615916 (3)	RAF1, CRAF, NS5, CMD1NN	RAF1	164760	3
Cardiomyopathy, dilated, 1O, 608569 (3)	ABCC9, SUR2, CMD1O, ATFB12, CANTU	ABCC9	601439	3
Cardiomyopathy, dilated, 1P, 609909 (3)	PLN, PLB, CMD1P, CMH18	PLN	172405	3
Cardiomyopathy, dilated, 1R, 613424 (3)	ACTC1, CMD1R, CMH11, ASD5, LVNC4	ACTC1	102540	3
Cardiomyopathy, dilated, 1S, 613426 (3)	MYH7, CMH1, MPD1, CMD1S, SPMM, SPMD	MYH7	160760	3
Cardiomyopathy, dilated, 1U, 613694 (3)	PSEN1, AD3	PSEN1	104311	3
Cardiomyopathy, dilated, 1V, 613697 (3)	PSEN2, AD4, STM2, CMD1V	PSEN2	600759	3
Cardiomyopathy, dilated, 1W, 611407 (3)	VCL, CMD1W, CMH15	VCL	193065	3
Cardiomyopathy, dilated, 1X, 611615 (3)	FKTN, FCMD, CMD1X, LGMD2M, MDDGA4, MDDGB4, MDDGC4	FKTN	607440	3
Cardiomyopathy, dilated, 1Y, 611878 (3)	TPM1, CMH3, CMD1Y , LVNC9	TPM1	191010	3
Cardiomyopathy, dilated, 1Z, 611879 (3)	TNNC1, CMD1Z, CMH13	TNNC1	191040	3
Cardiomyopathy, dilated, 3B, 302045 (3)	DMD, BMD, CMD3B	DMD	300377	3
Cardiomyopathy, dilated, with woolly hair and keratoderma, 605676 (3)	DSP, KPPS2, PPKS2, DCWHKTA	DSP	125647	3
Cardiomyopathy, familial hypertrophic, 192600 (3)	CAV3, LGMD1C, LQT9	CAV3	601253	3
Cardiomyopathy, familial hypertrophic, 26 (3)	FLNC, FLN2, ABPA, ABPL, MFM5, MPD4, CMH26, RCM5	FLNC	102565	3
Cardiomyopathy, familial hypertrophic, 9, 613765 (3)	TTN, CMD1G, TMD, LGMD2J, MPRM, HMERF, SALMY	TTN	188840	3
Cardiomyopathy, familial restrictive 5, 617047 (3)	FLNC, FLN2, ABPA, ABPL, MFM5, MPD4, CMH26, RCM5	FLNC	102565	3
Cardiomyopathy, familial restrictive, 1, 115210 (3)	TNNI3, CMH7, CMD2A, RCM1, CMD1FF	TNNI3	191044	3
Cardiomyopathy, familial restrictive, 3, 612422 (3)	TNNT2, CMH2, CMD1D, RCM3, LVNC6	TNNT2	191045	3
Cardiomyopathy, familial restrictive, 4, 615248 (3)	MYPN, CMD1DD, CMH22, RCM4, NEM11	MYPN	608517	3
Cardiomyopathy, hypertrophic 6, 600858 (3)	PRKAG2, WPWS, CMH6	PRKAG2	602743	3
Cardiomyopathy, hypertrophic, 1, 192600 (3)	MYH7, CMH1, MPD1, CMD1S, SPMM, SPMD	MYH7	160760	3
Cardiomyopathy, hypertrophic, 1, digenic, 192600 (3)	MYLK2, MLCK	MYLK2	606566	3
Cardiomyopathy, hypertrophic, 10, 608758 (3)	MYL2, CMH10	MYL2	160781	3
Cardiomyopathy, hypertrophic, 11, 612098 (3)	ACTC1, CMD1R, CMH11, ASD5, LVNC4	ACTC1	102540	3
Cardiomyopathy, hypertrophic, 12, 612124 (3)	CSRP3, CRP3, CLP, CMD1M, CMH12	CSRP3	600824	3
Cardiomyopathy, hypertrophic, 13, 613243 (3)	TNNC1, CMD1Z, CMH13	TNNC1	191040	3
Cardiomyopathy, hypertrophic, 14, 613251 (3)	MYH6, ASD3, MYHCA, CMD1EE, CMH14, SSS3	MYH6	160710	3
Cardiomyopathy, hypertrophic, 15, 613255 (3)	VCL, CMD1W, CMH15	VCL	193065	3
Cardiomyopathy, hypertrophic, 16, 613838 (3)	MYOZ2, CMH16	MYOZ2	605602	3
Cardiomyopathy, hypertrophic, 17, 613873 (3)	JPH2, JP2, CMH17	JPH2	605267	3
Cardiomyopathy, hypertrophic, 18, 613874 (3)	PLN, PLB, CMD1P, CMH18	PLN	172405	3
Cardiomyopathy, hypertrophic, 2, 115195 (3)	TNNT2, CMH2, CMD1D, RCM3, LVNC6	TNNT2	191045	3
Cardiomyopathy, hypertrophic, 20, 613876 (3)	NEXN, NELIN, CMD1CC, CMH20	NEXN	613121	3
Cardiomyopathy, hypertrophic, 22, 615248 (3)	MYPN, CMD1DD, CMH22, RCM4, NEM11	MYPN	608517	3
Cardiomyopathy, hypertrophic, 23, with or without LVNC, 612158 (3)	ACTN2, CMD1AA, CMH23	ACTN2	102573	3
Cardiomyopathy, hypertrophic, 24, 601493 (3)	LDB3, ZASP, CYPHER, KIAA01613, MFM4, CMD1C, CMH24, LVNC3	LDB3	605906	3
Cardiomyopathy, hypertrophic, 25, 607487 (3)	TCAP, LGMD2G, CMH25	TCAP	604488	3
Cardiomyopathy, hypertrophic, 3, 115196 (3)	TPM1, CMH3, CMD1Y , LVNC9	TPM1	191010	3
Cardiomyopathy, hypertrophic, 4, 115197 (3)	MYBPC3, CMH4, CMD1MM, LVNC10	MYBPC3	600958	3
Cardiomyopathy, hypertrophic, 7, 613690 (3)	TNNI3, CMH7, CMD2A, RCM1, CMD1FF	TNNI3	191044	3
Cardiomyopathy, hypertrophic, 8, 608751 (3)	MYL3, CMH8	MYL3	160790	3
Cardiospondylocarpofacial syndrome, 157800 (3)	MAP3K7, TAK1, CSCF, FMD2	MAP3K7	602614	3
Carey-Fineman-Ziter syndrome, 254940 (3)	MYMK, TMEM8C	MYMK	615345	3
Carney complex variant, 608837 (3)	MYH8, DA7	MYH8	160741	3
Carney complex, type 1, 160980 (3)	PRKAR1A, TSE1, CNC1, CAR, PPNAD1, ACRDYS1	PRKAR1A	188830	3
Carnitine deficiency, systemic primary, 212140 (3)	SLC22A5, OCTN2, CDSP, SCD	SLC22A5	603377	3
Carnitine-acylcarnitine translocase deficiency, 212138 (3)	SLC25A20, CACT, CAC	SLC25A20	613698	3
Carotid intimal medial thickness 1, 609338 (3)	PPARG, PPARG1, PPARG2, CIMT1, GLM1	PPARG	601487	3
Carpal tunnel syndrome, familial, 115430 (3)	TTR, PALB	TTR	176300	3
Carpenter syndrome 2, 614976 (3)	MEGF8, EGFL4, CRPT2	MEGF8	604267	3
Carpenter syndrome, 201000 (3)	RAB23	RAB23	606144	3
Cartilage-hair hypoplasia, 250250 (3)	RMRP, RMRPR, CHH	RMRP	157660	3
Cataract 1, multiple types, 116200 (3)	GJA8, CX50, CTRCT1, CZP1, CAE1	GJA8	600897	3
Cataract 10, multiple types, 600881 (3)	CRYBA1, CRYB1, CTRCT10	CRYBA1	123610	3
Cataract 11, multiple types, 610623 (3)	PITX3, CTPP4, CTRCT11, ASGD1	PITX3	602669	3
Cataract 11, syndromic, 610623 (3)	PITX3, CTPP4, CTRCT11, ASGD1	PITX3	602669	3
Cataract 12, multiple types, 611597 (3)	BFSP2, CP49, CP47, CTRCT12	BFSP2	603212	3
Cataract 13 with adult i phenotype, 116700 (3)	GCNT2, Ii, CTRCT13	GCNT2	600429	3
Cataract 14, multiple types, 601885 (3)	GJA3, CX46, CZP3, CAE3, CTRCT14	GJA3	121015	3
Cataract 15, multiple types, 615274 (3)	MIP, AQP0, CTRCT15	MIP	154050	3
Cataract 16, multiple types, 613763 (3)	CRYAB, CRYA2, CTPP2, CMD1II, CTRCT16, MFM2	CRYAB	123590	3
Cataract 17, multiple types, 611544 (3)	CRYBB1, CATCN3, CTRCT17	CRYBB1	600929	3
Cataract 18, autosomal recessive, 610019 (3)	FYCO1, CATC2, CTRCT18	FYCO1	607182	3
Cataract 19, multiple types, 615277 (3)	LIM2, MP19, CTRCT19	LIM2	154045	3
Cataract 2, multiple types, 604307 (3)	CRYGC, CRYG3, CTRCT2, CCL	CRYGC	123680	3
Cataract 20, multiple types, 116100 (3)	CRYGS, CRYG8, CTRCT20	CRYGS	123730	3
Cataract 21, multiple types, 610202 (3)	MAF, CCA4, CTRCT21, AYGRP	MAF	177075	3
Cataract 22, 609741 (3)	CRYBB3, CRYB3, CATCN2, CTRCT22	CRYBB3	123630	3
Cataract 23, 610425 (3)	CRYBA4, CTRCT23	CRYBA4	123631	3
Cataract 3, multiple types, 601547 (3)	CRYBB2, CRYB2, CTRCT3, CCA2	CRYBB2	123620	3
Cataract 30, pulverulent, 116300 (3)	VIM, CTRCT30	VIM	193060	3
Cataract 31, multiple types, 605387 (3)	CHMP4B, SNF7, CTPP3, CTRCT31	CHMP4B	610897	3
Cataract 33, multiple types, 611391 (3)	BFSP1, CP115, CTRCT33	BFSP1	603307	3
Cataract 34, multiple types, 612968 (3)	FOXE3, FKHL12, ASMD, CTRCT34, ASGD2, AAT11	FOXE3	601094	3
Cataract 36, 613887 (3)	TDRD7, KIAA1529, TRAP, CATC4, CTRCT36	TDRD7	611258	3
Cataract 38, autosomal recessive, 614691 (3)	AGK, MULK, MTDPS10, CATC5, CTRCT38	AGK	610345	3
Cataract 39, multiple types, autosomal dominant, 615188 (3)	CRYGB, CRYG2, CTRCT39	CRYGB	123670	3
Cataract 4, multiple types, 115700 (3)	CRYGD, CRYG4, CTRCT4, CACA, CCA3, PCC	CRYGD	123690	3
Cataract 40, X-linked, 302200 (3)	NHS, CXN, CTRCT40	NHS	300457	3
Cataract 44, 616509 (3)	LSS, OSC, CTRCT44	LSS	600909	3
Cataract 46, juvenile-onset, 212500 (3)	LEMD2, NET25, CTRCT42	LEMD2	616312	3
Cataract 47, juvenile, with microcornea, 612018 (3)	SLC16A12, MCT12, CTRCT47	SLC16A12	611910	3
Cataract 5, multiple types, 116800 (3)	HSF4, CTM, CTRCT5	HSF4	602438	3
Cataract 6, multiple types, 116600 (3)	EPHA2, ECK, CTPP1, CTPA, ARCC2, CTRCT6	EPHA2	176946	3
Cataract 9, multiple types, 604219 (3)	CRYAA, CRYA1, CTRCT9	CRYAA	123580	3
Cataract with late-onset corneal dystrophy, 106210 (3)	PAX6, AN2, MGDA, FVH1, ASGD5	PAX6	607108	3
Catel-Manzke syndrome, 616145 (3)	TGDS, SDR2E1, CATMANS	TGDS	616146	3
Caudal regression syndrome, 600145 (3)	VANGL1, STBM2	VANGL1	610132	3
Cavernous malformations of CNS and retina, 116860 (3)	CCM1, CAM, KRIT1	CCM1	604214	3
Cavitary optic disc anomalies, 611543 (3)	MMP19, MMP18, CODA	MMP19	601807	3
Cenani-Lenz syndactyly syndrome, 212780 (3)	LRP4, MEGF7, CLSS, SOST2, CMS17	LRP4	604270	3
Central core disease, 117000 (3)	RYR1, MHS, CCO	RYR1	180901	3
Central hypoventilation syndrome, 209880 (3)	GDNF, HSCR3	GDNF	600837	3
Central hypoventilation syndrome, congenital, 209880 (3)	ASCL1, ASH1	ASCL1	100790	3
Central hypoventilation syndrome, congenital, 209880 (3)	BDNF, BULN2, ANON2	BDNF	113505	3
Central hypoventilation syndrome, congenital, 209880 (3)	EDN3, WS4B, HSCR4	EDN3	131242	3
Central hypoventilation syndrome, congenital, 209880 (3)	RET, MEN2A, HSCR1	RET	164761	3
Central hypoventilation syndrome, congenital, with or without Hirschsprung disease, 209880 (3)	PMX2B, NBPHOX, PHOX2B, NBLST2	PMX2B	603851	3
Centronuclear myopathy 1, 160150 (3)	DNM2, CMTDIB, CMTDI1, CMT2M, LCCS5	DNM2	602378	3
Centronuclear myopathy 2, 255200 (3)	BIN1, AMPHL, CNM2	BIN1	601248	3
Centronuclear myopathy 3, 614408 (3)	MYF6, CNM3	MYF6	159991	3
Centronuclear myopathy 5, 615959 (3)	SPEG, APEG1, CNM5	SPEG	615950	3
Centronuclear myopathy 6 with fiber-type disproportion, 617760 (3)	ZAK, MLTK, MRK, SFMMP, CNM6	ZAK	609479	3
Cerebellar ataxia and hypogonadotropic hypogonadism, 212840 (3)	RNF216, TRIAD3, ZIN, CAHH	RNF216	609948	3
Cerebellar ataxia and mental retardation with or without quadrupedal locomotion 3, 613227 (3)	CA8, CALS, CARP, CAMRQ3	CA8	114815	3
Cerebellar ataxia, 604290 (3)	CP	CP	117700	3
Cerebellar ataxia, deafness, and narcolepsy, autosomal dominant, 604121 (3)	DNMT1, MCMT, HSN1E, ADCADN	DNMT1	126375	3
Cerebellar ataxia, mental retardation, and dysequilibrium syndrome 2, 610185 (3)	WDR81, CAMRQ2	WDR81	614218	3
Cerebellar ataxia, nonprogressive, with mental retardation, 614756 (3)	CAMTA1, KIAA0833, CANPMR	CAMTA1	611501	3
Cerebellar atrophy, visual impairment, and psychomotor retardation, 616875 (3)	EMC1, KIAA0090, CAVIPMR	EMC1	616846	3
Cerebellar hypoplasia and mental retardation with or without quadrupedal locomotion 1, 224050 (3)	VLDLR, CAMRQ1	VLDLR	192977	3
Cerebellofaciodental syndrome, 616202 (3)	BRF1, TAF3C, GTF3B, TF3B90, CFDS	BRF1	604902	3
Cerebral amyloid angiopathy, 105150 (3)	CST3, ARMD11	CST3	604312	3
Cerebral amyloid angiopathy, Dutch, Italian, Iowa, Flemish, Arctic variants, 605714 (3)	APP, AAA, CVAP, AD1	APP	104760	3
Cerebral amyloid angiopathy, PRNP-related, 137440 (3)	PRNP, PRIP, KURU, CJD	PRNP	176640	3
Cerebral arteriopathy with subcortical infarcts and leukoencephalopathy 1, 125310 (3)	NOTCH3, CADASIL1, CASIL, IMF2, LMNS	NOTCH3	600276	3
Cerebral arteriopathy, autosomal dominant, with subcortical infarcts and leukoencephalopathy, type 2, 616779 (3)	HTRA1, PRSS11, ARMD7, CARASIL, CADASIL2	HTRA1	602194	3
Cerebral cavernous malformations 3, 603285 (3)	PDCD10, TFAR15, CCM3	PDCD10	609118	3
Cerebral cavernous malformations-1, 116860 (3)	CCM1, CAM, KRIT1	CCM1	604214	3
Cerebral cavernous malformations-2, 603284 (3)	C7orf22, CCM2, MGC4067	C7orf22	607929	3
Cerebral creatine deficiency syndrome 1, 300352 (3)	SLC6A8, CRTR, CCDS1	SLC6A8	300036	3
Cerebral creatine deficiency syndrome 2, 612736 (3)	GAMT, CCDS2	GAMT	601240	3
Cerebral creatine deficiency syndrome 3, 612718 (3)	GATM, AGAT, CCDS3	GATM	602360	3
Cerebral dysgenesis, neuropathy, ichthyosis, and palmoplantar keratoderma syndrome, 609528 (3)	SNAP29, CEDNIK	SNAP29	604202	3
Cerebral palsy, spastic quadriplegic, 2, 612900 (3)	KANK1, KANK, ANKRD15, KIAA0172, CPSQ2	KANK1	607704	3
Cerebral palsy, spastic quadriplegic, 3, 617008 (3)	ADD3, ADDL, CPSQ3	ADD3	601568	3
Cerebrocostomandibular syndrome, 117650 (3)	SNRPB, CCMS	SNRPB	182282	3
Cerebrooculofacioskeletal syndrome 1, 214150 (3)	ERCC6, CKN2, COFS1, CSB, ARMD5, UVSS1, POF11	ERCC6	609413	3
Cerebrooculofacioskeletal syndrome 3, 616570 (3)	ERCC5, XPG, COFS3	ERCC5	133530	3
Cerebrooculofacioskeletal syndrome 4, 610758 (3)	ERCC1, UV20, COFS4	ERCC1	126380	3
Cerebroretinal microangiopathy with calcifications and cysts 2, 617341 (3)	STN1, OBFC1, AAF44	STN1	613128	3
Cerebroretinal microangiopathy with calcifications and cysts, 612199 (3)	CTC1, CRMCC, C17orf68, AAF132	CTC1	613129	3
Cerebrotendinous xanthomatosis, 213700 (3)	CYP27A1, CYP27, CTX	CYP27A1	606530	3
Cerebrovascular disease, occlusive (3)	SERPINA3, AACT, ACT	SERPINA3	107280	3
Ceroid lipofuscinosis, neuronal, 1, 256730 (3)	PPT1, CLN1	PPT1	600722	3
Ceroid lipofuscinosis, neuronal, 10, 610127 (3)	CTSD, CPSD, CLN10	CTSD	116840	3
Ceroid lipofuscinosis, neuronal, 11, 614706 (3)	GRN, CLN11	GRN	138945	3
Ceroid lipofuscinosis, neuronal, 13, Kufs type, 615362 (3)	CTSF, CLN13	CTSF	603539	3
Ceroid lipofuscinosis, neuronal, 2, 204500 (3)	TPP1, CLN2, SCAR7	TPP1	607998	3
Ceroid lipofuscinosis, neuronal, 3, 204200 (3)	CLN3, BTS	CLN3	607042	3
Ceroid lipofuscinosis, neuronal, 4, Parry type, 162350 (3)	DNAJC5, DNAJC5A, CSP, CLN4B	DNAJC5	611203	3
Ceroid lipofuscinosis, neuronal, 5, 256731 (3)	CLN5	CLN5	608102	3
Ceroid lipofuscinosis, neuronal, 6, 601780 (3)	CLN6, CLN4A	CLN6	606725	3
Ceroid lipofuscinosis, neuronal, 7, 610951 (3)	MFSD8, MGC33302, CLN7, CCMD	MFSD8	611124	3
Ceroid lipofuscinosis, neuronal, 8, 600143 (3)	CLN8, EPMR	CLN8	607837	3
Ceroid lipofuscinosis, neuronal, 8, Northern epilepsy variant, 610003 (3)	CLN8, EPMR	CLN8	607837	3
Ceroid lipofuscinosis, neuronal, Kufs type, adult onset, 204300 (3)	CLN6, CLN4A	CLN6	606725	3
Cervical cancer, somatic, 603956 (3)	FGFR3, ACH	FGFR3	134934	3
Chanarin-Dorfman syndrome, 275630 (3)	ABHD5, CGI58, IECN2, NCIE2	ABHD5	604780	3
Char syndrome, 169100 (3)	TFAP2B, CHAR, PDA2	TFAP2B	601601	3
Charcot-Marie-Tooth disease, X-linked recessive, 5, 311070 (3)	PRPS1, CMTX5, DFNX1, DFN2	PRPS1	311850	3
Charcot-Marie-Tooth disease, axonal type 2M, 606482 (3)	DNM2, CMTDIB, CMTDI1, CMT2M, LCCS5	DNM2	602378	3
Charcot-Marie-Tooth disease, axonal, type 20, 614228 (3)	DYNC1H1, DNCL, DNECL, CMT20, MRD13, SMALED1	DYNC1H1	600112	3
Charcot-Marie-Tooth disease, axonal, type 2A2A, 609260 (3)	MFN2, KIAA0214, CMT2A2A, HMSN6A, CMT2A2B	MFN2	608507	3
Charcot-Marie-Tooth disease, axonal, type 2A2B, 617087 (3)	MFN2, KIAA0214, CMT2A2A, HMSN6A, CMT2A2B	MFN2	608507	3
Charcot-Marie-Tooth disease, axonal, type 2CC, 616924 (3)	NEFH, CMT2CC	NEFH	162230	3
Charcot-Marie-Tooth disease, axonal, type 2F, 606595 (3)	HSPB1, HSP27, CMT2F, HMN2B	HSPB1	602195	3
Charcot-Marie-Tooth disease, axonal, type 2K, 607831 (3)	GDAP1, CMT4A, CMT2K, CMTRIA	GDAP1	606598	3
Charcot-Marie-Tooth disease, axonal, type 2L, 608673 (3)	HSPB8, H11, E2IG1, DHMN2, CMT2L, HMN2A	HSPB8	608014	3
Charcot-Marie-Tooth disease, axonal, type 2N, 613287 (3)	AARS, CMT2N, EIEE29	AARS	601065	3
Charcot-Marie-Tooth disease, axonal, type 2P, 614436 (3)	LRSAM1, TAL, RIFLE, CMT2P	LRSAM1	610933	3
Charcot-Marie-Tooth disease, axonal, type 2S, 616155 (3)	IGHMBP2, SMUBP2, CATF1, SMARD1, HMN6, CMT2S	IGHMBP2	600502	3
Charcot-Marie-Tooth disease, axonal, type 2T, 617017 (3)	MME, CD10, CALLA, NEP, CMT2T, SCA43	MME	120520	3
Charcot-Marie-Tooth disease, axonal, type 2U, 616280 (3)	MARS, MTRNS, METRS, ILLD, CMT2U	MARS	156560	3
Charcot-Marie-Tooth disease, axonal, type 2W, 616625 (3)	HARS, USH3B, CMT2W	HARS	142810	3
Charcot-Marie-Tooth disease, axonal, type 2X, 616668 (3)	SPG11, KIAA1840, FLJ21439, ALS5, CMT2X	SPG11	610844	3
Charcot-Marie-Tooth disease, axonal, type 2Z, 616688 (3)	MORC2, ZCW3, ZCWCC1, KIAA0852, CMT2Z	MORC2	616661	3
Charcot-Marie-Tooth disease, axonal, with vocal cord paresis, 607706 (3)	GDAP1, CMT4A, CMT2K, CMTRIA	GDAP1	606598	3
Charcot-Marie-Tooth disease, dominant intermediate B, 606482 (3)	DNM2, CMTDIB, CMTDI1, CMT2M, LCCS5	DNM2	602378	3
Charcot-Marie-Tooth disease, dominant intermediate C, 608323 (3)	YARS, CMTDIC, TYRRS, YTS, YRS	YARS	603623	3
Charcot-Marie-Tooth disease, dominant intermediate D, 607791 (3)	MPZ, CMT1B, CMTDID, CHM, DSS	MPZ	159440	3
Charcot-Marie-Tooth disease, dominant intermediate E, 614455 (3)	INF2, FSGS5, C14orf173, CMTDIE	INF2	610982	3
Charcot-Marie-Tooth disease, dominant intermediate F, 615185 (3)	GNB4, CMTD1F	GNB4	610863	3
Charcot-Marie-Tooth disease, foot deformity of, 192950 (3)	HOXD10, HOX4D	HOXD10	142984	3
Charcot-Marie-Tooth disease, recessive intermediate C, 615376 (3)	PLEKHG5, KIAA0720, DSMA4, CMTRIC	PLEKHG5	611101	3
Charcot-Marie-Tooth disease, recessive intermediate D, 616039 (3)	COX6A1, CMTRID	COX6A1	602072	3
Charcot-Marie-Tooth disease, recessive intermediate, A, 608340 (3)	GDAP1, CMT4A, CMT2K, CMTRIA	GDAP1	606598	3
Charcot-Marie-Tooth disease, type 1A, 118220 (3)	PMP22, CMT1A, CMT1E, DSS, CIDP	PMP22	601097	3
Charcot-Marie-Tooth disease, type 1B, 118200 (3)	MPZ, CMT1B, CMTDID, CHM, DSS	MPZ	159440	3
Charcot-Marie-Tooth disease, type 1C, 601098 (3)	LITAF, CMT1C	LITAF	603795	3
Charcot-Marie-Tooth disease, type 1D, 607678 (3)	EGR2, KROX20	EGR2	129010	3
Charcot-Marie-Tooth disease, type 1E, 118300 (3)	PMP22, CMT1A, CMT1E, DSS, CIDP	PMP22	601097	3
Charcot-Marie-Tooth disease, type 1F, 607734 (3)	NEFL, CMT2E, CMT1F	NEFL	162280	3
Charcot-Marie-Tooth disease, type 2B, 600882 (3)	RAB7, CMT2B, PSN	RAB7	602298	3
Charcot-Marie-Tooth disease, type 2B1, 605588 (3)	LMNA, LMN1, EMD2, FPLD2, CMD1A, HGPS, LGMD1B	LMNA	150330	3
Charcot-Marie-Tooth disease, type 2D, 601472 (3)	GARS, SMAD1, CMT2D, HMN5	GARS	600287	3
Charcot-Marie-Tooth disease, type 2E, 607684 (3)	NEFL, CMT2E, CMT1F	NEFL	162280	3
Charcot-Marie-Tooth disease, type 2I, 607677 (3)	MPZ, CMT1B, CMTDID, CHM, DSS	MPZ	159440	3
Charcot-Marie-Tooth disease, type 2J, 607736 (3)	MPZ, CMT1B, CMTDID, CHM, DSS	MPZ	159440	3
Charcot-Marie-Tooth disease, type 2R, 615490 (3)	TRIM2, KIAA0517, CMT2R	TRIM2	614141	3
Charcot-Marie-Tooth disease, type 2Y, 616687 (3)	VCP, IBMPFD1, ALS14, CMT2Y	VCP	601023	3
Charcot-Marie-Tooth disease, type 4A, 214400 (3)	GDAP1, CMT4A, CMT2K, CMTRIA	GDAP1	606598	3
Charcot-Marie-Tooth disease, type 4B1, 601382 (3)	MTMR2, CMT4B1	MTMR2	603557	3
Charcot-Marie-Tooth disease, type 4B2, 604563 (3)	SBF2, MTMR13, CMT4B2	SBF2	607697	3
Charcot-Marie-Tooth disease, type 4B3, 615284 (3)	SBF1, MTMR5, CMT4B3	SBF1	603560	3
Charcot-Marie-Tooth disease, type 4C, 601596 (3)	SH3TC2, KIAA1985, MNMN	SH3TC2	608206	3
Charcot-Marie-Tooth disease, type 4D, 601455 (3)	NDRG1, HMSNL, CMT4D	NDRG1	605262	3
Charcot-Marie-Tooth disease, type 4F, 614895 (3)	PRX, CMT4F	PRX	605725	3
Charcot-Marie-Tooth disease, type 4H, 609311 (3)	FGD4, FRABIN, CMT4H	FGD4	611104	3
Charcot-Marie-Tooth disease, type 4J, 611228 (3)	FIG4, KIAA0274, SAC3, ALS11, YVS, BTOP	FIG4	609390	3
Charcot-Marie-Tooth disease, type 4K, 616684 (3)	SURF1, CMT4K	SURF1	185620	3
Charcot-Marie-Tooth neuropathy, X-linked dominant, 1, 302800 (3)	GJB1, CX32, CMTX1	GJB1	304040	3
Chediak-Higashi syndrome, 214500 (3)	LYST, CHS1	LYST	606897	3
Cherubism, 118400 (3)	SH3BP2, CRPM	SH3BP2	602104	3
Chilblain lupus, 610448 (3)	TREX1, AGS1, CRV, HERNS	TREX1	606609	3
Chitayat syndrome, 617180 (3)	ERF, PE2, CRS4, CHYTS	ERF	611888	3
Choanal atresia and lymphedema, 613611 (3)	PTPN14, PEZ	PTPN14	603155	3
Cholestasis, benign recurrent intrahepatic, 2, 605479 (3)	ABCB11, BSEP, SPGP, PFIC2, BRIC2	ABCB11	603201	3
Cholestasis, benign recurrent intrahepatic, 243300 (3)	ATP8B1, FIC1, BRIC, PFIC1, ICP1	ATP8B1	602397	3
Cholestasis, intrahepatic, of pregnancy, 1, 147480 (3)	ATP8B1, FIC1, BRIC, PFIC1, ICP1	ATP8B1	602397	3
Cholestasis, intrahepatic, of pregnancy, 3, 614972 (3)	ABCB4, PGY3, MDR3, ICP3	ABCB4	171060	3
Cholestasis, progressive familial intrahepatic 1, 211600 (3)	ATP8B1, FIC1, BRIC, PFIC1, ICP1	ATP8B1	602397	3
Cholestasis, progressive familial intrahepatic 2, 601847 (3)	ABCB11, BSEP, SPGP, PFIC2, BRIC2	ABCB11	603201	3
Cholestasis, progressive familial intrahepatic 3, 602347 (3)	ABCB4, PGY3, MDR3, ICP3	ABCB4	171060	3
Cholestasis, progressive familial intrahepatic 4, 615878 (3)	TJP2, ZO2, PFIC4	TJP2	607709	3
Cholestasis, progressive familial intrahepatic, 5, 617049 (3)	NR1H4, FXR, RIP14, PFIC5	NR1H4	603826	3
Cholesteryl ester storage disease, 278000 (3)	LIPA, CESD	LIPA	613497	3
Chondrocalcinosis 2, 118600 (3)	ANKH, HANK, ANK, CMDJ, CCAL2, CPPDD	ANKH	605145	3
Chondrodysplasia punctata, X-linked dominant, 302960 (3)	EBP, CDPX2, CPXD, CPX, MEND	EBP	300205	3
Chondrodysplasia punctata, X-linked recessive, 302950 (3)	ARSE, CDPX1, CDPXR	ARSE	300180	3
Chondrodysplasia with joint dislocations, GPAPP type, 614078 (3)	IMPAD1, GPAPP, IMPA3	IMPAD1	614010	3
Chondrodysplasia, Blomstrand type, 215045 (3)	PTHR1, PTHR, PFE	PTHR1	168468	3
Chondrodysplasia, Grebe type, 200700 (3)	GDF5, CDMP1, SYNS2, OS5, BDA1C, SYM1B	GDF5	601146	3
Chondrosarcoma, 215300 (3)	EXT1	EXT1	608177	3
Chondrosarcoma, extraskeletal myxoid, 612237 (3)	CSMF	CSMF	600542	3
Chorea, hereditary benign, 118700 (3)	NKX2-1, TITF1, NKX2A, TTF1, NMTC1	NKX2-1	600635	3
Choreoacanthocytosis, 200150 (3)	VPS13A, CHAC	VPS13A	605978	3
Choreoathetosis, hypothyroidism, and neonatal respiratory distress, 610978 (3)	NKX2-1, TITF1, NKX2A, TTF1, NMTC1	NKX2-1	600635	3
Choroid plexus papilloma, 260500 (3)	TP53, P53, LFS1 , BCC7	TP53	191170	3
Choroidal dystrophy, central areolar 2, 613105 (3)	PRPH2, DS, RP7, PRPH, AVMD, AOFMD, CACD2, MDBS1	PRPH2	179605	3
Choroideremia, 303100 (3)	CHM, TCD	CHM	300390	3
Chronic atrial and intestinal dysrhythmia, 616201 (3)	SGOL1, SGO, SGO1, CAID	SGOL1	609168	3
Chronic granulomatous disease due to deficiency of NCF-1, 233700 (3)	NCF1	NCF1	608512	3
Chronic granulomatous disease due to deficiency of NCF-2, 233710 (3)	NCF2	NCF2	608515	3
Chronic granulomatous disease, X-linked, 306400 (3)	CYBB, CGD, AMCBX2, IMD34	CYBB	300481	3
Chronic granulomatous disease, autosomal, due to deficiency of CYBA, 233690 (3)	CYBA	CYBA	608508	3
Chudley-McCullough syndrome, 604213 (3)	GPSM2, LGN, PINS, DFNB82, CMCS	GPSM2	609245	3
Chylomicron retention disease, 246700 (3)	SAR1B, CMRD, SARA2, ANDD	SAR1B	607690	3
Ciliary dyskinesia, primary, 1, with or without situs inversus, 244400 (3)	DNAI1, CILD1, ICS, PCD	DNAI1	604366	3
Ciliary dyskinesia, primary, 10, 612518 (3)	KTU, C14orf104, CILD10	KTU	612517	3
Ciliary dyskinesia, primary, 11, 612649 (3)	RSPH4A, CILD11	RSPH4A	612647	3
Ciliary dyskinesia, primary, 12, 612650 (3)	RSPH9, CILD12	RSPH9	612648	3
Ciliary dyskinesia, primary, 13, 613193 (3)	DNAAF1, LRRC50, ODA7, CILD13	DNAAF1	613190	3
Ciliary dyskinesia, primary, 14, 613807 (3)	CCDC39	CCDC39	613798	3
Ciliary dyskinesia, primary, 15, 613808 (3)	CCDC40, KIAA1640	CCDC40	613799	3
Ciliary dyskinesia, primary, 16, 614017 (3)	DNAL1, C14orf168, CILD16	DNAL1	610062	3
Ciliary dyskinesia, primary, 17, 614679 (3)	CCDC103, SMH, PR46B, CILD17	CCDC103	614677	3
Ciliary dyskinesia, primary, 18, 614874 (3)	DNAAF5, HEATR2, CILD18	DNAAF5	614864	3
Ciliary dyskinesia, primary, 19, 614935 (3)	LRRC6, LRTP, CILD19	LRRC6	614930	3
Ciliary dyskinesia, primary, 2, 606763 (3)	DNAAF3, PF22, DAB1, CILD2	DNAAF3	614566	3
Ciliary dyskinesia, primary, 20, 615067 (3)	CCDC114, CILD20	CCDC114	615038	3
Ciliary dyskinesia, primary, 21, 615294 (3)	DRC1, CCDC164, C2orf39, CILD21	DRC1	615288	3
Ciliary dyskinesia, primary, 22, 615444 (3)	ZMYND10, BLU	ZMYND10	607070	3
Ciliary dyskinesia, primary, 23, 615451 (3)	ARMC4, CILD23	ARMC4	615408	3
Ciliary dyskinesia, primary, 24, 615481 (3)	RSPH1, TSGA2, TSA2, CILD24	RSPH1	609314	3
Ciliary dyskinesia, primary, 25, 615482 (3)	DNAAF4, DYX1C1, DYXC1, DYX1, CILD25	DNAAF4	608706	3
Ciliary dyskinesia, primary, 26, 615500 (3)	C21orf59, CILD26	C21orf59	615494	3
Ciliary dyskinesia, primary, 27, 615504 (3)	CCDC65, CILD27	CCDC65	611088	3
Ciliary dyskinesia, primary, 28, 615505 (3)	SPAG1, CILD28	SPAG1	603395	3
Ciliary dyskinesia, primary, 29, 615872 (3)	CCNO, UNG2, CILD29	CCNO	607752	3
Ciliary dyskinesia, primary, 3, with or without situs inversus, 608644 (3)	DNAH5, HL1, PCD, CILD3	DNAH5	603335	3
Ciliary dyskinesia, primary, 30, 616037 (3)	CCDC151, CILD30	CCDC151	615956	3
Ciliary dyskinesia, primary, 32, 616481 (3)	RSPH3, RSHL2, RSP3, CILD32	RSPH3	615876	3
Ciliary dyskinesia, primary, 33, 616726 (3)	GAS8, GAS11, CILD33	GAS8	605178	3
Ciliary dyskinesia, primary, 34, 617091 (3)	DNAJB13, TSARG6, CILD34	DNAJB13	610263	3
Ciliary dyskinesia, primary, 35, 617092 (3)	TTC25, CILD35	TTC25	617095	3
Ciliary dyskinesia, primary, 36, X-linked, 300991 (3)	PIH1D3, CILD36	PIH1D3	300933	3
Ciliary dyskinesia, primary, 5, 608647 (3)	HYDIN, HYDIN1, CILD5	HYDIN	610812	3
Ciliary dyskinesia, primary, 6, 610852 (3)	NME8, TXNDC3, SPTRX2, CILD6	NME8	607421	3
Ciliary dyskinesia, primary, 7, with or without situs inversus, 611884 (3)	DNAH11, DNAHC11, CILD7, DNAHBL	DNAH11	603339	3
Ciliary dyskinesia, primary, 9, with or without situs inversus, 612444 (3)	DNAI2, CILD9	DNAI2	605483	3
Cirrhosis due to liver phosphorylase kinase deficiency (3)	PHKG2, GSD9C	PHKG2	172471	3
Cirrhosis, cryptogenic, 215600 (3)	KRT18	KRT18	148070	3
Cirrhosis, cryptogenic, 215600 (3)	KRT8	KRT8	148060	3
Citrullinemia, 215700 (3)	ASS1, ASS	ASS1	603470	3
Citrullinemia, adult-onset type II, 603471 (3)	SLC25A13, CTLN2	SLC25A13	603859	3
Citrullinemia, type II, neonatal-onset, 605814 (3)	SLC25A13, CTLN2	SLC25A13	603859	3
Cleft lip/palate-ectodermal dysplasia syndrome, 225060 (3)	NECTIN1, PVRL1, HVEC, PVRR1, PRR1, ED4, OFC7, CLPED1	NECTIN1	600644	3
Cleft palate with ankyloglossia, 303400 (3)	TBX22, CPX, ABERS	TBX22	300307	3
Cleft palate, cardiac defects, and mental retardation, 600987 (3)	MEIS2, MRG1, CPCMR	MEIS2	601740	3
Cleft palate, psychomotor retardation, and distinctive facial features, 616728 (3)	KDM1A, LSD1, AOF2, BHC110, KIAA0601, CPRF	KDM1A	609132	3
Cleidocranial dysplasia, 119600 (3)	RUNX2, CBFA1, PEBP2A1, AML3, CCD, CLCD	RUNX2	600211	3
Cleidocranial dysplasia, forme fruste, dental anomalies only, 119600 (3)	RUNX2, CBFA1, PEBP2A1, AML3, CCD, CLCD	RUNX2	600211	3
Cleidocranial dysplasia, forme fruste, with brachydactyly, 119600 (3)	RUNX2, CBFA1, PEBP2A1, AML3, CCD, CLCD	RUNX2	600211	3
Clopidogrel, impaired responsiveness to, 609535 (3)	CYP2C, CYP2C19	CYP2C	124020	3
Clubfoot, congenital, with or without deficiency of long bones and/or mirror-image polydactyly, 119800 (3)	PITX1, PTX1, BFT, POTX, CCF, LBNBG	PITX1	602149	3
Cockayne syndrome, type A, 216400 (3)	ERCC8, CKN1, CSA, UVSS2	ERCC8	609412	3
Cockayne syndrome, type B, 133540 (3)	ERCC6, CKN2, COFS1, CSB, ARMD5, UVSS1, POF11	ERCC6	609413	3
Cocoon syndrome, 613630 (3)	CHUK, IKBKA, NFKBIKA, IKKA, IKK1	CHUK	600664	3
Coenzyme Q10 deficiency, primary, 1, 607426 (3)	COQ2, COQ10D1, MSA1	COQ2	609825	3
Coenzyme Q10 deficiency, primary, 2, 614651 (3)	PDSS1, TPT, COQ1, COQ10D2	PDSS1	607429	3
Coenzyme Q10 deficiency, primary, 3, 614652 (3)	PDSS2, DLP1, C6orf210, COQ10D3	PDSS2	610564	3
Coenzyme Q10 deficiency, primary, 4, 612016 (3)	ADCK3, COQ8, CABC1, SCAR9, ARCA2, COQ10D4	ADCK3	606980	3
Coenzyme Q10 deficiency, primary, 5, 614654 (3)	COQ9, C16orf49, COQ10D5	COQ9	612837	3
Coenzyme Q10 deficiency, primary, 6, 614650 (3)	COQ6, CGI10, COQ10D6	COQ6	614647	3
Coenzyme Q10 deficiency, primary, 7, 616276 (3)	COQ4, COQ10D7	COQ4	612898	3
Coffin-Lowry syndrome, 303600 (3)	RPS6KA3, RSK2, MRX19	RPS6KA3	300075	3
Coffin-Siris syndrome 1, 135900 (3)	ARID1B, BAF250B, KIAA1235, MRD12, CSS1	ARID1B	614556	3
Coffin-Siris syndrome 2, 614607 (3)	ARID1A, C1orf4, B120, SMARCF1, MRD14, CSS2	ARID1A	603024	3
Coffin-Siris syndrome 3, 614608 (3)	SMARCB1, SNF5, INI1, RDT, RTPS1, MRD15, SWNTS1, CSS3	SMARCB1	601607	3
Coffin-Siris syndrome 4, 614609 (3)	SMARCA4, BRG1, RTPS2, MRD16, CSS4	SMARCA4	603254	3
Coffin-Siris syndrome 5, 616938 (3)	SMARCE1, BAF57, CSS5	SMARCE1	603111	3
Cohen syndrome, 216550 (3)	VPS13B, KIAA0532, COH1	VPS13B	607817	3
Cohen-Gibson syndrome, 617561 (3)	EED, WAIT1, COGIS	EED	605984	3
Cold-induced sweating syndrome 1, 272430 (3)	CRLF1, CISS1	CRLF1	604237	3
Cold-induced sweating syndrome 2, 610313 (3)	CLCF1, BSF3, CLC, CISS2	CLCF1	607672	3
Cold-induced sweating syndrome 3, 617055 (3)	KLHL7, RP42, CISS3	KLHL7	611119	3
Cole disease, 615522 (3)	ENPP1, PDNP1, NPPS, M6S1, PCA1, ARHR2, COLED	ENPP1	173335	3
Cole-Carpenter syndrome 1, 112240 (3)	P4HB, PROHB, CLCRP1	P4HB	176790	3
Cole-Carpenter syndrome 2, 616294 (3)	SEC24D, KIAA0755, CLCRP2	SEC24D	607186	3
Coloboma, ocular, 120433 (3)	YAP1, COB1	YAP1	606608	3
Coloboma, ocular, with or without hearing impairment, cleft lip/palate, and/or mental retardation, 120433 (3)	YAP1, COB1	YAP1	606608	3
Colon cancer, advanced, somatic, 114500 (3)	SRC, ASV, SRC1, THC6	SRC	190090	3
Colon cancer, somatic, 114500 (3)	PTPN12, PTPG1	PTPN12	600079	3
Colon cancer, somatic, 114500 (3)	PTPRJ, DEP1	PTPRJ	600925	3
Colon cancer, somatic, 114500 (3)	RAD54B	RAD54B	604289	3
Colorblindness, deutan, 303800 (3)	OPN1MW, GCP, CBD, CBBM	OPN1MW	300821	3
Colorblindness, protan, 303900 (3)	OPN1LW, RCP, CBP, CBBM	OPN1LW	300822	3
Colorblindness, tritan, 190900 (3)	OPN1SW, BCP, CBT	OPN1SW	613522	3
Colorectal adenomatous polyposis, autosomal recessive, with pilomatricomas, 132600 (3)	MUTYH, MYH	MUTYH	604933	3
Colorectal cancer with chromosomal instability, somatic (3)	BUB1	BUB1	602452	3
Colorectal cancer, 114500 (3)	TP53, P53, LFS1 , BCC7	TP53	191170	3
Colorectal cancer, hereditary nonpolyposis, type 1, 120435 (3)	MSH2, COCA1, FCC1, HNPCC1	MSH2	609309	3
Colorectal cancer, hereditary nonpolyposis, type 2, 609310 (3)	MLH1, COCA2, HNPCC2	MLH1	120436	3
Colorectal cancer, hereditary nonpolyposis, type 4, 614337 (3)	PMS2, PMSL2, HNPCC4	PMS2	600259	3
Colorectal cancer, hereditary nonpolyposis, type 5, 614350 (3)	MSH6, GTBP, HNPCC5	MSH6	600678	3
Colorectal cancer, hereditary nonpolyposis, type 6, 614331 (3)	TGFBR2, HNPCC6, AAT3, MFS2, LDS2	TGFBR2	190182	3
Colorectal cancer, hereditary nonpolyposis, type 7, 614385 (3)	MLH3, HNPCC7	MLH3	604395	3
Colorectal cancer, hereditary nonpolyposis, type 8, 613244 (3)	EPCAM, ACSTD1, TROP1, M4S1, MIC18, DIAR5, HNPCC8	EPCAM	185535	3
Colorectal cancer, somatic (3)	BRAF, NS7	BRAF	164757	3
Colorectal cancer, somatic, 114500 (3)	AKT1, CWS6	AKT1	164730	3
Colorectal cancer, somatic, 114500 (3)	APC, GS, FPC, BTPS2	APC	611731	3
Colorectal cancer, somatic, 114500 (3)	AXIN2, ODCRCS	AXIN2	604025	3
Colorectal cancer, somatic, 114500 (3)	BAX	BAX	600040	3
Colorectal cancer, somatic, 114500 (3)	BUB1B, BUBR1, MVA1	BUB1B	602860	3
Colorectal cancer, somatic, 114500 (3)	CTNNB1, MRD19, EVR7	CTNNB1	116806	3
Colorectal cancer, somatic, 114500 (3)	DCC, MRMV1, HGPPS2	DCC	120470	3
Colorectal cancer, somatic, 114500 (3)	DLC1	DLC1	604258	3
Colorectal cancer, somatic, 114500 (3)	EP300, RSTS2	EP300	602700	3
Colorectal cancer, somatic, 114500 (3)	FGFR3, ACH	FGFR3	134934	3
Colorectal cancer, somatic, 114500 (3)	FLCN, BHD	FLCN	607273	3
Colorectal cancer, somatic, 114500 (3)	MCC	MCC	159350	3
Colorectal cancer, somatic, 114500 (3)	MLH3, HNPCC7	MLH3	604395	3
Colorectal cancer, somatic, 114500 (3)	NRAS, ALPS4, NS6, CMNS, NCMS	NRAS	164790	3
Colorectal cancer, somatic, 114500 (3)	PDGFRL, PDGRL, PRLTS	PDGFRL	604584	3
Colorectal cancer, somatic, 114500 (3)	PIK3CA, CLOVE, MCAP, MCM, MCMTC, CWS5	PIK3CA	171834	3
Combined C6/C7 deficiency (3)	C6	C6	217050	3
Combined D-2- and L-2-hydroxyglutaric aciduria, 615182 (3)	SLC25A1, SLC20A3, CTP, D2L2AD	SLC25A1	190315	3
Combined SAP deficiency, 611721 (3)	PSAP, SAP1	PSAP	176801	3
Combined cellular and humoral immune defects with granulomas, 233650 (3)	RAG1	RAG1	179615	3
Combined cellular and humoral immune defects with granulomas, 233650 (3)	RAG2	RAG2	179616	3
Combined factor V and VIII deficiency, 227300 (3)	LMAN1, ERGIC53, F5F8D, MCFD1	LMAN1	601567	3
Combined hyperlipidemia, familial, 144250 (3)	LPL, LIPD, HDLCQ11	LPL	609708	3
Combined immunodeficiency, X-linked, moderate, 312863 (3)	IL2RG, SCIDX1, SCIDX, IMD4	IL2RG	308380	3
Combined malonic and methylmalonic aciduria, 614265 (3)	ACSF3	ACSF3	614245	3
Combined oxidative phosphorylation deficiency 1, 609060 (3)	GFM1, EFG1, GFM, COXPD1	GFM1	606639	3
Combined oxidative phosphorylation deficiency 10, 614702 (3)	MTO1, COXPD10	MTO1	614667	3
Combined oxidative phosphorylation deficiency 11, 614922 (3)	RMND1, COXPD11	RMND1	614917	3
Combined oxidative phosphorylation deficiency 12, 614924 (3)	EARS2, KIAA1970, COXPD12	EARS2	612799	3
Combined oxidative phosphorylation deficiency 13, 614932 (3)	PNPT1, OLD35, COXPD13, DFNB70	PNPT1	610316	3
Combined oxidative phosphorylation deficiency 14, 614946 (3)	FARS2, FARS1, COXPD14, SPG77	FARS2	611592	3
Combined oxidative phosphorylation deficiency 15, 614947 (3)	MTFMT, COXPD15	MTFMT	611766	3
Combined oxidative phosphorylation deficiency 17, 615440 (3)	ELAC2, HPC2, COXPD17	ELAC2	605367	3
Combined oxidative phosphorylation deficiency 18, 615578 (3)	SFXN4, COXPD18	SFXN4	615564	3
Combined oxidative phosphorylation deficiency 2, 610498 (3)	MRPS16, COXPD2	MRPS16	609204	3
Combined oxidative phosphorylation deficiency 20, 615917 (3)	VARS2, KIAA1885, COXPD20	VARS2	612802	3
Combined oxidative phosphorylation deficiency 23, 616198 (3)	GTPBP3, MSS1, COXPD23	GTPBP3	608536	3
Combined oxidative phosphorylation deficiency 24, 616239 (3)	NARS2, COXPD24	NARS2	612803	3
Combined oxidative phosphorylation deficiency 26, 616539 (3)	TRMT5, TRM5, KIAA1393, COXPD26	TRMT5	611023	3
Combined oxidative phosphorylation deficiency 27, 616672 (3)	CARS2, COXPD27	CARS2	612800	3
Combined oxidative phosphorylation deficiency 28, 616794 (3)	SLC25A26, SAMC, COXPD28	SLC25A26	611037	3
Combined oxidative phosphorylation deficiency 3, 610505 (3)	TSFM, COXPD3	TSFM	604723	3
Combined oxidative phosphorylation deficiency 30, 616974 (3)	TRMT10C, RG9MTD1, MRPP1, COXPD30	TRMT10C	615423	3
Combined oxidative phosphorylation deficiency 31, 617228 (3)	MIPEP, COXPD31	MIPEP	602241	3
Combined oxidative phosphorylation deficiency 32, 617664 (3)	MRPS34, MRPS12, COXPD32	MRPS34	611994	3
Combined oxidative phosphorylation deficiency 33, 617713 (3)	C1QBP, HABP1, COXPD33	C1QBP	601269	3
Combined oxidative phosphorylation deficiency 4, 610678 (3)	TUFM, EFTU, COXPD4	TUFM	602389	3
Combined oxidative phosphorylation deficiency 5, 611719 (3)	MRPS22, C3orf5, COXPD5	MRPS22	605810	3
Combined oxidative phosphorylation deficiency 6, 300816 (3)	AIFM1, PDCD8, AIF, COXPD6, COWCK, CMTX4, DFNX5	AIFM1	300169	3
Combined oxidative phosphorylation deficiency 7, 613559 (3)	C12orf65, COXPD7, SPG55	C12orf65	613541	3
Combined oxidative phosphorylation deficiency 8, 614096 (3)	AARS2, KIAA1270, MTALARS, COXPD8, LKENP	AARS2	612035	3
Combined oxidative phosphorylation deficiency 9, 614582 (3)	MRPL3, MRL3, COXPD9	MRPL3	607118	3
Complement component 4, partial deficiency of, 120790 (3)	C1NH, HAE1, HAE2, SERPING1	C1NH	606860	3
Complement factor D deficiency, 613912 (3)	CFD, ADN	CFD	134350	3
Complement factor H deficiency, 609814 (3)	CFH, HF1, HUS, ARMD4, AHUS1	CFH	134370	3
Complement factor I deficiency, 610984 (3)	CFI, FI, AHUS3, ARMD13	CFI	217030	3
Complement hyperactivation, angiopathic thrombosis, and protein-losing enteropathy, 226300 (3)	CD55, DAF, CROM, CHAPLE	CD55	125240	3
Cone dystrophy 4, 613093 (3)	PDE6C, PDEA2, COD4	PDE6C	600827	3
Cone dystrophy-3, 602093 (3)	GUCA1A, GCAP, COD3, CORD14	GUCA1A	600364	3
Cone-rod dystrophy 10, 610283 (3)	SEMA4A, SEMB, RP35, CORD10	SEMA4A	607292	3
Cone-rod dystrophy 11, 610381 (3)	RAX2, RAXL1, QRX, CORD11, ARMD6	RAX2	610362	3
Cone-rod dystrophy 12, 612657 (3)	PROM1, PROML1, AC133, RP41, CORD12, CD133, MCDR2, STGD4	PROM1	604365	3
Cone-rod dystrophy 13, 608194 (3)	RPGRIP1, LCA6, CORD13	RPGRIP1	605446	3
Cone-rod dystrophy 14, 602093 (3)	GUCA1A, GCAP, COD3, CORD14	GUCA1A	600364	3
Cone-rod dystrophy 15, 613660 (3)	CDHR1, PCDH21, PRCAD, CORD15, RP65	CDHR1	609502	3
Cone-rod dystrophy 16, 614500 (3)	C8orf37, CORD16, RP64, BBS21	C8orf37	614477	3
Cone-rod dystrophy 18, 615374 (3)	RAB28, CORD18	RAB28	612994	3
Cone-rod dystrophy 19, 615860 (3)	TTLL5, STAMP, KIAA0998, CORD19	TTLL5	612268	3
Cone-rod dystrophy 20, 615973 (3)	POC1B, PIX1, CORD20	POC1B	614784	3
Cone-rod dystrophy 21, 616502 (3)	DRAM2, TMEM77, CORD21	DRAM2	613360	3
Cone-rod dystrophy 3, 604116 (3)	ABCA4, ABCR, STGD1, FFM, RP19, CORD3, ARMD2	ABCA4	601691	3
Cone-rod dystrophy 5, 600977 (3)	PITPNM3, NIR1, CORD5	PITPNM3	608921	3
Cone-rod dystrophy 6, 601777 (3)	GUCY2D, GUC2D, LCA1, CORD6, RCD2	GUCY2D	600179	3
Cone-rod dystrophy 7, 603649 (3)	RIMS1, RIM1, RIM, KIAA0340, CORD7	RIMS1	606629	3
Cone-rod dystrophy 9, 612775 (3)	ADAM9, MDC9, MCMP, CORD9	ADAM9	602713	3
Cone-rod dystrophy and hearing loss, 617236 (3)	CEP78, CRDHL	CEP78	617110	3
Cone-rod dystrophy, 604393 (3)	AIPL1, LCA4	AIPL1	604392	3
Cone-rod dystrophy, X-linked, 1, 304020 (3)	RPGR, RP3, CRD, RP15, COD1, CORDX1	RPGR	312610	3
Cone-rod dystrophy, X-linked, 3, 300476 (3)	CACNA1F, CSNB2, CORDX3, CSNB2A, AIED, OA2	CACNA1F	300110	3
Cone-rod retinal dystrophy-2, 120970 (3)	CRX, CORD2, CRD, LCA7	CRX	602225	3
Cone-rod synaptic disorder, congenital nonprogressive, 610427 (3)	CABP4, CRSD, CSNB2B	CABP4	608965	3
Congenital anomalies of kidney and urinary tract 2, 143400 (3)	TBX18, CAKUT2	TBX18	604613	3
Congenital anomalies of kidney and urinary tract syndrome with or without hearing loss, abnormal ears, or developmental delay, 617641 (3)	PBX1, CAKUHED	PBX1	176310	3
Congenital bilateral absence of vas deferens, 277180 (3)	CFTR, ABCC7, CF, MRP7	CFTR	602421	3
Congenital cataracts, facial dysmorphism, and neuropathy, 604168 (3)	CTDP1, FCP1, CCFDN	CTDP1	604927	3
Congenital cataracts, hearing loss, and neurodegeneration, 614482 (3)	SLC33A1, ACATN, AT1, SPG42, CCHLND	SLC33A1	603690	3
Congenital contractures of the limbs and face, hypotonia, and developmental delay, 616266 (3)	NALCN, IHPRF1, CLIFAHDD	NALCN	611549	3
Congenital disorder of deglycosylation, 615273 (3)	NGLY1, PNG1, CDDG, CDG1V	NGLY1	610661	3
Congenital disorder of glycosylation, type IIa, 212066 (3)	MGAT2, CDGS2, CDG2A	MGAT2	602616	3
Congenital disorder of glycosylation, type IIb, 606056 (3)	MOGS, GCS1, CDG2B	MOGS	601336	3
Congenital disorder of glycosylation, type IIc, 266265 (3)	SLC35C1, FUCT1, CDG2C	SLC35C1	605881	3
Congenital disorder of glycosylation, type IId, 607091 (3)	B4GALT1, GGTB2, GT1, GTB, CDG2D	B4GALT1	137060	3
Congenital disorder of glycosylation, type IIe, 608779 (3)	COG7, CDG2E	COG7	606978	3
Congenital disorder of glycosylation, type IIf, 603585 (3)	SLC35A1, CST, CDG2F	SLC35A1	605634	3
Congenital disorder of glycosylation, type IIg, 611209 (3)	COG1, LDLB, KIAA1381, CDG2G	COG1	606973	3
Congenital disorder of glycosylation, type IIh, 611182 (3)	COG8, DOR1, CDG2H	COG8	606979	3
Congenital disorder of glycosylation, type IIi, 613612 (3)	COG5, GOLTC1, GTC90, CDG2I	COG5	606821	3
Congenital disorder of glycosylation, type IIj, 613489 (3)	COG4, COD1, CDG2J	COG4	606976	3
Congenital disorder of glycosylation, type IIk, 614727 (3)	TMEM165, FT27, CDG2K	TMEM165	614726	3
Congenital disorder of glycosylation, type IIl, 614576 (3)	COG6, COD2, KIAA1134, CDG2L, SHNS	COG6	606977	3
Congenital disorder of glycosylation, type IIm, 300896 (3)	SLC35A2, UGALT, UGTL, UGT2, CDGX, CDG2M	SLC35A2	314375	3
Congenital disorder of glycosylation, type IIn, 616721 (3)	SLC39A8, BIGM103, CDG2N	SLC39A8	608732	3
Congenital disorder of glycosylation, type IIo, 616828 (3)	CCDC115, CCP1, CDG2O	CCDC115	613734	3
Congenital disorder of glycosylation, type IIp, 616829 (3)	TMEM199, VMA12, VPH2, C17orf32, CDG2P	TMEM199	616815	3
Congenital disorder of glycosylation, type Ia, 212065 (3)	PMM2, CDG1A	PMM2	601785	3
Congenital disorder of glycosylation, type Ib, 602579 (3)	MPI, PMI1, CDG1B	MPI	154550	3
Congenital disorder of glycosylation, type Ic, 603147 (3)	ALG6, CDG1C	ALG6	604566	3
Congenital disorder of glycosylation, type Id, 601110 (3)	ALG3, NOT56L, CDGS4, CDG1D	ALG3	608750	3
Congenital disorder of glycosylation, type Ie, 608799 (3)	DPM1, MPDS, CDGIE	DPM1	603503	3
Congenital disorder of glycosylation, type If, 609180 (3)	MPDU1, SL15, CDGIF	MPDU1	604041	3
Congenital disorder of glycosylation, type Ig, 607143 (3)	ALG12, CDG1G	ALG12	607144	3
Congenital disorder of glycosylation, type Ih, 608104 (3)	ALG8, CDG1H	ALG8	608103	3
Congenital disorder of glycosylation, type Ij, 608093 (3)	DPAGT1, DPAGT2, DGPT, CDG1J, CMSTA2, CMS13	DPAGT1	191350	3
Congenital disorder of glycosylation, type Ik, 608540 (3)	ALG1, HMAT1, HMT1, CDG1K	ALG1	605907	3
Congenital disorder of glycosylation, type Il, 608776 (3)	ALG9, DIBD1, CDG1L, GIKANIS	ALG9	606941	3
Congenital disorder of glycosylation, type Im, 610768 (3)	DOLK, TMEM15, DK1, SEC59, KIAA1094, CDG1M	DOLK	610746	3
Congenital disorder of glycosylation, type In, 612015 (3)	RFT1, CDG1N	RFT1	611908	3
Congenital disorder of glycosylation, type Io, 612937 (3)	DPM3, CDG1O	DPM3	605951	3
Congenital disorder of glycosylation, type Ip, 613661 (3)	ALG11, KIAA1266, CDG1P	ALG11	613666	3
Congenital disorder of glycosylation, type Iq, 612379 (3)	SRD5A3, SRD5A2L, CDG1Q, KRIZI	SRD5A3	611715	3
Congenital disorder of glycosylation, type It, 614921 (3)	PGM1, GSD14, CDG1T	PGM1	171900	3
Congenital disorder of glycosylation, type Iu, 615042 (3)	DPM2, CDG1U	DPM2	603564	3
Congenital disorder of glycosylation, type Iy, 300934 (3)	SSR4, TRAPD, CDG1Y	SSR4	300090	3
Congenital heart defects and ectodermal dysplasia, 617364 (3)	PRKD1, PRKCM, PKD, CHDED	PRKD1	605435	3
Congenital heart defects and skeletal malformations syndrome, 617602 (3)	ABL1, CHDSKM	ABL1	189980	3
Congenital heart defects, dysmorphic facial features, and intellectual developmental disorder, 617360 (3)	CDK13, CDC2L5, CHED, CHDFIDD	CDK13	603309	3
Congenital heart defects, multiple types, 4, 615779 (3)	NR2F2, TFCOUP2, ARP1, CHTD4	NR2F2	107773	3
Congenital heart defects, nonsyndromic, 1, X-linked, 306955 (3)	ZIC3, HTX1, HTX, VACTERLX	ZIC3	300265	3
Congenital heart defects, nonsyndromic, 2, 614980 (3)	TAB2, MAP3K7IP2, KIAA0733, CHTD2	TAB2	605101	3
Congenital myopathy with excess of muscle spindles, 218040 (3)	HRAS	HRAS	190020	3
Congenital short bowel syndrome, 300048 (3)	FLNA, FLN1, NHBP, OPD1, OPD2, FMD, MNS, CVD1, CSBS	FLNA	300017	3
Congenital short bowel syndrome, 615237 (3)	CLMP, ASAM, ACAM, CSBS	CLMP	611693	3
Conotruncal anomaly face syndrome, 217095 (3)	TBX1, DGS, CTHM, CAFS, TGA, DORV, VCFS, DGCR	TBX1	602054	3
Conotruncal heart malformations, 217095 (3)	NKX2-6, CSX2, CTHM	NKX2-6	611770	3
Conotruncal heart malformations, variable, 217095 (3)	NKX2-5, NKX2E, CSX, CHNG5, VSD3, HLHS2	NKX2-5	600584	3
Contractural arachnodactyly, congenital, 121050 (3)	FBN2, CCA, EOMD	FBN2	612570	3
Convulsions, familial infantile, with paroxysmal choreoathetosis, 602066 (3)	PRRT2, PKC, DYT10, EKD1, BFIS2, BFIC2, ICCA	PRRT2	614386	3
Coproporphyria, 121300 (3)	CPOX	CPOX	612732	3
Cornea plana 2, autosomal recessive, 217300 (3)	KERA, CNA2	KERA	603288	3
Corneal clouding, autosomal recessive (3)	APOA1	APOA1	107680	3
Corneal dystrophy, Avellino type, 607541 (3)	TGFBI, CSD2, CDGG1, CSD, BIGH3, CDG2, EBMD	TGFBI	601692	3
Corneal dystrophy, Fuchs endothelial, 1, 136800 (3)	COL8A2, FECD1, PPCD2	COL8A2	120252	3
Corneal dystrophy, Fuchs endothelial, 3, 613267 (3)	TCF4, SEF2, ITF2, PTHS, FECD3	TCF4	602272	3
Corneal dystrophy, Fuchs endothelial, 4, 613268 (3)	SLC4A11, BTR1, NABC1, CHED, CDPD, FECD4	SLC4A11	610206	3
Corneal dystrophy, Fuchs endothelial, 6, 613270 (3)	ZEB1, TCF8, NIL2A, PPCD3, FECD6	ZEB1	189909	3
Corneal dystrophy, Fuchs endothelial, 8, 615523 (3)	AGBL1, CCP4, FECD8	AGBL1	615496	3
Corneal dystrophy, Groenouw type I, 121900 (3)	TGFBI, CSD2, CDGG1, CSD, BIGH3, CDG2, EBMD	TGFBI	601692	3
Corneal dystrophy, Reis-Bucklers type, 608470 (3)	TGFBI, CSD2, CDGG1, CSD, BIGH3, CDG2, EBMD	TGFBI	601692	3
Corneal dystrophy, Schnyder type, 121800 (3)	UBIAD1, TERE1, SCCD	UBIAD1	611632	3
Corneal dystrophy, Thiel-Behnke type, 602082 (3)	TGFBI, CSD2, CDGG1, CSD, BIGH3, CDG2, EBMD	TGFBI	601692	3
Corneal dystrophy, congenital stromal, 610048 (3)	DCN, CSCD	DCN	125255	3
Corneal dystrophy, epithelial basement membrane, 121820 (3)	TGFBI, CSD2, CDGG1, CSD, BIGH3, CDG2, EBMD	TGFBI	601692	3
Corneal dystrophy, gelatinous drop-like, 204870 (3)	TACSTD2, TROP2, M1S1	TACSTD2	137290	3
Corneal dystrophy, lattice type I, 122200 (3)	TGFBI, CSD2, CDGG1, CSD, BIGH3, CDG2, EBMD	TGFBI	601692	3
Corneal dystrophy, lattice type IIIA, 608471 (3)	TGFBI, CSD2, CDGG1, CSD, BIGH3, CDG2, EBMD	TGFBI	601692	3
Corneal dystrophy, posterior polymorphous 2, 609140 (3)	COL8A2, FECD1, PPCD2	COL8A2	120252	3
Corneal dystrophy, posterior polymorphous, 1, 122000 (3)	OVOL2, ZNF339, PPCD1	OVOL2	616441	3
Corneal dystrophy, posterior polymorphous, 3, 609141 (3)	ZEB1, TCF8, NIL2A, PPCD3, FECD6	ZEB1	189909	3
Corneal endothelial dystrophy and perceptive deafness, 217400 (3)	SLC4A11, BTR1, NABC1, CHED, CDPD, FECD4	SLC4A11	610206	3
Corneal endothelial dystrophy, autosomal recessive, 217700 (3)	SLC4A11, BTR1, NABC1, CHED, CDPD, FECD4	SLC4A11	610206	3
Corneal fleck dystrophy, 121850 (3)	PIKFYVE, PIP5K3	PIKFYVE	609414	3
Cornelia de Lange syndrome 1, 122470 (3)	NIPBL, CDLS1	NIPBL	608667	3
Cornelia de Lange syndrome 2, 300590 (3)	SMC1A, SMC1L1, SMC1, DXS423E, KIAA0178, CDLS2	SMC1A	300040	3
Cornelia de Lange syndrome 3, 610759 (3)	SMC3, CSPG6, HCAP, BAM, CDLS3	SMC3	606062	3
Cornelia de Lange syndrome 4, 614701 (3)	RAD21, SCC1, NXP1, KIAA0078, CDLS4	RAD21	606462	3
Cornelia de Lange syndrome 5, 300882 (3)	HDAC8, MRXS6, CDLS5	HDAC8	300269	3
Corpus callosum, agenesis of, with mental retardation, ocular coloboma and micrognathia, 300472 (3)	IGBP1	IGBP1	300139	3
Corpus callosum, partial agenesis of, 304100 (3)	L1CAM, CAML1, HSAS1, MASA, SPG1	L1CAM	308840	3
Cortical dysplasia, complex, with other brain malformations 1, 614039 (3)	TUBB3, TUBB4, CFEOM3A, CDCBM1	TUBB3	602661	3
Cortical dysplasia, complex, with other brain malformations 2, 615282 (3)	KIF5C, NKHC2, CDCBM2	KIF5C	604593	3
Cortical dysplasia, complex, with other brain malformations 3, 615411 (3)	KIF2A, CDCBM3	KIF2A	602591	3
Cortical dysplasia, complex, with other brain malformations 4, 615412 (3)	TUBG1, CDCBM4	TUBG1	191135	3
Cortical dysplasia, complex, with other brain malformations 5, 615763 (3)	TUBB2A, CDCBM5	TUBB2A	615101	3
Cortical dysplasia, complex, with other brain malformations 6, 615771 (3)	TUBB, TUBB5, M40, CDCBM6, CSCSC1	TUBB	191130	3
Cortical dysplasia, complex, with other brain malformations 7, 610031 (3)	TUBB2B, CDCBM7	TUBB2B	612850	3
Cortical dysplasia, complex, with other brain malformations 8, 613180 (3)	TUBA8, TUBAL2, CDCBM8	TUBA8	605742	3
Cortical dysplasia-focal epilepsy syndrome, 610042 (3)	CNTNAP2, CASPR2, NRXN4, CDFE, AUTS15, PTHSL1	CNTNAP2	604569	3
Cortical malformations, occipital, 614115 (3)	LAMC3, OCCM	LAMC3	604349	3
Corticosteroid-binding globulin deficiency, 611489 (3)	CBG, SERPINA6	CBG	122500	3
Cortisone reductase deficiency 1, 604931 (3)	H6PD, GDH, G6PDH, CORTRD1	H6PD	138090	3
Cortisone reductase deficiency 2, 614662 (3)	HSD11B1, HSD11, HSD11L, CORTRD2	HSD11B1	600713	3
Costello syndrome, 218040 (3)	HRAS	HRAS	190020	3
Coumarin resistance, 122700 (3)	CYP2A6, CYP2A3, CYP2A, P450C2A	CYP2A6	122720	3
Cousin syndrome, 260660 (3)	TBX15	TBX15	604127	3
Cowchock syndrome, 310490 (3)	AIFM1, PDCD8, AIF, COXPD6, COWCK, CMTX4, DFNX5	AIFM1	300169	3
Cowden syndrome 1, 158350 (3)	PTEN, MMAC1, GLM2, CWS1	PTEN	601728	3
Cowden syndrome 2, 612359 (3)	SDHB, SDH2, SDHIP, PGL4, CWS2	SDHB	185470	3
Cowden syndrome 3, 615106 (3)	SDHD, PGL1, CWS3	SDHD	602690	3
Cowden syndrome 4, 615107 (3)	KLLN, CWS4	KLLN	612105	3
Cowden syndrome 5, 615108 (3)	PIK3CA, CLOVE, MCAP, MCM, MCMTC, CWS5	PIK3CA	171834	3
Cowden syndrome 6, 615109 (3)	AKT1, CWS6	AKT1	164730	3
Cowden syndrome 7, 616858 (3)	SEC23B, CDAN2, HEMPAS, CWS7	SEC23B	610512	3
Craniodiaphyseal dysplasia, autosomal dominant, 122860 (3)	SOST, VBCH, CDD, SOST1	SOST	605740	3
Cranioectodermal dysplasia 1, 218330 (3)	IFT122, WDR10, CED1	IFT122	606045	3
Cranioectodermal dysplasia 2, 613610 (3)	WDR35, NAOFEN, KIAA1336, CED2, SRTD7	WDR35	613602	3
Cranioectodermal dysplasia 3, 614099 (3)	IFT43, C14orf179, CED3	IFT43	614068	3
Craniofacial dysmorphism, skeletal anomalies, and mental retardation syndrome, 213980 (3)	TMCO1, CFSMR	TMCO1	614123	3
Craniofacial-deafness-hand syndrome, 122880 (3)	PAX3, WS1, HUP2, CDHS, WS3	PAX3	606597	3
Craniofacial-skeletal-dermatologic dysplasia, 101600 (3)	FGFR2, BEK, CFD1, JWS, TK14, BBDS	FGFR2	176943	3
Craniofrontonasal dysplasia, 304110 (3)	EFNB1, EPLG2, CFNS, CFND	EFNB1	300035	3
Craniolenticulosutural dysplasia, 607812 (3)	SEC23A, CLSD	SEC23A	610511	3
Craniometaphyseal dysplasia, 123000 (3)	ANKH, HANK, ANK, CMDJ, CCAL2, CPPDD	ANKH	605145	3
Craniometaphyseal dysplasia, autosomal recessive, 218400 (3)	GJA1, CX43, ODDD, SDTY3, ODOD, HSS, AVSD3, HLHS1, CMDR, EKVP3	GJA1	121014	3
Cranioosteoarthropathy, 259100 (3)	HPGD, PGDH1, PHOAR1	HPGD	601688	3
Craniosynostosis 1, 123100 (3)	TWIST1, ACS3, SCS, CRS1, SWCOS	TWIST1	601622	3
Craniosynostosis 2, 604757 (3)	MSX2, CRS2, HOX8	MSX2	123101	3
Craniosynostosis 3, 615314 (3)	TCF12, HTF4, CRS3	TCF12	600480	3
Craniosynostosis 4, 600775 (3)	ERF, PE2, CRS4, CHYTS	ERF	611888	3
Craniosynostosis 6, 616602 (3)	ZIC1, CRS6	ZIC1	600470	3
Craniosynostosis and dental anomalies, 614188 (3)	IL11RA, CRSDA	IL11RA	600939	3
Craniosynostosis with radiohumeral fusions and other skeletal and craniofacial anomalies, 614416 (3)	CYP26B1, CYP26A2, P450RAI2, RHFCA	CYP26B1	605207	3
Craniosynostosis, nonspecific (3)	FGFR2, BEK, CFD1, JWS, TK14, BBDS	FGFR2	176943	3
Creatine phosphokinase, elevated serum, 123320 (3)	CAV3, LGMD1C, LQT9	CAV3	601253	3
Creutzfeldt-Jakob disease, 123400 (3)	PRNP, PRIP, KURU, CJD	PRNP	176640	3
Crigler-Najjar syndrome, type I, 218800 (3)	UGT1A1, UGT1, GNT1, BILIQTL1	UGT1A1	191740	3
Crigler-Najjar syndrome, type II, 606785 (3)	UGT1A1, UGT1, GNT1, BILIQTL1	UGT1A1	191740	3
Crouzon syndrome with acanthosis nigricans, 612247 (3)	FGFR3, ACH	FGFR3	134934	3
Crouzon syndrome, 123500 (3)	FGFR2, BEK, CFD1, JWS, TK14, BBDS	FGFR2	176943	3
Cryohydrocytosis, 185020 (3)	SLC4A1, AE1, EPB3, SPH4, SAO, CHC	SLC4A1	109270	3
Cryptorchidism, 219050 (3)	INSL3	INSL3	146738	3
Culler-Jones syndrome, 615849 (3)	GLI2, HPE9, CJS	GLI2	165230	3
Currarino syndrome, 176450 (3)	MNX1, HLXB9, HOXHB9, SCRA1	MNX1	142994	3
Curry-Jones syndrome, somatic mosaic, 601707 (3)	SMOH, SMO, CRJS	SMOH	601500	3
Cushing syndrome, ACTH-independent adrenal, somatic, 615830 (3)	PRKACA	PRKACA	601639	3
Cutis laxa, autosomal dominant 2, 614434 (3)	FBLN5, ARMD3, ADCL2, ARCL1A, HNARMD	FBLN5	604580	3
Cutis laxa, autosomal dominant 3, 616603 (3)	ALDH18A1, PYCS, GSAS, ARCL3A, SPG9A, SPG9B, ADCL3	ALDH18A1	138250	3
Cutis laxa, autosomal dominant, 123700 (3)	ELN, SVAS, ADCL1	ELN	130160	3
Cutis laxa, autosomal recessive, type IA, 219100 (3)	FBLN5, ARMD3, ADCL2, ARCL1A, HNARMD	FBLN5	604580	3
Cutis laxa, autosomal recessive, type IB, 614437 (3)	EFEMP2, FBLN4, UPH1, ARCL1B	EFEMP2	604633	3
Cutis laxa, autosomal recessive, type IC, 613177 (3)	LTBP4, LTBP4S, LTBP4L, ARCL1C	LTBP4	604710	3
Cutis laxa, autosomal recessive, type IIA, 219200 (3)	ATP6V0A2, WSS, ARCL2A	ATP6V0A2	611716	3
Cutis laxa, autosomal recessive, type IIB, 612940 (3)	PYCR1, PRO3, ARCL2B, ARCL3B	PYCR1	179035	3
Cutis laxa, autosomal recessive, type IIC, 617402 (3)	ATP6V1E1, ATP6E, ARCL2C	ATP6V1E1	108746	3
Cutis laxa, autosomal recessive, type IID, 617403 (3)	ATP6V1A1, HO68, ARCL2D	ATP6V1A1	607027	3
Cutis laxa, autosomal recessive, type IIIA, 219150 (3)	ALDH18A1, PYCS, GSAS, ARCL3A, SPG9A, SPG9B, ADCL3	ALDH18A1	138250	3
Cutis laxa, autosomal recessive, type IIIB, 614438 (3)	PYCR1, PRO3, ARCL2B, ARCL3B	PYCR1	179035	3
Cyanosis, transient neonatal, 613977 (3)	HBG2, TNCY	HBG2	142250	3
Cylindromatosis, familial, 132700 (3)	CYLD, CDMT, EAC, MFT1, KIAA0849, BRSS	CYLD	605018	3
Cystathioninuria, 219500 (3)	CTH	CTH	607657	3
Cystic fibrosis, 219700 (3)	CFTR, ABCC7, CF, MRP7	CFTR	602421	3
Cystinosis, atypical nephropathic, 219800 (3)	CTNS	CTNS	606272	3
Cystinosis, late-onset juvenile or adolescent nephropathic, 219900 (3)	CTNS	CTNS	606272	3
Cystinosis, nephropathic, 219800 (3)	CTNS	CTNS	606272	3
Cystinosis, ocular nonnephropathic, 219750 (3)	CTNS	CTNS	606272	3
Cystinuria, 220100 (3)	SLC3A1, ATR1, D2H, NBAT	SLC3A1	104614	3
Cystinuria, 220100 (3)	SLC7A9, CSNU3	SLC7A9	604144	3
Czech dysplasia, 609162 (3)	COL2A1	COL2A1	120140	3
D-2-hydroxyglutaric aciduria 2, 613657 (3)	IDH2, IDPM, D2HGA2	IDH2	147650	3
D-2-hydroxyglutaric aciduria, 600721 (3)	D2HGDH, D2HGD	D2HGDH	609186	3
D-bifunctional protein deficiency, 261515 (3)	HSD17B4, PRLTS1	HSD17B4	601860	3
D-glyceric aciduria, 220120 (3)	GLYCTK, GLYCTK1	GLYCTK	610516	3
DNA ligase I deficiency (3)	LIG1	LIG1	126391	3
DNA topoisomerase I, camptothecin-resistant (3)	TOP1	TOP1	126420	3
DNA topoisomerase II, resistance to inhibition of, by amsacrine (3)	TOP2A, TOP2	TOP2A	126430	3
DOOR syndrome, 220500 (3)	TBC1D24, KIAA1171, FIME, EIEE16, DOORS, DFNB86, DFNA65	TBC1D24	613577	3
Danon disease, 300257 (3)	LAMP2, LAMPB, LGP110	LAMP2	309060	3
Darier disease, 124200 (3)	ATP2A2, ATP2B, DAR	ATP2A2	108740	3
De Sanctis-Cacchione syndrome, 278800 (3)	ERCC6, CKN2, COFS1, CSB, ARMD5, UVSS1, POF11	ERCC6	609413	3
De la Chapelle dysplasia, 256050 (3)	SLC26A2, DTD, DTDST, D5S1708, EDM4	SLC26A2	606718	3
Deafness , autosomal recessive 86, 614617 (3)	TBC1D24, KIAA1171, FIME, EIEE16, DOORS, DFNB86, DFNA65	TBC1D24	613577	3
Deafness and myopia, 221200 (3)	SLITRK6, DFNMYP	SLITRK6	609681	3
Deafness autosomal recessive 106, 617637 (3)	EPS8L2, EPS8R2, DFNB106	EPS8L2	614988	3
Deafness, X-linked 1, 304500 (3)	PRPS1, CMTX5, DFNX1, DFN2	PRPS1	311850	3
Deafness, X-linked 2, 304400 (3)	POU3F4, DFN3, DFNX2	POU3F4	300039	3
Deafness, X-linked 4, 300066 (3)	SMPX, DFNX4	SMPX	300226	3
Deafness, X-linked 5, 300614 (3)	AIFM1, PDCD8, AIF, COXPD6, COWCK, CMTX4, DFNX5	AIFM1	300169	3
Deafness, autosomal dominant 1, 124900 (3)	DIAPH1, DFNA1, LFHL1, SCBMS	DIAPH1	602121	3
Deafness, autosomal dominant 10, 601316 (3)	EYA4, DFNA10, CMD1J	EYA4	603550	3
Deafness, autosomal dominant 11, 601317 (3)	MYO7A, USH1B, DFNB2, DFNA11	MYO7A	276903	3
Deafness, autosomal dominant 13, 601868 (3)	COL11A2, DFNA13, DFNB53, FBCG2, OSMEDA, OSMEDB	COL11A2	120290	3
Deafness, autosomal dominant 15, 602459 (3)	POU4F3, BRN3C	POU4F3	602460	3
Deafness, autosomal dominant 17, 603622 (3)	MYH9, MHA, FTNS, DFNA17, BDPLT6	MYH9	160775	3
Deafness, autosomal dominant 20/26, 604717 (3)	ACTG1, DFNA20, DFNA26, BRWS2	ACTG1	102560	3
Deafness, autosomal dominant 22, 606346 (3)	MYO6, DFNA22, DFNB37	MYO6	600970	3
Deafness, autosomal dominant 22, with hypertrophic cardiomyopathy, 606346 (3)	MYO6, DFNA22, DFNB37	MYO6	600970	3
Deafness, autosomal dominant 23, 605192 (3)	SIX1, BOS3, DFNA23	SIX1	601205	3
Deafness, autosomal dominant 25, 605583 (3)	SLC17A8, VGLUT3, DFNA25	SLC17A8	607557	3
Deafness, autosomal dominant 28, 608641 (3)	GRHL2, TFCP2L3, DFNA28, ECTDS	GRHL2	608576	3
Deafness, autosomal dominant 2A, 600101 (3)	KCNQ4, DFNA2A	KCNQ4	603537	3
Deafness, autosomal dominant 2B, 612644 (3)	GJB3, CX31, DFNA2B, EKVP1	GJB3	603324	3
Deafness, autosomal dominant 36, 606705 (3)	TMC1, DFNB7, DFNB11, DFNA36	TMC1	606706	3
Deafness, autosomal dominant 39, with dentinogenesis, 605594 (3)	DSPP, DPP, DGI1, DFNA39, DTDP2	DSPP	125485	3
Deafness, autosomal dominant 3A, 601544 (3)	GJB2, CX26, DFNB1A, PPK, DFNA3A, KID, HID	GJB2	121011	3
Deafness, autosomal dominant 3B, 612643 (3)	GJB6, CX30, DFNA3B, DFNB1B, ECTD2, HED2	GJB6	604418	3
Deafness, autosomal dominant 40, 616357 (3)	CRYM, DFNA40	CRYM	123740	3
Deafness, autosomal dominant 41, 608224 (3)	P2RX2, P2X2, DFNA41	P2RX2	600844	3
Deafness, autosomal dominant 4A, 600652 (3)	MYH14, KIAA2034, DFNA4A, PNMHH	MYH14	608568	3
Deafness, autosomal dominant 4B, 614614 (3)	CEACAM16, CEAL2, DFNA4B	CEACAM16	614591	3
Deafness, autosomal dominant 5, 600994 (3)	GSDME, DFNA5	GSDME	608798	3
Deafness, autosomal dominant 50, 613074 (3)	MIR96, MIRN96, DFNA50	MIR96	611606	3
Deafness, autosomal dominant 56, 615629 (3)	TNC, HXB, DFNA56	TNC	187380	3
Deafness, autosomal dominant 6/14/38, 600965 (3)	WFS1, WFRS, WFS, DFNA6, DFNA14, DFNA38, WFSL, CTRCT41	WFS1	606201	3
Deafness, autosomal dominant 64, 614152 (3)	SMAC, DIABLO, DFNA64	SMAC	605219	3
Deafness, autosomal dominant 65, 616044 (3)	TBC1D24, KIAA1171, FIME, EIEE16, DOORS, DFNB86, DFNA65	TBC1D24	613577	3
Deafness, autosomal dominant 67, 616340 (3)	OSBPL2, ORP2, KIAA0772, DNFA67	OSBPL2	606731	3
Deafness, autosomal dominant 69, unilateral or asymmetric, 616697 (3)	KITLG, MGF, SF, SCF, SHEP7, FPHH, DCUA, DFNA69	KITLG	184745	3
Deafness, autosomal dominant 73, 617663 (3)	PTPRQ, PTPGMC1, DFNB84A, DFNA73	PTPRQ	603317	3
Deafness, autosomal dominant 8/12, 601543 (3)	TECTA, DFNA8, DFNA12, DFNB21	TECTA	602574	3
Deafness, autosomal dominant 9, 601369 (3)	COCH, DFNA9	COCH	603196	3
Deafness, autosomal dominant, with peripheral neuropathy (3)	GJB3, CX31, DFNA2B, EKVP1	GJB3	603324	3
Deafness, autosomal recessive (3)	GJB3, CX31, DFNA2B, EKVP1	GJB3	603324	3
Deafness, autosomal recessive 105, 616958 (3)	CDC14A, DFNB105	CDC14A	603504	3
Deafness, autosomal recessive 107, 617639 (3)	WBP2, DFNB107	WBP2	606962	3
Deafness, autosomal recessive 12, 601386 (3)	CDH23, USH1D, DFNB12, PITA5	CDH23	605516	3
Deafness, autosomal recessive 15, 601869 (3)	GIPC3, DFNB15, DFNB72, DFNB95	GIPC3	608792	3
Deafness, autosomal recessive 16, 603720 (3)	STRC, DFNB16	STRC	606440	3
Deafness, autosomal recessive 18A, 602092 (3)	USH1C, DFNB18A	USH1C	605242	3
Deafness, autosomal recessive 18B, 614945 (3)	OTOG, OTGN, DFNB18B	OTOG	604487	3
Deafness, autosomal recessive 1A, 220290 (3)	GJB2, CX26, DFNB1A, PPK, DFNA3A, KID, HID	GJB2	121011	3
Deafness, autosomal recessive 1B, 612645 (3)	GJB6, CX30, DFNA3B, DFNB1B, ECTD2, HED2	GJB6	604418	3
Deafness, autosomal recessive 2, 600060 (3)	MYO7A, USH1B, DFNB2, DFNA11	MYO7A	276903	3
Deafness, autosomal recessive 21, 603629 (3)	TECTA, DFNA8, DFNA12, DFNB21	TECTA	602574	3
Deafness, autosomal recessive 22, 607039 (3)	OTOA, DFNB22	OTOA	607038	3
Deafness, autosomal recessive 23, 609533 (3)	PCDH15, DFNB23, USH1F	PCDH15	605514	3
Deafness, autosomal recessive 24, 611022 (3)	RDX, DFNB24	RDX	179410	3
Deafness, autosomal recessive 25, 613285 (3)	GRXCR1	GRXCR1	613283	3
Deafness, autosomal recessive 28, 609823 (3)	TRIOBP, KIAA1662	TRIOBP	609761	3
Deafness, autosomal recessive 29, 614035 (3)	CLDN14, DFNB29	CLDN14	605608	3
Deafness, autosomal recessive 3, 600316 (3)	MYO15A, DFNB3	MYO15A	602666	3
Deafness, autosomal recessive 30, 607101 (3)	MYO3A, DFNB30	MYO3A	606808	3
Deafness, autosomal recessive 31, 607084 (3)	WHRN, CIP98, KIAA1526, DFNB31, USH2D	WHRN	607928	3
Deafness, autosomal recessive 35, 608565 (3)	ESRRB, ESRL2, DFNB35	ESRRB	602167	3
Deafness, autosomal recessive 36, 609006 (3)	ESPN	ESPN	606351	3
Deafness, autosomal recessive 37, 607821 (3)	MYO6, DFNA22, DFNB37	MYO6	600970	3
Deafness, autosomal recessive 39, 608265 (3)	HGF, DFNB39	HGF	142409	3
Deafness, autosomal recessive 4, with enlarged vestibular aqueduct, 600791 (3)	SLC26A4, PDS, DFNB4, EVA, TDH2B	SLC26A4	605646	3
Deafness, autosomal recessive 42, 609646 (3)	ILDR1, DFNB42	ILDR1	609739	3
Deafness, autosomal recessive 48, 609439 (3)	CIB2, KIP2	CIB2	605564	3
Deafness, autosomal recessive 49, 610153 (3)	MARVELD2, MARVD2, TRIC, DFNB49	MARVELD2	610572	3
Deafness, autosomal recessive 53, 609706 (3)	COL11A2, DFNA13, DFNB53, FBCG2, OSMEDA, OSMEDB	COL11A2	120290	3
Deafness, autosomal recessive 59, 610220 (3)	PJVK, DFNB59	PJVK	610219	3
Deafness, autosomal recessive 6, 600971 (3)	TMIE, DFNB6	TMIE	607237	3
Deafness, autosomal recessive 63, 611451 (3)	LRTOMT, LRTOMT1, LRTOMT2, DFNB63	LRTOMT	612414	3
Deafness, autosomal recessive 67, 610265 (3)	LHFPL5, TMHS, DFNB67	LHFPL5	609427	3
Deafness, autosomal recessive 68, 610419 (3)	S1PR2, EDG5, DFNB68	S1PR2	605111	3
Deafness, autosomal recessive 7, 600974 (3)	TMC1, DFNB7, DFNB11, DFNA36	TMC1	606706	3
Deafness, autosomal recessive 70, 614934 (3)	PNPT1, OLD35, COXPD13, DFNB70	PNPT1	610316	3
Deafness, autosomal recessive 74, 613718 (3)	MSRB3, DFNB74	MSRB3	613719	3
Deafness, autosomal recessive 76, 615540 (3)	SYNE4, NESP4, C19orf46, DFNB76	SYNE4	615535	3
Deafness, autosomal recessive 77, 613079 (3)	LOXHD1, DFNB77	LOXHD1	613072	3
Deafness, autosomal recessive 79, 613307 (3)	TPRN, C9orf75, DFNB79	TPRN	613354	3
Deafness, autosomal recessive 8/10, 601072 (3)	TMPRSS3, ECHOS1, DFNB8, DFNB10	TMPRSS3	605511	3
Deafness, autosomal recessive 84A, 613391 (3)	PTPRQ, PTPGMC1, DFNB84A, DFNA73	PTPRQ	603317	3
Deafness, autosomal recessive 84B, 614944 (3)	OTOGL, C12orf64, DFNB84B	OTOGL	614925	3
Deafness, autosomal recessive 89, 613916 (3)	KARS, CMTRIB, DFNB89	KARS	601421	3
Deafness, autosomal recessive 9, 601071 (3)	OTOF, DFNB9, NSRD9, AUNB1	OTOF	603681	3
Deafness, autosomal recessive 93, 614899 (3)	CABP2, DFNB93	CABP2	607314	3
Deafness, autosomal recessive 98, 614861 (3)	TSPEAR, C21orf29, DFNB98	TSPEAR	612920	3
Deafness, congenital with inner ear agenesis, microtia, and microdontia, 610706 (3)	FGF3, INT2	FGF3	164950	3
Deafness, congenital, with onychodystrophy, autosomal dominant, 124480 (3)	ATP6V1B2, ATP6B2, VPP3, DOOD, ZLS2	ATP6V1B2	606939	3
Deafness, digenic GJB2/GJB6, 220290 (3)	GJB6, CX30, DFNA3B, DFNB1B, ECTD2, HED2	GJB6	604418	3
Deafness, digenic, GJB2/GJB3, 220290 (3)	GJB3, CX31, DFNA2B, EKVP1	GJB3	603324	3
Deafness, dystonia, and cerebral hypomyelination, 300475 (3)	BCAP31, BAP31, DXS1357E, DDCH	BCAP31	300398	3
Deafness, neurosensory, without vestibular involvement, autosomal dominant (3)	ESPN	ESPN	606351	3
Dehydrated hereditary stomatocytosis 2, 616689 (3)	KCNN4, KCA4, SK4, DHS2	KCNN4	602754	3
Dehydrated hereditary stomatocytosis with or without pseudohyperkalemia and/or perinatal edema, 194380 (3)	PIEZO1, FAM38A, MIB, DHS, LMPH3	PIEZO1	611184	3
Dejerine-Sottas disease, 145900 (3)	EGR2, KROX20	EGR2	129010	3
Dejerine-Sottas disease, 145900 (3)	MPZ, CMT1B, CMTDID, CHM, DSS	MPZ	159440	3
Dejerine-Sottas disease, 145900 (3)	PMP22, CMT1A, CMT1E, DSS, CIDP	PMP22	601097	3
Dejerine-Sottas disease, 145900 (3)	PRX, CMT4F	PRX	605725	3
Delta-beta thalassemia, 141749 (3)	HBB	HBB	141900	3
Dementia, Lewy body, 127750 (3)	SNCA, NACP, PARK1, PARK4	SNCA	163890	3
Dementia, Lewy body, 127750 (3)	SNCB	SNCB	602569	3
Dementia, familial British, 176500 (3)	ITM2B, BRI, ABRI, FBD, RDGCA	ITM2B	603904	3
Dementia, familial Danish, 117300 (3)	ITM2B, BRI, ABRI, FBD, RDGCA	ITM2B	603904	3
Dementia, familial, nonspecific, 600795 (3)	CHMP2B, DMT1, VPS2B, ALS17	CHMP2B	609512	3
Dementia, frontotemporal, 600274 (3)	PSEN1, AD3	PSEN1	104311	3
Dementia, frontotemporal, with or without parkinsonism, 600274 (3)	MAPT, MTBT1, DDPAC, MSTD	MAPT	157140	3
Dent disease 2, 300555 (3)	OCRL, LOCR, OCRL1, NPHL2	OCRL	300535	3
Dent disease, 300009 (3)	CLCN5, CLCK2, NPHL2, DENTS, NPHL1	CLCN5	300008	3
Dental anomalies and short stature, 601216 (3)	LTBP3, LTBP2, DASS	LTBP3	602090	3
Dentatorubro-pallidoluysian atrophy, 125370 (3)	ATN1, DRPLA, HRS, NOD	ATN1	607462	3
Dentin dysplasia, type I, with microdontia and misshapen teeth, 125400 (3)	SMOC2, SMAP2, DTDP1	SMOC2	607223	3
Dentin dysplasia, type II, 125420 (3)	DSPP, DPP, DGI1, DFNA39, DTDP2	DSPP	125485	3
Dentinogenesis imperfecta, Shields type II, 125490 (3)	DSPP, DPP, DGI1, DFNA39, DTDP2	DSPP	125485	3
Dentinogenesis imperfecta, Shields type III, 125500 (3)	DSPP, DPP, DGI1, DFNA39, DTDP2	DSPP	125485	3
Denys-Drash syndrome, 194080 (3)	WT1, NPHS4	WT1	607102	3
Dermatofibrosarcoma protuberans, 607907 (3)	PDGFB, SIS, IBGC5	PDGFB	190040	3
Dermatopathia pigmentosa reticularis, 125595 (3)	KRT14	KRT14	148066	3
Desanto-Shinawi syndrome, 616708 (3)	WAC, KIAA1844, DESSH	WAC	615049	3
Desbuquois dysplasia 1, 251450 (3)	CANT1, SCAN1, DBQD1, EDM7	CANT1	613165	3
Desbuquois dysplasia 2, 615777 (3)	XYLT1, XT1, DBQD2	XYLT1	608124	3
Desmoid disease, hereditary, 135290 (3)	APC, GS, FPC, BTPS2	APC	611731	3
Desmosterolosis, 602398 (3)	DHCR24, KIAA0018	DHCR24	606418	3
Developmental delay with short stature, dysmorphic features, and sparse hair, 616901 (3)	DPH1, DPH2L1, OVCA1, DEDSSH	DPH1	603527	3
DiGeorge syndrome, 188400 (3)	TBX1, DGS, CTHM, CAFS, TGA, DORV, VCFS, DGCR	TBX1	602054	3
Diabetes insipidus, nephrogenic, 125800 (3)	AQP2	AQP2	107777	3
Diabetes insipidus, nephrogenic, 304800 (3)	AVPR2, DIR, DI1, ADHR	AVPR2	300538	3
Diabetes insipidus, neurohypophyseal, 125700 (3)	AVP, AVRP, VP	AVP	192340	3
Diabetes mellitus, insulin-dependent, 2, 125852 (3)	INS, MODY10, IDDM2	INS	176730	3
Diabetes mellitus, insulin-dependent, 20, 612520 (3)	HNF1A, TCF1, MODY3, IDDM20	HNF1A	142410	3
Diabetes mellitus, insulin-resistant, with acanthosis nigricans, 610549 (3)	INSR, HHF5	INSR	147670	3
Diabetes mellitus, neonatal, with congenital hypothyroidism, 610199 (3)	GLIS3, ZNF515, NDH	GLIS3	610192	3
Diabetes mellitus, noninsulin-dependent, 125853 (3)	ABCC8, SUR, PHHI, SUR1, HHF1, TNDM2	ABCC8	600509	3
Diabetes mellitus, noninsulin-dependent, 125853 (3)	HNF1B, TCF2, HNF2, MODY5, FJHN, HPC11	HNF1B	189907	3
Diabetes mellitus, noninsulin-dependent, late onset, 125853 (3)	GCK, HHF3	GCK	138079	3
Diabetes mellitus, permanent neonatal, 606176 (3)	ABCC8, SUR, PHHI, SUR1, HHF1, TNDM2	ABCC8	600509	3
Diabetes mellitus, permanent neonatal, 606176 (3)	GCK, HHF3	GCK	138079	3
Diabetes mellitus, permanent neonatal, 606176 (3)	INS, MODY10, IDDM2	INS	176730	3
Diabetes mellitus, transient neonatal 2, 610374 (3)	ABCC8, SUR, PHHI, SUR1, HHF1, TNDM2	ABCC8	600509	3
Diabetes mellitus, transient neonatal, 1, 601410 (3)	ZFP57, TNDM1	ZFP57	612192	3
Diabetes mellitus, transient neonatal, 3, 610582 (3)	KCNJ11, BIR, PHHI, HHF2, TNDM3, MODY13	KCNJ11	600937	3
Diabetes mellitus, type 2, 125853 (3)	PAX4, MODY9, KPD	PAX4	167413	3
Diabetes mellitus, type II, 125853 (3)	AKT2, HIHGHH	AKT2	164731	3
Diabetes, permanent neonatal, with or without neurologic features, 606176 (3)	KCNJ11, BIR, PHHI, HHF2, TNDM3, MODY13	KCNJ11	600937	3
Diamond Blackfan anemia 15 with mandibulofacial dysostosis, 606164 (3)	RPS28, DBA15	RPS28	603685	3
Diamond-Blackfan anemia 1, 105650 (3)	RPS19, DBA, DBA1	RPS19	603474	3
Diamond-Blackfan anemia 10, 613309 (3)	RPS26, DBA10	RPS26	603701	3
Diamond-Blackfan anemia 13, 615909 (3)	RPS29, DBA13	RPS29	603633	3
Diamond-Blackfan anemia 4, 612527 (3)	RPS17, RPS17L1, RPS17L2, DBA4	RPS17	180472	3
Diamond-Blackfan anemia 5, 612528 (3)	RPL35A, DBA5	RPL35A	180468	3
Diamond-Blackfan anemia 6, 612561 (3)	RPL5, DBA6	RPL5	603634	3
Diamond-Blackfan anemia 7, 612562 (3)	RPL11, DBA7	RPL11	604175	3
Diamond-Blackfan anemia 8, 612563 (3)	RPS7, DBA8	RPS7	603658	3
Diamond-Blackfan anemia 9, 613308 (3)	RPS10, DBA9	RPS10	603632	3
Diamond-blackfan anemia 3, 610629 (3)	RPS24, DBA3	RPS24	602412	3
Diaphanospondylodysostosis, 608022 (3)	BMPER, CV2	BMPER	608699	3
Diaphragmatic hernia 3, 610187 (3)	ZFPM2, FOG2, DIH3, SRXY9	ZFPM2	603693	3
Diaphyseal medullary stenosis with malignant fibrous histiocytoma, 112250 (3)	MTAP, DMSMFH	MTAP	156540	3
Diarrhea 1, secretory chloride, congenital, 214700 (3)	SLC26A3, DRA, CLD	SLC26A3	126650	3
Diarrhea 3, secretory sodium, congenital, syndromic, 270420 (3)	SPINT2, HAI2, DIAR3	SPINT2	605124	3
Diarrhea 4, malabsorptive, congenital, 610370 (3)	NEUROG3, NGN3, ATOH5	NEUROG3	604882	3
Diarrhea 5, with tufting enteropathy, congenital, 613217 (3)	EPCAM, ACSTD1, TROP1, M4S1, MIC18, DIAR5, HNPCC8	EPCAM	185535	3
Diarrhea 6, 614616 (3)	GUCY2C, GUC2C, DIAR6, MECIL	GUCY2C	601330	3
Diarrhea 8, secretory sodium, congenital, 616868 (3)	SLC9A3, NHE3, DIAR8	SLC9A3	182307	3
Dias-Logan syndrome, 617101 (3)	BCL11A, CTIP1, EVI9, KIAA1809, DILOS	BCL11A	606557	3
Diastrophic dysplasia, 222600 (3)	SLC26A2, DTD, DTDST, D5S1708, EDM4	SLC26A2	606718	3
Diastrophic dysplasia, broad bone-platyspondylic variant, 222600 (3)	SLC26A2, DTD, DTDST, D5S1708, EDM4	SLC26A2	606718	3
Dicarboxylic aminoaciduria, 222730 (3)	SLC1A1, EAAC1, SCZD18, DCBXA	SLC1A1	133550	3
Digital arthropathy-brachydactyly, familial, 606835 (3)	TRPV4, VROAC, HMSN2C, CMT2C, SPSMA, SSQTL1, SMAL, BCYM3	TRPV4	605427	3
Digital clubbing, isolated congenital, 119900 (3)	HPGD, PGDH1, PHOAR1	HPGD	601688	3
Dihydrolipoamide dehydrogenase deficiency, 246900 (3)	DLD, LAD, PHE3, DLDD	DLD	238331	3
Dihydropyrimidine dehydrogenase deficiency, 274270 (3)	DPYD, DPD	DPYD	612779	3
Dihydropyrimidinuria, 222748 (3)	DPYS, DHP	DPYS	613326	3
Dilated cardiomyopathy with woolly hair, keratoderma, and tooth agenesis, 615821 (3)	DSP, KPPS2, PPKS2, DCWHKTA	DSP	125647	3
Dimethylglycine dehydrogenase deficiency, 605850 (3)	DMGDH, DMGDHD	DMGDH	605849	3
Disordered steroidogenesis due to cytochrome P450 oxidoreductase, 613571 (3)	POR	POR	124015	3
Donnai-Barrow syndrome, 222448 (3)	LRP2, DBS	LRP2	600073	3
Dopamine beta-hydroxylase deficiency, 223360 (3)	DBH	DBH	609312	3
Dopamine receptor D2, reduced brain density of (3)	ANKK1	ANKK1	608774	3
Double-outlet right ventricle, 217095 (3)	GDF1, DTGA3, DORV, RAI	GDF1	602880	3
Dowling-Degos disease 1, 179850 (3)	KRT5, DDD1	KRT5	148040	3
Dowling-Degos disease 2, 615327 (3)	POFUT1, OFUCT1, KIAA0180, DDD2	POFUT1	607491	3
Dowling-Degos disease 4, 615696 (3)	POGLUT1, CLP46, KTELC1, RUMI, C3orf9, DDD4, LGMD2Z	POGLUT1	615618	3
Doyne honeycomb degeneration of retina, 126600 (3)	EFEMP1, FBNL, DHRD	EFEMP1	601548	3
Du Pan syndrome, 228900 (3)	GDF5, CDMP1, SYNS2, OS5, BDA1C, SYM1B	GDF5	601146	3
Duane retraction syndrome 2, 604356 (3)	CHN1, CHN, ARHGAP2, RHOGAP2, DURS2	CHN1	118423	3
Duane retraction syndrome 3, 617041 (3)	MAFB, KRML, MCTO, DURS3	MAFB	608968	3
Duane-radial ray syndrome, 607323 (3)	SALL4, HSAL4	SALL4	607343	3
Dubin-Johnson syndrome, 237500 (3)	ABCC2, CMOAT	ABCC2	601107	3
Duchenne muscular dystrophy, 310200 (3)	DMD, BMD, CMD3B	DMD	300377	3
Dursun syndrome, 612541 (3)	G6PC3, UGRP, SCN4	G6PC3	611045	3
Dyggve-Melchior-Clausen disease, 223800 (3)	DYM, FLJ90130, DMC, SMC	DYM	607461	3
Dysautonomia, familial, 223900 (3)	IKBKAP, IKAP	IKBKAP	603722	3
Dyschromatosis symmetrica hereditaria, 127400 (3)	ADAR, DRADA, DSH, DSRAD, IFI4, G1P1, AGS6	ADAR	146920	3
Dyschromatosis universalis hereditaria 3, 615402 (3)	ABCB6, MTABC3, MCOPCB7, LAN, DUH3, PSHK2	ABCB6	605452	3
Dyserythropoietic anemia, congenital, type II, 224100 (3)	SEC23B, CDAN2, HEMPAS, CWS7	SEC23B	610512	3
Dyserythropoietic anemia, congenital, type IV, 613673 (3)	KLF1, EKLF, INLU, HBFQTL6, CDAN4	KLF1	600599	3
Dyserythropoietic anemia, congenital, type Ia, 224120 (3)	CDAN1, CDA1, CDAN1A	CDAN1	607465	3
Dyserythropoietic anemia, congenital, type Ib, 615631 (3)	C15orf41	C15orf41	615626	3
Dysfibrinogenemia, congenital, 616004 (3)	FGA	FGA	134820	3
Dysfibrinogenemia, congenital, 616004 (3)	FGB	FGB	134830	3
Dysfibrinogenemia, congenital, 616004 (3)	FGG	FGG	134850	3
Dyskeratosis congenita, X-linked, 305000 (3)	DKC1, DKCX	DKC1	300126	3
Dyskeratosis congenita, autosomal dominant 1, 127550 (3)	TERC, TRC3, TR, DKCA1, PFBMFT2	TERC	602322	3
Dyskeratosis congenita, autosomal dominant 3, 613990 (3)	TINF2, TIN2, DKCA3	TINF2	604319	3
Dyskeratosis congenita, autosomal dominant 4, 615190 (3)	RTEL1, C20orf41, NHL, KIAA1088, DKCB5, DKCA4, PFBMFT3	RTEL1	608833	3
Dyskeratosis congenita, autosomal recessive 1, 224230 (3)	NOLA3, NOP10, DKCB1	NOLA3	606471	3
Dyskeratosis congenita, autosomal recessive 2, 613987 (3)	NOLA2, NHP2, DKCB2	NOLA2	606470	3
Dyskeratosis congenita, autosomal recessive 3, 613988 (3)	WRAP53, TCAB1, WDR79, DKCB3	WRAP53	612661	3
Dyskeratosis congenita, autosomal recessive 5, 615190 (3)	RTEL1, C20orf41, NHL, KIAA1088, DKCB5, DKCA4, PFBMFT3	RTEL1	608833	3
Dyskeratosis congenita, autosomal recessive 6, 616353 (3)	PARN, DAN, DKCB6, PFBMFT4	PARN	604212	3
Dyskinesia, familial, with facial myokymia, 606703 (3)	ADCY5, FDFM	ADCY5	600293	3
Dyskinesia, limb and orofacial, infantile-onset, 616921 (3)	PDE10A, IOLOD, ADSD2	PDE10A	610652	3
Dysplasminogenemia, 217090 (3)	PLG	PLG	173350	3
Dysprothrombinemia, 613679 (3)	F2, THPH1, RPRGL2	F2	176930	3
Dyssegmental dysplasia, Silverman-Handmaker type, 224410 (3)	HSPG2, PLC, SJS, SJA, SJS1	HSPG2	142461	3
Dystonia 16, 612067 (3)	PRKRA, PACT, RAX, DYT16	PRKRA	603424	3
Dystonia 2, torsion, autosomal recessive, 224500 (3)	HPCA, DYT2	HPCA	142622	3
Dystonia 24, 615034 (3)	ANO3, TMEM16C, C11orf25, DYT24	ANO3	610110	3
Dystonia 25, 615073 (3)	GNAL, DYT25	GNAL	139312	3
Dystonia 26, myoclonic, 616398 (3)	KCTD17	KCTD17	616386	3
Dystonia 27, 616411 (3)	COL6A3, DYT27, BTHLM1, UCMD1	COL6A3	120250	3
Dystonia 28, childhood-onset, 617284 (3)	KMT2B, MLL4, KIAA0304, DYT28	KMT2B	606834	3
Dystonia 4, torsion, autosomal dominant, 128101 (3)	TUBB4A, DYT4, HLD6	TUBB4A	602662	3
Dystonia 6, torsion, 602629 (3)	THAP1, DYT6	THAP1	609520	3
Dystonia 9, 601042 (3)	SLC2A1, GLUT1, HTLVR, DYT18, PED, GLUT1DS, EIG12, DYT9, SDCHCN	SLC2A1	138140	3
Dystonia, DOPA-responsive, with or without hyperphenylalaninemia, 128230 (3)	GCH1, DYT5, HPABH4B	GCH1	600225	3
Dystonia, childhood-onset, with optic atrophy and basal ganglia abnormalities, 617282 (3)	MECR, NRBF1, DYTOABG	MECR	608205	3
Dystonia, dopa-responsive, due to sepiapterin reductase deficiency, 612716 (3)	SPR	SPR	182125	3
Dystonia, primary cervical (3)	DRD5, DRD1B, DRD1L2	DRD5	126453	3
Dystonia-1, torsion, 128100 (3)	DYT1, TOR1A	DYT1	605204	3
Dystonia-11, myoclonic, 159900 (3)	SGCE, DYT11	SGCE	604149	3
Dystonia-12, 128235 (3)	ATP1A3, DYT12, RDP, AHC2, CAPOS	ATP1A3	182350	3
Dystonia-Parkinsonism, X-linked, 314250 (3)	TAF1, TAF2A, CCG1, BA2R, DYT3, MRXS33	TAF1	313650	3
EBD inversa, 226600 (3)	COL7A1, NDNC8	COL7A1	120120	3
EBD, Bart type, 132000 (3)	COL7A1, NDNC8	COL7A1	120120	3
EBD, localisata variant (3)	COL7A1, NDNC8	COL7A1	120120	3
EDICT syndrome, 614303 (3)	MIR184, MIRN184, KTCNCT, EDICT	MIR184	613146	3
Ectodermal dysplasia 1, hypohidrotic, X-linked, 305100 (3)	EDA, ED1, ECTD1, HED1, STHAGX1	EDA	300451	3
Ectodermal dysplasia 10A, hypohidrotic/hair/nail type, autosomal dominant, 129490 (3)	EDAR, DL, ED3, EDA3, HRM1, ECTD10A, ECTD10B	EDAR	604095	3
Ectodermal dysplasia 10B, hypohidrotic/hair/tooth type, autosomal recessive, 224900 (3)	EDAR, DL, ED3, EDA3, HRM1, ECTD10A, ECTD10B	EDAR	604095	3
Ectodermal dysplasia 11A, hypohidrotic/hair/tooth type, autosomal dominant, 614940 (3)	EDARADD, ED3, EDA3, ECTD11B, ECTD11A	EDARADD	606603	3
Ectodermal dysplasia 11B, hypohidrotic/hair/tooth type, autosomal recessive, 614941 (3)	EDARADD, ED3, EDA3, ECTD11B, ECTD11A	EDARADD	606603	3
Ectodermal dysplasia 13, hair/tooth type, 617392 (3)	KREMEN1, KRM1, ECTD13	KREMEN1	609898	3
Ectodermal dysplasia 2, Clouston type, 129500 (3)	GJB6, CX30, DFNA3B, DFNB1B, ECTD2, HED2	GJB6	604418	3
Ectodermal dysplasia 3, Witkop type, 189500 (3)	MSX1, HOX7, HYD1, OFC5, STHAG1, ECTD3	MSX1	142983	3
Ectodermal dysplasia 4, hair/nail type, 602032 (3)	KRT85, KRTHB5, HB5, ECTD4	KRT85	602767	3
Ectodermal dysplasia 9, hair/nail type, 614931 (3)	HOXC13, HOX3G, ECTD9	HOXC13	142976	3
Ectodermal dysplasia, anhidrotic, with T-cell immunodeficiency, 612132 (3)	NFKBIA, IKBA	NFKBIA	164008	3
Ectodermal dysplasia, ectrodactyly, and macular dystrophy, 225280 (3)	CDH3, CDHP, PCAD, HJMD	CDH3	114021	3
Ectodermal dysplasia, hypohidrotic, with immune deficiency, 300291 (3)	IKBKG, NEMO, FIP3, IP, IPD2, AMCBX1, IMD33	IKBKG	300248	3
Ectodermal dysplasia-syndactyly syndrome 1, 613573 (3)	NECTIN 4, PVRL4, PRR4, EDSS1	NECTIN 4	609607	3
Ectodermal dysplasia/short stature syndrome, 616029 (3)	GRHL2, TFCP2L3, DFNA28, ECTDS	GRHL2	608576	3
Ectodermal dysplasia/skin fragility syndrome, 604536 (3)	PKP1	PKP1	601975	3
Ectodermal, dysplasia, anhidrotic, lymphedema and immunodeficiency, 300301 (3)	IKBKG, NEMO, FIP3, IP, IPD2, AMCBX1, IMD33	IKBKG	300248	3
Ectopia lentis et pupillae, 225200 (3)	ADAMTSL4, TSRC1, ECTOL2	ADAMTSL4	610113	3
Ectopia lentis, familial, 129600 (3)	FBN1, MFS1, WMS2, SSKS, GPHYSD2, ACMICD, ECTOL1, MFLS	FBN1	134797	3
Ectopia lentis, isolated, autosomal recessive, 225100 (3)	ADAMTSL4, TSRC1, ECTOL2	ADAMTSL4	610113	3
Ectrodactyly, ectodermal dysplasia, and cleft lip/palate syndrome 3, 604292 (3)	TP63, TP73L, KET, EEC3, SHFM4, LMS, RHS, OFC8	TP63	603273	3
Efavirenz, poor metabolism of, 614546 (3)	CYP2B6, CYP2B, EFVM	CYP2B6	123930	3
Ehlers-Danlos syndrome due to tenascin X deficiency, 606408 (3)	TNXB, TNX, TNXB1, TNXBS, TNXB2, EDS3, VUR8	TNXB	600985	3
Ehlers-Danlos syndrome with progressive kyphoscoliosis, myopathy, and hearing loss, 614557 (3)	FKBP14, EDSKMH	FKBP14	614505	3
Ehlers-Danlos syndrome with short stature and limb anomalies, 130070 (3)	B4GALT7, XGALT1, XGPT1, EDSSLA	B4GALT7	604327	3
Ehlers-Danlos syndrome, cardiac valvular form, 225320 (3)	COL1A2	COL1A2	120160	3
Ehlers-Danlos syndrome, classic type, 130000 (3)	COL5A1, EDSC	COL5A1	120215	3
Ehlers-Danlos syndrome, classic type, 130000 (3)	COL5A2, EDSC	COL5A2	120190	3
Ehlers-Danlos syndrome, classic, 130000 (3)	COL1A1, OI1, OI2, OI3, OI4, EDSC	COL1A1	120150	3
Ehlers-Danlos syndrome, musculocontractural type 1, 601776 (3)	CHST14, D4ST1, ATCS, EDSMC1	CHST14	608429	3
Ehlers-Danlos syndrome, musculocontractural type 2, 615539 (3)	DSE, SART2, EDSMC2	DSE	605942	3
Ehlers-Danlos syndrome, periodontal type, 1, 130080 (3)	C1R, EDSPD1	C1R	613785	3
Ehlers-Danlos syndrome, periodontal type, 2, 617174 (3)	C1S, EDSPD2	C1S	120580	3
Ehlers-Danlos syndrome, progeroid type, 2, 615349 (3)	B3GALT6, SEMDJL1, EDSP2	B3GALT6	615291	3
Ehlers-Danlos syndrome, type IV, 130050 (3)	COL3A1	COL3A1	120180	3
Ehlers-Danlos syndrome, type VI, 225400 (3)	PLOD1, LH1, LLH, EDS6	PLOD1	153454	3
Ehlers-Danlos syndrome, type VIIA, 130060 (3)	COL1A1, OI1, OI2, OI3, OI4, EDSC	COL1A1	120150	3
Ehlers-Danlos syndrome, type VIIB, 130060 (3)	COL1A2	COL1A2	120160	3
Ehlers-Danlos syndrome, type VIIC, 225410 (3)	ADAMTS2, NPI	ADAMTS2	604539	3
Eiken syndrome, 600002 (3)	PTHR1, PTHR, PFE	PTHR1	168468	3
Elliptocytosis-1, 611804 (3)	EPB41, EL1	EPB41	130500	3
Elliptocytosis-2, 130600 (3)	SPTA1, EL2, SPH3, HS3, HPP	SPTA1	182860	3
Elliptocytosis-3 (3)	SPTB, SPH2, EL3, HS2	SPTB	182870	3
Ellis-van Creveld syndrome, 225500 (3)	EVC	EVC	604831	3
Ellis-van Creveld syndrome, 225500 (3)	EVC2, LBN, WAD	EVC2	607261	3
Emberger syndrome, 614038 (3)	GATA2, DCML, MONOMAC, IMD21	GATA2	137295	3
Emery-Dreifuss muscular dystrophy 1, X-linked, 310300 (3)	EMD, EDMD, STA	EMD	300384	3
Emery-Dreifuss muscular dystrophy 2, AD, 181350 (3)	LMNA, LMN1, EMD2, FPLD2, CMD1A, HGPS, LGMD1B	LMNA	150330	3
Emery-Dreifuss muscular dystrophy 3, AR, 616516 (3)	LMNA, LMN1, EMD2, FPLD2, CMD1A, HGPS, LGMD1B	LMNA	150330	3
Emery-Dreifuss muscular dystrophy 4, autosomal dominant, 612998 (3)	SYNE1, KIAA0796, KIAA1756, KIAA1262, SCAR8, EDMD4	SYNE1	608441	3
Emery-Dreifuss muscular dystrophy 5, autosomal dominant, 612999 (3)	SYNE2, NUANCE, KIAA1011, EDMD5	SYNE2	608442	3
Emery-Dreifuss muscular dystrophy 6, X-linked, 300696 (3)	FHL1, SLIM1, XMPMA, KYOT, FHL1A, FHL1B, RBMX1A, RBMX1B, FCMSU	FHL1	300163	3
Emery-Dreifuss muscular dystrophy 7, AD, 614302 (3)	TMEM43, ARVD5, ARVC5, EDMD7	TMEM43	612048	3
Emphysema due to AAT deficiency, 613490 (3)	SERPINA1, PI, AAT	SERPINA1	107400	3
Emphysema-cirrhosis, due to AAT deficiency, 613490 (3)	SERPINA1, PI, AAT	SERPINA1	107400	3
Encephalocraniocutaneous lipomatosis, 613001 (3)	FGFR1, FLT2, OGD, KAL2, HH2, HRTFDS, ECCL	FGFR1	136350	3
Encephalopathy due to defective mitochondrial and peroxisomal fission 2, 617086 (3)	MFF, C2orf33, EMPF2	MFF	614785	3
Encephalopathy, familial, with neuroserpin inclusion bodies, 604218 (3)	SERPINI1, PI12	SERPINI1	602445	3
Encephalopathy, lethal, due to defective mitochondrial peroxisomal fission 1, 614388 (3)	DNM1L, DRP1, DVLP, DYMPLE, EMPF1, OPA5	DNM1L	603850	3
Encephalopathy, neonatal severe, 300673 (3)	MECP2, RTT, PPMX, MRX16, MRX79, AUTSX3, MRXSL, MRXS13	MECP2	300005	3
Encephalopathy, neonatal severe, with lactic acidosis and brain abnormalities, 617668 (3)	LIPT2	LIPT2	617659	3
Encephalopathy, progressive, early-onset, with brain atrophy and spasticity, 617669 (3)	TRAPPC12, TTC15, PEBAS	TRAPPC12	614139	3
Encephalopathy, progressive, early-onset, with brain atrophy and thin corpus callosum, 617193 (3)	TBCD, PEBAT	TBCD	604649	3
Encephalopathy, progressive, early-onset, with brain edema and/or leukoencephalopathy, 617186 (3)	NAXE, APOA1BP, AIBP, PEBEL	NAXE	608862	3
Encephalopathy, progressive, with amyotrophy and optic atrophy, 617207 (3)	TBCE, KCS, KCS1, HRD, PEAMO	TBCE	604934	3
Encephalopathy, progressive, with or without lipodystrophy, 615924 (3)	BSCL2, SPG17, HMN5, PELD	BSCL2	606158	3
Endocrine-cerebroosteodysplasia, 612651 (3)	ICK, MRK, KIAA0936, ECO	ICK	612325	3
Endometrial cancer, familial, 608089 (3)	MSH6, GTBP, HNPCC5	MSH6	600678	3
Endometrial carcinoma, somatic, 608089 (3)	CDH1, UVO, LCAM, ECAD, BCDS1	CDH1	192090	3
Endometrial carcinoma, somatic, 608089 (3)	MSH3, FAP4	MSH3	600887	3
Endometrial carcinoma, somatic, 608089 (3)	PTEN, MMAC1, GLM2, CWS1	PTEN	601728	3
Enhanced S-cone syndrome, 268100 (3)	NR2E3, PNR, ESCS, RP37	NR2E3	604485	3
Enlarged vestibular aqueduct, 600791 (3)	FOXI1, FKHL10, FREAC6	FOXI1	601093	3
Enlarged vestibular aqueduct, digenic, 600791 (3)	KCNJ10, SESAME	KCNJ10	602208	3
Enterokinase deficiency, 226200 (3)	PRSS7, ENTK	PRSS7	606635	3
Epidermal nevus, somatic, 162900 (3)	NRAS, ALPS4, NS6, CMNS, NCMS	NRAS	164790	3
Epidermodysplasia verruciformis, 226400 (3)	TMC6, EVER1, EV1	TMC6	605828	3
Epidermodysplasia verruciformis, 226400 (3)	TMC8, EVER2, EV2	TMC8	605829	3
Epidermolysis bullosa dystrophica, AD, 131750 (3)	COL7A1, NDNC8	COL7A1	120120	3
Epidermolysis bullosa dystrophica, AR, 226600 (3)	COL7A1, NDNC8	COL7A1	120120	3
Epidermolysis bullosa of hands and feet, 131800 (3)	ITGB4	ITGB4	147557	3
Epidermolysis bullosa pruriginosa, 604129 (3)	COL7A1, NDNC8	COL7A1	120120	3
Epidermolysis bullosa simplex with muscular dystrophy, 226670 (3)	PLEC1, PLEC, PLTN, EBS1, LGMD2Q, EBSOG, EBSPA, EBSMD, EBSND	PLEC1	601282	3
Epidermolysis bullosa simplex with pyloric atresia, 612138 (3)	PLEC1, PLEC, PLTN, EBS1, LGMD2Q, EBSOG, EBSPA, EBSMD, EBSND	PLEC1	601282	3
Epidermolysis bullosa simplex, Dowling-Meara type, 131760 (3)	KRT14	KRT14	148066	3
Epidermolysis bullosa simplex, Dowling-Meara type, 131760 (3)	KRT5, DDD1	KRT5	148040	3
Epidermolysis bullosa simplex, Koebner type, 131900 (3)	KRT14	KRT14	148066	3
Epidermolysis bullosa simplex, Koebner type, 131900 (3)	KRT5, DDD1	KRT5	148040	3
Epidermolysis bullosa simplex, Ogna type, 131950 (3)	PLEC1, PLEC, PLTN, EBS1, LGMD2Q, EBSOG, EBSPA, EBSMD, EBSND	PLEC1	601282	3
Epidermolysis bullosa simplex, Weber-Cockayne type, 131800 (3)	KRT14	KRT14	148066	3
Epidermolysis bullosa simplex, Weber-Cockayne type, 131800 (3)	KRT5, DDD1	KRT5	148040	3
[truncated: 4,116 more rows]

## Sheet: HPA-1437elevatedbrain_20171122
Gene	Gene synonym	Ensembl	Gene description	Chromosome	Position	Protein class	Evidence	Antibody	Reliability (IH)	Reliability (Mouse Brain)	Reliability (IF)	Subcellular location	Prognostic p-value	RNA cancer category	RNA tissue category	RNA TS	RNA TS TPM	TPM max in non-specific
OPALIN	HTMP10, TMEM10, TMP10	ENSG00000197430	Oligodendrocytic myelin paranodal and inner loop protein	10	96343216-96359365	Predicted intracellular proteins, Predicted membrane proteins	Evidence at protein level	HPA014372	Supported					Tissue enriched	Tissue enriched	866	cerebral cortex: 86.6	all non-specific tissues: 0.0
GFAP	FLJ45472	ENSG00000131095	Glial fibrillary acidic protein	17	44905008-44916937	Candidate cardiovascular disease genes, Disease related genes, Plasma proteins, Predicted intracellular proteins	Evidence at protein level	CAB000039, HPA056030, HPA063513	Supported	Supported	Supported	Intermediate filaments		Tissue enriched	Tissue enriched	431	cerebral cortex: 4111.0	bone marrow: 9.5
OMG	OMGP	ENSG00000126861	Oligodendrocyte myelin glycoprotein	17	31272013-31297539	Plasma proteins, Predicted secreted proteins	Evidence at protein level	HPA008206, HPA012693	Supported					Group enriched	Tissue enriched	318	cerebral cortex: 137.8	bone marrow: 0.4
OLIG2	BHLHB1, bHLHe19, OLIGO2, PRKCBP2, RACK17	ENSG00000205927	Oligodendrocyte lineage transcription factor 2	21	33025845-33029196	Cancer-related genes, Disease related genes, Predicted intracellular proteins, Transcription factors	Evidence at protein level	HPA003254, CAB019381	Supported		Uncertain	Nucleoplasm<br>Plasma membrane		Tissue enriched	Tissue enriched	239	cerebral cortex: 91.2	duodenum: 0.3
NEUROD6	Atoh2, bHLHa2, Math-2, Nex1, NEX1M	ENSG00000164600	Neuronal differentiation 6	7	31337461-31340894	Predicted intracellular proteins, Transcription factors	Evidence at transcript level	HPA027046		Approved				Not detected	Tissue enriched	225	cerebral cortex: 22.4	all non-specific tissues: 0.0
GRIN1	GluN1, NMDAR1	ENSG00000176884	Glutamate receptor, ionotropic, N-methyl D-aspartate 1	9	137138390-137168762	Disease related genes, FDA approved drug targets, Plasma proteins, Predicted membrane proteins, RAS pathway related proteins, Transporters	Evidence at protein level	CAB006831	Approved					Mixed	Tissue enriched	202	cerebral cortex: 152.3	prostate: 0.7
RFX4		ENSG00000111783	Regulatory factor X, 4 (influences HLA class II expression)	12	106582907-106762803	Predicted intracellular proteins, Transcription factors	Evidence at protein level	HPA050527	Supported		Approved	Nucleus		Tissue enriched	Group enriched	184	cerebral cortex: 30.9;testis: 135.3	prostate: 0.4
SLC17A7	BNPI, VGLUT1	ENSG00000104888	Solute carrier family 17 (vesicular glutamate transporter), member 7	19	49429401-49442360	Predicted membrane proteins, Transporters	Evidence at protein level	CAB037183, HPA050458, HPA063679	Supported					Tissue enriched	Tissue enriched	178	cerebral cortex: 586.2	adipose tissue: 3.2
CREG2		ENSG00000175874	Cellular repressor of E1A-stimulated genes 2	2	101345551-101387595	Predicted secreted proteins	Evidence at protein level	HPA038224	Supported					Mixed	Tissue enriched	159	cerebral cortex: 91.2	fallopian tube: 0.5
NEUROD2	bHLHa1, NDRF	ENSG00000171532	Neuronal differentiation 2	17	39603536-39609777	Predicted intracellular proteins, Transcription factors	Evidence at protein level							Tissue enhanced	Tissue enriched	146	cerebral cortex: 14.9	stomach: 0.1
C1orf61	CROC4	ENSG00000125462	Chromosome 1 open reading frame 61	1	156404250-156430701	Predicted intracellular proteins	Evidence at transcript level							Tissue enriched	Tissue enriched	131	cerebral cortex: 505.2	testis: 3.8
KCNJ9	GIRK3, Kir3.3	ENSG00000162728	Potassium channel, inwardly rectifying subfamily J, member 9	1	160081570-160090563	Predicted membrane proteins, Voltage-gated ion channels	Evidence at protein level	HPA070478	Supported					Tissue enriched	Tissue enriched	112	cerebral cortex: 52.5	adrenal gland,testis: 0.4
OLIG1	BHLHB6, bHLHe21	ENSG00000184221	Oligodendrocyte transcription factor 1	21	33070144-33072420	Predicted intracellular proteins, Transcription factors	Evidence at protein level							Tissue enriched	Tissue enriched	103	cerebral cortex: 143.0	kidney: 1.3
CACNG7		ENSG00000105605	Calcium channel, voltage-dependent, gamma subunit 7	19	53909335-53943941	Predicted membrane proteins, Transporters	Evidence at protein level							Tissue enriched	Tissue enriched	101	cerebral cortex: 63.9	adrenal gland: 0.6
NCAN	CSPG3	ENSG00000130287	Neurocan	19	19211973-19252233	Plasma proteins, Predicted intracellular proteins, Predicted secreted proteins	Evidence at protein level	HPA036814	Supported		Uncertain	Vesicles<br>Centrosome		Tissue enriched	Tissue enriched	101	cerebral cortex: 183.9	testis: 1.8
TMEM235		ENSG00000204278	Transmembrane protein 235	17	78231310-78240987	Predicted membrane proteins	Evidence at transcript level	HPA053939	Uncertain					Tissue enriched	Tissue enriched	101	cerebral cortex: 15.7	placenta,testis: 0.1
NXPH1		ENSG00000122584	Neurexophilin 1	7	8433955-8752963	Predicted intracellular proteins, Predicted secreted proteins	Evidence at transcript level	HPA020062	Uncertain					Group enriched	Group enriched	83	adrenal gland: 52.3;cerebral cortex: 47.3	breast,testis: 0.5
MMD2	PAQR10	ENSG00000136297	Monocyte to macrophage differentiation-associated 2	7	4905989-4959213	Predicted membrane proteins	Evidence at protein level							Tissue enriched	Group enriched	82	cerebral cortex: 41.3;testis: 12.4	adrenal gland: 0.3
SLITRK1	KIAA1910, LRRC12	ENSG00000178235	SLIT and NTRK-like family, member 1	13	83877205-83882393	Disease related genes, Plasma proteins, Predicted membrane proteins	Evidence at protein level	HPA012414	Supported					Tissue enriched	Tissue enriched	82	cerebral cortex: 23.9	adrenal gland,cervix, uterine,pancreas,seminal vesicle: 0.2
SNCB		ENSG00000074317	Synuclein, beta	5	176620084-176630556	Predicted intracellular proteins	Evidence at protein level	CAB002681, HPA035876	Supported					Tissue enriched	Tissue enriched	70	cerebral cortex: 330.1	adrenal gland: 4.6
POU3F2	BRN2, OCT7, OTF7, POUF3	ENSG00000184486	POU class 3 homeobox 2	6	98834592-98839490	Predicted intracellular proteins, Transcription factors	Evidence at protein level	HPA047081, HPA056261		Approved	Supported	Nucleus		Tissue enriched	Tissue enriched	67	cerebral cortex: 20.4	testis: 0.3
TTC9B	FLJ30373	ENSG00000174521	Tetratricopeptide repeat domain 9B	19	40216058-40218399	Predicted secreted proteins	Evidence at protein level	HPA042496	Uncertain					Tissue enriched	Tissue enriched	66	cerebral cortex: 57.7	adrenal gland: 0.8
SLC17A6	DNPI, VGLUT2	ENSG00000091664	Solute carrier family 17 (vesicular glutamate transporter), member 6	11	22338097-22379503	Predicted membrane proteins, Transporters	Evidence at protein level	CAB037130, HPA039226	Supported	Supported				Not detected	Tissue enriched	65	cerebral cortex: 6.5	all non-specific tissues: 0.0
GPR37L1	ETBR-LP-2	ENSG00000170075	G protein-coupled receptor 37 like 1	1	202122858-202133592	G-protein coupled receptors, Predicted membrane proteins	Evidence at protein level	HPA064454	Supported					Tissue enriched	Tissue enriched	61	cerebral cortex: 34.2	seminal vesicle: 0.5
ZDHHC22	C14orf59	ENSG00000177108	Zinc finger, DHHC-type containing 22	14	77131270-77142734	Enzymes, Predicted intracellular proteins, Predicted membrane proteins	Evidence at protein level	HPA072213			Approved	Plasma membrane		Tissue enriched	Tissue enriched	57	cerebral cortex: 64.4	epididymis: 1.1
CSPG5	NGC	ENSG00000114646	Chondroitin sulfate proteoglycan 5 (neuroglycan C)	3	47562239-47580792	Predicted membrane proteins	Evidence at protein level	HPA049529, HPA067818, HPA071779	Supported		Approved	Nucleoplasm<br>Mitochondria	Ovarian cancer:2.14e-4 (favourable)	Tissue enriched	Tissue enriched	56	cerebral cortex: 157.1	testis: 2.8
CAMKV	MGC8407, VACAMKL	ENSG00000164076	CaM kinase-like vesicle-associated	3	49857988-49870222	Enzymes, Predicted intracellular proteins	Evidence at protein level	HPA007656, CAB034931	Supported		Approved	Nucleoplasm<br>Cytokinetic bridge		Group enriched	Tissue enriched	55	cerebral cortex: 86.5	testis: 1.5
PMP2	FABP8, M-FABP, MP2	ENSG00000147588	Peripheral myelin protein 2	8	81440326-81447523	Predicted intracellular proteins	Evidence at protein level							Tissue enriched	Tissue enriched	55	cerebral cortex: 289.4	seminal vesicle: 5.2
AMER2	FAM123A, FLJ25477	ENSG00000165566	APC membrane recruitment protein 2	13	25161684-25172288	Predicted intracellular proteins	Evidence at protein level	HPA039458	Supported					Tissue enriched	Tissue enriched	53	cerebral cortex: 72.6	fallopian tube,testis: 1.3
MCHR2	GPR145, MCH2, MCH2R, SLT	ENSG00000152034	Melanin-concentrating hormone receptor 2	6	99919910-99994247	G-protein coupled receptors, Predicted membrane proteins	Evidence at protein level							Not detected	Group enriched	53	cerebral cortex: 8.6;testis: 6.2	colon,small intestine: 0.1
POU3F3	BRN1, OTF8	ENSG00000198914	POU class 3 homeobox 3	2	104855511-104860471	Predicted intracellular proteins, Transcription factors	Evidence at protein level	HPA052792, HPA056039, HPA067151	Supported		Supported	Nucleus	Endometrial cancer:4.26e-5 (unfavourable)	Group enriched	Group enriched	51	cerebral cortex: 36.6;epididymis: 34.9;kidney: 28.3;seminal vesicle: 17.2	skin: 0.5
SEZ6		ENSG00000063015	Seizure related 6 homolog (mouse)	17	28954901-29006440	Predicted intracellular proteins, Predicted membrane proteins	Evidence at protein level	HPA011777	Supported		Uncertain	Intermediate filaments		Tissue enriched	Tissue enriched	51	cerebral cortex: 54.1	duodenum: 1.0
DLL3	SCDO1	ENSG00000090932	Delta-like 3 (Drosophila)	19	39498895-39508481	Disease related genes, Plasma proteins, Predicted membrane proteins, Predicted secreted proteins	Evidence at protein level	HPA056533			Approved	Nucleoplasm<br>Cytosol	Endometrial cancer:2.94e-4 (unfavourable)	Group enriched	Tissue enriched	49	cerebral cortex: 51.5	testis: 1.0
HPCA		ENSG00000121905	Hippocalcin	1	32885994-32898441	Disease related genes, Plasma proteins, Predicted intracellular proteins	Evidence at protein level	CAB012340, HPA043245	Supported					Tissue enriched	Tissue enriched	47	cerebral cortex: 153.6	testis: 3.2
LRTM2		ENSG00000166159	Leucine-rich repeats and transmembrane domains 2	12	1820267-1836752	Predicted membrane proteins, Predicted secreted proteins	Evidence at protein level	HPA055094	Uncertain					Not detected	Tissue enriched	47	cerebral cortex: 8.3	testis: 0.1
HAPLN2	BRAL1	ENSG00000132702	Hyaluronan and proteoglycan link protein 2	1	156619294-156625725	Predicted secreted proteins	Evidence at protein level	HPA045765	Supported					Tissue enriched	Tissue enriched	46	cerebral cortex: 42.2	duodenum: 0.9
NR2E1	TLL, TLX, XTLL	ENSG00000112333	Nuclear receptor subfamily 2, group E, member 1	6	108166058-108188809	Nuclear receptors, Predicted intracellular proteins, Transcription factors	Evidence at protein level	HPA036954, HPA055642	Approved		Approved	Nuclear bodies		Tissue enriched	Tissue enriched	46	cerebral cortex: 11.5	adrenal gland,parathyroid gland: 0.2
ELAVL3	DKFZp547J036, HUC, HUCL, MGC20653, PLE21	ENSG00000196361	ELAV like neuron-specific RNA binding protein 3	19	11451326-11481046	Predicted intracellular proteins	Evidence at protein level	CAB013066, HPA045610	Supported		Approved	Vesicles		Tissue enriched	Tissue enriched	45	cerebral cortex: 73.0	adrenal gland: 1.6
ZIC5		ENSG00000139800	Zic family member 5	13	99962964-99971909	Predicted intracellular proteins, Transcription factors	Evidence at protein level	HPA074045			Uncertain	Nucleoplasm<br>Vesicles		Mixed	Group enriched	45	cerebral cortex: 2.3;testis: 6.6	all non-specific tissues: 0.0
GABRA1	EJM5	ENSG00000022355	Gamma-aminobutyric acid (GABA) A receptor, alpha 1	5	161847191-161899981	Disease related genes, FDA approved drug targets, Predicted intracellular proteins, Predicted membrane proteins, Predicted secreted proteins, Transporters	Evidence at protein level	CAB022502, HPA055746	Supported					Tissue enriched	Tissue enriched	44	cerebral cortex: 109.1	adrenal gland: 2.4
NKAIN2	FAM77B, TCBA1	ENSG00000188580	Na+/K+ transporting ATPase interacting 2	6	123804141-124825657	Disease related genes, Predicted membrane proteins	Evidence at transcript level	HPA045860			Approved	Cytosol		Mixed	Tissue enriched	44	cerebral cortex: 48.0	adipose tissue,skeletal muscle,testis: 1.0
PCDHGC5	PCDH-GAMMA-C5	ENSG00000240764	Protocadherin gamma subfamily C, 5	5	141489121-141512979	Predicted membrane proteins	Evidence at protein level	HPA008755, HPA051540	Uncertain		Approved	Nucleoplasm		Group enriched	Tissue enriched	44	cerebral cortex: 50.8	smooth muscle: 1.1
GABRA5		ENSG00000186297	Gamma-aminobutyric acid (GABA) A receptor, alpha 5	15	26866363-26949207	FDA approved drug targets, Predicted intracellular proteins, Predicted membrane proteins, Predicted secreted proteins	Evidence at protein level	HPA077031			Supported	Cell Junctions		Mixed	Tissue enriched	43	cerebral cortex: 82.0	esophagus: 1.8
MEPE		ENSG00000152595	Matrix extracellular phosphoglycoprotein	4	87821411-87846817	Predicted intracellular proteins, Predicted secreted proteins	Evidence at protein level	HPA038003, HPA038004	Uncertain					Not detected	Tissue enriched	41	cerebral cortex: 4.0	all non-specific tissues: 0.0
KIAA1549L	C11orf41, C11orf69, G2, MGC34830	ENSG00000110427	KIAA1549-like	11	33542072-33674102	Predicted membrane proteins	Evidence at protein level	HPA051594			Approved	Nucleoplasm		Mixed	Group enriched	40	cerebral cortex: 35.0;parathyroid gland: 143.5	skin: 2.2
TNR		ENSG00000116147	Tenascin R	1	175315194-175743770	Predicted intracellular proteins, Predicted secreted proteins	Evidence at protein level	CAB022343, HPA027134, HPA027150, HPA029859	Supported					Tissue enriched	Tissue enriched	38	cerebral cortex: 70.8	adrenal gland: 1.8
GAP43	B-50, PP46	ENSG00000172020	Growth associated protein 43	3	115623324-115721490	Plasma proteins, Predicted intracellular proteins, Transporters	Evidence at protein level	CAB004417, HPA013392, HPA015600	Supported		Validated	Plasma membrane		Tissue enriched	Tissue enriched	37	cerebral cortex: 346.9	appendix: 9.4
GPM6A	GPM6	ENSG00000150625	Glycoprotein M6A	4	175632934-176002664	Predicted intracellular proteins, Predicted membrane proteins	Evidence at protein level	HPA017338	Supported					Tissue enriched	Tissue enriched	36	cerebral cortex: 1107.6	lung: 30.7
PHF24	KIAA1045	ENSG00000122733	PHD finger protein 24	9	34957608-34982544	Predicted intracellular proteins	Evidence at protein level	HPA020974	Approved					Tissue enhanced	Group enriched	36	cerebral cortex: 58.7;testis: 25.8	skin: 1.1
SULT4A1	hBR-STL-1, SULTX3	ENSG00000130540	Sulfotransferase family 4A, member 1	22	43824509-43862503	Predicted intracellular proteins	Evidence at protein level	HPA003129	Supported					Tissue enhanced	Tissue enriched	35	cerebral cortex: 144.1	adrenal gland: 4.1
CASKIN1	ANKS5A, KIAA1306	ENSG00000167971	CASK interacting protein 1	16	2177180-2196525	Plasma proteins, Predicted intracellular proteins	Evidence at protein level	HPA055990	Supported		Approved	Nucleus<br>Cytosol		Mixed	Tissue enriched	34	cerebral cortex: 20.3	testis: 0.6
FXYD7		ENSG00000221946	FXYD domain containing ion transport regulator 7	19	35143250-35154301	Predicted membrane proteins	Evidence at protein level	HPA026916	Approved					Tissue enhanced	Tissue enriched	34	cerebral cortex: 106.1	lymph node: 3.1
GRM3	GPRC1C, mGlu3, MGLUR3	ENSG00000198822	Glutamate receptor, metabotropic 3	7	86643914-86864884	G-protein coupled receptors, Predicted intracellular proteins, Predicted membrane proteins, Predicted secreted proteins	Evidence at protein level							Tissue enriched	Tissue enriched	34	cerebral cortex: 62.5	testis: 1.8
SLC32A1	bA122O1.1, VGAT, VIAAT	ENSG00000101438	Solute carrier family 32 (GABA vesicular transporter), member 1	20	38724462-38729372	Predicted membrane proteins, Transporters	Evidence at protein level	CAB037156, HPA058859, HPA059985	Supported					Tissue enhanced	Tissue enriched	34	cerebral cortex: 15.9	testis: 0.4
CACNG8		ENSG00000142408	Calcium channel, voltage-dependent, gamma subunit 8	19	53963040-53990215	Predicted membrane proteins, Transporters	Evidence at protein level	HPA041351	Supported					Tissue enriched	Tissue enriched	32	cerebral cortex: 23.8	testis: 0.7
ELAVL2	HEL-N1, HuB	ENSG00000107105	ELAV like neuron-specific RNA binding protein 2	9	23690104-23826337	Predicted intracellular proteins	Evidence at protein level	CAB022222, HPA063001	Supported		Approved	Nucleoplasm<br>Cytosol		Tissue enhanced	Group enriched	32	cerebral cortex: 38.1;testis: 80.2	adrenal gland: 1.8
FRMPD4	KIAA0316, PDZD10, PDZK10	ENSG00000169933	FERM and PDZ domain containing 4	X	12138466-12724523	Predicted intracellular proteins	Evidence at protein level	HPA035580	Uncertain					Not detected	Group enriched	32	cerebral cortex: 15.5;parathyroid gland: 23.8	heart muscle: 0.6
KCNF1	IK8, KCNF, kH1, Kv5.1	ENSG00000162975	Potassium channel, voltage gated modifier subfamily F, member 1	2	10911937-10914225	Plasma proteins, Predicted membrane proteins, Transporters, Voltage-gated ion channels	Evidence at protein level	CAB004678, HPA014738	Supported		Approved	Golgi apparatus		Tissue enriched	Tissue enriched	32	cerebral cortex: 37.6	endometrium: 1.1
PACSIN1	SDPI	ENSG00000124507	Protein kinase C and casein kinase substrate in neurons 1	6	34466061-34535231	Plasma proteins, Predicted intracellular proteins	Evidence at protein level	CAB009929, HPA028852, HPA055491	Supported		Approved	Nucleus<br>Vesicles		Mixed	Tissue enriched	32	cerebral cortex: 134.1	lymph node: 4.2
SNAP25	bA416N4.2, dJ1068F16.2, RIC-4, RIC4, SEC9, SNAP, SNAP-25	ENSG00000132639	Synaptosomal-associated protein, 25kDa	20	10218830-10307418	Disease related genes, FDA approved drug targets, Predicted intracellular proteins, Transporters	Evidence at protein level	CAB000360, HPA001830	Supported	Supported				Group enriched	Tissue enriched	31	cerebral cortex: 1764.2	adrenal gland: 57.4
SYN1		ENSG00000008056	Synapsin I	X	47571898-47619853	Disease related genes, Plasma proteins, Predicted intracellular proteins	Evidence at protein level	HPA000397, CAB021929	Supported					Tissue enhanced	Tissue enriched	31	cerebral cortex: 236.8	adrenal gland: 7.7
VWC2L		ENSG00000174453	Von Willebrand factor C domain containing protein 2-like	2	214411065-214578959	Predicted secreted proteins	Evidence at transcript level	HPA044815, HPA059414	Uncertain					Not detected	Tissue enriched	31	cerebral cortex: 3.1	all non-specific tissues: 0.0
HS3ST2	3OST2	ENSG00000122254	Heparan sulfate (glucosamine) 3-O-sulfotransferase 2	16	22814177-22916338	Enzymes, Predicted intracellular proteins	Evidence at protein level	HPA017736	Approved				Renal cancer:1.35e-4 (favourable), Glioma:2.22e-4 (unfavourable)	Mixed	Tissue enriched	30	cerebral cortex: 35.8	lung: 1.1
MBP		ENSG00000197971	Myelin basic protein	18	76978827-77133683	Candidate cardiovascular disease genes, Disease related genes, Plasma proteins, Predicted intracellular proteins	Evidence at protein level	CAB002300, HPA049222, HPA064368	Supported	Supported	Approved	Plasma membrane	Renal cancer:4.48e-12 (favourable)	Group enriched	Tissue enriched	30	cerebral cortex: 2938.8	parathyroid gland: 97.8
PLP1	GPM6C, PLP, SPG2	ENSG00000123560	Proteolipid protein 1	X	103773718-103792619	Cancer-related genes, Disease related genes, Predicted membrane proteins, Transporters	Evidence at protein level	HPA004128	Supported					Group enriched	Tissue enriched	30	cerebral cortex: 3225.1	parathyroid gland: 106.1
SLC1A2	EAAT2, GLT-1	ENSG00000110436	Solute carrier family 1 (glial high affinity glutamate transporter), member 2	11	35251206-35420063	Predicted intracellular proteins, Predicted membrane proteins, Transporters	Evidence at protein level	CAB002574, HPA009172	Supported					Tissue enriched	Tissue enriched	30	cerebral cortex: 367.1	liver: 12.2
EGR4	NGFI-C, PAT133	ENSG00000135625	Early growth response 4	2	73290929-73293705	Predicted intracellular proteins, Transcription factors	Evidence at transcript level	HPA028983	Approved					Mixed	Group enriched	29	cerebral cortex: 9.7;testis: 3.2	adipose tissue,appendix: 0.2
FEZF2	FEZL, FKSG36, FLJ10142, TOF, Zfp312, ZNF312	ENSG00000153266	FEZ family zinc finger 2	3	62369681-62374324	Predicted intracellular proteins, Transcription factors	Evidence at transcript level							Tissue enhanced	Tissue enriched	29	cerebral cortex: 11.8	colon: 0.4
PSD2	DKFZp761B0514, EFA6C	ENSG00000146005	Pleckstrin and Sec7 domain containing 2	5	139795821-139844466	Predicted intracellular proteins	Evidence at protein level							Tissue enriched	Tissue enriched	29	cerebral cortex: 58.7	epididymis: 2.0
SOX8		ENSG00000005513	SRY (sex determining region Y)-box 8	16	981808-986979	Predicted intracellular proteins, Transcription factors	Evidence at protein level	HPA041640, HPA058665	Approved		Supported	Nucleus		Tissue enriched	Tissue enriched	29	cerebral cortex: 110.2	salivary gland: 3.8
TBR1		ENSG00000136535	T-box, brain, 1	2	161416094-161425870	Predicted intracellular proteins, Transcription factors	Evidence at protein level	HPA051256		Approved				Not detected	Tissue enriched	29	cerebral cortex: 30.7	testis: 1.0
CACNG3		ENSG00000006116	Calcium channel, voltage-dependent, gamma subunit 3	16	24255553-24362801	Predicted membrane proteins, Transporters	Evidence at protein level	HPA059010	Approved					Tissue enriched	Tissue enriched	28	cerebral cortex: 42.6	adrenal gland: 1.5
KIF5A	D12S1889, MY050, NKHC, SPG10	ENSG00000155980	Kinesin family member 5A	12	57549998-57586632	Disease related genes, Predicted intracellular proteins	Evidence at protein level	HPA004469, CAB015157, HPA073448	Approved	Approved	Approved	Nucleoplasm<br>Mitotic spindle<br>Cytosol	Pancreatic cancer:5.23e-4 (favourable)	Tissue enriched	Tissue enriched	28	cerebral cortex: 326.6	adrenal gland: 11.5
NPTX1		ENSG00000171246	Neuronal pentraxin I	17	80467148-80477843	Predicted secreted proteins	Evidence at protein level							Tissue enhanced	Tissue enriched	28	cerebral cortex: 122.8	adrenal gland: 4.3
SLC39A12	FLJ30499	ENSG00000148482	Solute carrier family 39 (zinc transporter), member 12	10	17951839-18043292	Predicted membrane proteins, Transporters	Evidence at protein level							Tissue enriched	Tissue enriched	28	cerebral cortex: 25.4	breast: 0.8
SYN2	SYNII, SYNIIa, SYNIIb	ENSG00000157152	Synapsin II	3	12004402-12191400	Predicted intracellular proteins	Evidence at protein level	HPA037012			Supported	Nucleoplasm		Tissue enhanced	Tissue enriched	28	cerebral cortex: 200.6	adipose tissue: 7.0
TRIM67	TNL	ENSG00000119283	Tripartite motif containing 67	1	231162112-231221556	Predicted intracellular proteins	Evidence at protein level	HPA034776	Uncertain					Not detected	Tissue enriched	28	cerebral cortex: 10.3	adrenal gland,testis: 0.3
C2orf80	GONDA1, LOC389073	ENSG00000188674	Chromosome 2 open reading frame 80	2	208165343-208190073	Predicted intracellular proteins	Evidence at transcript level	HPA042639			Approved	Golgi apparatus		Tissue enriched	Tissue enriched	27	cerebral cortex: 37.7	testis: 1.4
ERMN	ERMIN, JN, KIAA1189	ENSG00000136541	Ermin, ERM-like protein	2	157318625-157327713	Predicted intracellular proteins	Evidence at protein level	HPA038295, HPA038296	Supported				Endometrial cancer:6.93e-6 (favourable)	Group enriched	Tissue enriched	27	cerebral cortex: 228.3	bone marrow: 8.4
SOHLH1	bA100C15.3, bHLHe80, C9orf157, NOHLH, SPATA27, TEB2	ENSG00000165643	Spermatogenesis and oogenesis specific basic helix-loop-helix 1	9	135693407-135699528	Disease related genes, Predicted intracellular proteins, Transcription factors	Evidence at protein level	HPA059439			Approved	Nuclear speckles		Mixed	Group enriched	27	cerebral cortex: 6.4;testis: 13.4	skin: 0.3
TTYH1		ENSG00000167614	Tweety family member 1	19	54415219-54436900	Predicted membrane proteins, Transporters	Evidence at protein level	HPA023617, HPA050655	Approved				Breast cancer:3.64e-4 (favourable)	Tissue enriched	Tissue enriched	27	cerebral cortex: 57.9	testis: 2.1
NKX6-2	GTX, NKX6.1, NKX6B	ENSG00000148826	NK6 homeobox 2	10	132783179-132786052	Predicted intracellular proteins, Transcription factors	Evidence at transcript level							Tissue enriched	Group enriched	26	cerebral cortex: 15.8;stomach: 17.1	testis: 0.6
GRIN2B	GluN2B, NMDAR2B	ENSG00000273079	Glutamate receptor, ionotropic, N-methyl D-aspartate 2B	12	13537337-13981957	Disease related genes, FDA approved drug targets, Predicted membrane proteins, Predicted secreted proteins, RAS pathway related proteins	Evidence at protein level	HPA069762	Approved					Not detected	Tissue enriched	25	cerebral cortex: 13.2	adipose tissue: 0.5
KCNJ4	HIR, hIRK2, HRK1, IRK3, Kir2.3	ENSG00000168135	Potassium channel, inwardly rectifying subfamily J, member 4	22	38426327-38455199	Predicted membrane proteins, Voltage-gated ion channels	Evidence at protein level							Tissue enhanced	Group enriched	25	cerebral cortex: 41.0;heart muscle: 11.7	gallbladder: 1.0
NTSR2	NTR2	ENSG00000169006	Neurotensin receptor 2	2	11658178-11670164	FDA approved drug targets, G-protein coupled receptors, Predicted membrane proteins	Evidence at protein level							Tissue enriched	Tissue enriched	25	cerebral cortex: 25.1	ovary: 1.0
STMN4	RB3	ENSG00000015592	Stathmin-like 4	8	27235323-27258420	Predicted intracellular proteins	Evidence at protein level	HPA027765			Uncertain	Golgi apparatus<br>Vesicles		Tissue enriched	Tissue enriched	25	cerebral cortex: 339.4	adrenal gland: 13.4
BCAN	BEHAB, CSPG7, MGC13038	ENSG00000132692	Brevican	1	156641390-156659532	Plasma proteins, Predicted secreted proteins	Evidence at protein level	HPA007865, CAB025862	Supported					Group enriched	Tissue enriched	24	cerebral cortex: 429.4	epididymis: 17.9
SHANK1	SPANK-1, SSTRIP, synamon	ENSG00000161681	SH3 and multiple ankyrin repeat domains 1	19	50661827-50719450	Plasma proteins, Predicted intracellular proteins	Evidence at protein level	HPA032129, HPA032130	Uncertain		Supported	Plasma membrane		Tissue enhanced	Tissue enriched	24	cerebral cortex: 35.9	adrenal gland: 1.5
TMEM151A	MGC33486, TMEM151	ENSG00000179292	Transmembrane protein 151A	11	66291870-66296664	Predicted membrane proteins	Evidence at transcript level	HPA041035	Uncertain		Approved	Nucleoli<br>Cytosol		Tissue enhanced	Tissue enriched	24	cerebral cortex: 45.4	adrenal gland: 1.8
CORT	MGC32686	ENSG00000241563	Cortistatin	1	10449719-10451902	Predicted secreted proteins	Evidence at transcript level							Mixed	Tissue enriched	23	cerebral cortex: 24.9	placenta: 1.1
FBXL16	C16orf22, Fbl16, MGC33974	ENSG00000127585	F-box and leucine-rich repeat protein 16	16	692498-705829	Predicted intracellular proteins	Evidence at protein level	HPA039504, HPA056354	Supported				Endometrial cancer:6.24e-5 (unfavourable), Pancreatic cancer:7.34e-5 (favourable), Renal cancer:1.87e-4 (favourable)	Expressed in all	Tissue enriched	23	cerebral cortex: 187.0	testis: 8.0
KCNV1	Kv8.1	ENSG00000164794	Potassium channel, voltage gated modifier subfamily V, member 1	8	109963645-109975847	Predicted membrane proteins, Voltage-gated ion channels	Evidence at protein level							Tissue enhanced	Tissue enriched	23	cerebral cortex: 21.9	epididymis: 0.9
SLC7A10	asc-1	ENSG00000130876	Solute carrier family 7 (neutral amino acid transporter light chain, asc system), member 10	19	33208664-33225850	Predicted membrane proteins, Transporters	Evidence at transcript level	HPA041884, HPA057036	Uncertain		Uncertain	Nucleus<br>Nucleoli		Mixed	Group enriched	23	adipose tissue: 31.5;cerebral cortex: 6.6	breast: 0.8
SV2B	HsT19680, KIAA0735	ENSG00000185518	Synaptic vesicle glycoprotein 2B	15	91099950-91301309	Predicted membrane proteins	Evidence at protein level	HPA046247	Approved					Mixed	Tissue enriched	23	cerebral cortex: 48.1	adipose tissue: 2.1
SYNPR	MGC26651, SPO	ENSG00000163630	Synaptoporin	3	63228315-63616921	Predicted intracellular proteins, Predicted membrane proteins	Evidence at protein level	HPA051368, HPA061671	Supported					Tissue enhanced	Tissue enriched	23	cerebral cortex: 78.4	heart muscle: 3.3
HIPK4	FLJ32818	ENSG00000160396	Homeodomain interacting protein kinase 4	19	40379271-40390187	Enzymes, Predicted intracellular proteins	Evidence at protein level	HPA027733	Uncertain					Not detected	Group enriched	22	cerebral cortex: 4.7;testis: 14.7	endometrium,seminal vesicle: 0.4
JPH3	CAGL237, HDL2, JP-3, JP3, TNRC22	ENSG00000154118	Junctophilin 3	16	87601835-87698156	Disease related genes, Predicted membrane proteins	Evidence at protein level	HPA076304			Approved	Nucleoplasm<br>Cytosol		Mixed	Tissue enriched	22	cerebral cortex: 43.4	adrenal gland: 2.0
SCN2A	HBSCI, HBSCII, Nav1.2, SCN2A1, SCN2A2	ENSG00000136531	Sodium channel, voltage gated, type II alpha subunit	2	165239402-165392310	Disease related genes, FDA approved drug targets, Predicted membrane proteins, Transporters, Voltage-gated ion channels	Evidence at protein level	CAB022567	Supported					Tissue enhanced	Tissue enriched	22	cerebral cortex: 58.5	kidney: 2.7
SLC4A10	NBCn2, NCBE	ENSG00000144290	Solute carrier family 4, sodium bicarbonate transporter, member 10	2	161424332-161985282	Predicted membrane proteins, Transporters	Evidence at protein level	HPA034755	Supported					Tissue enhanced	Tissue enriched	22	cerebral cortex: 57.7	adrenal gland: 2.6
UNC5A	KIAA1976, UNC5H1	ENSG00000113763	Unc-5 netrin receptor A	5	176810477-176880895	Predicted membrane proteins	Evidence at protein level	HPA071450			Approved	Plasma membrane<br>Cytosol	Endometrial cancer:2.23e-4 (unfavourable)	Tissue enhanced	Group enriched	22	adrenal gland: 10.4;cerebral cortex: 35.5	lymph node: 1.0
VGF	SCG7, SgVII	ENSG00000128564	VGF nerve growth factor inducible	7	101162509-101165593	Plasma proteins, Predicted secreted proteins	Evidence at protein level	HPA055177, HPA072505	Supported		Supported	Vesicles	Endometrial cancer:4.25e-4 (unfavourable), Glioma:4.43e-4 (unfavourable)	Tissue enriched	Tissue enriched	22	cerebral cortex: 46.2	adipose tissue: 2.0
APC2	APCL	ENSG00000115266	Adenomatosis polyposis coli 2	19	1446302-1473244	Predicted intracellular proteins	Evidence at protein level	HPA078002			Approved	Cytokinetic bridge<br>Midbody ring<br>Cytosol		Tissue enriched	Tissue enriched	21	cerebral cortex: 70.7	adrenal gland: 3.3
C11orf87	LOC399947, LOH11CR1A, NEURIM1	ENSG00000185742	Chromosome 11 open reading frame 87	11	109422120-109429114	Predicted membrane proteins	Evidence at protein level	HPA034656	Approved					Tissue enhanced	Tissue enriched	21	cerebral cortex: 30.9	endometrium: 1.5
CNTNAP4	CASPR4, KIAA1763	ENSG00000152910	Contactin associated protein-like 4	16	76277278-76559238	Predicted membrane proteins	Evidence at protein level	HPA031859, HPA057342	Supported					Tissue enriched	Tissue enriched	21	cerebral cortex: 36.0	testis: 1.6
STX1B	STX1B1, STX1B2	ENSG00000099365	Syntaxin 1B	16	30989256-31010628	Disease related genes, Predicted intracellular proteins, Predicted membrane proteins	Evidence at protein level	HPA069176	Supported					Tissue enriched	Tissue enriched	21	cerebral cortex: 89.7	testis: 4.3
C1QL3	C1ql, C1QTNF13, CTRP13, K100	ENSG00000165985	Complement component 1, q subcomponent-like 3	10	16513743-16522005	Predicted secreted proteins	Evidence at protein level						Renal cancer:6.29e-5 (favourable)	Mixed	Tissue enriched	20	cerebral cortex: 43.5	kidney: 2.2
CMTM5	CKLFSF5, FLJ37521	ENSG00000166091	CKLF-like MARVEL transmembrane domain containing 5	14	23376808-23379772	Predicted membrane proteins	Evidence at protein level	HPA052338	Supported					Group enriched	Tissue enriched	20	cerebral cortex: 81.5	bone marrow,seminal vesicle: 4.0
FAM181B	LOC220382, MGC33846	ENSG00000182103	Family with sequence similarity 181, member B	11	82729941-82733864	Predicted intracellular proteins	Evidence at transcript level	HPA066861	Approved		Approved	Nuclear membrane<br>Mitochondria	Endometrial cancer:8.07e-4 (favourable)	Tissue enriched	Tissue enriched	20	cerebral cortex: 17.5	adrenal gland,fallopian tube: 0.8
GDAP1L1		ENSG00000124194	Ganglioside induced differentiation associated protein 1-like 1	20	44247099-44280917	Predicted intracellular proteins, Predicted membrane proteins	Evidence at protein level	HPA054182, HPA063265	Approved		Approved	Endoplasmic reticulum		Tissue enriched	Tissue enriched	20	cerebral cortex: 55.7	adrenal gland: 2.8
PNMA5	KIAA1934	ENSG00000198883	Paraneoplastic Ma antigen family member 5	X	152988824-152994127	Predicted intracellular proteins	Evidence at protein level	HPA044690	Supported				Colorectal cancer:2.25e-4 (unfavourable), Lung cancer:3.16e-4 (favourable)	Mixed	Group enriched	20	cerebral cortex: 8.1;testis: 16.2	spleen: 0.6
VSTM2B		ENSG00000187135	V-set and transmembrane domain containing 2B	19	29526499-29564479	Predicted secreted proteins	Evidence at transcript level							Tissue enhanced	Tissue enriched	20	cerebral cortex: 42.5	cervix, uterine: 2.0
ACTL6B	ACTL6, BAF53B	ENSG00000077080	Actin-like 6B	7	100643097-100656461	Predicted intracellular proteins	Evidence at protein level	HPA045126	Uncertain		Approved	Nucleoli		Group enriched	Tissue enriched	19	cerebral cortex: 45.7	adrenal gland: 2.4
BTBD17	BTBD17A, LGALS3BPL, TANGO10A	ENSG00000204347	BTB (POZ) domain containing 17	17	74356416-74361946	Predicted secreted proteins	Evidence at protein level	HPA025022	Approved					Group enriched	Tissue enriched	19	cerebral cortex: 12.9	adrenal gland: 0.6
CDH10		ENSG00000040731	Cadherin 10, type 2 (T2-cadherin)	5	24487100-24644978	Predicted membrane proteins	Evidence at protein level	HPA010651	Approved					Group enriched	Group enriched	19	cerebral cortex: 32.7;prostate: 6.8	adrenal gland: 1.0
CYP46A1	CYP46	ENSG00000036530	Cytochrome P450, family 46, subfamily A, polypeptide 1	14	99684304-99727301	Enzymes, Predicted intracellular proteins, Predicted secreted proteins	Evidence at protein level	HPA040702	Uncertain					Tissue enriched	Tissue enriched	19	cerebral cortex: 64.3	heart muscle: 3.3
GABBR2	GABABR2, GPR51, GPRC3B, HG20	ENSG00000136928	Gamma-aminobutyric acid (GABA) B receptor, 2	9	98288082-98709197	FDA approved drug targets, G-protein coupled receptors, Predicted membrane proteins, Transporters	Evidence at protein level	HPA013820, HPA031684	Supported					Group enriched	Tissue enriched	19	cerebral cortex: 88.4	adrenal gland: 4.6
CTNND2	GT24, NPRAP	ENSG00000169862	Catenin (cadherin-associated protein), delta 2	5	10971840-11904043	Disease related genes, Predicted intracellular proteins	Evidence at protein level	HPA015077, CAB037339	Supported		Approved	Nucleoplasm<br>Golgi apparatus<br>Cell Junctions		Tissue enriched	Tissue enriched	18	cerebral cortex: 103.5	spleen: 5.7
AQP4	MIWC	ENSG00000171885	Aquaporin 4	18	26852038-26865818	Predicted membrane proteins, Transporters	Evidence at protein level	CAB005079, HPA014784, CAB058689	Supported	Supported	Supported	Plasma membrane<br>Cell Junctions		Tissue enriched	Group enriched	17	cerebral cortex: 631.8;lung: 172.2	thyroid gland: 24.3
C1QL2	C1QTNF10, CTRP10	ENSG00000144119	Complement component 1, q subcomponent-like 2	2	119156243-119158889	Predicted secreted proteins	Evidence at protein level	HPA057934	Uncertain					Mixed	Tissue enriched	17	cerebral cortex: 2.5	lymph node,testis: 0.1
FNDC9	C5orf40, MGC27121	ENSG00000172568	Fibronectin type III domain containing 9	5	157341600-157345721	Predicted membrane proteins	Evidence at transcript level	HPA011115, HPA017291	Approved					Tissue enriched	Group enriched	17	adrenal gland: 6.3;cerebral cortex: 20.7	appendix: 0.7
GABRG1		ENSG00000163285	Gamma-aminobutyric acid (GABA) A receptor, gamma 1	4	46035769-46124081	FDA approved drug targets, Predicted membrane proteins	Evidence at transcript level	HPA035622	Approved					Tissue enriched	Tissue enriched	17	cerebral cortex: 26.1	ovary: 1.5
GAD2	GAD65	ENSG00000136750	Glutamate decarboxylase 2 (pancreatic islets and brain, 65kDa)	10	26216307-26304558	Enzymes, Predicted intracellular proteins	Evidence at protein level	HPA044637, CAB078177	Supported					Group enriched	Tissue enriched	17	cerebral cortex: 23.0	pancreas: 1.3
GPM6B	M6B, MGC17150, MGC54284	ENSG00000046653	Glycoprotein M6B	X	13771031-13938638	Predicted membrane proteins	Evidence at protein level	HPA002913	Approved				Ovarian cancer:2.67e-4 (favourable)	Group enriched	Tissue enriched	17	cerebral cortex: 838.3	seminal vesicle: 48.9
GPR158	KIAA1136	ENSG00000151025	G protein-coupled receptor 158	10	25175062-25602226	G-protein coupled receptors, Predicted membrane proteins	Evidence at protein level	HPA013185	Uncertain		Approved	Cytosol		Mixed	Tissue enriched	17	cerebral cortex: 17.9	testis: 1.0
HRH3	GPCR97	ENSG00000101180	Histamine receptor H3	20	62214970-62220267	FDA approved drug targets, G-protein coupled receptors, Predicted membrane proteins	Evidence at protein level							Mixed	Tissue enriched	17	cerebral cortex: 11.1	adrenal gland: 0.6
LYPD1	LYPDC1, MGC29643	ENSG00000150551	LY6/PLAUR domain containing 1	2	132644853-132671579	Predicted secreted proteins	Evidence at transcript level							Tissue enhanced	Group enriched	17	cerebral cortex: 27.3;fallopian tube: 125.8	salivary gland: 4.5
MT3	GIF	ENSG00000087250	Metallothionein 3	16	56589074-56591088	Predicted intracellular proteins	Evidence at protein level	HPA004011, CAB017779	Supported					Tissue enriched	Tissue enriched	17	cerebral cortex: 740.5	adrenal gland: 43.0
NRGN	RC3	ENSG00000154146	Neurogranin (protein kinase C substrate, RC3)	11	124739846-124747210	Predicted intracellular proteins	Evidence at protein level	CAB006908, HPA038171	Supported				Renal cancer:1.52e-5 (unfavourable)	Expressed in all	Tissue enriched	17	cerebral cortex: 964.6	lung: 56.4
BAALC		ENSG00000164929	Brain and acute leukemia, cytoplasmic	8	103140710-103230305	Predicted intracellular proteins	Evidence at protein level	HPA027132, HPA068307	Approved		Supported	Nucleus<br>Cytosol		Tissue enriched	Tissue enriched	16	cerebral cortex: 248.4	adrenal gland: 15.7
CEND1	BM88, FLJ90066	ENSG00000184524	Cell cycle exit and neuronal differentiation 1	11	787104-790123	Predicted membrane proteins	Evidence at protein level	HPA042527	Supported		Approved	Mitochondria	Glioma:6.10e-5 (unfavourable)	Tissue enriched	Tissue enriched	16	cerebral cortex: 114.3	adrenal gland: 7.1
ERC2	CAST, CAST1, ELKSL, KIAA0378, SPBC110, Spc110	ENSG00000187672	ELKS/RAB6-interacting/CAST family member 2	3	55508308-56468363	Plasma proteins, Predicted intracellular proteins	Evidence at protein level							Mixed	Tissue enriched	16	cerebral cortex: 24.6	seminal vesicle: 1.4
GNG3		ENSG00000162188	Guanine nucleotide binding protein (G protein), gamma 3	11	62707658-62709201	Predicted intracellular proteins, RAS pathway related proteins	Evidence at protein level							Tissue enriched	Tissue enriched	16	cerebral cortex: 316.2	adrenal gland: 19.1
GPR6		ENSG00000146360	G protein-coupled receptor 6	6	109978256-109980718	G-protein coupled receptors, Predicted membrane proteins	Evidence at protein level							Not detected	Tissue enriched	16	cerebral cortex: 1.5	all non-specific tissues: 0.0
KCNK12	K2p12.1, THIK-2, THIK2	ENSG00000184261	Potassium channel, two pore domain subfamily K, member 12	2	47516581-47570939	Predicted membrane proteins, Voltage-gated ion channels	Evidence at transcript level							Tissue enriched	Tissue enriched	16	cerebral cortex: 5.3	placenta,testis: 0.3
NPY	PYY4	ENSG00000122585	Neuropeptide Y	7	24284163-24291865	Plasma proteins, Predicted secreted proteins	Evidence at protein level	HPA009978, CAB016733, CAB034368, HPA044572, HPA056798	Supported	Supported	Validated	Golgi apparatus	Endometrial cancer:5.78e-4 (unfavourable)	Tissue enriched	Group enriched	16	adrenal gland: 154.2;cerebral cortex: 212.3;prostate: 448.9	appendix: 16.6
RAB3C		ENSG00000152932	RAB3C, member RAS oncogene family	5	58582221-58859394	Predicted intracellular proteins	Evidence at protein level	HPA003160, HPA048156	Supported		Approved	Cytosol		Mixed	Group enriched	16	adrenal gland: 12.1;cerebral cortex: 55.5	small intestine: 2.0
SLC1A3	EA6, EAAT1, GLAST	ENSG00000079215	Solute carrier family 1 (glial high affinity glutamate transporter), member 3	5	36606355-36688334	Cancer-related genes, Disease related genes, Plasma proteins, Potential drug targets, Predicted membrane proteins, Transporters	Evidence at protein level	CAB002573, HPA037467, HPA037468	Supported		Approved	Nucleoli<br>Mitochondria		Tissue enriched	Tissue enriched	16	cerebral cortex: 519.6	adipose tissue: 31.7
TMEM59L	BSMAP, C19orf4	ENSG00000105696	Transmembrane protein 59-like	19	18607430-18621039	Predicted intracellular proteins, Predicted membrane proteins	Evidence at transcript level	HPA010661, HPA070701	Approved		Approved	Nucleoplasm<br>Actin filaments	Endometrial cancer:1.62e-4 (unfavourable), Pancreatic cancer:8.80e-4 (favourable)	Tissue enriched	Tissue enriched	16	cerebral cortex: 367.2	adrenal gland: 22.3
UNC13A	KIAA1032, Munc13-1	ENSG00000130477	Unc-13 homolog A (C. elegans)	19	17601328-17688365	Predicted intracellular proteins	Evidence at protein level	HPA041418	Uncertain					Tissue enhanced	Tissue enriched	16	cerebral cortex: 53.7	adrenal gland: 3.4
C1QL1	C1QRF, C1QTNF14, CRF	ENSG00000131094	Complement component 1, q subcomponent-like 1	17	44959693-44968071	Plasma proteins, Predicted secreted proteins	Evidence at protein level						Renal cancer:1.31e-8 (unfavourable)	Tissue enriched	Tissue enriched	15	cerebral cortex: 38.5	duodenum: 2.5
C8orf46	MGC33510	ENSG00000169085	Chromosome 8 open reading frame 46	8	66460003-66518524	Predicted intracellular proteins	Evidence at protein level	HPA075134			Approved	Nuclear speckles		Tissue enriched	Tissue enriched	15	cerebral cortex: 65.3	seminal vesicle: 4.4
DPF1	BAF45b, NEUD4, neuro-d4	ENSG00000011332	D4, zinc and double PHD fingers family 1	19	38211006-38229714	Predicted intracellular proteins	Evidence at protein level	HPA049148	Supported		Approved	Nucleoplasm<br>Mitochondria<br>Cytosol		Tissue enhanced	Tissue enriched	15	cerebral cortex: 27.5	testis: 1.8
ELMOD1	DKFZp547C176	ENSG00000110675	ELMO/CED-12 domain containing 1	11	107591091-107666779	Predicted intracellular proteins, Predicted membrane proteins	Evidence at protein level	HPA038434, HPA038435			Supported	Nucleoplasm<br>Cytosol		Tissue enriched	Group enriched	15	cerebral cortex: 71.6;skin: 36.8	adrenal gland,fallopian tube: 3.5
ENC1	ENC-1, KLHL37, NRPB, PIG10, TP53I10	ENSG00000171617	Ectodermal-neural cortex 1 (with BTB domain)	5	74627406-74641424	Cancer-related genes, Predicted intracellular proteins	Evidence at protein level	HPA078061			Uncertain	Plasma membrane<br>Cytoplasmic bodies	Renal cancer:2.95e-5 (unfavourable), Breast cancer:3.88e-4 (unfavourable)	Expressed in all	Tissue enriched	15	cerebral cortex: 462.7	gallbladder: 30.9
GABRB1		ENSG00000163288	Gamma-aminobutyric acid (GABA) A receptor, beta 1	4	46993723-47426444	FDA approved drug targets, Predicted intracellular proteins, Predicted membrane proteins	Evidence at protein level	HPA051297	Uncertain					Tissue enhanced	Tissue enriched	15	cerebral cortex: 19.8	heart muscle: 1.3
GPR26		ENSG00000154478	G protein-coupled receptor 26	10	123666355-123694607	G-protein coupled receptors, Predicted membrane proteins	Evidence at protein level	HPA062736	Supported					Tissue enriched	Tissue enriched	15	cerebral cortex: 4.3	testis: 0.2
MDGA2	MAMDC1	ENSG00000139915	MAM domain containing glycosylphosphatidylinositol anchor 2	14	46839629-47674954	Predicted intracellular proteins, Predicted membrane proteins	Evidence at protein level	HPA003084	Uncertain					Tissue enhanced	Group enriched	15	cerebral cortex: 6.3;testis: 6.9	skin: 0.4
NETO1	BCTL1, BTCL1	ENSG00000166342	Neuropilin (NRP) and tolloid (TLL)-like 1	18	72742314-72868146	Predicted intracellular proteins, Predicted membrane proteins, Predicted secreted proteins, Transporters	Evidence at protein level	HPA064630			Approved	Golgi apparatus		Tissue enhanced	Tissue enriched	15	cerebral cortex: 64.1	spleen: 4.1
OLFM3	NOE3	ENSG00000118733	Olfactomedin 3	1	101802574-101997030	Predicted intracellular proteins, Predicted secreted proteins	Evidence at protein level	HPA050297			Uncertain	Vesicles		Mixed	Tissue enriched	15	cerebral cortex: 26.8	adrenal gland: 1.8
PTPN5	PTPSTEP, STEP	ENSG00000110786	Protein tyrosine phosphatase, non-receptor type 5 (striatum-enriched)	11	18727928-18792721	Enzymes, Plasma proteins, Predicted intracellular proteins, Predicted membrane proteins	Evidence at protein level	HPA031014, HPA072091	Supported		Approved	Endoplasmic reticulum		Group enriched	Tissue enriched	15	cerebral cortex: 58.9	testis: 3.8
RASL10A	RRP22	ENSG00000100276	RAS-like, family 10, member A	22	29312933-29319679	Predicted intracellular proteins	Evidence at protein level	HPA056169	Approved					Tissue enhanced	Tissue enriched	15	cerebral cortex: 33.6	breast: 2.2
SHD		ENSG00000105251	Src homology 2 domain containing transforming protein D	19	4278601-4290724	Predicted intracellular proteins	Evidence at protein level	HPA017955	Approved		Uncertain	Microtubule organizing center<br>Cytosol		Tissue enhanced	Group enriched	15	cerebral cortex: 22.2;heart muscle: 4.5	appendix: 0.9
STX1A	HPC-1, p35-1, STX1	ENSG00000106089	Syntaxin 1A (brain)	7	73699206-73719672	Plasma proteins, Predicted intracellular proteins, Predicted membrane proteins, Transporters	Evidence at protein level	CAB008372, HPA069176	Supported				Endometrial cancer:1.94e-5 (unfavourable), Cervical cancer:3.63e-4 (unfavourable)	Expressed in all	Tissue enriched	15	cerebral cortex: 167.1	gallbladder: 10.8
SVOP	DKFZp761H039	ENSG00000166111	SV2 related protein	12	108907741-109021240	Predicted membrane proteins	Evidence at protein level	HPA016573	Uncertain					Group enriched	Tissue enriched	15	cerebral cortex: 32.4	adrenal gland: 2.1
UNC13C	DKFZp547H074, Munc13-3	ENSG00000137766	Unc-13 homolog C (C. elegans)	15	54012904-54633414	Predicted intracellular proteins	Evidence at protein level	HPA041516	Uncertain					Not detected	Group enriched	15	cerebral cortex: 17.4;testis: 15.2	ovary,thyroid gland: 1.1
ADGRB2	BAI2	ENSG00000121753	Adhesion G protein-coupled receptor B2	1	31727117-31764893	G-protein coupled receptors, Predicted intracellular proteins, Predicted membrane proteins, Predicted secreted proteins, Transporters	Evidence at protein level	HPA052612, HPA054617			Supported	Centrosome	Lung cancer:4.02e-5 (unfavourable), Breast cancer:6.46e-4 (favourable)	Tissue enhanced	Tissue enriched	14	cerebral cortex: 72.5	adrenal gland: 5.1
CADM2	IGSF4D, Necl-3, NECL3, SynCAM2	ENSG00000175161	Cell adhesion molecule 2	3	84958981-86074429	Predicted membrane proteins	Evidence at protein level	HPA010024	Supported					Tissue enriched	Tissue enriched	14	cerebral cortex: 86.4	seminal vesicle: 6.2
CCKBR		ENSG00000110148	Cholecystokinin B receptor	11	6259736-6272127	Cancer-related genes, FDA approved drug targets, G-protein coupled receptors, Predicted intracellular proteins, Predicted membrane proteins	Evidence at protein level							Tissue enriched	Group enriched	14	cerebral cortex: 13.7;pancreas: 5.4;stomach: 16.1	prostate: 0.8
CHRNB2		ENSG00000160716	Cholinergic receptor, nicotinic, beta 2 (neuronal)	1	154567781-154580026	Disease related genes, FDA approved drug targets, Predicted membrane proteins, Transporters	Evidence at protein level							Tissue enhanced	Tissue enriched	14	cerebral cortex: 22.0	adrenal gland: 1.5
DNM1	DNM	ENSG00000106976	Dynamin 1	9	128203352-128255248	Disease related genes, Enzymes, Plasma proteins, Potential drug targets, Predicted intracellular proteins	Evidence at protein level	CAB005920, HPA049910, HPA061801	Supported		Supported	Nucleoplasm		Mixed	Tissue enriched	14	cerebral cortex: 365.7	cervix, uterine: 25.2
GSG1L2		ENSG00000214978	GSG1-like 2	17	9802386-9822071	Predicted membrane proteins	Evidence at transcript level	HPA059428	Uncertain					Tissue enriched	Group enriched	14	cerebral cortex: 1.5;testis: 1.1	all non-specific tissues: 0.0
KCNQ3	EBN2, Kv7.3	ENSG00000184156	Potassium channel, voltage gated KQT-like subfamily Q, member 3	8	132120859-132480953	Disease related genes, FDA approved drug targets, Predicted membrane proteins, Transporters, Voltage-gated ion channels	Evidence at protein level							Mixed	Tissue enriched	14	cerebral cortex: 26.9	adrenal gland: 1.9
LY6H	NMLY6	ENSG00000176956	Lymphocyte antigen 6 complex, locus H	8	143157914-143160711	Plasma proteins, Predicted secreted proteins	Evidence at protein level							Tissue enhanced	Tissue enriched	14	cerebral cortex: 38.1	duodenum: 2.6
MGAT5B	FLJ25132, GnT-IX, GnT-VB	ENSG00000167889	Mannosyl (alpha-1,6-)-glycoprotein beta-1,6-N-acetyl-glucosaminyltransferase, isozyme B	17	76868456-76950393	Enzymes, Predicted intracellular proteins, Predicted membrane proteins	Evidence at protein level	HPA011082			Approved	Nucleoplasm<br>Mitotic spindle		Group enriched	Tissue enriched	14	cerebral cortex: 23.2	testis: 1.6
NPTXR		ENSG00000221890	Neuronal pentraxin receptor	22	38818452-38843982	Plasma proteins, Predicted secreted proteins	Evidence at protein level	HPA001079	Supported		Approved	Nucleoplasm<br>Plasma membrane<br>Cytosol	Endometrial cancer:2.85e-4 (unfavourable), Cervical cancer:3.93e-4 (favourable)	Expressed in all	Tissue enriched	14	cerebral cortex: 177.0	fallopian tube: 13.0
NRSN1	p24, VMP	ENSG00000152954	Neurensin 1	6	24126122-24154900	Predicted intracellular proteins, Predicted membrane proteins, Transporters	Evidence at protein level	HPA061006	Approved		Approved	Nucleus<br>Vesicles		Tissue enriched	Tissue enriched	14	cerebral cortex: 96.7	adrenal gland: 6.7
PTCHD2	DISP3, KIAA1337	ENSG00000204624	Patched domain containing 2	1	11479166-11537584	Predicted intracellular proteins, Predicted membrane proteins	Evidence at transcript level	HPA054579	Uncertain		Uncertain	Nucleoplasm<br>Cytosol		Tissue enhanced	Group enriched	14	cerebral cortex: 8.7;testis: 4.3	adrenal gland: 0.4
RASGRF1	CDC25, CDC25L, GNRP, GRF1, GRF55, H-GRF55, PP13187	ENSG00000058335	Ras protein-specific guanine nucleotide-releasing factor 1	15	78959947-79090773	Predicted intracellular proteins, RAS pathway related proteins	Evidence at protein level	CAB010413, HPA041965	Approved		Supported	Golgi apparatus	Endometrial cancer:6.14e-6 (favourable)	Mixed	Group enriched	14	cerebral cortex: 30.6;lung: 11.7	lymph node: 1.5
SLC30A3	ZNT3	ENSG00000115194	Solute carrier family 30 (zinc transporter), member 3	2	27253684-27275817	Predicted membrane proteins, Transporters	Evidence at protein level	HPA060505, HPA067637	Approved		Approved	Nucleus<br>Nucleoli<br>Vesicles<br>Cytosol		Mixed	Group enriched	14	cerebral cortex: 36.7;epididymis: 65.2;testis: 43.6	heart muscle: 3.4
SLIT1	MEGF4, SLIL1, Slit-1, slit1, SLIT3	ENSG00000187122	Slit guidance ligand 1	10	96998038-97185920	Predicted secreted proteins	Evidence at protein level							Group enriched	Tissue enriched	14	cerebral cortex: 60.2	thyroid gland: 4.1
SOX11		ENSG00000176887	SRY (sex determining region Y)-box 11	2	5692667-5701385	Disease related genes, Predicted intracellular proteins, Transcription factors	Evidence at protein level	HPA000536, CAB056152, CAB056153	Approved					Group enriched	Tissue enriched	14	cerebral cortex: 5.4	smooth muscle: 0.3
SYT11	DKFZp781D015, KIAA0080, MGC10881, MGC17226	ENSG00000132718	Synaptotagmin XI	1	155859509-155885199	Predicted intracellular proteins	Evidence at protein level	HPA064091	Supported				Endometrial cancer:2.93e-5 (unfavourable)	Tissue enriched	Tissue enriched	14	cerebral cortex: 403.4	endometrium: 28.3
VSNL1	HLP3, HPCAL3, HUVISL1, VILIP, VILIP-1	ENSG00000163032	Visinin-like 1	2	17539126-17657018	Predicted intracellular proteins	Evidence at protein level	HPA053808			Approved	Cytosol	Glioma:9.39e-4 (unfavourable)	Mixed	Tissue enriched	14	cerebral cortex: 625.9	esophagus: 44.2
APLP1	APLP	ENSG00000105290	Amyloid beta (A4) precursor-like protein 1	19	35867899-35879791	Plasma proteins, Predicted intracellular proteins, Predicted membrane proteins	Evidence at protein level	HPA028970, HPA028971	Supported				Urothelial cancer:2.65e-5 (unfavourable), Endometrial cancer:3.87e-4 (unfavourable)	Tissue enhanced	Tissue enriched	13	cerebral cortex: 441.8	adrenal gland: 34.6
C10orf90	bA422P15.2, FATS, FLJ32938	ENSG00000154493	Chromosome 10 open reading frame 90	10	126424997-126670446	Predicted intracellular proteins	Evidence at protein level	HPA038648, HPA057599	Uncertain		Uncertain	Nucleoplasm<br>Plasma membrane<br>Cytosol		Tissue enriched	Group enriched	13	breast: 5.6;cerebral cortex: 15.3;salivary gland: 4.4;testis: 12.4	adipose tissue,skin,tonsil: 0.7
CACNG2	MGC138502, MGC138504, stargazin	ENSG00000166862	Calcium channel, voltage-dependent, gamma subunit 2	22	36563921-36703558	Disease related genes, Potential drug targets, Predicted membrane proteins, Transporters	Evidence at protein level							Not detected	Tissue enriched	13	cerebral cortex: 15.4	adrenal gland: 1.2
CALY	CALCYON, DRD1IP, NSG3	ENSG00000130643	Calcyon neuron-specific vesicular protein	10	133324072-133336935	FDA approved drug targets, Predicted intracellular proteins, Predicted membrane proteins	Evidence at protein level	HPA042283	Uncertain				Pancreatic cancer:3.54e-4 (favourable)	Group enriched	Group enriched	13	adrenal gland: 23.6;cerebral cortex: 77.3	testis: 3.8
CERS1	LAG1, LASS1, UOG1	ENSG00000223802	Ceramide synthase 1	19	18868545-18896727	Disease related genes, Predicted membrane proteins, Predicted secreted proteins	Evidence at protein level	HPA045724	Approved		Approved	Endoplasmic reticulum		Tissue enhanced	Group enriched	13	cerebral cortex: 136.6;testis: 28.0	skeletal muscle: 6.5
FABP7	B-FABP, BLBP	ENSG00000164434	Fatty acid binding protein 7, brain	6	122779475-122784074	Predicted intracellular proteins	Evidence at protein level	CAB025488, HPA028825, CAB058697	Supported		Supported	Nucleoplasm<br>Cytosol	Renal cancer:1.65e-6 (unfavourable), Breast cancer:2.49e-4 (favourable)	Group enriched	Group enriched	13	breast: 32.9;cerebral cortex: 102.5	skin: 5.2
GPR22		ENSG00000172209	G protein-coupled receptor 22	7	107470018-107475659	G-protein coupled receptors, Predicted membrane proteins	Evidence at transcript level							Not detected	Group enriched	13	adrenal gland: 2.4;cerebral cortex: 9.5;cervix, uterine: 6.3;endometrium: 5.0;heart muscle: 11.9	smooth muscle: 0.5
GPR62		ENSG00000180929	G protein-coupled receptor 62	3	51955314-51957504	G-protein coupled receptors, Predicted membrane proteins	Evidence at transcript level							Tissue enhanced	Tissue enriched	13	cerebral cortex: 8.0	ovary: 0.6
KIF1A	ATSV, C2orf20, SPG30, UNC104	ENSG00000130294	Kinesin family member 1A	2	240713764-240820308	Disease related genes, Predicted intracellular proteins	Evidence at protein level	HPA005442	Approved		Approved	Cytosol	Endometrial cancer:4.97e-4 (unfavourable)	Tissue enhanced	Tissue enriched	13	cerebral cortex: 308.0	adrenal gland: 23.1
KIF3C		ENSG00000084731	Kinesin family member 3C	2	25926596-25982749	Plasma proteins, Predicted intracellular proteins	Evidence at protein level	HPA035755			Approved	Nuclear membrane<br>Nuclear bodies<br>Intermediate filaments	Endometrial cancer:1.32e-5 (unfavourable), Melanoma:1.22e-4 (favourable), Renal cancer:7.57e-4 (unfavourable)	Expressed in all	Tissue enriched	13	cerebral cortex: 133.6	adrenal gland: 10.0
LINGO1	FLJ14594, LERN1, LRRN6A	ENSG00000169783	Leucine rich repeat and Ig domain containing 1	15	77613027-77820900	Predicted intracellular proteins, Predicted membrane proteins, Predicted secreted proteins	Evidence at protein level	HPA074653			Approved	Plasma membrane	Renal cancer:3.23e-7 (unfavourable)	Expressed in all	Tissue enriched	13	cerebral cortex: 131.2	heart muscle,placenta: 9.7
NKAIN4	bA261N11.2, C20orf58, FAM77A	ENSG00000101198	Na+/K+ transporting ATPase interacting 4	20	63240784-63272694	Predicted intracellular proteins, Predicted membrane proteins	Evidence at transcript level	HPA029876	Approved				Endometrial cancer:3.14e-4 (unfavourable)	Tissue enriched	Tissue enriched	13	cerebral cortex: 71.9	kidney: 5.5
PNMA3	MA3, MA5, MGC132756, MGC132758	ENSG00000183837	Paraneoplastic Ma antigen 3	X	153056409-153060467	Predicted intracellular proteins	Evidence at transcript level	HPA047920	Approved				Endometrial cancer:4.14e-5 (unfavourable)	Mixed	Group enriched	13	cerebral cortex: 15.4;epididymis: 44.8;testis: 12.3	fallopian tube: 1.8
SCG3	FLJ90833, SgIII	ENSG00000104112	Secretogranin III	15	51681353-51721031	Plasma proteins, Predicted intracellular proteins, Predicted secreted proteins	Evidence at protein level	HPA006880, CAB033274, HPA053715	Supported	Approved	Validated	Vesicles		Group enriched	Tissue enriched	13	cerebral cortex: 279.1	adrenal gland: 22.0
SYT1	P65, SVP65, SYT	ENSG00000067715	Synaptotagmin I	12	78863993-79452008	Disease related genes, Potential drug targets, Predicted intracellular proteins, Predicted membrane proteins, Transporters	Evidence at protein level	HPA008394, HPA064788	Supported					Mixed	Tissue enriched	13	cerebral cortex: 477.9	smooth muscle: 36.4
TMEM88B		ENSG00000205116	Transmembrane protein 88B	1	1426128-1427787	Predicted membrane proteins	Evidence at protein level	HPA065743	Supported					Tissue enhanced	Tissue enriched	13	cerebral cortex: 11.9	testis: 0.9
ATCAY	BNIP-H	ENSG00000167654	Ataxia, cerebellar, Cayman type	19	3879864-3928079	Disease related genes, Predicted intracellular proteins	Evidence at protein level	HPA017755	Supported					Tissue enriched	Tissue enriched	12	cerebral cortex: 109.9	adrenal gland: 8.9
ATP6V1G2	ATP6G, ATP6G2, Em:AC004181.3, NG38, Vma10	ENSG00000213760	ATPase, H+ transporting, lysosomal 13kDa, V1 subunit G2	6	31544462-31548427	Predicted intracellular proteins	Evidence at protein level	CAB004616	Supported					Tissue enriched	Tissue enriched	12	cerebral cortex: 16.8	lymph node: 1.4
CNDP1	CN1, CPGL2, HsT2308, MGC10825	ENSG00000150656	Carnosine dipeptidase 1 (metallopeptidase M20 family)	18	74534440-74587212	Enzymes, Plasma proteins, Predicted intracellular proteins, Predicted secreted proteins	Evidence at protein level	HPA008933	Supported					Group enriched	Group enriched	12	cerebral cortex: 102.0;liver: 23.0	duodenum: 5.2
CNP		ENSG00000173786	2',3'-cyclic nucleotide 3' phosphodiesterase	17	41966741-41977731	Enzymes, Plasma proteins, Predicted intracellular proteins	Evidence at protein level	CAB002672, HPA023266, HPA023278, HPA023280, HPA023338	Supported		Validated	Nucleus<br>Cytosol		Expressed in all	Tissue enriched	12	cerebral cortex: 616.5	prostate: 52.3
CNTN2	AXT, TAG-1, TAX, TAX1	ENSG00000184144	Contactin 2 (axonal)	1	205043197-205078499	Disease related genes, Plasma proteins, Potential drug targets, Predicted secreted proteins, Transporters	Evidence at protein level	HPA001397, HPA012497	Approved					Tissue enriched	Tissue enriched	12	cerebral cortex: 79.8	testis: 6.9
CTNNA2	CAP-R, CT114	ENSG00000066032	Catenin (cadherin-associated protein), alpha 2	2	79185231-80648861	Plasma proteins, Predicted intracellular proteins	Evidence at protein level	CAB037175	Approved					Group enriched	Group enriched	12	cerebral cortex: 111.9;epididymis: 80.2;testis: 32.0	adrenal gland: 6.4
ENHO	C9orf165, UNQ470	ENSG00000168913	Energy homeostasis associated	9	34521040-34523041	Predicted secreted proteins	Evidence at transcript level	HPA042575	Approved				Endometrial cancer:3.71e-4 (unfavourable)	Tissue enhanced	Tissue enriched	12	cerebral cortex: 140.7	testis: 11.6
FAM57B	DKFZP434I2117	ENSG00000149926	Family with sequence similarity 57, member B	16	30024427-30052978	Predicted intracellular proteins, Predicted membrane proteins	Evidence at protein level	HPA030837	Uncertain					Tissue enriched	Group enriched	12	cerebral cortex: 18.7;testis: 77.3	skeletal muscle: 3.9
FSD1	MGC3213, MIR1	ENSG00000105255	Fibronectin type III and SPRY domain containing 1	19	4304600-4323843	Predicted intracellular proteins	Evidence at protein level	HPA043141	Supported				Endometrial cancer:1.61e-4 (unfavourable)	Group enriched	Group enriched	12	cerebral cortex: 25.5;testis: 9.1	lymph node: 1.4
FUT9	Fuc-TIX	ENSG00000172461	Fucosyltransferase 9 (alpha (1,3) fucosyltransferase)	6	96015984-96215612	Predicted membrane proteins	Evidence at protein level	HPA070923			Approved	Nucleoplasm<br>Microtubules<br>Cytokinetic bridge<br>Cytosol		Tissue enhanced	Group enriched	12	cerebral cortex: 28.2;stomach: 22.2	duodenum: 2.1
GABRA4		ENSG00000109158	Gamma-aminobutyric acid (GABA) A receptor, alpha 4	4	46918900-46994407	FDA approved drug targets, Predicted membrane proteins	Evidence at protein level							Not detected	Tissue enriched	12	cerebral cortex: 15.1	heart muscle: 1.2
GPR88		ENSG00000181656	G protein-coupled receptor 88	1	100538137-100542018	G-protein coupled receptors, Predicted membrane proteins	Evidence at transcript level	HPA007488	Uncertain	Approved				Tissue enriched	Group enriched	12	breast: 9.7;cerebral cortex: 3.1;liver: 5.1;ovary: 3.4;parathyroid gland: 7.9;spleen: 14.7	adipose tissue,prostate: 0.6
IL1RAPL1	IL1R8, IL1RAPL, MRX10, MRX21, MRX34, OPHN4, TIGIRR-2	ENSG00000169306	Interleukin 1 receptor accessory protein-like 1	X	28587399-29956723	Disease related genes, Plasma proteins, Predicted membrane proteins	Evidence at protein level							Not detected	Tissue enriched	12	cerebral cortex: 5.1	ovary,prostate,seminal vesicle: 0.4
KCNH1	eag, eag1, h-eag, Kv10.1	ENSG00000143473	Potassium channel, voltage gated eag related subfamily H, member 1	1	210678315-211134115	Disease related genes, Potential drug targets, Predicted membrane proteins, Transporters, Voltage-gated ion channels	Evidence at protein level	HPA014551, HPA019445	Supported		Approved	Vesicles		Not detected	Tissue enriched	12	cerebral cortex: 11.5	adrenal gland,testis: 0.9
KCNK4	K2p4.1, TRAAK	ENSG00000182450	Potassium channel, two pore domain subfamily K, member 4	11	64291302-64300031	Predicted intracellular proteins, Predicted membrane proteins, Voltage-gated ion channels	Evidence at protein level							Not detected	Tissue enriched	12	cerebral cortex: 4.3	cervix, uterine: 0.3
MAST1	KIAA0973, SAST	ENSG00000105613	Microtubule associated serine/threonine kinase 1	19	12833951-12874951	Enzymes, Predicted intracellular proteins, Predicted membrane proteins	Evidence at protein level	HPA028181			Approved	Vesicles		Tissue enhanced	Tissue enriched	12	cerebral cortex: 35.3	testis: 3.0
NCDN	NCDN-1, NCDN-2	ENSG00000020129	Neurochondrin	1	35557473-35567274	Predicted intracellular proteins	Evidence at protein level	HPA023676	Supported	Supported	Supported	Cytosol	Liver cancer:1.91e-5 (unfavourable), Pancreatic cancer:3.73e-4 (favourable)	Expressed in all	Tissue enriched	12	cerebral cortex: 285.2	adrenal gland: 22.8
PCDHGB1	PCDH-GAMMA-B1	ENSG00000254221	Protocadherin gamma subfamily B, 1	5	141350102-141512979	Predicted membrane proteins	Evidence at transcript level	HPA008755, HPA076182	Uncertain		Approved	Plasma membrane<br>Focal adhesion sites<br>Midbody		Mixed	Tissue enriched	12	cerebral cortex: 23.8	endometrium: 2.0
PNMA2	MA2, RGAG2	ENSG00000240694	Paraneoplastic Ma antigen 2	8	26504686-26514092	Predicted intracellular proteins	Evidence at protein level	HPA001936	Supported				Lung cancer:1.81e-4 (favourable), Stomach cancer:6.23e-4 (unfavourable)	Tissue enhanced	Tissue enriched	12	cerebral cortex: 163.9	adrenal gland: 13.6
RAB3A		ENSG00000105649	RAB3A, member RAS oncogene family	19	18196784-18204074	Predicted intracellular proteins	Evidence at protein level	HPA003160, CAB009949	Supported		Approved	Nucleoplasm<br>Centrosome<br>Cytosol	Renal cancer:6.14e-7 (favourable), Endometrial cancer:3.17e-4 (unfavourable)	Expressed in all	Tissue enriched	12	cerebral cortex: 251.3	adrenal gland: 20.7
SH3GL3	CNSA3, EEN-B2, HsT19371, SH3D2C, SH3P13	ENSG00000140600	SH3-domain GRB2-like 3	15	83447228-83618743	Predicted intracellular proteins	Evidence at protein level	HPA039381, HPA077877	Supported		Approved	Cytosol		Mixed	Group enriched	12	cerebral cortex: 30.0;testis: 38.3	lung: 2.9
SLC35F1	C6orf169, dJ230I3.1	ENSG00000196376	Solute carrier family 35, member F1	6	117907526-118317676	Predicted membrane proteins, Transporters	Evidence at protein level	HPA019576	Approved		Approved	Nucleoplasm<br>Microtubule organizing center<br>Cytosol		Group enriched	Tissue enriched	12	cerebral cortex: 45.6	epididymis: 3.7
B3GAT1	CD57, GlcAT-P, HNK-1, LEU7, NK-1	ENSG00000109956	Beta-1,3-glucuronyltransferase 1	11	134378504-134411918	Enzymes, Predicted intracellular proteins	Evidence at protein level	CAB002500, CAB010893, HPA069468	Supported		Validated	Vesicles		Group enriched	Tissue enriched	11	cerebral cortex: 115.7	thyroid gland: 10.3
CNIH2	CNIH-2, Cnil, MGC50896	ENSG00000174871	Cornichon family AMPA receptor auxiliary protein 2	11	66278190-66285301	Predicted membrane proteins	Evidence at protein level							Tissue enhanced	Tissue enriched	11	cerebral cortex: 53.0	adrenal gland: 4.6
CNTNAP2	Caspr2, KIAA0868, NRXN4	ENSG00000174469	Contactin associated protein-like 2	7	146116002-148420998	Disease related genes, Plasma proteins, Predicted membrane proteins, Predicted secreted proteins	Evidence at protein level	HPA002739	Supported					Tissue enhanced	Group enriched	11	cerebral cortex: 20.2;prostate: 5.7	breast,fallopian tube: 1.2
CPLX1	CPX-I	ENSG00000168993	Complexin 1	4	784957-826198	Predicted intracellular proteins	Evidence at protein level	HPA071191			Uncertain	Vesicles	Cervical cancer:4.20e-4 (unfavourable), Pancreatic cancer:5.05e-4 (favourable)	Expressed in all	Tissue enriched	11	cerebral cortex: 60.4	adipose tissue: 5.3
DCLK2	DCAMKL2, DCDC3, DCDC3B, DCK2, MGC45428	ENSG00000170390	Doublecortin-like kinase 2	4	150078274-150257457	Enzymes, Predicted intracellular proteins	Evidence at protein level	HPA015770	Supported				Pancreatic cancer:2.48e-4 (favourable), Ovarian cancer:3.25e-4 (favourable)	Tissue enriched	Tissue enriched	11	cerebral cortex: 82.8	heart muscle: 7.4
DLGAP3	DAP3, SAPAP3	ENSG00000116544	Discs, large (Drosophila) homolog-associated protein 3	1	34865436-34929585	Predicted intracellular proteins	Evidence at protein level	HPA026445	Supported					Group enriched	Group enriched	11	cerebral cortex: 21.9;testis: 5.7	spleen: 1.2
DSCAM	CHD2-42, CHD2-52	ENSG00000171587	Down syndrome cell adhesion molecule	21	40010999-40847139	Plasma proteins, Predicted membrane proteins	Evidence at protein level	HPA019324	Supported		Approved	Nucleoplasm<br>Cytosol		Tissue enriched	Tissue enriched	11	cerebral cortex: 12.5	spleen: 1.1
GABRB2		ENSG00000145864	Gamma-aminobutyric acid (GABA) A receptor, beta 2	5	161288429-161549044	FDA approved drug targets, Predicted membrane proteins, Transporters	Evidence at protein level	CAB001964, HPA067632	Supported					Tissue enriched	Tissue enriched	11	cerebral cortex: 63.0	epididymis: 5.5
HPCAL4	DKFZp761G122, HLP4	ENSG00000116983	Hippocalcin like 4	1	39678648-39691689	Predicted intracellular proteins	Evidence at protein level	HPA053808			Approved	Cytosol		Group enriched	Tissue enriched	11	cerebral cortex: 146.1	adrenal gland: 13.3
HTR5A	5-HT5A	ENSG00000157219	5-hydroxytryptamine (serotonin) receptor 5A, G protein-coupled	7	155070324-155085749	G-protein coupled receptors, Predicted membrane proteins	Evidence at transcript level	CAB017467	Approved					Not detected	Tissue enriched	11	cerebral cortex: 8.6	testis: 0.7
KCNC2	Kv3.2	ENSG00000166006	Potassium channel, voltage gated Shaw related subfamily C, member 2	12	75040077-75209868	FDA approved drug targets, Predicted membrane proteins, Voltage-gated ion channels	Evidence at protein level	HPA019664, CAB022571	Uncertain		Supported	Plasma membrane<br>Cytosol		Group enriched	Tissue enriched	11	cerebral cortex: 46.5	prostate: 4.2
KIRREL3	KIAA1867, KIRRE, NEPH2	ENSG00000149571	Kin of IRRE like 3 (Drosophila)	11	126423359-127003460	Disease related genes, Plasma proteins, Predicted membrane proteins	Evidence at protein level	HPA053324, HPA056320	Supported					Tissue enhanced	Tissue enriched	11	cerebral cortex: 20.5	adrenal gland: 1.9
LGI1	EPITEMPIN, EPT, ETL1, IB1099	ENSG00000108231	Leucine-rich, glioma inactivated 1	10	93757809-93798174	Cancer-related genes, Disease related genes, Predicted secreted proteins	Evidence at protein level							Group enriched	Tissue enriched	11	cerebral cortex: 51.3	esophagus: 4.7
LHFPL3	LHFPL4	ENSG00000187416	Lipoma HMGIC fusion partner-like 3	7	104328656-104907232	Predicted membrane proteins	Evidence at transcript level	HPA069691			Approved	Vesicles		Tissue enriched	Tissue enriched	11	cerebral cortex: 48.9	cervix, uterine: 4.6
LHX2	hLhx2, LH-2	ENSG00000106689	LIM homeobox 2	9	124001670-124033301	Predicted intracellular proteins, Transcription factors	Evidence at transcript level	HPA000838		Supported	Approved	Nucleoplasm	Cervical cancer:9.52e-4 (favourable)	Group enriched	Tissue enriched	11	cerebral cortex: 56.4	placenta: 5.1
MAP2	MAP2A, MAP2B, MAP2C	ENSG00000078018	Microtubule-associated protein 2	2	209424058-209734118	FDA approved drug targets, Plasma proteins, Predicted intracellular proteins	Evidence at protein level	CAB001984, HPA008273, HPA012828	Supported	Supported	Supported	Nucleoli<br>Cytosol	Endometrial cancer:1.98e-6 (unfavourable)	Tissue enhanced	Tissue enriched	11	cerebral cortex: 297.4	thyroid gland: 27.8
MYT1L	KIAA1106, NZF1, ZC2HC4B	ENSG00000186487	Myelin transcription factor 1-like	2	1789113-2331260	Predicted intracellular proteins, Transcription factors	Evidence at protein level							Not detected	Tissue enriched	11	cerebral cortex: 60.2	testis: 5.3
PCDH9		ENSG00000184226	Protocadherin 9	13	66302834-67230445	Plasma proteins, Predicted membrane proteins	Evidence at protein level	HPA015581			Approved	Nucleoplasm<br>Centrosome		Tissue enriched	Tissue enriched	11	cerebral cortex: 69.0	seminal vesicle: 6.0
PCDHGC4	PCDH-GAMMA-C4	ENSG00000242419	Protocadherin gamma subfamily C, 4	5	141484997-141512979	Predicted intracellular proteins, Predicted membrane proteins	Evidence at protein level	HPA008755, HPA078024	Uncertain		Approved	Golgi apparatus		Tissue enriched	Tissue enriched	11	cerebral cortex: 16.4	adrenal gland: 1.4
PDYN	ADCA, PENKB, SCA23	ENSG00000101327	Prodynorphin	20	1978757-1994285	Disease related genes, Potential drug targets, Predicted secreted proteins, Transporters	Evidence at protein level	HPA049841, HPA053342	Approved					Group enriched	Tissue enriched	11	cerebral cortex: 63.5	testis: 5.5
PLPPR5	LPPR5, PAP2, PAP2D, PRG5	ENSG00000117598	Phospholipid phosphatase related 5	1	98890245-99005032	Predicted membrane proteins	Evidence at transcript level	HPA018072	Uncertain		Approved	Nucleus<br>Plasma membrane<br>Centrosome	Renal cancer:6.22e-4 (unfavourable)	Group enriched	Group enriched	11	cerebral cortex: 12.0;testis: 4.0	adrenal gland: 0.7
POU3F4	BRN4, DFN3, DFNX2, OTF9	ENSG00000196767	POU class 3 homeobox 4	X	83508250-83512127	Disease related genes, Predicted intracellular proteins, Transcription factors	Evidence at protein level	HPA031984	Uncertain					Tissue enriched	Tissue enriched	11	cerebral cortex: 8.0	kidney: 0.7
RGR	RP44	ENSG00000148604	Retinal G protein coupled receptor	10	84245053-84259960	Disease related genes, G-protein coupled receptors, Potential drug targets, Predicted intracellular proteins, Predicted membrane proteins	Evidence at protein level							Tissue enhanced	Tissue enriched	11	cerebral cortex: 16.1	epididymis: 1.4
RPRML	MGC43894	ENSG00000179673	Reprimo-like	17	46978156-46979248	Predicted membrane proteins	Evidence at transcript level	HPA062668	Uncertain					Tissue enhanced	Tissue enriched	11	cerebral cortex: 8.4	epididymis: 0.7
SCN3B	HSA243396	ENSG00000166257	Sodium channel, voltage gated, type III beta subunit	11	123629187-123655244	Disease related genes, FDA approved drug targets, Predicted membrane proteins, Predicted secreted proteins	Evidence at protein level	HPA042518			Approved	Nuclear membrane<br>Cytokinetic bridge		Tissue enhanced	Tissue enriched	11	cerebral cortex: 132.5	adrenal gland: 11.6
SEPT3	SEP3	ENSG00000100167	Septin 3	22	41976272-41998221	Predicted intracellular proteins	Evidence at protein level	HPA003548, CAB017633	Supported		Approved	Nucleoplasm<br>Plasma membrane<br>Actin filaments	Endometrial cancer:1.78e-4 (unfavourable)	Tissue enhanced	Tissue enriched	11	cerebral cortex: 235.5	parathyroid gland: 21.5
SHISA7		ENSG00000187902	Shisa family member 7	19	55428740-55442863	Predicted membrane proteins	Evidence at protein level	HPA058935	Uncertain					Tissue enriched	Tissue enriched	11	cerebral cortex: 18.3	testis: 1.7
SLC8A2	KIAA1087, NCX2	ENSG00000118160	Solute carrier family 8 (sodium/calcium exchanger), member 2	19	47428017-47472168	Plasma proteins, Predicted membrane proteins, Transporters	Evidence at protein level	HPA050818, HPA054671	Supported					Mixed	Tissue enriched	11	cerebral cortex: 68.4	endometrium: 6.2
SYP	MRX96	ENSG00000102003	Synaptophysin	X	49187804-49200259	Disease related genes, Potential drug targets, Predicted membrane proteins, Transporters	Evidence at protein level	CAB000076, HPA002858, CAB055505	Supported					Group enriched	Tissue enriched	11	cerebral cortex: 573.3	adrenal gland: 51.4
TRIM9	RNF91, SPRING	ENSG00000100505	Tripartite motif containing 9	14	50975262-51096061	Predicted intracellular proteins	Evidence at protein level	HPA041489			Supported	Cytosol		Tissue enriched	Tissue enriched	11	cerebral cortex: 79.4	gallbladder: 6.9
ADD2	ADDB	ENSG00000075340	Adducin 2 (beta)	2	70607618-70768225	Predicted intracellular proteins	Evidence at protein level	CAB009796, HPA034509, HPA034510	Supported		Approved	Nucleoplasm<br>Plasma membrane<br>Cytosol		Tissue enhanced	Group enriched	10	bone marrow: 40.3;cerebral cortex: 44.8	testis: 4.1
ADGRB3	BAI3, KIAA0550	ENSG00000135298	Adhesion G protein-coupled receptor B3	6	68635367-69389511	G-protein coupled receptors, Plasma proteins, Predicted membrane proteins	Evidence at protein level							Tissue enriched	Tissue enriched	10	cerebral cortex: 53.2	adrenal gland: 5.2
ASIC1	ACCN2, BNaC2, hBNaC2	ENSG00000110881	Acid sensing (proton gated) ion channel 1	12	50057548-50083611	FDA approved drug targets, Predicted membrane proteins	Evidence at protein level	HPA058870			Approved	Golgi apparatus<br>Plasma membrane		Tissue enhanced	Tissue enriched	10	cerebral cortex: 57.0	parathyroid gland: 5.5
B3GAT2	GlcAT-S	ENSG00000112309	Beta-1,3-glucuronyltransferase 2	6	70856679-70957038	Enzymes, Predicted membrane proteins	Evidence at protein level	HPA012059	Uncertain					Group enriched	Tissue enriched	10	cerebral cortex: 19.6	testis: 1.9
C4orf50	FLJ46481	ENSG00000181215	Chromosome 4 open reading frame 50	4	5897591-5989818	Predicted intracellular proteins	Evidence at transcript level	HPA058292	Uncertain					Not detected	Tissue enriched	10	cerebral cortex: 3.6	adrenal gland,prostate,testis: 0.3
CDK5R2	NCK5AI, P39, p39nck5ai	ENSG00000171450	Cyclin-dependent kinase 5, regulatory subunit 2 (p39)	2	218959655-218962162	Predicted intracellular proteins	Evidence at protein level							Tissue enhanced	Tissue enriched	10	cerebral cortex: 52.3	adrenal gland: 5.1
CRB1	LCA8, RP12	ENSG00000134376	Crumbs family member 1, photoreceptor morphogenesis associated	1	197268204-197478455	Disease related genes, Plasma proteins, Predicted intracellular proteins, Predicted membrane proteins	Evidence at protein level	HPA061250, HPA063127	Approved		Uncertain	Vesicles		Tissue enriched	Group enriched	10	cerebral cortex: 12.1;testis: 4.9	ovary: 0.8
DDN	KIAA0749	ENSG00000181418	Dendrin	12	48995149-48999309	Predicted intracellular proteins	Evidence at protein level	HPA060952	Uncertain		Approved	Nucleoplasm<br>Cytosol		Mixed	Group enriched	10	cerebral cortex: 96.3;skeletal muscle: 46.6	kidney: 6.9
DGKI	DGK-IOTA	ENSG00000157680	Diacylglycerol kinase, iota	7	137381037-137847092	Enzymes, Predicted intracellular proteins	Evidence at protein level	HPA021924	Uncertain		Approved	Nucleoplasm		Mixed	Group enriched	10	cerebral cortex: 9.3;thyroid gland: 32.8	heart muscle: 2.0
DLGAP2	DAP-2	ENSG00000198010	Discs, large (Drosophila) homolog-associated protein 2	8	1501366-1708476	Nuclear receptors, Predicted intracellular proteins	Evidence at protein level	HPA030320	Uncertain					Not detected	Group enriched	10	cerebral cortex: 1.9;testis: 5.5	kidney,thyroid gland: 0.3
DNAJC6	KIAA0473, PARK19	ENSG00000116675	DnaJ (Hsp40) homolog, subfamily C, member 6	1	65248219-65415869	Disease related genes, Enzymes, Potential drug targets, Predicted intracellular proteins	Evidence at protein level	HPA031182, HPA054917	Supported		Approved	Nucleoplasm<br>Plasma membrane<br>Cytosol	Renal cancer:2.81e-4 (favourable)	Tissue enhanced	Tissue enriched	10	cerebral cortex: 163.3	adrenal gland: 15.7
FEZ1		ENSG00000149557	Fasciculation and elongation protein zeta 1 (zygin I)	11	125445745-125496317	Predicted intracellular proteins	Evidence at protein level	HPA038490			Supported	Microtubules<br>Cytosol	Renal cancer:2.16e-6 (unfavourable), Cervical cancer:9.06e-5 (unfavourable)	Tissue enriched	Tissue enriched	10	cerebral cortex: 412.6	urinary bladder: 43.0
FSTL5	DKFZp566D234, KIAA1263	ENSG00000168843	Follistatin-like 5	4	161383897-162164035	Predicted secreted proteins	Evidence at protein level	HPA045909, HPA046724	Uncertain					Tissue enriched	Group enriched	10	adrenal gland: 7.8;cerebral cortex: 16.3	testis: 1.1
GABRD		ENSG00000187730	Gamma-aminobutyric acid (GABA) A receptor, delta	1	2019324-2030751	Disease related genes, FDA approved drug targets, Predicted membrane proteins	Evidence at protein level	HPA044371	Supported		Uncertain	Golgi apparatus<br>Vesicles	Renal cancer:4.12e-8 (unfavourable)	Expressed in all	Tissue enriched	10	cerebral cortex: 47.4	testis: 4.5
GLRA2	GLR	ENSG00000101958	Glycine receptor, alpha 2	X	14529298-14731812	FDA approved drug targets, Predicted intracellular proteins, Predicted membrane proteins, Transporters	Evidence at protein level	CAB070422	Approved					Mixed	Group enriched	10	cerebral cortex: 6.2;colon: 1.4;rectum: 4.3	testis: 0.3
GRIA4	GluA4, GLUR4, GLURD	ENSG00000152578	Glutamate receptor, ionotropic, AMPA 4	11	105609994-105982092	Predicted membrane proteins, Predicted secreted proteins	Evidence at protein level							Group enriched	Tissue enriched	10	cerebral cortex: 73.4	adrenal gland: 7.4
GRM2	GPRC1B, mGlu2, MGLUR2	ENSG00000164082	Glutamate receptor, metabotropic 2	3	51707070-51718613	G-protein coupled receptors, Predicted membrane proteins, Predicted secreted proteins	Evidence at protein level	HPA065166	Approved					Tissue enhanced	Tissue enriched	10	cerebral cortex: 4.4	testis: 0.4
HTR1A	5-HT1A, ADRB2RL1, ADRBRL1	ENSG00000178394	5-hydroxytryptamine (serotonin) receptor 1A, G protein-coupled	5	63960356-63962507	Disease related genes, FDA approved drug targets, G-protein coupled receptors, Predicted intracellular proteins, Predicted membrane proteins	Evidence at protein level	HPA018073	Uncertain					Not detected	Group enriched	10	cerebral cortex: 1.9;ovary: 3.9	testis: 0.2
ICAM5	TLCN, TLN	ENSG00000105376	Intercellular adhesion molecule 5, telencephalin	19	10289981-10296778	Plasma proteins, Predicted intracellular proteins, Predicted membrane proteins	Evidence at protein level	HPA008943, HPA009083, CAB025178	Supported		Approved	Nucleoplasm		Tissue enhanced	Tissue enriched	10	cerebral cortex: 21.6	lung: 2.0
KCNN1	hSK1, KCa2.1	ENSG00000105642	Potassium channel, calcium activated intermediate/small conductance subfamily N alpha, member 1	19	17951293-18000080	Predicted intracellular proteins, Predicted membrane proteins, Voltage-gated ion channels	Evidence at protein level	HPA065938			Approved	Actin filaments<br>Cytosol		Tissue enhanced	Tissue enriched	10	cerebral cortex: 21.5	testis: 2.0
KCTD4	bA321C24.3	ENSG00000180332	Potassium channel tetramerization domain containing 4	13	45192853-45194717	Plasma proteins, Predicted intracellular proteins	Evidence at protein level	HPA040734	Uncertain		Approved	Microtubule organizing center		Group enriched	Group enriched	10	cerebral cortex: 17.7;skin: 3.7	gallbladder: 1.1
LRRTM2	KIAA0416	ENSG00000146006	Leucine rich repeat transmembrane neuronal 2	5	138868923-138875368	Predicted intracellular proteins, Predicted membrane proteins, Predicted secreted proteins	Evidence at protein level							Tissue enriched	Tissue enriched	10	cerebral cortex: 29.1	placenta: 3.0
MC4R		ENSG00000166603	Melanocortin 4 receptor	18	60371110-60372775	Disease related genes, G-protein coupled receptors, Potential drug targets, Predicted membrane proteins, Transporters	Evidence at protein level	HPA016719	Uncertain					Tissue enhanced	Group enriched	10	cerebral cortex: 3.0;fallopian tube: 5.0	epididymis: 0.4
MCF2	ARHGEF21, DBL	ENSG00000101977	MCF.2 cell line derived transforming sequence	X	139581770-139708227	Plasma proteins, Predicted intracellular proteins	Evidence at protein level							Not detected	Group enriched	10	adrenal gland: 38.5;cerebral cortex: 8.7;epididymis: 14.7;ovary: 12.8;seminal vesicle: 23.7;testis: 34.4	prostate: 2.1
NEFL	CMT1F, CMT2E, NF68, NFL, PPP1R110	ENSG00000277586	Neurofilament, light polypeptide	8	24950955-24957110	Disease related genes, Predicted intracellular proteins	Evidence at protein level	HPA014850, HPA015021	Supported	Supported	Approved	Nuclear speckles<br>Intermediate filaments	Renal cancer:4.91e-4 (unfavourable)	Tissue enhanced	Tissue enriched	10	cerebral cortex: 282.9	adrenal gland: 27.5
PCDHA5	CNR6, CNRN6, CNRS6, CRNR6, PCDH-ALPHA5	ENSG00000204965	Protocadherin alpha 5	5	140821604-141012344	Predicted membrane proteins	Evidence at transcript level	HPA044557	Approved					Not detected	Tissue enriched	10	cerebral cortex: 4.1	endometrium: 0.4
PLPPR4	KIAA0455, LPPR4, PHP1, PRG-1	ENSG00000117600	Phospholipid phosphatase related 4	1	99263953-99309590	Enzymes, Predicted membrane proteins	Evidence at protein level							Tissue enhanced	Tissue enriched	10	cerebral cortex: 88.9	testis: 8.9
PRR18	MGC35308	ENSG00000176381	Proline rich 18	6	166305300-166308448	Predicted intracellular proteins	Evidence at protein level							Tissue enhanced	Tissue enriched	10	cerebral cortex: 32.7	fallopian tube: 3.4
PRR36		ENSG00000183248	Proline rich 36	19	7868719-7874379	Predicted intracellular proteins	Evidence at protein level	HPA062741	Uncertain		Approved	Nucleus<br>Golgi apparatus	Testis cancer:7.74e-4 (favourable)	Mixed	Tissue enriched	10	cerebral cortex: 18.0	prostate: 1.7
SERPINI1	neuroserpin, PI12	ENSG00000163536	Serpin peptidase inhibitor, clade I (neuroserpin), member 1	3	167735243-167825568	Disease related genes, Predicted intracellular proteins, Predicted secreted proteins	Evidence at protein level	HPA001565, CAB026059, HPA056092	Supported		Approved	Cytosol	Liver cancer:4.25e-4 (unfavourable)	Expressed in all	Tissue enriched	10	cerebral cortex: 323.2	kidney: 31.1
SH3GL2	CNSA2, EEN-B1, SH3D2A, SH3P4	ENSG00000107295	SH3-domain GRB2-like 2	9	17579082-17797129	Predicted intracellular proteins	Evidence at protein level	CAB010056, HPA026685, HPA063573	Supported	Supported	Approved	Microtubules<br>Cytokinetic bridge	Renal cancer:6.68e-12 (favourable)	Tissue enhanced	Tissue enriched	10	cerebral cortex: 170.6	kidney: 17.3
SLC6A17		ENSG00000197106	Solute carrier family 6 (neutral amino acid transporter), member 17	1	110150486-110202202	Disease related genes, Potential drug targets, Predicted membrane proteins, Transporters	Evidence at protein level	HPA007663, HPA008044	Approved		Approved	Nucleus<br>Golgi apparatus		Tissue enriched	Tissue enriched	10	cerebral cortex: 75.6	adrenal gland: 7.9
SLCO1C1	OATP-F, OATP1, OATP1C1, SLC21A14	ENSG00000139155	Solute carrier organic anion transporter family, member 1C1	12	20695355-20753386	Predicted membrane proteins, Transporters	Evidence at transcript level							Tissue enriched	Tissue enriched	10	cerebral cortex: 27.6	testis: 2.6
SRRM3	FLJ37078	ENSG00000177679	Serine/arginine repetitive matrix 3	7	76201900-76287288	Predicted intracellular proteins	Evidence at protein level	HPA019337	Uncertain		Approved	Plasma membrane<br>Intermediate filaments<br>Microtubules		Mixed	Group enriched	10	adrenal gland: 2.7;cerebral cortex: 8.5;testis: 1.8	stomach: 0.4
SYT3		ENSG00000213023	Synaptotagmin III	19	50621307-50668394	Predicted membrane proteins	Evidence at protein level							Mixed	Tissue enriched	10	cerebral cortex: 17.1	testis: 1.7
SYT5		ENSG00000129990	Synaptotagmin V	19	55171199-55180441	Predicted intracellular proteins, Predicted membrane proteins	Evidence at protein level						Pancreatic cancer:5.54e-4 (favourable), Glioma:8.26e-4 (unfavourable)	Mixed	Tissue enriched	10	cerebral cortex: 131.7	adrenal gland: 12.8
TMEM151B	bA444E17.5, C6orf137, TMEM193	ENSG00000178233	Transmembrane protein 151B	6	44270466-44307506	Predicted membrane proteins	Evidence at transcript level	HPA055167	Uncertain					Tissue enhanced	Tissue enriched	10	cerebral cortex: 40.1	adrenal gland: 4.0
TMEM257	CXorf1	ENSG00000221870	Transmembrane protein 257	X	145827410-145829850	Predicted membrane proteins	Evidence at transcript level							Tissue enriched	Tissue enriched	10	cerebral cortex: 4.2	seminal vesicle: 0.4
TMOD2	NTMOD	ENSG00000128872	Tropomodulin 2 (neuronal)	15	51751561-51816368	Predicted intracellular proteins	Evidence at protein level	HPA041365	Supported		Approved	Nucleus<br>Nucleoli fibrillar center	Pancreatic cancer:4.53e-4 (favourable)	Tissue enhanced	Tissue enriched	10	cerebral cortex: 111.3	seminal vesicle: 11.6
TPPP	p25, p25alpha, TPPP/p25, TPPP1	ENSG00000171368	Tubulin polymerization promoting protein	5	659862-693395	Predicted intracellular proteins	Evidence at protein level	HPA036575, HPA036576	Supported		Supported	Mitochondria<br>Cytosol	Renal cancer:5.40e-6 (favourable)	Expressed in all	Tissue enriched	10	cerebral cortex: 167.1	fallopian tube: 16.8
XKR7	C20orf159, dJ310O13.4	ENSG00000260903	XK, Kell blood group complex subunit-related family, member 7	20	31968002-32003387	Predicted membrane proteins	Evidence at protein level	HPA040854	Uncertain					Not detected	Tissue enriched	10	cerebral cortex: 3.6	adrenal gland,testis: 0.3
ADGRB1	BAI1	ENSG00000181790	Adhesion G protein-coupled receptor B1	8	142449430-142545009	Cancer-related genes, G-protein coupled receptors, Plasma proteins, Predicted membrane proteins	Evidence at protein level							Tissue enhanced	Tissue enriched	9	cerebral cortex: 22.0	spleen: 2.3
AK5		ENSG00000154027	Adenylate kinase 5	1	77282051-77559969	Enzymes, Predicted intracellular proteins	Evidence at protein level	HPA019128, HPA057255	Supported		Supported	Microtubule organizing center<br>Cytosol	Prostate cancer:3.88e-4 (favourable)	Group enriched	Tissue enriched	9	cerebral cortex: 221.4	breast: 23.3
AMER3	FAM123C, FLJ38377	ENSG00000178171	APC membrane recruitment protein 3	2	130755435-130768134	Predicted intracellular proteins	Evidence at protein level	HPA045593, HPA054230	Uncertain		Approved	Nucleoplasm<br>Nuclear bodies<br>Cytosol		Tissue enhanced	Tissue enriched	9	cerebral cortex: 7.0	adrenal gland: 0.8
AMPH		ENSG00000078053	Amphiphysin	7	38383704-38631567	Cancer-related genes, Predicted intracellular proteins	Evidence at protein level	CAB008559, HPA019828, HPA019829	Supported		Supported	Plasma membrane<br>Cytosol	Pancreatic cancer:9.96e-4 (favourable)	Tissue enhanced	Tissue enriched	9	cerebral cortex: 84.0	cervix, uterine: 8.9
ATP1B2	AMOG	ENSG00000129244	ATPase, Na+/K+ transporting, beta 2 polypeptide	17	7646627-7657768	Predicted intracellular proteins, Predicted membrane proteins	Evidence at protein level	HPA010698	Supported				Pancreatic cancer:1.05e-4 (favourable), Renal cancer:4.17e-4 (unfavourable)	Tissue enriched	Tissue enriched	9	cerebral cortex: 340.3	ovary: 36.6
BRINP2	DBCCR1L2, FAM5B	ENSG00000198797	Bone morphogenetic protein/retinoic acid inducible neural-specific 2	1	177171497-177282422	Predicted secreted proteins	Evidence at transcript level	HPA050681, HPA061920	Uncertain		Approved	Nucleoli<br>Vesicles		Tissue enriched	Group enriched	9	adrenal gland: 11.5;cerebral cortex: 35.5	testis: 2.4
CAMK2A	CAMKA, CaMKIINalpha, KIAA0968	ENSG00000070808	Calcium/calmodulin-dependent protein kinase II alpha	5	150219491-150290291	Enzymes, Plasma proteins, Predicted intracellular proteins, Predicted membrane proteins	Evidence at protein level	CAB004330, HPA051783, HPA051785, HPA053973	Supported		Supported	Plasma membrane<br>Cell Junctions		Tissue enriched	Tissue enriched	9	cerebral cortex: 284.4	skeletal muscle: 33.3
CARNS1	ATPGD1, KIAA1394	ENSG00000172508	Carnosine synthase 1	11	67414968-67425607	Enzymes, Predicted intracellular proteins, Predicted secreted proteins	Evidence at protein level	HPA038569	Approved					Group enriched	Group enriched	9	cerebral cortex: 37.2;skeletal muscle: 25.9	heart muscle: 3.4
CELF4	BRUNOL4	ENSG00000101489	CUGBP, Elav-like family member 4	18	37243047-37566037	Predicted intracellular proteins	Evidence at protein level	HPA037986	Approved					Mixed	Tissue enriched	9	cerebral cortex: 127.3	adrenal gland: 14.7
CLEC2L	FLJ32986	ENSG00000236279	C-type lectin domain family 2, member L	7	139523856-139544984	Predicted intracellular proteins, Predicted membrane proteins	Evidence at protein level	HPA045050	Supported					Mixed	Group enriched	9	cerebral cortex: 21.0;parathyroid gland: 13.4	endometrium: 1.9
CNKSR2	CNK2, KIAA0902, KSR2	ENSG00000149970	Connector enhancer of kinase suppressor of Ras 2	X	21374418-21654695	Predicted intracellular proteins	Evidence at protein level	HPA001502			Approved	Golgi apparatus<br>Plasma membrane		Tissue enhanced	Tissue enriched	9	cerebral cortex: 54.1	adrenal gland: 5.8
CRHR1		ENSG00000263715	Corticotropin releasing hormone receptor 1	17	45620344-45835826	Predicted membrane proteins	Evidence at transcript level							Not detected	Tissue enriched	9	cerebral cortex: 1.1	fallopian tube: 0.1
DIRAS2	Di-Ras2, DKFZp761C07121	ENSG00000165023	DIRAS family, GTP-binding RAS-like 2	9	90609832-90643104	Predicted intracellular proteins	Evidence at protein level	HPA043758	Uncertain					Tissue enhanced	Tissue enriched	9	cerebral cortex: 124.9	cervix, uterine: 13.6
DOC2A		ENSG00000149927	Double C2-like domains, alpha	16	30005509-30023270	Predicted intracellular proteins	Evidence at protein level	HPA065676			Uncertain	Nucleus<br>Nucleoli<br>Cell Junctions		Tissue enhanced	Group enriched	9	cerebral cortex: 69.9;testis: 21.0	ovary: 5.2
FAM131B	KIAA0773	ENSG00000159784	Family with sequence similarity 131, member B	7	143353400-143362770	Cancer-related genes, Predicted intracellular proteins	Evidence at protein level	HPA021371, HPA029992			Validated	Nucleoplasm<br>Cytosol		Tissue enriched	Tissue enriched	9	cerebral cortex: 64.0	parathyroid gland: 7.4
GABRG2		ENSG00000113327	Gamma-aminobutyric acid (GABA) A receptor, gamma 2	5	162067540-162155536	Disease related genes, FDA approved drug targets, Predicted membrane proteins, Transporters	Evidence at protein level							Tissue enhanced	Tissue enriched	9	cerebral cortex: 74.3	adrenal gland: 8.2
GNAO1	G-ALPHA-o	ENSG00000087258	Guanine nucleotide binding protein (G protein), alpha activating activity polypeptide O	16	56191390-56357444	Disease related genes, Predicted intracellular proteins	Evidence at protein level	CAB008387, HPA040878	Supported				Pancreatic cancer:5.93e-4 (favourable)	Tissue enriched	Tissue enriched	9	cerebral cortex: 324.2	seminal vesicle: 36.8
GRM5	GPRC1E, mGlu5, MGLUR5, PPP1R86	ENSG00000168959	Glutamate receptor, metabotropic 5	11	88504576-89065945	FDA approved drug targets, G-protein coupled receptors, Predicted intracellular proteins, Predicted membrane proteins, Predicted secreted proteins	Evidence at protein level							Not detected	Tissue enriched	9	cerebral cortex: 27.3	testis: 3.1
HRK	DP5	ENSG00000135116	Harakiri, BCL2 interacting protein	12	116856144-116881441	Predicted intracellular proteins, Predicted membrane proteins	Evidence at protein level	CAB025973	Uncertain					Mixed	Group enriched	9	cerebral cortex: 13.4;thyroid gland: 6.4	testis: 1.1
LHFPL4		ENSG00000156959	Lipoma HMGIC fusion partner-like 4	3	9498361-9553802	Predicted membrane proteins	Evidence at protein level	HPA041421	Uncertain		Approved	Nucleus<br>Golgi apparatus		Group enriched	Tissue enriched	9	cerebral cortex: 23.1	adrenal gland: 2.6
MAP1A	MAP1L	ENSG00000166963	Microtubule-associated protein 1A	15	43510958-43531620	FDA approved drug targets, Plasma proteins, Predicted intracellular proteins	Evidence at protein level	HPA039063, HPA039064, HPA066488	Supported		Approved	Cytosol	Thyroid cancer:1.09e-5 (unfavourable), Urothelial cancer:1.66e-5 (unfavourable), Renal cancer:6.59e-5 (unfavourable)	Tissue enhanced	Tissue enriched	9	cerebral cortex: 166.1	smooth muscle: 18.7
MPPED1	239AB, C22orf1, FAM1A	ENSG00000186732	Metallophosphoesterase domain containing 1	22	43411196-43507848	Predicted secreted proteins	Evidence at protein level							Tissue enhanced	Tissue enriched	9	cerebral cortex: 39.5	liver: 4.2
NAPB	SNAP-BETA, SNAPB	ENSG00000125814	N-ethylmaleimide-sensitive factor attachment protein, beta	20	23374519-23421519	Predicted intracellular proteins	Evidence at protein level	CAB037225, CAB037227, HPA046149, HPA050196	Approved		Uncertain	Cytosol	Renal cancer:1.14e-4 (unfavourable)	Expressed in all	Tissue enriched	9	cerebral cortex: 304.1	adrenal gland: 32.3
NXPH2	NPH2	ENSG00000144227	Neurexophilin 2	2	138670772-138780348	Predicted secreted proteins	Evidence at transcript level	HPA034759	Approved					Mixed	Group enriched	9	cerebral cortex: 5.7;kidney: 5.0;ovary: 13.9	endometrium: 0.9
OLFM1	AMY, NOE1, NOELIN, OlfA	ENSG00000130558	Olfactomedin 1	9	135075243-135121179	Plasma proteins, Predicted intracellular proteins, Predicted secreted proteins	Evidence at protein level	HPA057444	Uncertain		Approved	Nucleus<br>Nucleoli<br>Cytosol	Cervical cancer:7.14e-4 (favourable), Glioma:9.38e-4 (unfavourable)	Expressed in all	Tissue enriched	9	cerebral cortex: 732.4	epididymis: 85.0
OPCML	IGLON1, OBCAM, OPCM	ENSG00000183715	Opioid binding protein/cell adhesion molecule-like	11	132414977-133532519	Disease related genes, Plasma proteins, Predicted intracellular proteins, Predicted secreted proteins	Evidence at protein level							Group enriched	Tissue enriched	9	cerebral cortex: 63.2	parathyroid gland: 7.4
PAQR6	FLJ22672, PRdelta	ENSG00000160781	Progestin and adipoQ receptor family member VI	1	156243321-156248117	Predicted intracellular proteins, Predicted membrane proteins	Evidence at protein level	HPA073505			Approved	Nucleus<br>Nucleoli	Renal cancer:1.58e-8 (unfavourable), Colorectal cancer:1.60e-5 (unfavourable), Urothelial cancer:1.86e-4 (favourable), Prostate cancer:1.99e-4 (unfavourable)	Tissue enriched	Tissue enriched	9	cerebral cortex: 97.8	skin: 10.8
PDZD4	FLJ34125, KIAA1444, LU1, PDZK4, PDZRN4L	ENSG00000067840	PDZ domain containing 4	X	153802166-153830565	Cancer-related genes, Predicted intracellular proteins	Evidence at protein level	HPA003878	Approved				Pancreatic cancer:2.96e-5 (favourable)	Tissue enhanced	Tissue enriched	9	cerebral cortex: 123.9	seminal vesicle: 13.6
PEX5L	PEX5R, PXR2, TRIP8b	ENSG00000114757	Peroxisomal biogenesis factor 5-like	3	179794958-180037053	Predicted intracellular proteins	Evidence at protein level	HPA058026	Approved					Tissue enhanced	Group enriched	9	cerebral cortex: 67.7;parathyroid gland: 93.0	testis: 8.8
PGM2L1	BM32A, FLJ32029	ENSG00000165434	Phosphoglucomutase 2-like 1	11	74330318-74398473	Enzymes, Predicted intracellular proteins	Evidence at protein level	HPA056995, HPA060948	Supported		Approved	Mitochondria		Mixed	Tissue enriched	9	cerebral cortex: 64.3	endometrium: 7.3
PHACTR3	C20orf101, PPP1R123	ENSG00000087495	Phosphatase and actin regulator 3	20	59577509-59847711	Predicted intracellular proteins	Evidence at protein level	HPA051834, HPA054847			Validated	Nucleoplasm		Group enriched	Tissue enriched	9	cerebral cortex: 65.0	spleen: 7.5
PRKAR1B		ENSG00000188191	Protein kinase, cAMP-dependent, regulatory, type I, beta	7	549197-727650	Predicted intracellular proteins	Evidence at protein level	HPA026719	Approved					Expressed in all	Tissue enriched	9	cerebral cortex: 239.8	ovary: 26.4
PRKCG	MGC57564, PKCC, PKCG, SCA14	ENSG00000126583	Protein kinase C, gamma	19	53879190-53907652	Disease related genes, Enzymes, Potential drug targets, Predicted intracellular proteins, RAS pathway related proteins	Evidence at protein level	CAB013051, HPA047870, HPA054560	Supported					Mixed	Tissue enriched	9	cerebral cortex: 41.1	testis: 4.7
PTPRZ1	phosphacan, PTP18, PTPRZ, PTPZ, RPTPB	ENSG00000106278	Protein tyrosine phosphatase, receptor-type, Z polypeptide 1	7	121873089-122062036	Enzymes, Plasma proteins, Predicted membrane proteins	Evidence at protein level	HPA015103, CAB025106	Supported		Approved	Vesicles	Urothelial cancer:9.36e-4 (unfavourable)	Tissue enriched	Tissue enriched	9	cerebral cortex: 258.6	skin: 30.2
RLBP1	CRALBP	ENSG00000140522	Retinaldehyde binding protein 1	15	89209869-89221751	Disease related genes, Predicted intracellular proteins	Evidence at protein level	HPA042051, HPA044083		Approved	Approved	Nucleoplasm<br>Centrosome<br>Cytosol		Group enriched	Tissue enriched	9	cerebral cortex: 6.2	testis: 0.6
RTP5	C2orf85, CXXC11, FLJ33590, Z3CXXC5	ENSG00000188011	Receptor (chemosensory) transporter protein 5 (putative)	2	241869600-241873823	Predicted membrane proteins	Evidence at protein level	HPA050902	Uncertain					Tissue enriched	Tissue enriched	9	cerebral cortex: 5.3	lymph node: 0.5
RUNDC3A	RAP2IP, RPIP8	ENSG00000108309	RUN domain containing 3A	17	44308413-44318671	Predicted intracellular proteins	Evidence at protein level	HPA023548	Uncertain		Approved	Vesicles		Tissue enhanced	Tissue enriched	9	cerebral cortex: 191.3	adrenal gland: 21.4
S100B	S100beta	ENSG00000160307	S100 calcium binding protein B	21	46598962-46605208	Cancer-related genes, Candidate cardiovascular disease genes, Predicted intracellular proteins	Evidence at protein level	CAB000073, HPA015768, CAB078196	Supported		Approved	Nucleus<br>Vesicles		Group enriched	Group enriched	9	adipose tissue: 208.2;cerebral cortex: 628.0	seminal vesicle: 49.1
SMIM18		ENSG00000253457	Small integral membrane protein 18	8	30638600-30646064	Predicted intracellular proteins, Predicted membrane proteins	Evidence at protein level	HPA066648	Supported		Uncertain	Nucleus<br>Centrosome		Tissue enriched	Tissue enriched	9	cerebral cortex: 11.1	adrenal gland: 1.3
SRRM4	KIAA1853, nSR100	ENSG00000139767	Serine/arginine repetitive matrix 4	12	118981495-119163051	Predicted intracellular proteins	Evidence at protein level	HPA052783	Uncertain					Tissue enriched	Tissue enriched	9	cerebral cortex: 13.5	adrenal gland: 1.5
TMEM130	DKFZp761L1417, FLJ42643	ENSG00000166448	Transmembrane protein 130	7	98846488-98870771	Predicted intracellular proteins, Predicted membrane proteins	Evidence at protein level	HPA012928	Uncertain		Supported	Golgi apparatus	Lung cancer:7.84e-4 (favourable)	Tissue enhanced	Group enriched	9	adrenal gland: 49.3;cerebral cortex: 183.7;testis: 70.8	epididymis: 11.5
TMEM132D	KIAA1944, MOLT, PPP1R153	ENSG00000151952	Transmembrane protein 132D	12	129071725-129903666	Predicted membrane proteins	Evidence at protein level	HPA010739	Approved					Mixed	Tissue enriched	9	cerebral cortex: 12.8	testis: 1.4
TUBB2A	dJ40E16.7, TUBB, TUBB2	ENSG00000137267	Tubulin, beta 2A class IIa	6	3153669-3157526	Disease related genes, Predicted intracellular proteins	Evidence at protein level	CAB015339, HPA043640, HPA046280	Supported		Validated	Microtubules	Urothelial cancer:1.61e-4 (unfavourable), Renal cancer:4.65e-4 (favourable)	Expressed in all	Tissue enriched	9	cerebral cortex: 624.8	skin: 72.1
ZFR2	KIAA1086	ENSG00000105278	Zinc finger RNA binding protein 2	19	3804024-3869032	Predicted intracellular proteins	Evidence at protein level	HPA043275, HPA055678	Uncertain		Uncertain	Nucleoplasm		Tissue enhanced	Group enriched	9	adrenal gland: 3.8;cerebral cortex: 12.7;testis: 19.0	fallopian tube: 1.3
ZIC1	ZIC, ZNF201	ENSG00000152977	Zic family member 1	3	147393422-147510293	Predicted intracellular proteins, Transcription factors	Evidence at protein level	HPA004098	Supported		Supported	Nucleoplasm		Tissue enhanced	Tissue enriched	9	cerebral cortex: 23.8	skin: 2.5
ADCY8	AC8, ADCY3, HBAC1	ENSG00000155897	Adenylate cyclase 8 (brain)	8	130780301-131042426	Enzymes, Predicted intracellular proteins, Predicted membrane proteins	Evidence at protein level	CAB018652, HPA024291	Supported					Group enriched	Group enriched	8	cerebral cortex: 12.9;epididymis: 27.3;fallopian tube: 6.2	lung,seminal vesicle: 1.9
ANKS1B	AIDA-1, ANKS2, cajalin-2, EB-1	ENSG00000185046	Ankyrin repeat and sterile alpha motif domain containing 1B	12	98726457-99984654	Predicted intracellular proteins	Evidence at protein level	HPA044628			Approved	Vesicles<br>Plasma membrane<br>Cytosol		Tissue enhanced	Tissue enriched	8	cerebral cortex: 112.3	testis: 14.0
ARNT2	bHLHe1, KIAA0307	ENSG00000172379	Aryl-hydrocarbon receptor nuclear translocator 2	15	80404350-80597937	Disease related genes, Predicted intracellular proteins, Transcription factors	Evidence at protein level	HPA001056, CAB005081	Approved		Approved	Nucleus<br>Mitochondria	Pancreatic cancer:1.46e-6 (favourable), Renal cancer:7.51e-4 (favourable)	Expressed in all	Tissue enriched	8	cerebral cortex: 154.5	testis: 19.3
ASCL1	ASH1, bHLHa46, HASH1	ENSG00000139352	Achaete-scute family bHLH transcription factor 1	12	102957686-102960516	Predicted secreted proteins, Transcription factors	Evidence at protein level	HPA029217	Supported					Group enriched	Group enriched	8	cerebral cortex: 16.3;liver: 6.5	adrenal gland: 1.4
ASIC4	ACCN4, BNAC4	ENSG00000072182	Acid sensing (proton gated) ion channel family member 4	2	219514170-219538772	Predicted membrane proteins	Evidence at protein level	HPA036042			Approved	Golgi apparatus		Tissue enriched	Tissue enriched	8	cerebral cortex: 10.6	adrenal gland: 1.3
ATP2B3	CFAP39, CLA2, PMCA3, SCAX1	ENSG00000067842	ATPase, Ca++ transporting, plasma membrane 3	X	153517676-153582939	Cancer-related genes, Disease related genes, Enzymes, Plasma proteins, Potential drug targets, Predicted membrane proteins	Evidence at protein level	HPA001583	Supported		Uncertain	Golgi apparatus<br>Plasma membrane		Not detected	Group enriched	8	adrenal gland: 12.2;cerebral cortex: 19.1	fallopian tube: 2.0
BRINP1	DBC1, DBCCR1, FAM5A	ENSG00000078725	Bone morphogenetic protein/retinoic acid inducible neural-specific 1	9	119153458-119369467	Predicted secreted proteins	Evidence at protein level	HPA038828	Approved		Approved	Microtubules		Mixed	Tissue enriched	8	cerebral cortex: 59.7	seminal vesicle: 7.1
CACNA1B	CACNL1A5, CACNN, Cav2.2	ENSG00000148408	Calcium channel, voltage-dependent, N type, alpha 1B subunit	9	137877789-138124624	Disease related genes, FDA approved drug targets, Plasma proteins, Predicted membrane proteins, Voltage-gated ion channels	Evidence at protein level	HPA044347	Uncertain					Tissue enhanced	Group enriched	8	adrenal gland: 3.7;cerebral cortex: 14.9;fallopian tube: 4.8;testis: 7.6	prostate: 1.0
CDH8		ENSG00000150394	Cadherin 8, type 2	16	61647242-62037035	Predicted intracellular proteins, Predicted membrane proteins	Evidence at protein level	HPA014908, HPA058444	Approved		Supported	Plasma membrane		Tissue enhanced	Group enriched	8	cerebral cortex: 27.9;seminal vesicle: 6.9	ovary: 2.1
CTXN2		ENSG00000233932	Cortexin 2	15	48191539-48203756	Predicted membrane proteins	Evidence at transcript level	HPA053168	Uncertain					Not detected	Group enriched	8	cerebral cortex: 1.9;testis: 1.5	fallopian tube: 0.2
DACH2		ENSG00000126733	Dachshund family transcription factor 2	X	86148458-86832604	Predicted intracellular proteins	Evidence at transcript level	HPA000258	Uncertain					Not detected	Group enriched	8	cerebral cortex: 11.9;epididymis: 4.4;fallopian tube: 5.0	kidney: 0.8
DDX25	GRTH	ENSG00000109832	DEAD (Asp-Glu-Ala-Asp) box helicase 25	11	125903376-125928829	Enzymes, Plasma proteins, Predicted intracellular proteins, Predicted secreted proteins	Evidence at protein level	HPA020137	Supported					Tissue enhanced	Group enriched	8	cerebral cortex: 10.0;testis: 22.3	fallopian tube: 2.1
DPYSL5	CRAM, CRMP-5, CRMP5, Ulip6	ENSG00000157851	Dihydropyrimidinase-like 5	2	26847747-26950351	Plasma proteins, Predicted intracellular proteins	Evidence at protein level	HPA034544, HPA072387	Supported		Approved	Nucleoplasm<br>Cytosol		Group enriched	Group enriched	8	cerebral cortex: 31.4;testis: 10.0	adrenal gland: 2.5
ELAVL4	HUD, PNEM	ENSG00000162374	ELAV like neuron-specific RNA binding protein 4	1	50048014-50203786	Predicted intracellular proteins	Evidence at protein level	CAB004442	Supported					Group enriched	Group enriched	8	adrenal gland: 10.8;cerebral cortex: 53.5;testis: 10.8	appendix: 2.9
ETNPPL	AGXT2L1	ENSG00000164089	Ethanolamine-phosphate phospho-lyase	4	108742040-108763054	Enzymes, Predicted intracellular proteins	Evidence at protein level	HPA044546, HPA072938	Approved		Approved	Nucleus	Glioma:1.31e-4 (favourable)	Group enriched	Group enriched	8	cerebral cortex: 141.6;liver: 98.5	stomach: 14.7
FGFBP3	C10orf13, MGC39320	ENSG00000174721	Fibroblast growth factor binding protein 3	10	91906589-91909483	Predicted secreted proteins	Evidence at protein level	HPA053943	Uncertain					Mixed	Tissue enriched	8	cerebral cortex: 19.6	thyroid gland: 2.5
GRIA2	GluA2, GLUR2, GLURB	ENSG00000120251	Glutamate receptor, ionotropic, AMPA 2	4	157204182-157366075	Predicted intracellular proteins, Predicted membrane proteins, Predicted secreted proteins, Transporters	Evidence at protein level	CAB006830, CAB007812, HPA008441, CAB012981	Supported					Group enriched	Tissue enriched	8	cerebral cortex: 207.2	endometrium: 27.2
HBQ1	HBQ	ENSG00000086506	Hemoglobin, theta 1	16	180453-181181	Predicted intracellular proteins	Evidence at protein level	HPA062473	Supported		Approved	Lipid droplets		Mixed	Group enriched	8	bone marrow: 14.7;cerebral cortex: 3.0	placenta: 1.1
HTR2A	5-HT2A, HTR2	ENSG00000102468	5-hydroxytryptamine (serotonin) receptor 2A, G protein-coupled	13	46831550-46897076	FDA approved drug targets, G-protein coupled receptors, Predicted membrane proteins	Evidence at protein level	HPA014011	Supported					Not detected	Tissue enriched	8	cerebral cortex: 32.3	smooth muscle: 3.8
KCNC1	Kv3.1	ENSG00000129159	Potassium channel, voltage gated Shaw related subfamily C, member 1	11	17734812-17783055	Disease related genes, FDA approved drug targets, Predicted membrane proteins, Voltage-gated ion channels	Evidence at protein level	HPA047634, HPA048249	Supported		Approved	Nucleus<br>Nuclear membrane<br>Vesicles<br>Cytosol		Tissue enhanced	Tissue enriched	8	cerebral cortex: 16.5	testis: 1.9
KCNMB4		ENSG00000135643	Potassium channel subfamily M regulatory beta subunit 4	12	70366276-70434292	Predicted membrane proteins	Evidence at protein level	HPA072287			Approved	Cytosol		Mixed	Group enriched	8	adrenal gland: 19.6;cerebral cortex: 38.2	placenta: 3.7
MAPK8IP2	IB2, JIP2, PRKM8IPL	ENSG00000008735	Mitogen-activated protein kinase 8 interacting protein 2	22	50600685-50613981	Predicted intracellular proteins	Evidence at protein level	HPA034780	Uncertain					Mixed	Tissue enriched	8	cerebral cortex: 78.5	adrenal gland: 10.1
MAPT	DDPAC, FLJ31424, FTDP-17, MAPTL, MGC138549, MSTD, MTBT1, MTBT2, PPND, PPP1R103, tau	ENSG00000186868	Microtubule-associated protein tau	17	45894382-46028334	Candidate cardiovascular disease genes, Disease related genes, FDA approved drug targets, Plasma proteins, Predicted intracellular proteins	Evidence at protein level	CAB000151, HPA048895, HPA069524, HPA069570	Supported		Supported	Nuclear speckles<br>Plasma membrane		Group enriched	Tissue enriched	8	cerebral cortex: 116.6	skeletal muscle: 13.7
MCF2L2	ARHGEF22, KIAA0861	ENSG00000053524	MCF.2 cell line derived transforming sequence-like 2	3	183178043-183428778	Disease related genes, Predicted intracellular proteins	Evidence at transcript level	HPA038946, HPA038947	Uncertain		Approved	Plasma membrane<br>Cytosol		Not detected	Group enriched	8	adrenal gland: 10.3;cerebral cortex: 17.1;parathyroid gland: 7.4;spleen: 3.5;testis: 4.6	prostate: 1.0
MLC1	KIAA0027, LVM, MLC, VL	ENSG00000100427	Megalencephalic leukoencephalopathy with subcortical cysts 1	22	50059391-50085902	Disease related genes, Potential drug targets, Predicted membrane proteins, Transporters	Evidence at protein level	HPA003040, HPA067533	Supported					Tissue enriched	Tissue enriched	8	cerebral cortex: 181.4	bone marrow: 23.1
MOBP		ENSG00000168314	Myelin-associated oligodendrocyte basic protein	3	39467198-39529479	Predicted intracellular proteins	Evidence at protein level	HPA035152	Supported					Tissue enriched	Tissue enriched	8	cerebral cortex: 176.4	parathyroid gland: 21.9
NAT16	C7orf52, FLJ39237	ENSG00000167011	N-acetyltransferase 16 (GCN5-related, putative)	7	101170493-101180276	Predicted intracellular proteins	Evidence at transcript level	HPA021918	Uncertain		Uncertain	Nucleus		Tissue enhanced	Group enriched	8	cerebral cortex: 5.1;thyroid gland: 3.0	pancreas: 0.5
NIM1K	MGC42105, NIM1	ENSG00000177453	NIM1 serine/threonine protein kinase	5	43192071-43280850	Enzymes, Predicted membrane proteins	Evidence at protein level	HPA007695	Uncertain		Approved	Cytosol		Tissue enriched	Tissue enriched	8	cerebral cortex: 16.4	lung: 2.0
NRXN2		ENSG00000110076	Neurexin 2	11	64606174-64723188	Predicted intracellular proteins, Predicted membrane proteins, Predicted secreted proteins	Evidence at protein level	HPA051470			Approved	Nucleus<br>Nuclear membrane<br>Cytosol		Tissue enhanced	Tissue enriched	8	cerebral cortex: 143.0	testis: 17.0
PCDH8	ARCADLIN, PAPC	ENSG00000136099	Protocadherin 8	13	52842889-52848641	Plasma proteins, Predicted membrane proteins	Evidence at protein level	HPA010509	Uncertain					Tissue enhanced	Tissue enriched	8	cerebral cortex: 5.7	testis: 0.7
PRMT8	HRMT1L3, HRMT1L4	ENSG00000111218	Protein arginine methyltransferase 8	12	3381349-3593973	Predicted intracellular proteins	Evidence at protein level	HPA039747, HPA069769	Approved					Tissue enhanced	Tissue enriched	8	cerebral cortex: 20.0	testis: 2.4
PRRT1	C6orf31, IFITMD7, NG5	ENSG00000204314	Proline-rich transmembrane protein 1	6	32148359-32154373	Predicted intracellular proteins, Predicted membrane proteins	Evidence at protein level	HPA055149	Approved					Mixed	Tissue enriched	8	cerebral cortex: 4.5	ovary: 0.6
RASGEF1C	FLJ35841	ENSG00000146090	RasGEF domain family, member 1C	5	180100791-180209153	Predicted intracellular proteins	Evidence at transcript level	HPA028242	Uncertain		Approved	Mitochondria		Tissue enhanced	Group enriched	8	cerebral cortex: 16.5;testis: 6.1	seminal vesicle: 1.3
RGS7		ENSG00000182901	Regulator of G-protein signaling 7	1	240775514-241357230	Plasma proteins, Predicted intracellular proteins	Evidence at protein level	HPA000688, CAB017561	Supported		Approved	Nucleus		Tissue enhanced	Group enriched	8	adrenal gland: 10.8;cerebral cortex: 47.0;testis: 13.4	stomach: 2.9
RIPPLY2	C6orf159, dJ237I15.1	ENSG00000203877	Ripply transcriptional repressor 2	6	83853266-83857515	Predicted intracellular proteins	Evidence at protein level	HPA047454	Uncertain					Tissue enhanced	Tissue enriched	8	cerebral cortex: 14.9	adrenal gland: 1.8
RS1	RS, XLRS1	ENSG00000102104	Retinoschisin 1	X	18639910-18672109	Disease related genes, Predicted secreted proteins	Evidence at protein level	HPA059546	Supported					Not detected	Group enriched	8	cerebral cortex: 1.1;lung: 1.7	lymph node,spleen,thyroid gland: 0.1
RTN1	NSP	ENSG00000139970	Reticulon 1	14	59595976-59870966	Plasma proteins, Predicted membrane proteins	Evidence at protein level	CAB002745, HPA040945, HPA044249	Supported		Validated	Endoplasmic reticulum	Pancreatic cancer:3.69e-4 (favourable)	Tissue enhanced	Tissue enriched	8	cerebral cortex: 412.9	parathyroid gland: 48.8
SLC12A5	KCC2, KIAA1176	ENSG00000124140	Solute carrier family 12 (potassium/chloride transporter), member 5	20	46021690-46060152	FDA approved drug targets, Predicted intracellular proteins, Predicted membrane proteins, Transporters	Evidence at protein level	HPA072058	Supported				Glioma:8.45e-4 (unfavourable)	Mixed	Tissue enriched	8	cerebral cortex: 94.5	adrenal gland: 12.0
SLC7A14	KIAA1613, PPP1R142	ENSG00000013293	Solute carrier family 7, member 14	3	170459584-170586074	Disease related genes, Potential drug targets, Predicted membrane proteins, Transporters	Evidence at protein level	HPA045929	Approved					Group enriched	Tissue enriched	8	cerebral cortex: 26.8	adrenal gland: 3.1
SOX1		ENSG00000182968	SRY (sex determining region Y)-box 1	13	112067647-112070488	Cancer-related genes, Predicted intracellular proteins, Transcription factors	Evidence at protein level							Group enriched	Group enriched	8	cerebral cortex: 3.6;testis: 1.5	skin: 0.3
SOX2		ENSG00000181449	SRY (sex determining region Y)-box 2	3	181711924-181714436	Cancer-related genes, Disease related genes, Predicted intracellular proteins, Transcription factors	Evidence at protein level	CAB010648, HPA045725	Approved		Supported	Nucleoplasm		Tissue enhanced	Tissue enriched	8	cerebral cortex: 118.3	esophagus: 14.9
SPRN	bA108K14.1, FLJ41197, Shadoo, Sprn	ENSG00000203772	Shadow of prion protein homolog (zebrafish)	10	133420666-133424572	Predicted secreted proteins	Evidence at transcript level						Urothelial cancer:1.58e-7 (favourable), Pancreatic cancer:1.54e-6 (favourable), Renal cancer:3.95e-4 (unfavourable)	Expressed in all	Tissue enriched	8	cerebral cortex: 24.9	testis: 3.0
STXBP1	hUNC18, MUNC18-1, rbSec1, UNC18	ENSG00000136854	Syntaxin binding protein 1	9	127611760-127692936	Disease related genes, Plasma proteins, Predicted intracellular proteins	Evidence at protein level	HPA008209, HPA023483, CAB034434	Supported		Approved	Nucleoplasm<br>Cytosol	Head and neck cancer:1.47e-4 (unfavourable), Endometrial cancer:4.78e-4 (unfavourable), Liver cancer:5.73e-4 (unfavourable), Pancreatic cancer:9.81e-4 (favourable)	Expressed in all	Tissue enriched	8	cerebral cortex: 401.8	fallopian tube: 51.7
TAGLN3	NP22, NP25	ENSG00000144834	Transgelin 3	3	111998664-112013887	Plasma proteins, Predicted intracellular proteins	Evidence at protein level	HPA062620	Supported					Tissue enhanced	Tissue enriched	8	cerebral cortex: 357.2	adrenal gland: 42.7
TMEM179	C14orf90, FLJ42486, TMEM179A	ENSG00000258986	Transmembrane protein 179	14	104474678-104605647	Predicted intracellular proteins, Predicted membrane proteins, Predicted secreted proteins	Evidence at transcript level	HPA002942			Uncertain	Mitochondria		Mixed	Group enriched	8	adrenal gland: 14.7;cerebral cortex: 28.0	testis: 2.5
ZMAT4	FLJ13842	ENSG00000165061	Zinc finger, matrin-type 4	8	40530590-40897833	Predicted intracellular proteins	Evidence at protein level	HPA069813, HPA071585	Supported		Supported	Nucleus<br>Nucleoli	Thyroid cancer:3.51e-4 (unfavourable)	Tissue enhanced	Group enriched	8	cerebral cortex: 10.1;thyroid gland: 27.5	testis: 2.3
AGAP2	CENTG1	ENSG00000135439	ArfGAP with GTPase domain, ankyrin repeat and PH domain 2	12	57723761-57742157	Predicted intracellular proteins	Evidence at protein level	HPA023474	Approved		Supported	Nucleus<br>Nucleoli<br>Mitochondria		Tissue enriched	Tissue enriched	7	cerebral cortex: 145.0	lymph node: 20.1
ALDOC		ENSG00000109107	Aldolase C, fructose-bisphosphate	17	28573115-28577264	Cancer-related genes, Candidate cardiovascular disease genes, Enzymes, Plasma proteins, Predicted intracellular proteins	Evidence at protein level	HPA003282, CAB020828, HPA067442	Supported	Supported	Approved	Nucleus<br>Nucleoli fibrillar center<br>Vesicles<br>Cytosol	Renal cancer:1.29e-7 (unfavourable), Head and neck cancer:9.80e-4 (unfavourable)	Tissue enriched	Tissue enriched	7	cerebral cortex: 768.7	heart muscle: 110.6
ARC	Arg3.1, KIAA0278	ENSG00000198576	Activity-regulated cytoskeleton-associated protein	8	142611044-142614472	Predicted intracellular proteins	Evidence at protein level	HPA056430			Approved	Vesicles<br>Microtubules		Tissue enriched	Group enriched	7	adipose tissue: 14.1;adrenal gland: 13.4;cerebral cortex: 14.4;gallbladder: 3.3;seminal vesicle: 5.5	placenta: 1.4
ASPDH		ENSG00000204653	Aspartate dehydrogenase domain containing	19	50511600-50514690	Enzymes, Predicted intracellular proteins	Evidence at protein level	HPA042631, HPA042654	Approved					Tissue enriched	Group enriched	7	cerebral cortex: 17.9;duodenum: 7.1;kidney: 27.9;liver: 34.6	adrenal gland: 3.3
ATP2B2	PMCA2	ENSG00000157087	ATPase, Ca++ transporting, plasma membrane 2	3	10324023-10708031	Enzymes, Plasma proteins, Predicted membrane proteins, Transporters	Evidence at protein level	CAB005606	Supported					Tissue enhanced	Tissue enriched	7	cerebral cortex: 63.0	salivary gland: 9.2
B4GALNT1	beta1-4GalNAc-T, GALGT, SPG26	ENSG00000135454	Beta-1,4-N-acetyl-galactosaminyl transferase 1	12	57623410-57633355	Disease related genes, Enzymes, Potential drug targets, Predicted intracellular proteins, Predicted secreted proteins	Evidence at protein level	HPA008968, HPA015128	Supported				Renal cancer:3.18e-14 (unfavourable)	Tissue enriched	Tissue enriched	7	cerebral cortex: 26.3	seminal vesicle: 3.7
BIN1	AMPH2, AMPHL, SH3P9	ENSG00000136717	Bridging integrator 1	2	127048027-127107355	Disease related genes, Predicted intracellular proteins	Evidence at protein level	CAB001945, HPA003894, HPA005437	Supported		Supported	Cytosol		Expressed in all	Group enriched	7	cerebral cortex: 156.9;skeletal muscle: 724.3	adrenal gland: 61.7
C9orf129	bA165J3.3	ENSG00000204352	Chromosome 9 open reading frame 129	9	93318199-93346414	Predicted intracellular proteins	Evidence at transcript level	HPA071515			Uncertain	Mitochondria		Not detected	Group enriched	7	cerebral cortex: 4.1;testis: 1.7	epididymis: 0.4
CABP1		ENSG00000157782	Calcium binding protein 1	12	120640552-120667324	Predicted intracellular proteins, Predicted secreted proteins	Evidence at protein level	HPA051438	Uncertain					Tissue enhanced	Tissue enriched	7	cerebral cortex: 77.6	adipose tissue: 11.2
CACNA1E	BII, CACH6, CACNL1A6, Cav2.3	ENSG00000198216	Calcium channel, voltage-dependent, R type, alpha 1E subunit	1	181413102-181808084	Predicted membrane proteins, Voltage-gated ion channels	Evidence at protein level	HPA042515			Approved	Plasma membrane<br>Actin filaments<br>Cytosol		Mixed	Tissue enriched	7	cerebral cortex: 10.3	adrenal gland: 1.3
CADPS	CAPS, CAPS1, KIAA1121	ENSG00000163618	Ca++-dependent secretion activator	3	62398346-62875389	Plasma proteins, Predicted intracellular proteins	Evidence at protein level	HPA059328	Supported		Approved	Vesicles		Mixed	Group enriched	7	adrenal gland: 21.7;cerebral cortex: 94.3	heart muscle: 8.4
CBLN2		ENSG00000141668	Cerebellin 2 precursor	18	72536680-72638521	Predicted intracellular proteins, Predicted secreted proteins	Evidence at protein level	HPA056335			Uncertain	Endoplasmic reticulum		Tissue enriched	Group enriched	7	cerebral cortex: 30.3;seminal vesicle: 7.2	small intestine: 2.8
CDK5R1	Nck5a, p35nck5a	ENSG00000176749	Cyclin-dependent kinase 5, regulatory subunit 1 (p35)	17	32486619-32491256	Predicted intracellular proteins	Evidence at protein level	HPA000252			Supported	Nucleoplasm<br>Vesicles		Mixed	Tissue enriched	7	cerebral cortex: 98.7	lymph node: 14.9
CECR6		ENSG00000183307	Cat eye syndrome chromosome region, candidate 6	22	17116299-17121367	Predicted membrane proteins	Evidence at protein level	HPA068790			Approved	Nucleoplasm<br>Vesicles<br>Plasma membrane		Tissue enhanced	Group enriched	7	cerebral cortex: 15.0;prostate: 10.9	testis: 1.9
CELF5	BRUNOL5	ENSG00000161082	CUGBP, Elav-like family member 5	19	3224703-3297076	Predicted intracellular proteins	Evidence at protein level	HPA042012, HPA060336	Supported					Tissue enhanced	Tissue enriched	7	cerebral cortex: 38.2	ovary: 5.1
CHD5		ENSG00000116254	Chromodomain helicase DNA binding protein 5	1	6101793-6180123	Disease related genes, Enzymes, Potential drug targets, Predicted intracellular proteins	Evidence at protein level	HPA015809, HPA055477	Supported		Supported	Nucleoplasm<br>Nuclear speckles<br>Cytosol		Mixed	Tissue enriched	7	cerebral cortex: 42.2	testis: 6.1
CHN1	ARHGAP2, CHN, DURS2, n-chimerin, RhoGAP2	ENSG00000128656	Chimerin 1	2	174799363-175005369	Cancer-related genes, Disease related genes, Plasma proteins, Predicted intracellular proteins, Predicted secreted proteins	Evidence at protein level	HPA036111			Approved	Cytosol	Renal cancer:5.07e-4 (unfavourable)	Expressed in all	Group enriched	7	cerebral cortex: 640.9;parathyroid gland: 131.0	placenta: 55.5
COL20A1	KIAA1510	ENSG00000101203	Collagen, type XX, alpha 1	20	63293186-63334851	Predicted intracellular proteins, Predicted secreted proteins	Evidence at protein level	HPA051962	Uncertain					Tissue enriched	Tissue enriched	7	cerebral cortex: 16.2	testis: 2.3
CSMD3		ENSG00000164796	CUB and Sushi multiple domains 3	8	112222928-113437099	Predicted membrane proteins	Evidence at transcript level	HPA029007	Uncertain					Not detected	Group enriched	7	cerebral cortex: 4.9;testis: 1.8	fallopian tube,prostate,spleen: 0.4
DNER	bet, UNQ26	ENSG00000187957	Delta/notch-like EGF repeat containing	2	229357629-229714558	Cancer-related genes, Predicted membrane proteins	Evidence at protein level	HPA017320	Approved				Liver cancer:1.05e-4 (unfavourable), Renal cancer:3.42e-4 (unfavourable)	Tissue enriched	Group enriched	7	adrenal gland: 74.9;cerebral cortex: 176.5	salivary gland: 17.4
DPP10	DPRP3	ENSG00000175497	Dipeptidyl-peptidase 10 (non-functional)	2	114442299-115845752	Disease related genes, Enzymes, Potential drug targets, Predicted intracellular proteins, Predicted membrane proteins	Evidence at protein level	HPA048767	Uncertain		Approved	Nucleus<br>Vesicles<br>Cytosol		Mixed	Group enriched	7	adrenal gland: 14.2;cerebral cortex: 34.8	pancreas: 3.6
ELFN2	dJ63G5.3, KIAA1904, LRRC62, PPP1R29	ENSG00000166897	Extracellular leucine-rich repeat and fibronectin type III domain containing 2	22	37367960-37427470	Predicted membrane proteins	Evidence at protein level	HPA000781	Approved		Approved	Nucleoplasm<br>Vesicles	Renal cancer:7.21e-4 (unfavourable)	Mixed	Tissue enriched	7	cerebral cortex: 24.3	testis: 3.7
ENO2		ENSG00000111674	Enolase 2 (gamma, neuronal)	12	6913745-6923698	Cancer-related genes, Candidate cardiovascular disease genes, Enzymes, Plasma proteins, Predicted intracellular proteins	Evidence at protein level	CAB000063, HPA068284, CAB073539	Supported		Approved	Nucleus<br>Plasma membrane<br>Cytosol	Renal cancer:7.89e-11 (unfavourable), Liver cancer:5.15e-4 (unfavourable), Colorectal cancer:6.96e-4 (unfavourable)	Expressed in all	Tissue enriched	7	cerebral cortex: 432.2	parathyroid gland: 64.5
FAIM2	KIAA0950, LFG, LFG2, LIFEGUARD, NMP35, TMBIM2	ENSG00000135472	Fas apoptotic inhibitory molecule 2	12	49866896-49904217	Predicted membrane proteins	Evidence at protein level	HPA018790, HPA048800	Supported		Approved	Intermediate filaments		Tissue enriched	Tissue enriched	7	cerebral cortex: 370.8	adrenal gland: 56.0
FAM135B	C8ORFK32	ENSG00000147724	Family with sequence similarity 135, member B	8	138130023-138496822	Predicted intracellular proteins	Evidence at transcript level	HPA023911, HPA023950, HPA024815	Uncertain		Approved	Nucleoplasm<br>Nuclear membrane		Tissue enhanced	Group enriched	7	adrenal gland: 3.6;cerebral cortex: 8.3;testis: 7.2	colon: 0.8
FAM216A	C12orf24, HSU79274	ENSG00000204856	Family with sequence similarity 216, member A	12	110468364-110490385	Predicted intracellular proteins	Evidence at protein level	HPA038286	Approved		Approved	Actin filaments	Renal cancer:4.18e-10 (unfavourable), Liver cancer:4.49e-5 (unfavourable)	Expressed in all	Group enriched	7	cerebral cortex: 16.2;testis: 60.9	appendix: 5.7
GABRA3		ENSG00000011677	Gamma-aminobutyric acid (GABA) A receptor, alpha 3	X	152166234-152451358	FDA approved drug targets, Predicted membrane proteins	Evidence at protein level	HPA000839	Approved	Supported				Tissue enriched	Tissue enriched	7	cerebral cortex: 28.9	placenta: 4.1
GALNT8	GALNAC-T8	ENSG00000130035	Polypeptide N-acetylgalactosaminyltransferase 8	12	4720341-4851927	Enzymes, Predicted intracellular proteins, Predicted membrane proteins, Predicted secreted proteins	Evidence at protein level	HPA012638, HPA014418, HPA073461	Approved		Approved	Vesicles		Tissue enhanced	Group enriched	7	cerebral cortex: 19.5;colon: 18.0;duodenum: 8.4;rectum: 41.3;small intestine: 19.3;testis: 26.3	appendix: 3.3
GALNT9	GALNAC-T9	ENSG00000182870	Polypeptide N-acetylgalactosaminyltransferase 9	12	132196372-132329349	Enzymes, Predicted intracellular proteins, Predicted membrane proteins	Evidence at transcript level	HPA075016			Approved	Vesicles		Mixed	Group enriched	7	cerebral cortex: 29.5;epididymis: 7.8;thyroid gland: 6.4	kidney: 1.9
GDF1		ENSG00000130283	Growth differentiation factor 1	19	18868545-18896096	Disease related genes, Predicted secreted proteins	Evidence at protein level							Not detected	Tissue enriched	7	cerebral cortex: 12.3	testis: 1.7
GOLGA7B	bA451M19.3, bA459F3.4, C10orf132, C10orf133	ENSG00000155265	Golgin A7 family, member B	10	97850239-97871580	Predicted intracellular proteins	Evidence at protein level	HPA046878	Uncertain					Mixed	Group enriched	7	cerebral cortex: 18.4;epididymis: 28.1;skin: 17.4	adrenal gland: 3.1
GPR52		ENSG00000203737	G protein-coupled receptor 52	1	174448111-174449198	G-protein coupled receptors, Predicted membrane proteins	Evidence at transcript level	HPA028575	Uncertain					Not detected	Tissue enriched	7	cerebral cortex: 2.7	bone marrow: 0.3
GPRIN1	GRIN1, KIAA1893	ENSG00000169258	G protein regulated inducer of neurite outgrowth 1	5	176595802-176610133	Predicted intracellular proteins	Evidence at protein level	HPA036478, HPA070892	Supported		Supported	Vesicles<br>Plasma membrane	Renal cancer:2.79e-7 (unfavourable), Lung cancer:6.83e-6 (unfavourable)	Expressed in all	Tissue enriched	7	cerebral cortex: 27.9	duodenum: 3.9
HAPLN4	BRAL2, KIAA1926	ENSG00000187664	Hyaluronan and proteoglycan link protein 4	19	19255641-19262796	Predicted secreted proteins	Evidence at protein level	HPA055856	Approved					Not detected	Group enriched	7	cerebral cortex: 8.5;duodenum: 15.7;small intestine: 21.7	cervix, uterine: 2.1
HCN1	BCNG-1, BCNG1, HAC-2	ENSG00000164588	Hyperpolarization activated cyclic nucleotide gated potassium channel 1	5	45254950-45696498	Disease related genes, Plasma proteins, Potential drug targets, Predicted membrane proteins, Voltage-gated ion channels	Evidence at protein level	HPA019195	Supported					Not detected	Tissue enriched	7	cerebral cortex: 11.5	heart muscle: 1.7
HCN2	BCNG-2, BCNG2, HAC-1	ENSG00000099822	Hyperpolarization activated cyclic nucleotide gated potassium channel 2	19	589893-617159	Predicted membrane proteins, Transporters, Voltage-gated ion channels	Evidence at protein level						Renal cancer:6.99e-5 (unfavourable)	Group enriched	Group enriched	7	cerebral cortex: 38.5;heart muscle: 8.1	testis: 3.4
HMP19		ENSG00000170091	HMP19 protein	5	174045604-174243501	Predicted intracellular proteins, Predicted membrane proteins	Evidence at protein level	HPA056191	Supported		Approved	Golgi apparatus		Tissue enriched	Tissue enriched	7	cerebral cortex: 289.3	adrenal gland: 42.2
HS3ST4	3OST4	ENSG00000182601	Heparan sulfate (glucosamine) 3-O-sulfotransferase 4	16	25692026-26137688	Enzymes, Predicted membrane proteins	Evidence at transcript level							Mixed	Tissue enriched	7	cerebral cortex: 18.7	breast: 2.7
IGLON5	LOC402665	ENSG00000142549	IgLON family member 5	19	51311848-51330354	Predicted secreted proteins	Evidence at protein level	HPA041994	Approved		Uncertain	Nucleus	Renal cancer:5.62e-7 (unfavourable)	Tissue enhanced	Group enriched	7	adrenal gland: 2.3;cerebral cortex: 11.1;testis: 9.5	seminal vesicle: 1.1
KCNIP2	KCHIP2	ENSG00000120049	Kv channel interacting protein 2	10	101825974-101843920	Predicted intracellular proteins	Evidence at protein level	HPA066717			Uncertain	Vesicles		Mixed	Group enriched	7	adipose tissue: 238.4;cerebral cortex: 81.6;heart muscle: 150.4	testis: 23.9
KCNJ6	BIR1, GIRK2, hiGIRK2, KATP2, KCNJ7, Kir3.2	ENSG00000157542	Potassium channel, inwardly rectifying subfamily J, member 6	21	37607376-37916446	Disease related genes, Potential drug targets, Predicted membrane proteins, Transporters, Voltage-gated ion channels	Evidence at protein level							Not detected	Tissue enriched	7	cerebral cortex: 2.6	epididymis,stomach: 0.3
KCNK9	K2p9.1, TASK-3, TASK3	ENSG00000169427	Potassium channel, two pore domain subfamily K, member 9	8	139600838-139703056	Disease related genes, FDA approved drug targets, Predicted membrane proteins, Transporters, Voltage-gated ion channels	Evidence at protein level							Mixed	Group enriched	7	adrenal gland: 4.8;cerebral cortex: 4.8	cervix, uterine: 0.7
KCNQ2	BFNC, EBN, EBN1, ENB1, HNSPC, KCNA11, Kv7.2	ENSG00000075043	Potassium channel, voltage gated KQT-like subfamily Q, member 2	20	63400210-63472677	Disease related genes, FDA approved drug targets, Plasma proteins, Predicted intracellular proteins, Predicted membrane proteins, Transporters, Voltage-gated ion channels	Evidence at protein level	HPA016642, HPA057112	Approved		Approved	Endoplasmic reticulum		Tissue enriched	Tissue enriched	7	cerebral cortex: 56.3	adrenal gland: 8.2
KCTD16	KIAA1317	ENSG00000183775	Potassium channel tetramerization domain containing 16	5	144170832-144485686	Predicted intracellular proteins	Evidence at protein level	HPA044590, HPA050154	Approved		Approved	Nuclear speckles		Tissue enhanced	Group enriched	7	cerebral cortex: 12.3;testis: 3.0	lung: 1.1
KHDRBS3	Etle, etoile, SALP, SLM-2, SLM2, T-STAR	ENSG00000131773	KH domain containing, RNA binding, signal transduction associated 3	8	135457457-135656722	Predicted intracellular proteins	Evidence at protein level	HPA000275, HPA000500, HPA000981	Supported		Supported	Nucleoplasm	Renal cancer:7.16e-6 (favourable)	Expressed in all	Group enriched	7	cerebral cortex: 89.3;testis: 284.7	epididymis: 27.4
KIAA0513		ENSG00000135709	KIAA0513	16	85027751-85094230	Predicted intracellular proteins	Evidence at protein level	HPA012866, HPA014431	Supported		Uncertain	Nucleoplasm<br>Cytosol	Pancreatic cancer:1.72e-5 (favourable)	Expressed in all	Tissue enriched	7	cerebral cortex: 102.9	adrenal gland: 14.9
LGI3		ENSG00000168481	Leucine-rich repeat LGI family, member 3	8	22146825-22157084	Plasma proteins, Predicted intracellular proteins, Predicted secreted proteins	Evidence at protein level	HPA024826			Approved	Cytosol		Tissue enhanced	Group enriched	7	cerebral cortex: 76.2;lung: 23.9;skin: 17.4;thyroid gland: 21.5	esophagus: 5.2
LRP8	APOER2, HSZ75190, LRP-8, MCI1	ENSG00000157193	Low density lipoprotein receptor-related protein 8, apolipoprotein e receptor	1	53242364-53328070	Disease related genes, Predicted intracellular proteins, Predicted membrane proteins	Evidence at protein level						Endometrial cancer:3.46e-6 (unfavourable), Lung cancer:7.02e-4 (unfavourable)	Mixed	Group enriched	7	cerebral cortex: 25.2;testis: 47.4;thyroid gland: 87.3	appendix: 7.9
LRRC3B	LRP15	ENSG00000179796	Leucine rich repeat containing 3B	3	26622806-26710776	Predicted membrane proteins, Predicted secreted proteins	Evidence at protein level	HPA015568	Approved					Group enriched	Group enriched	7	cerebral cortex: 19.2;skeletal muscle: 3.9;testis: 13.0	endometrium,ovary: 1.6
LRRC4C	KIAA1580, NGL-1	ENSG00000148948	Leucine rich repeat containing 4C	11	40114203-41459773	Predicted intracellular proteins, Predicted membrane proteins	Evidence at protein level	HPA051335, HPA054800	Approved		Approved	Cytosol		Tissue enhanced	Tissue enriched	7	cerebral cortex: 34.5	cervix, uterine: 4.7
MAP6D1	FLJ12748, SL21	ENSG00000180834	MAP6 domain containing 1	3	183815876-183825594	Predicted intracellular proteins	Evidence at protein level	HPA037991			Approved	Cytosol	Prostate cancer:3.37e-4 (unfavourable)	Mixed	Group enriched	7	cerebral cortex: 43.2;skeletal muscle: 11.0	skin: 4.1
MEGF10	KIAA1780	ENSG00000145794	Multiple EGF-like-domains 10	5	127290831-127465737	Disease related genes, Predicted membrane proteins, Predicted secreted proteins	Evidence at protein level							Tissue enhanced	Tissue enriched	7	cerebral cortex: 15.8	adrenal gland: 2.2
MSANTD1	C4orf44, LOC345222	ENSG00000188981	Myb/SANT-like DNA-binding domain containing 1	4	3244369-3271738	Predicted intracellular proteins	Evidence at transcript level							Not detected	Group enriched	7	cerebral cortex: 1.9;testis: 2.5	epididymis,lung,spleen: 0.3
MYT1	MTF1, MYTI, NZF2, PLPB1, ZC2HC4A	ENSG00000196132	Myelin transcription factor 1	20	64151791-64242253	Plasma proteins, Predicted intracellular proteins, Transcription factors	Evidence at protein level	HPA006303	Uncertain		Supported	Nucleoplasm<br>Cytosol		Tissue enhanced	Group enriched	7	adrenal gland: 2.5;cerebral cortex: 5.7	testis: 0.6
NAT8L	FLJ37478, Hcml3	ENSG00000185818	N-acetyltransferase 8-like (GCN5-related, putative)	4	2059512-2069089	Disease related genes, Enzymes, Potential drug targets, Predicted intracellular proteins, Predicted membrane proteins	Evidence at protein level	HPA040677			Supported	Mitochondria	Endometrial cancer:1.01e-5 (unfavourable)	Group enriched	Group enriched	7	adipose tissue: 48.6;cerebral cortex: 65.1;testis: 19.0	kidney: 6.7
NECAB1	EFCBP1	ENSG00000123119	N-terminal EF-hand calcium binding protein 1	8	90791550-90959408	Predicted intracellular proteins	Evidence at protein level	HPA023252, HPA023629, HPA025963, HPA031262, CAB068208, CAB068209, CAB068210	Supported	Supported	Supported	Nucleoplasm<br>Cytosol		Mixed	Tissue enriched	7	cerebral cortex: 79.9	testis: 12.2
NEU4		ENSG00000204099	Sialidase 4	2	241808825-241817413	Enzymes, Predicted intracellular proteins	Evidence at protein level	HPA037394, HPA037395	Uncertain					Group enriched	Group enriched	7	bone marrow: 2.4;cerebral cortex: 6.4;colon: 8.5;duodenum: 5.7;liver: 4.1;rectum: 3.9;small intestine: 5.4	gallbladder: 0.8
NOL4	CT125, HRIHFB2255, NOLP	ENSG00000101746	Nucleolar protein 4	18	33851100-34224952	Predicted intracellular proteins	Evidence at protein level	HPA046740			Supported	Nucleus		Tissue enhanced	Group enriched	7	cerebral cortex: 16.0;testis: 22.7	thyroid gland: 2.9
NRXN1	Hs.22998, KIAA0578	ENSG00000179915	Neurexin 1	2	49918505-51225564	Predicted intracellular proteins, Predicted membrane proteins, Predicted secreted proteins	Evidence at protein level							Tissue enriched	Tissue enriched	7	cerebral cortex: 83.7	testis: 12.1
NWD1		ENSG00000188039	NACHT and WD repeat domain containing 1	19	16719976-16817963	Predicted intracellular proteins	Evidence at protein level						Endometrial cancer:2.55e-4 (favourable)	Tissue enriched	Group enriched	7	cerebral cortex: 1.9;fallopian tube: 7.6;prostate: 5.8;seminal vesicle: 1.6	lung: 0.6
OPRK1	KOR, OPRK	ENSG00000082556	Opioid receptor, kappa 1	8	53225716-53251697	FDA approved drug targets, G-protein coupled receptors, Predicted membrane proteins	Evidence at protein level	CAB022595	Uncertain					Tissue enhanced	Group enriched	7	cerebral cortex: 3.6;prostate: 3.2;testis: 1.8	placenta,skeletal muscle: 0.3
PAX7	Hup1	ENSG00000009709	Paired box 7	1	18631006-18748866	Cancer-related genes, Disease related genes, Predicted intracellular proteins, Transcription factors	Evidence at protein level							Group enriched	Group enriched	7	cerebral cortex: 1.4;skeletal muscle: 2.2	esophagus,testis: 0.2
PLEKHB1	KPL1, PHR1, PHRET1	ENSG00000021300	Pleckstrin homology domain containing, family B (evectins) member 1	11	73646178-73662819	Predicted intracellular proteins	Evidence at protein level						Renal cancer:1.99e-6 (favourable), Pancreatic cancer:6.02e-4 (favourable)	Expressed in all	Group enriched	7	cerebral cortex: 496.1;parathyroid gland: 145.9	thyroid gland: 48.2
PRLHR	GPR10, PrRPR	ENSG00000119973	Prolactin releasing hormone receptor	10	118589989-118595699	G-protein coupled receptors, Predicted membrane proteins	Evidence at protein level	HPA039361	Supported					Not detected	Group enriched	7	adrenal gland: 6.5;cerebral cortex: 3.5;endometrium: 3.9;smooth muscle: 5.4	seminal vesicle: 0.7
RIMS3	NIM3, RIM3	ENSG00000117016	Regulating synaptic membrane exocytosis 3	1	40620679-40665657	Predicted intracellular proteins	Evidence at protein level	HPA055285			Approved	Nucleoli<br>Mitochondria		Mixed	Tissue enriched	7	cerebral cortex: 60.6	adrenal gland: 8.3
RP11-277P12.6		ENSG00000255641		12	10412312-10436001	Predicted membrane proteins	Evidence at transcript level	HPA062570	Uncertain					Not detected	Group enriched	7	cerebral cortex: 8.2;spleen: 6.2	bone marrow: 1.0
RPH3A	exophilin-1, KIAA0985, rabphilin	ENSG00000089169	Rabphilin 3A	12	112570380-112898881	Predicted intracellular proteins	Evidence at protein level	HPA002475	Supported					Tissue enriched	Tissue enriched	7	cerebral cortex: 95.5	bone marrow: 13.9
SCG2	CHGC, SgII, SN	ENSG00000171951	Secretogranin II	2	223596940-223602503	Plasma proteins, Predicted secreted proteins	Evidence at protein level	CAB002519, HPA011893	Approved	Supported			Renal cancer:7.01e-10 (unfavourable), Pancreatic cancer:5.58e-4 (favourable)	Group enriched	Group enriched	7	adrenal gland: 449.0;cerebral cortex: 232.7	duodenum: 46.3
SCRT1	DKFZp547F072, ZNF898	ENSG00000261678	Scratch family zinc finger 1	8	144330565-144336281	Plasma proteins, Predicted intracellular proteins, Transcription factors	Evidence at protein level	HPA045265	Uncertain		Approved	Nuclear bodies		Tissue enhanced	Tissue enriched	7	cerebral cortex: 10.9	adrenal gland: 1.5
SEC14L5	KIAA0420, PRELID4B	ENSG00000103184	SEC14-like lipid binding 5	16	4958317-5019158	Predicted intracellular proteins	Evidence at protein level	HPA041492, HPA041825	Uncertain		Uncertain	Golgi apparatus<br>Cytosol		Mixed	Tissue enriched	7	cerebral cortex: 17.2	heart muscle: 2.4
SH2D5		ENSG00000189410	SH2 domain containing 5	1	20719732-20732837	Predicted intracellular proteins	Evidence at protein level	HPA030182			Supported	Cytosol		Tissue enhanced	Group enriched	7	cerebral cortex: 16.6;placenta: 5.1;testis: 10.5	thyroid gland: 1.5
SHC4	RaLP	ENSG00000185634	SHC (Src homology 2 domain containing) family, member 4	15	48823735-48963444	Predicted intracellular proteins, RAS pathway related proteins	Evidence at protein level	HPA074146			Approved	Cytosol		Tissue enhanced	Group enriched	7	cerebral cortex: 13.2;testis: 20.4	gallbladder: 2.3
SLC24A2	NCKX2	ENSG00000155886	Solute carrier family 24 (sodium/potassium/calcium exchanger), member 2	9	19507452-19786928	Predicted membrane proteins, Transporters	Evidence at protein level							Tissue enhanced	Tissue enriched	7	cerebral cortex: 51.8	adrenal gland: 7.9
SNAP91	AP180, CALM, KIAA0656	ENSG00000065609	Synaptosomal-associated protein, 91kDa	6	83552880-83709691	Predicted intracellular proteins	Evidence at protein level	CAB009745, HPA029632, HPA029633	Supported		Uncertain	Centrosome<br>Cytosol		Tissue enhanced	Tissue enriched	7	cerebral cortex: 152.6	testis: 22.4
SPHKAP	SKIP	ENSG00000153820	SPHK1 interactor, AKAP domain containing	2	227979950-228181645	Predicted intracellular proteins	Evidence at protein level	HPA042499, HPA048168	Supported					Not detected	Group enriched	7	cerebral cortex: 19.5;heart muscle: 20.3	ovary: 2.7
ST18	KIAA0535, NZF3, ZC2HC10, ZNF387	ENSG00000147488	Suppression of tumorigenicity 18, zinc finger	8	52110839-52460959	Predicted intracellular proteins, Transcription factors	Evidence at protein level	HPA044919	Uncertain					Tissue enhanced	Tissue enriched	7	cerebral cortex: 11.6	stomach: 1.5
ST8SIA3	SIAT8C	ENSG00000177511	ST8 alpha-N-acetyl-neuraminide alpha-2,8-sialyltransferase 3	18	57350813-57371731	Predicted intracellular proteins, Predicted membrane proteins	Evidence at protein level	HPA063398, HPA066783	Supported		Supported	Golgi apparatus		Group enriched	Tissue enriched	7	cerebral cortex: 31.9	adrenal gland: 4.8
SYNGR3		ENSG00000127561	Synaptogyrin 3	16	1989660-1994275	Predicted intracellular proteins, Predicted membrane proteins	Evidence at protein level	CAB034278, HPA042842	Supported		Approved	Plasma membrane	Renal cancer:7.12e-7 (favourable), Cervical cancer:6.92e-4 (favourable)	Mixed	Tissue enriched	7	cerebral cortex: 82.8	adrenal gland: 12.5
TCEAL5	WEX4	ENSG00000204065	Transcription elongation factor A (SII)-like 5	X	103273691-103276872	Predicted intracellular proteins	Evidence at protein level	HPA045564, HPA058982, HPA072199	Uncertain		Uncertain	Nucleoplasm<br>Cytosol	Pancreatic cancer:8.60e-4 (favourable), Endometrial cancer:9.09e-4 (unfavourable)	Tissue enhanced	Group enriched	7	cerebral cortex: 82.7;testis: 82.5	adrenal gland: 11.9
TMEM132B	KIAA1786, KIAA1906	ENSG00000139364	Transmembrane protein 132B	12	125186836-125662377	Predicted membrane proteins	Evidence at protein level	HPA035661, HPA035662	Uncertain					Tissue enriched	Tissue enriched	7	cerebral cortex: 21.9	thyroid gland: 3.1
UCHL1	PARK5, PGP9.5, Uch-L1	ENSG00000154277	Ubiquitin carboxyl-terminal esterase L1 (ubiquitin thiolesterase)	4	41256413-41268455	Disease related genes, Enzymes, Plasma proteins, Potential drug targets, Predicted intracellular proteins	Evidence at protein level	CAB002580, HPA005993	Supported		Validated	Nucleoplasm<br>Cytosol	Endometrial cancer:4.08e-5 (unfavourable), Urothelial cancer:1.93e-4 (unfavourable)	Expressed in all	Tissue enriched	7	cerebral cortex: 788.3	adrenal gland: 108.6
YWHAH	YWHA1	ENSG00000128245	Tyrosine 3-monooxygenase/tryptophan 5-monooxygenase activation protein, eta	22	31944461-31957603	Cancer-related genes, Plasma proteins, Predicted intracellular proteins	Evidence at protein level	CAB025918	Uncertain				Liver cancer:1.59e-5 (unfavourable)	Expressed in all	Tissue enriched	7	cerebral cortex: 899.0	lung: 138.0
ZNF488	FLJ32104	ENSG00000265763	Zinc finger protein 488	10	47365496-47384273	Predicted intracellular proteins, Predicted secreted proteins	Evidence at protein level	HPA035957, HPA035958, HPA044867	Uncertain		Supported	Nucleoplasm<br>Cytosol	Pancreatic cancer:4.02e-7 (unfavourable)	Mixed	Group enriched	7	cerebral cortex: 19.1;duodenum: 23.2;placenta: 4.7;small intestine: 12.4	skin: 2.0
ABCA2	ABC2	ENSG00000107331	ATP-binding cassette, sub-family A (ABC1), member 2	9	137007227-137028922	Plasma proteins, Predicted intracellular proteins, Predicted membrane proteins, Transporters	Evidence at protein level	HPA042886	Approved					Expressed in all	Tissue enriched	6	cerebral cortex: 98.2	thyroid gland: 17.0
ABCG4	WHITE2	ENSG00000172350	ATP-binding cassette, sub-family G (WHITE), member 4	11	119149012-119162653	Predicted intracellular proteins, Predicted membrane proteins, Transporters	Evidence at protein level	HPA040312	Uncertain					Not detected	Group enriched	6	cerebral cortex: 6.6;parathyroid gland: 4.0;testis: 5.1	seminal vesicle: 0.8
ACSL6	ACS2, FACL6, KIAA0837, LACS2, LACS5	ENSG00000164398	Acyl-CoA synthetase long-chain family member 6	5	131949973-132012243	Cancer-related genes, Disease related genes, Enzymes, Potential drug targets, Predicted intracellular proteins, Predicted membrane proteins	Evidence at protein level	HPA040470	Uncertain					Group enriched	Group enriched	6	bone marrow: 18.0;cerebral cortex: 62.1;parathyroid gland: 22.1;seminal vesicle: 28.7;testis: 51.2	adrenal gland: 6.5
ADAM23	MDC3	ENSG00000114948	ADAM metallopeptidase domain 23	2	206443539-206621130	Enzymes, Predicted intracellular proteins, Predicted membrane proteins	Evidence at protein level	HPA012130, CAB033276	Uncertain					Mixed	Group enriched	6	cerebral cortex: 55.7;parathyroid gland: 132.9	heart muscle: 16.4
ADARB2	ADAR3, hRED2, RED2	ENSG00000185736	Adenosine deaminase, RNA-specific, B2 (non-functional)	10	1177318-1737476	Predicted intracellular proteins	Evidence at protein level	HPA031333	Uncertain					Mixed	Tissue enriched	6	cerebral cortex: 13.1	testis: 2.1
ADGRV1	DKFZp761P0710, FEB4, GPR98, KIAA0686, MASS1, USH2C, VLGR1	ENSG00000164199	Adhesion G protein-coupled receptor V1	5	90529344-91164221	Disease related genes, G-protein coupled receptors, Potential drug targets, Predicted intracellular proteins, Predicted membrane proteins, Predicted secreted proteins, Transporters	Evidence at protein level	HPA067503	Approved					Mixed	Group enriched	6	adrenal gland: 56.5;cerebral cortex: 29.1	thyroid gland: 6.6
ANKRD63		ENSG00000230778	Ankyrin repeat domain 63	15	40281444-40282586	Predicted intracellular proteins	Evidence at protein level							Not detected	Tissue enriched	6	cerebral cortex: 1.0	fallopian tube,kidney,spleen,testis: 0.1
ANO4	FLJ34221, FLJ34272, FLJ35277, TMEM16D	ENSG00000151572	Anoctamin 4	12	100717526-101128641	Predicted intracellular proteins, Predicted membrane proteins	Evidence at transcript level	HPA053412	Uncertain				Renal cancer:5.48e-5 (favourable)	Mixed	Group enriched	6	adrenal gland: 17.6;cerebral cortex: 10.0;cervix, uterine: 12.5;endometrium: 8.3;ovary: 10.9;prostate: 10.9;seminal vesicle: 11.3	testis: 2.0
AP3B2	NAPTB	ENSG00000103723	Adaptor-related protein complex 3, beta 2 subunit	15	82659281-82709914	Predicted intracellular proteins	Evidence at protein level	HPA039467, HPA039818	Supported		Uncertain	Nucleoplasm<br>Golgi apparatus<br>Cytosol		Mixed	Group enriched	6	cerebral cortex: 36.3;parathyroid gland: 7.5	adrenal gland: 3.8
ARPP21	ARPP-21, R3HDM3, TARPP	ENSG00000172995	CAMP-regulated phosphoprotein, 21kDa	3	35638945-35794496	Predicted intracellular proteins	Evidence at protein level	HPA017303	Supported		Approved	Nucleoli<br>Cytosol		Tissue enhanced	Tissue enriched	6	cerebral cortex: 127.5	skeletal muscle: 20.2
ARSF		ENSG00000062096	Arylsulfatase F	X	3041471-3112726	Predicted membrane proteins	Evidence at protein level	HPA000549			Uncertain	Cytosol		Tissue enhanced	Group enriched	6	adrenal gland: 4.0;cerebral cortex: 2.1;epididymis: 2.1;esophagus: 2.3;kidney: 8.0;skin: 6.7	liver,urinary bladder: 0.6
ASIC2	ACCN, ACCN1, ASIC2a, BNaC1, BNC1, hBNaC1, MDEG	ENSG00000108684	Acid sensing (proton gated) ion channel 2	17	33013087-34174964	Plasma proteins, Predicted membrane proteins	Evidence at protein level	HPA052112	Approved					Tissue enhanced	Group enriched	6	cerebral cortex: 8.7;cervix, uterine: 3.9;endometrium: 6.4;smooth muscle: 2.1	adrenal gland: 0.8
ASTN1	ASTN	ENSG00000152092	Astrotactin 1	1	176857302-177164973	Plasma proteins, Predicted membrane proteins	Evidence at protein level	HPA074112			Approved	Golgi apparatus<br>Vesicles		Tissue enriched	Group enriched	6	adrenal gland: 19.7;cerebral cortex: 67.0	ovary: 7.4
ATOH7	bHLHa13, Math5	ENSG00000179774	Atonal bHLH transcription factor 7	10	68230624-68232103	Disease related genes, Predicted intracellular proteins, Transcription factors	Evidence at protein level	HPA027008	Uncertain					Not detected	Tissue enriched	6	cerebral cortex: 2.2	endometrium,kidney,small intestine: 0.3
ATP1A2	FHM2, MHP2	ENSG00000018625	ATPase, Na+/K+ transporting, alpha 2 polypeptide	1	160115759-160143591	Disease related genes, Enzymes, Plasma proteins, Potential drug targets, Predicted membrane proteins, Transporters	Evidence at protein level	CAB022230	Approved					Tissue enriched	Group enriched	6	cerebral cortex: 435.6;skeletal muscle: 307.1	heart muscle: 59.1
ATP8A2	ATPIB, ML-1	ENSG00000132932	ATPase, aminophospholipid transporter, class I, type 8A, member 2	13	25372071-26025851	Disease related genes, Enzymes, Potential drug targets, Predicted membrane proteins	Evidence at protein level	HPA039926, HPA040033	Approved		Supported	Nucleoplasm<br>Plasma membrane		Mixed	Group enriched	6	cerebral cortex: 26.5;testis: 10.6	adrenal gland: 2.9
BEND6	bA203B9.1, C6orf65, FLJ30162	ENSG00000151917	BEN domain containing 6	6	56955126-57027342	Predicted intracellular proteins	Evidence at protein level	HPA052973			Approved	Nucleus<br>Plasma membrane		Tissue enriched	Tissue enriched	6	cerebral cortex: 39.3	cervix, uterine: 6.7
BRSK1	KIAA1811	ENSG00000160469	BR serine/threonine kinase 1	19	55282072-55312533	Enzymes, Plasma proteins, Predicted intracellular proteins, Predicted membrane proteins	Evidence at protein level	HPA021212, HPA061719	Supported		Supported	Nucleoplasm	Renal cancer:7.98e-6 (unfavourable), Pancreatic cancer:1.02e-4 (favourable)	Expressed in all	Tissue enriched	6	cerebral cortex: 138.2	parathyroid gland: 23.8
BSN	ZNF231	ENSG00000164061	Bassoon presynaptic cytomatrix protein	3	49554489-49671545	Plasma proteins, Predicted intracellular proteins	Evidence at protein level	HPA034757	Approved					Mixed	Tissue enriched	6	cerebral cortex: 28.3	epididymis: 4.7
C1QTNF4	CTRP4, ZACRP4	ENSG00000172247	C1q and tumor necrosis factor related protein 4	11	47589664-47594659	Predicted secreted proteins	Evidence at protein level	HPA041032	Approved					Mixed	Tissue enriched	6	cerebral cortex: 28.3	parathyroid gland: 5.1
C2CD4C	FAM148C, KIAA1957, NLF3	ENSG00000183186	C2 calcium-dependent domain containing 4C	19	405438-409170	Predicted intracellular proteins	Evidence at protein level	HPA055915	Uncertain		Approved	Vesicles		Tissue enhanced	Group enriched	6	adipose tissue: 2.5;cerebral cortex: 10.7;gallbladder: 4.4	endometrium: 0.9
CACNB1	CACNLB1	ENSG00000067191	Calcium channel, voltage-dependent, beta 1 subunit	17	39173456-39197703	FDA approved drug targets, Predicted intracellular proteins	Evidence at protein level	HPA023343	Approved				Endometrial cancer:3.80e-4 (unfavourable)	Mixed	Group enriched	6	cerebral cortex: 46.9;skeletal muscle: 108.5	skin: 12.3
CDH22	C20orf25, dJ998H6.1	ENSG00000149654	Cadherin 22, type 2	20	46173733-46308498	Predicted membrane proteins	Evidence at transcript level	HPA012164	Uncertain					Mixed	Group enriched	6	adrenal gland: 2.0;cerebral cortex: 10.3;fallopian tube: 2.3;skin: 5.2	testis: 0.8
CELF3	BRUNOL1, CAGH4, ERDA4, MGC57297, TNRC4	ENSG00000159409	CUGBP, Elav-like family member 3	1	151702404-151716814	Predicted intracellular proteins	Evidence at protein level	HPA006292	Uncertain		Approved	Nucleoplasm		Group enriched	Group enriched	6	adrenal gland: 15.3;cerebral cortex: 51.8	stomach: 5.6
CELSR3	ADGRC3, CDHF11, EGFL1, FMI1, HFMI1, MEGF2	ENSG00000008300	Cadherin, EGF LAG seven-pass G-type receptor 3	3	48636469-48662915	G-protein coupled receptors, Plasma proteins, Predicted membrane proteins	Evidence at protein level	HPA062866	Approved					Mixed	Group enriched	6	adrenal gland: 1.6;cerebral cortex: 6.0;testis: 3.6	parathyroid gland,stomach: 0.6
CHRM1		ENSG00000168539	Cholinergic receptor, muscarinic 1	11	62908679-62921807	FDA approved drug targets, G-protein coupled receptors, Predicted membrane proteins	Evidence at protein level	HPA014101, CAB022366	Supported		Approved	Nucleus<br>Cytosol		Tissue enriched	Group enriched	6	cerebral cortex: 40.0;prostate: 40.1;salivary gland: 11.1	breast: 4.7
CLASP2	KIAA0627	ENSG00000163539	Cytoplasmic linker associated protein 2	3	33496245-33718356	Predicted intracellular proteins	Evidence at protein level	HPA067071			Supported	Golgi apparatus<br>Cytosol	Renal cancer:1.48e-6 (favourable)	Expressed in all	Tissue enriched	6	cerebral cortex: 193.7	endometrium: 33.9
CLEC19A		ENSG00000261210	C-type lectin domain family 19, member A	16	19285739-19322145	Predicted secreted proteins	Evidence at transcript level	HPA042113	Uncertain					Not detected	Tissue enriched	6	cerebral cortex: 2.6	skin: 0.4
CLVS2	bA160A10.4, C6orf212, C6orf213, RLBP1L2	ENSG00000146352	Clavesin 2	6	122995971-123072927	Predicted intracellular proteins	Evidence at protein level	HPA043764	Uncertain					Tissue enhanced	Group enriched	6	cerebral cortex: 15.5;prostate: 4.4	endometrium: 1.6
COL9A3	DJ885L7.4.1, EDM3, FLJ90759, IDD, MED	ENSG00000092758	Collagen, type IX, alpha 3	20	62816244-62841159	Disease related genes, Predicted intracellular proteins, Predicted secreted proteins	Evidence at protein level	HPA040125, HPA058323	Uncertain		Approved	Nucleoplasm<br>Intermediate filaments		Mixed	Group enriched	6	cerebral cortex: 7.5;salivary gland: 10.5;testis: 6.4;thyroid gland: 19.3	seminal vesicle: 1.8
CPNE6		ENSG00000100884	Copine VI (neuronal)	14	24070837-24078100	Plasma proteins, Predicted intracellular proteins	Evidence at protein level	HPA031636	Approved					Tissue enhanced	Group enriched	6	cerebral cortex: 88.2;seminal vesicle: 34.7	kidney: 9.6
CRYM	DFNA40	ENSG00000103316	Crystallin, mu	16	21238874-21303083	Disease related genes, Enzymes, Potential drug targets, Predicted intracellular proteins	Evidence at protein level	HPA019086, HPA030619	Supported		Supported	Cytosol		Tissue enhanced	Group enriched	6	cerebral cortex: 102.6;heart muscle: 98.1;kidney: 56.5;prostate: 52.7;urinary bladder: 30.8	lung: 11.5
DAGLA	C11orf11, DAGLALPHA, KIAA0659, NSDDR	ENSG00000134780	Diacylglycerol lipase, alpha	11	61680433-61747001	Disease related genes, Predicted membrane proteins	Evidence at protein level	HPA062497	Approved				Endometrial cancer:1.13e-7 (unfavourable)	Expressed in all	Tissue enriched	6	cerebral cortex: 18.6	colon: 3.1
DGKB	DAGK2, DGK, DGK-BETA, KIAA0718	ENSG00000136267	Diacylglycerol kinase, beta 90kDa	7	14145049-14974777	Enzymes, Plasma proteins, Predicted intracellular proteins	Evidence at protein level	HPA020321		Supported				Tissue enriched	Tissue enriched	6	cerebral cortex: 34.3	endometrium: 5.6
DLEU7	FLJ44882	ENSG00000186047	Deleted in lymphocytic leukemia, 7	13	50711008-50843939	Predicted intracellular proteins	Evidence at transcript level	HPA053750	Uncertain					Mixed	Tissue enriched	6	cerebral cortex: 6.3	epididymis: 1.0
DLG4	PSD-95, PSD95, SAP-90, SAP90	ENSG00000132535	Discs, large homolog 4 (Drosophila)	17	7189890-7219702	Predicted intracellular proteins, Predicted secreted proteins, Transporters	Evidence at protein level	CAB001999, CAB002000, HPA010122	Supported		Approved	Vesicles	Pancreatic cancer:8.82e-6 (favourable), Renal cancer:1.70e-4 (unfavourable)	Expressed in all	Tissue enriched	6	cerebral cortex: 179.1	endometrium: 28.9
DLGAP1	DAP-1, GKAP, SAPAP1	ENSG00000170579	Discs, large (Drosophila) homolog-associated protein 1	18	3496032-4455335	Predicted intracellular proteins	Evidence at protein level							Mixed	Tissue enriched	6	cerebral cortex: 90.3	seminal vesicle: 14.4
DOCK3	KIAA0299, MOCA, PBP	ENSG00000088538	Dedicator of cytokinesis 3	3	50675241-51384198	Disease related genes, Predicted intracellular proteins	Evidence at protein level	HPA037543, HPA037544	Approved		Validated	Cytosol		Tissue enhanced	Group enriched	6	cerebral cortex: 33.8;parathyroid gland: 12.5;testis: 8.5;thyroid gland: 15.1	adrenal gland: 3.0
DRP2		ENSG00000102385	Dystrophin related protein 2	X	101219769-101264497	Predicted intracellular proteins	Evidence at protein level	HPA002949	Supported					Tissue enhanced	Tissue enriched	6	cerebral cortex: 12.3	prostate: 2.1
EEF1A2	EEF1AL, HS1, STN, STNL	ENSG00000101210	Eukaryotic translation elongation factor 1 alpha 2	20	63488013-63499315	Disease related genes, Plasma proteins, Predicted intracellular proteins	Evidence at protein level	CAB034019, HPA051759, HPA053862, HPA056990	Approved		Validated	Nucleoli<br>Cytosol	Endometrial cancer:2.90e-5 (unfavourable), Head and neck cancer:9.11e-4 (unfavourable)	Expressed in all	Group enriched	6	cerebral cortex: 410.5;heart muscle: 413.7;skeletal muscle: 1373.0	adrenal gland: 128.3
FAM133A	CT115, FLJ37659, RP1-32F7.2	ENSG00000179083	Family with sequence similarity 133, member A	X	93674013-93712274	Predicted intracellular proteins	Evidence at protein level	HPA066175, HPA069513			Approved	Nucleus<br>Nucleoli		Mixed	Group enriched	6	cerebral cortex: 5.3;testis: 14.0	adrenal gland: 1.5
FAM155A		ENSG00000204442	Family with sequence similarity 155, member A	13	107163510-107866735	Predicted membrane proteins	Evidence at protein level	HPA039453, HPA058768	Supported		Approved	Nucleus<br>Vesicles<br>Centrosome		Mixed	Tissue enriched	6	cerebral cortex: 15.6	seminal vesicle: 2.4
FAM163B	C9orf166	ENSG00000196990	Family with sequence similarity 163, member B	9	133578415-133586197	Predicted membrane proteins	Evidence at transcript level	HPA067336	Approved		Approved	Nuclear bodies<br>Plasma membrane<br>Cytosol		Tissue enriched	Tissue enriched	6	cerebral cortex: 103.9	adrenal gland: 16.5
FAM171B	FLJ34104, KIAA1946	ENSG00000144369	Family with sequence similarity 171, member B	2	186693971-186765965	Predicted membrane proteins, Predicted secreted proteins	Evidence at protein level	HPA010639, HPA013434	Approved		Approved	Nucleus<br>Mitochondria	Renal cancer:9.51e-7 (unfavourable), Urothelial cancer:5.03e-4 (unfavourable)	Tissue enriched	Tissue enriched	6	cerebral cortex: 114.9	parathyroid gland: 19.0
FAM19A1	TAFA-1	ENSG00000183662	Family with sequence similarity 19 (chemokine (C-C motif)-like), member A1	3	68004216-68545625	Predicted intracellular proteins, Predicted secreted proteins	Evidence at protein level	HPA013407	Approved					Tissue enhanced	Tissue enriched	6	cerebral cortex: 30.9	seminal vesicle: 5.5
FMN2		ENSG00000155816	Formin 2	1	240014348-240475189	Disease related genes, Predicted intracellular proteins	Evidence at protein level	HPA050649			Approved	Plasma membrane<br>Actin filaments		Group enriched	Group enriched	6	cerebral cortex: 54.0;parathyroid gland: 32.9	adrenal gland: 7.0
FOXG1	BF1, FKH2, FKHL1, FKHL2, FKHL3, FKHL4, FOXG1A, FOXG1B, FOXG1C, HBF-3, HFK1, HFK2, HFK3, QIN	ENSG00000176165	Forkhead box G1	14	28765388-28770277	Disease related genes, Predicted intracellular proteins, Transcription factors	Evidence at protein level							Tissue enriched	Tissue enriched	6	cerebral cortex: 29.7	testis: 5.3
FRMD5	MGC14161	ENSG00000171877	FERM domain containing 5	15	43870761-44195252	Predicted intracellular proteins, Predicted membrane proteins	Evidence at protein level	HPA011746, HPA013961	Uncertain		Uncertain	Golgi apparatus<br>Centrosome	Pancreatic cancer:5.89e-4 (unfavourable)	Tissue enhanced	Group enriched	6	adrenal gland: 7.1;cerebral cortex: 20.1;heart muscle: 7.1;testis: 5.5	fallopian tube: 1.6
FRMPD2	MGC35285, PDZD5C, PDZK5C	ENSG00000170324	FERM and PDZ domain containing 2	10	48156558-48274870	Predicted intracellular proteins, Predicted secreted proteins	Evidence at protein level	HPA045059	Uncertain					Not detected	Group enriched	6	cerebral cortex: 3.9;fallopian tube: 5.3;testis: 2.9	thyroid gland: 0.7
GABRA2		ENSG00000151834	Gamma-aminobutyric acid (GABA) A receptor, alpha 2	4	46248427-46475230	FDA approved drug targets, Predicted membrane proteins, Predicted secreted proteins, Transporters	Evidence at protein level							Tissue enhanced	Tissue enriched	6	cerebral cortex: 74.5	epididymis: 13.3
GAD1	GAD	ENSG00000128683	Glutamate decarboxylase 1 (brain, 67kDa)	2	170813213-170861151	Disease related genes, Enzymes, Potential drug targets, Predicted intracellular proteins	Evidence at protein level	CAB004415, HPA031949, HPA058412, CAB078176	Supported	Supported	Approved	Vesicles	Cervical cancer:7.31e-4 (favourable), Endometrial cancer:8.61e-4 (favourable)	Tissue enhanced	Tissue enriched	6	cerebral cortex: 75.5	parathyroid gland: 11.7
GALNT13	GalNAc-T13, KIAA1918	ENSG00000144278	Polypeptide N-acetylgalactosaminyltransferase 13	2	153871913-154453849	Enzymes, Predicted intracellular proteins	Evidence at protein level	HPA060775	Approved					Tissue enriched	Group enriched	6	adrenal gland: 6.6;cerebral cortex: 32.8	lung: 3.2
GAREML	FAM59B, FLJ00375, KIAA2038	ENSG00000157833	GRB2 associated, regulator of MAPK1-like	2	26173091-26189663	Predicted intracellular proteins	Evidence at protein level	HPA071575			Approved	Cytosol		Mixed	Group enriched	6	cerebral cortex: 23.1;parathyroid gland: 17.5	smooth muscle: 3.4
GJD2	CX36, GJA9	ENSG00000159248	Gap junction protein, delta 2, 36kDa	15	34751032-34754965	Predicted membrane proteins	Evidence at protein level	HPA014355	Uncertain					Tissue enriched	Group enriched	6	adrenal gland: 8.0;cerebral cortex: 1.9	pancreas: 0.8
GLRA3		ENSG00000145451	Glycine receptor, alpha 3	4	174636914-174829314	FDA approved drug targets, Predicted membrane proteins, Transporters	Evidence at protein level							Tissue enhanced	Group enriched	6	breast: 2.6;cerebral cortex: 9.1	adrenal gland: 1.0
GPR162	A-2, GRCA	ENSG00000250510	G protein-coupled receptor 162	12	6821545-6829972	G-protein coupled receptors, Predicted intracellular proteins, Predicted membrane proteins, Predicted secreted proteins	Evidence at protein level	HPA055135	Supported		Approved	Microtubule organizing center	Renal cancer:1.37e-6 (unfavourable), Pancreatic cancer:4.29e-5 (favourable)	Tissue enriched	Group enriched	6	cerebral cortex: 84.5;fallopian tube: 29.1	lung: 9.6
GRIA1	GluA1, GLUR1, GLURA	ENSG00000155511	Glutamate receptor, ionotropic, AMPA 1	5	153489615-153813869	FDA approved drug targets, Plasma proteins, Predicted membrane proteins	Evidence at protein level	CAB001965, HPA035202	Supported					Tissue enriched	Tissue enriched	6	cerebral cortex: 67.3	lung: 10.6
GRIK3	GluK3, GLUR7	ENSG00000163873	Glutamate receptor, ionotropic, kainate 3	1	36795527-37034129	Plasma proteins, Predicted membrane proteins	Evidence at protein level							Tissue enhanced	Tissue enriched	6	cerebral cortex: 19.8	seminal vesicle: 3.5
HCN4		ENSG00000138622	Hyperpolarization activated cyclic nucleotide gated potassium channel 4	15	73319859-73369264	Disease related genes, Potential drug targets, Predicted membrane proteins, Transporters, Voltage-gated ion channels	Evidence at protein level							Group enriched	Group enriched	6	cerebral cortex: 1.4;heart muscle: 1.9;testis: 6.7	adrenal gland: 0.5
HEPACAM	FLJ25530, GLIALCAM, hepaCAM	ENSG00000165478	Hepatic and glial cell adhesion molecule	11	124919193-124936412	Disease related genes, Potential drug targets, Predicted membrane proteins, Transporters	Evidence at protein level	HPA017613, CAB025486	Supported		Approved	Vesicles		Tissue enriched	Tissue enriched	6	cerebral cortex: 80.9	adipose tissue: 14.4
HEPN1		ENSG00000221932	Hepatocellular carcinoma, down-regulated 1	11	124919244-124920677	Predicted intracellular proteins	Evidence at transcript level	HPA043768, HPA063054	Uncertain		Approved	Golgi apparatus		Not detected	Tissue enriched	6	cerebral cortex: 79.7	adipose tissue: 12.9
INA	NEF5, NF-66	ENSG00000148798	Internexin neuronal intermediate filament protein, alpha	10	103277163-103290351	Predicted intracellular proteins	Evidence at protein level	CAB002059, HPA008057	Supported	Supported	Supported	Nucleoplasm<br>Nuclear membrane<br>Intermediate filaments		Tissue enhanced	Tissue enriched	6	cerebral cortex: 89.2	adrenal gland: 16.1
JAKMIP2	JAMIP2, KIAA0555	ENSG00000176049	Janus kinase and microtubule interacting protein 2	5	147585439-147782848	Plasma proteins, Predicted intracellular proteins, Predicted membrane proteins	Evidence at protein level	HPA046929, HPA065023	Approved		Supported	Golgi apparatus		Tissue enriched	Tissue enriched	6	cerebral cortex: 32.8	testis: 5.2
KCNA1	AEMK, HUK1, Kv1.1, MBK1, RBK1	ENSG00000111262	Potassium channel, voltage gated shaker related subfamily A, member 1	12	4909905-4931361	Disease related genes, FDA approved drug targets, Predicted membrane proteins, Voltage-gated ion channels	Evidence at protein level	CAB022365	Uncertain					Not detected	Tissue enriched	6	cerebral cortex: 13.5	parathyroid gland: 2.0
KCNH7	erg3, HERG3, Kv11.3	ENSG00000184611	Potassium channel, voltage gated eag related subfamily H, member 7	2	162371407-162838730	Predicted membrane proteins, Voltage-gated ion channels	Evidence at protein level	HPA018039	Uncertain					Not detected	Tissue enriched	6	cerebral cortex: 4.7	testis: 0.7
KCNJ10	Kir1.2, Kir4.1	ENSG00000177807	Potassium channel, inwardly rectifying subfamily J, member 10	1	160037467-160070248	Disease related genes, Plasma proteins, Potential drug targets, Predicted membrane proteins, Voltage-gated ion channels	Evidence at protein level							Tissue enriched	Group enriched	6	cerebral cortex: 120.1;kidney: 27.8	spleen: 13.3
KIAA0319	NMIG	ENSG00000137261	KIAA0319	6	24544104-24646155	Disease related genes, Predicted membrane proteins, Predicted secreted proteins	Evidence at protein level							Mixed	Tissue enriched	6	cerebral cortex: 15.8	fallopian tube: 2.8
KIF6	C6orf102, dJ1043E3.1, dJ137F1.4, dJ188D3.1, DKFZp451I2418, MGC33317	ENSG00000164627	Kinesin family member 6	6	39329990-39725405	Predicted intracellular proteins	Evidence at protein level	HPA038811, HPA058624	Supported		Approved	Centrosome		Mixed	Group enriched	6	cerebral cortex: 7.1;fallopian tube: 6.0;testis: 9.7	lung: 1.2
KLHL32	BKLHD5, KIAA1900	ENSG00000186231	Kelch-like family member 32	6	96924620-97140754	Predicted intracellular proteins	Evidence at transcript level	HPA039150	Approved					Mixed	Group enriched	6	cerebral cortex: 25.4;fallopian tube: 10.2	testis: 3.1
KLRC2	CD159c, NKG2-C	ENSG00000205809	Killer cell lectin-like receptor subfamily C, member 2	12	10426854-10442300	CD markers, Predicted intracellular proteins, Predicted membrane proteins	Evidence at protein level	HPA058052			Approved	Plasma membrane		Tissue enriched	Group enriched	6	cerebral cortex: 17.4;spleen: 8.3	stomach: 2.0
LIX1	C5orf11, Lft	ENSG00000145721	Limb and CNS expressed 1	5	97091867-97142872	Predicted intracellular proteins	Evidence at transcript level	HPA058426	Uncertain				Endometrial cancer:2.48e-4 (unfavourable)	Tissue enhanced	Tissue enriched	6	cerebral cortex: 32.9	seminal vesicle: 5.6
LRRTM4	FLJ12568	ENSG00000176204	Leucine rich repeat transmembrane neuronal 4	2	76747719-77593319	Predicted membrane proteins, Predicted secreted proteins	Evidence at protein level							Tissue enhanced	Tissue enriched	6	cerebral cortex: 21.4	epididymis: 3.8
LUZP2		ENSG00000187398	Leucine zipper protein 2	11	24496970-25082631	Predicted intracellular proteins, Predicted secreted proteins	Evidence at protein level	HPA039007, HPA046161	Approved		Approved	Nucleoplasm<br>Plasma membrane<br>Cytosol		Group enriched	Group enriched	6	adrenal gland: 8.5;cerebral cortex: 33.1	prostate: 3.3
MAG	GMA, S-MAG, SIGLEC-4A, SIGLEC4A	ENSG00000105695	Myelin associated glycoprotein	19	35292125-35313804	Plasma proteins, Predicted intracellular proteins, Predicted membrane proteins, Predicted secreted proteins	Evidence at protein level	CAB009345, HPA012499	Supported					Tissue enriched	Tissue enriched	6	cerebral cortex: 164.0	ovary: 27.5
MARCH4	KIAA1399, MARCH-IV, RNF174	ENSG00000144583	Membrane-associated ring finger (C3HC4) 4, E3 ubiquitin protein ligase	2	216257865-216372027	Predicted membrane proteins	Evidence at protein level	HPA014348	Approved					Mixed	Tissue enriched	6	cerebral cortex: 9.1	stomach: 1.6
MEGF11	DKFZp434L121, KIAA1781	ENSG00000157890	Multiple EGF-like-domains 11	15	65895079-66253747	Predicted intracellular proteins, Predicted membrane proteins	Evidence at transcript level	HPA017982	Uncertain					Tissue enhanced	Group enriched	6	cerebral cortex: 13.0;fallopian tube: 12.2	testis: 1.9
NACAD	KIAA0363	ENSG00000136274	NAC alpha domain containing	7	45080438-45088914	Predicted intracellular proteins	Evidence at protein level	HPA020981	Approved		Approved	Nucleus<br>Cytosol	Glioma:2.23e-4 (unfavourable)	Group enriched	Tissue enriched	6	cerebral cortex: 48.9	ovary: 7.6
NOS1AP	CAPON, KIAA0464	ENSG00000198929	Nitric oxide synthase 1 (neuronal) adaptor protein	1	162069774-162370475	Predicted intracellular proteins, Predicted secreted proteins	Evidence at protein level	CAB018582, HPA030066, HPA055561	Approved		Approved	Nucleus<br>Vesicles		Mixed	Tissue enriched	6	cerebral cortex: 23.5	adrenal gland: 3.8
NYAP2	KIAA1486	ENSG00000144460	Neuronal tyrosine-phosphorylated phosphoinositide-3-kinase adaptor 2	2	225400648-225654018	Predicted intracellular proteins	Evidence at protein level	HPA045531	Uncertain		Approved	Nucleoplasm<br>Intermediate filaments		Not detected	Tissue enriched	6	cerebral cortex: 1.9	lung: 0.3
OLR1	CLEC8A, LOX-1, SCARE1	ENSG00000173391	Oxidized low density lipoprotein (lectin-like) receptor 1	12	10158301-10172138	Disease related genes, Predicted intracellular proteins, Predicted membrane proteins	Evidence at protein level	HPA050798			Supported	Nucleoplasm<br>Vesicles<br>Plasma membrane	Head and neck cancer:8.24e-5 (unfavourable)	Expressed in all	Group enriched	6	appendix: 42.1;cerebral cortex: 32.8;lung: 146.2;placenta: 159.6	bone marrow: 15.8
OR14I1	OR5BU1, OR5BU1P	ENSG00000189181	Olfactory receptor, family 14, subfamily I, member 1	1	248681369-248682304	G-protein coupled receptors, Predicted membrane proteins	Evidence at protein level							Not detected	Tissue enriched	6	cerebral cortex: 3.4	prostate: 0.6
P2RY12	HORK3, P2Y12, SP1999	ENSG00000169313	Purinergic receptor P2Y, G-protein coupled, 12	3	151337380-151384812	Disease related genes, FDA approved drug targets, G-protein coupled receptors, Predicted membrane proteins	Evidence at protein level	HPA013796, HPA014518	Supported					Tissue enriched	Tissue enriched	6	cerebral cortex: 84.0	lymph node: 13.3
PAPL		ENSG00000183760	Iron/zinc purple acid phosphatase-like protein	19	39083913-39111493	Enzymes, Predicted intracellular proteins, Predicted secreted proteins	Evidence at protein level	HPA042005, HPA042613	Uncertain					Group enriched	Group enriched	6	cerebral cortex: 1.8;skin: 6.9;tonsil: 2.5	epididymis: 0.6
PAX6	AN, AN2, D11S812E, WAGR	ENSG00000007372	Paired box 6	11	31784792-31817961	Disease related genes, Predicted intracellular proteins, Transcription factors	Evidence at protein level	HPA030775, CAB034143	Supported		Validated	Nucleoplasm		Tissue enhanced	Group enriched	6	cerebral cortex: 24.4;stomach: 12.1	testis: 2.9
PCDH11Y	PCDH22, PCDHY	ENSG00000099715	Protocadherin 11 Y-linked	Y	5000226-5742224	Disease related genes, Predicted intracellular proteins, Predicted membrane proteins	Evidence at protein level	HPA000432	Uncertain					Not detected	Tissue enriched	6	cerebral cortex: 4.4	placenta,seminal vesicle: 0.7
PLPPR1	FLJ20300, LPPR1, MGC26189, PRG-3	ENSG00000148123	Phospholipid phosphatase related 1	9	101028709-101325135	Predicted membrane proteins	Evidence at protein level	HPA014760, HPA014968, HPA014979	Supported		Approved	Nucleoplasm	Lung cancer:1.37e-4 (favourable)	Group enriched	Group enriched	6	cerebral cortex: 23.9;kidney: 15.7	epididymis: 3.2
POPDC3	bA355M14.1, MGC22671, POP3	ENSG00000132429	Popeye domain containing 3	6	105158280-105179995	Predicted intracellular proteins, Predicted membrane proteins	Evidence at protein level	HPA012514	Uncertain		Approved	Nucleoli<br>Cytosol	Head and neck cancer:4.43e-4 (unfavourable), Lung cancer:5.79e-4 (unfavourable)	Mixed	Group enriched	6	cerebral cortex: 8.8;heart muscle: 18.4;skeletal muscle: 41.8;testis: 9.7	epididymis: 3.4
RAB6B		ENSG00000154917	RAB6B, member RAS oncogene family	3	133824239-133895836	Predicted intracellular proteins	Evidence at protein level	CAB017713, HPA059131	Uncertain		Approved	Golgi apparatus	Pancreatic cancer:3.97e-6 (favourable), Endometrial cancer:9.01e-4 (unfavourable)	Expressed in all	Group enriched	6	cerebral cortex: 211.9;parathyroid gland: 75.7	fallopian tube: 25.9
RFPL1	RNF78	ENSG00000128250	Ret finger protein-like 1	22	29438583-29442455	Predicted intracellular proteins	Evidence at transcript level	HPA048320, HPA072380			Approved	Nuclear speckles<br>Plasma membrane		Not detected	Tissue enriched	6	cerebral cortex: 27.3	ovary: 4.4
RIT2	RIBA, RIN	ENSG00000152214	Ras-like without CAAX 2	18	42743227-43115691	Predicted intracellular proteins	Evidence at protein level							Tissue enriched	Tissue enriched	6	cerebral cortex: 18.3	adrenal gland: 2.8
RTBDN	FLJ36353	ENSG00000132026	Retbindin	19	12825478-12835428	Predicted membrane proteins, Predicted secreted proteins	Evidence at protein level	HPA052511			Approved	Endoplasmic reticulum		Mixed	Group enriched	6	adrenal gland: 4.6;cerebral cortex: 14.7;testis: 3.5	stomach: 1.2
RTN4RL2	NgR2, NGRH1	ENSG00000186907	Reticulon 4 receptor-like 2	11	57460549-57477534	Plasma proteins, Predicted secreted proteins	Evidence at protein level						Renal cancer:3.05e-7 (unfavourable)	Expressed in all	Group enriched	6	cerebral cortex: 48.9;thyroid gland: 36.1	liver: 6.6
SATB2	FLJ21474, KIAA1034	ENSG00000119042	SATB homeobox 2	2	199269500-199471266	Disease related genes, Predicted intracellular proteins, Transcription factors	Evidence at protein level	HPA001042, CAB023669, HPA029543, CAB062562, CAB067751, CAB068229, CAB068230, CAB068231	Supported		Supported	Nucleoplasm	Renal cancer:5.37e-8 (favourable)	Tissue enhanced	Group enriched	6	cerebral cortex: 22.8;colon: 37.7;rectum: 48.3	small intestine: 6.5
SCN3A	Nav1.3	ENSG00000153253	Sodium channel, voltage gated, type III alpha subunit	2	165087522-165204067	FDA approved drug targets, Plasma proteins, Predicted membrane proteins, Voltage-gated ion channels	Evidence at protein level	HPA035396	Approved					Tissue enriched	Tissue enriched	6	cerebral cortex: 18.0	adrenal gland: 3.0
SCN8A	CerIII, MED, NaCh6, Nav1.6, PN4	ENSG00000196876	Sodium channel, voltage gated, type VIII alpha subunit	12	51590266-51812864	Disease related genes, Plasma proteins, Potential drug targets, Predicted intracellular proteins, Predicted membrane proteins, Transporters, Voltage-gated ion channels	Evidence at protein level	CAB022169			Supported	Vesicles<br>Cell Junctions		Mixed	Tissue enriched	6	cerebral cortex: 22.1	testis: 3.5
SEZ6L		ENSG00000100095	Seizure related 6 homolog (mouse)-like	22	26169474-26383597	Predicted membrane proteins	Evidence at protein level							Group enriched	Tissue enriched	6	cerebral cortex: 89.4	adrenal gland: 13.7
SH3TC2	CMT4C, KIAA1985	ENSG00000169247	SH3 domain and tetratricopeptide repeats 2	5	148923639-149063163	Disease related genes, Predicted intracellular proteins	Evidence at protein level	HPA037683, HPA037684	Uncertain		Approved	Nucleoplasm<br>Cytosol		Mixed	Group enriched	6	cerebral cortex: 3.0;placenta: 2.8;testis: 8.7	heart muscle: 0.8
SLC1A6	EAAT4	ENSG00000105143	Solute carrier family 1 (high affinity aspartate/glutamate transporter), member 6	19	14950034-15022990	Predicted intracellular proteins, Predicted membrane proteins, Transporters	Evidence at protein level	HPA041505, HPA044066	Supported		Uncertain	Intermediate filaments	Urothelial cancer:6.88e-6 (unfavourable)	Tissue enriched	Group enriched	6	cerebral cortex: 16.2;skin: 8.9;testis: 36.8	epididymis: 3.7
SLC22A17	BOCT, BOIT, NGALR	ENSG00000092096	Solute carrier family 22, member 17	14	23346306-23352912	Predicted membrane proteins, Transporters	Evidence at protein level	HPA002728	Uncertain				Pancreatic cancer:1.73e-4 (favourable), Stomach cancer:5.95e-4 (unfavourable)	Expressed in all	Tissue enriched	6	cerebral cortex: 229.2	prostate: 38.6
SLC25A22	EIEE3, FLJ13044, GC1, NET44	ENSG00000177542	Solute carrier family 25 (mitochondrial carrier: glutamate), member 22	11	790475-798333	Disease related genes, Plasma proteins, Potential drug targets, Predicted membrane proteins, Transporters	Evidence at protein level	HPA014662	Approved		Validated	Nucleoplasm<br>Mitochondria		Expressed in all	Tissue enriched	6	cerebral cortex: 89.9	testis: 15.2
SLC4A3	AE3, SLC2C	ENSG00000114923	Solute carrier family 4 (anion exchanger), member 3	2	219627327-219641980	Predicted intracellular proteins, Predicted membrane proteins, Transporters	Evidence at protein level	HPA063498			Approved	Nucleoplasm	Urothelial cancer:4.12e-4 (unfavourable)	Expressed in all	Group enriched	6	cerebral cortex: 30.1;heart muscle: 125.7;ovary: 47.6	testis: 10.9
SLC5A11	KST1, SGLT6, SMIT2	ENSG00000158865	Solute carrier family 5 (sodium/inositol cotransporter), member 11	16	24845841-24911628	Predicted membrane proteins	Evidence at protein level	HPA035331	Uncertain		Approved	Nucleus<br>Cytosol		Mixed	Group enriched	6	cerebral cortex: 10.5;duodenum: 6.8;kidney: 6.0;small intestine: 15.5	breast: 1.7
SLC8A3	NCX3	ENSG00000100678	Solute carrier family 8 (sodium/calcium exchanger), member 3	14	70044217-70189070	Predicted membrane proteins, Transporters	Evidence at protein level							Tissue enriched	Group enriched	6	cerebral cortex: 16.3;skeletal muscle: 6.1	adrenal gland: 1.7
SOX21	SOX25	ENSG00000125285	SRY (sex determining region Y)-box 21	13	94709622-94712399	Predicted intracellular proteins, Transcription factors	Evidence at transcript level	HPA064084			Approved	Nucleus	Glioma:1.34e-4 (favourable), Cervical cancer:7.60e-4 (favourable)	Tissue enhanced	Group enriched	6	cerebral cortex: 18.0;esophagus: 6.9;skin: 19.4;stomach: 33.9	tonsil: 3.2
SPTBN4	KIAA1642, SPTBN3	ENSG00000160460	Spectrin, beta, non-erythrocytic 4	19	40466241-40576464	Plasma proteins, Predicted intracellular proteins	Evidence at protein level	HPA054481	Approved		Approved	Nucleus<br>Nucleoli		Mixed	Tissue enriched	6	cerebral cortex: 18.7	adrenal gland: 2.9
SRSF12	SFRS13B, SFRS19, SRrp35	ENSG00000154548	Serine/arginine-rich splicing factor 12	6	89095959-89118081	Predicted intracellular proteins	Evidence at protein level	HPA049782	Approved					Mixed	Group enriched	6	cerebral cortex: 6.9;testis: 20.9	thyroid gland: 2.2
STAC2	24b2	ENSG00000141750	SH3 and cysteine rich domain 2	17	39210536-39225872	Predicted intracellular proteins	Evidence at protein level	HPA017288			Approved	Nucleoplasm<br>Vesicles	Endometrial cancer:4.05e-5 (unfavourable), Glioma:5.04e-4 (unfavourable), Ovarian cancer:6.66e-4 (unfavourable)	Group enriched	Group enriched	6	breast: 31.7;cerebral cortex: 30.2;epididymis: 14.8;seminal vesicle: 35.5	skin: 4.5
STMN2	SCG10, SCGN10	ENSG00000104435	Stathmin 2	8	79610814-79666175	Predicted intracellular proteins	Evidence at protein level	HPA026922		Supported	Approved	Endoplasmic reticulum<br>Vesicles		Group enriched	Tissue enriched	6	cerebral cortex: 490.7	adrenal gland: 88.6
SYT16	CHR14SYT, Strep14, SYT14L, yt14r	ENSG00000139973	Synaptotagmin XVI	14	61995823-62112550	Predicted intracellular proteins	Evidence at protein level	HPA004199	Uncertain					Mixed	Tissue enriched	6	cerebral cortex: 13.9	prostate: 2.2
TCEAL6	WEX2	ENSG00000204071	Transcription elongation factor A (SII)-like 6	X	102140476-102142970	Predicted intracellular proteins	Evidence at protein level	HPA045564, HPA058982	Uncertain					Tissue enriched	Group enriched	6	adrenal gland: 15.0;cerebral cortex: 65.3;testis: 35.6	endometrium: 6.2
TMEM145	FLJ90805	ENSG00000167619	Transmembrane protein 145	19	42313325-42325062	Predicted intracellular proteins, Predicted membrane proteins	Evidence at protein level	HPA060462	Supported		Approved	Vesicles		Tissue enhanced	Tissue enriched	6	cerebral cortex: 38.4	adrenal gland: 6.0
TSPAN7	A15, CD231, DXS1692E, MRX58, MXS1, TALLA-1, TM4SF2	ENSG00000156298	Tetraspanin 7	X	38561370-38688920	CD markers, Disease related genes, Potential drug targets, Predicted membrane proteins, Transporters	Evidence at protein level	HPA003140, CAB062566, CAB068245	Supported				Renal cancer:5.48e-7 (favourable), Pancreatic cancer:1.70e-4 (favourable), Endometrial cancer:3.40e-4 (unfavourable)	Expressed in all	Tissue enriched	6	cerebral cortex: 576.3	adrenal gland: 99.7
TTBK1	KIAA1855	ENSG00000146216	Tau tubulin kinase 1	6	43243680-43288259	Enzymes, Predicted intracellular proteins	Evidence at protein level	HPA031735, HPA031736	Supported		Supported	Nucleoplasm<br>Cytosol		Tissue enhanced	Tissue enriched	6	cerebral cortex: 19.0	small intestine: 3.2
TTYH2	C17orf29	ENSG00000141540	Tweety family member 2	17	74213514-74262020	Predicted membrane proteins, Transporters	Evidence at protein level						Renal cancer:9.74e-5 (unfavourable)	Group enriched	Tissue enriched	6	cerebral cortex: 129.6	testis: 21.8
TUBA8	TUBAL2	ENSG00000183785	Tubulin, alpha 8	22	18110331-18146554	Disease related genes, Predicted intracellular proteins, Predicted membrane proteins	Evidence at protein level	HPA043684, CAB046031, HPA063394	Approved		Supported	Microtubules		Not detected	Group enriched	6	cerebral cortex: 28.7;heart muscle: 85.0;skeletal muscle: 121.8;testis: 47.4	thyroid gland: 11.2
TUBB2B	bA506K6.1, DKFZp566F223, MGC8685	ENSG00000137285	Tubulin, beta 2B class IIb	6	3224261-3231730	Disease related genes, Predicted intracellular proteins	Evidence at protein level	HPA043640, HPA046280	Supported		Approved	Microtubules	Endometrial cancer:1.94e-4 (unfavourable)	Tissue enriched	Tissue enriched	6	cerebral cortex: 309.5	epididymis: 51.0
TUBB3	beta-4, CFEOM3, CFEOM3A, FEOM3	ENSG00000258947	Tubulin, beta 3 class III	16	89921392-89938761	Disease related genes, FDA approved drug targets, Plasma proteins, Predicted intracellular proteins	Evidence at protein level	HPA043640, HPA046280	Approved		Supported	Microtubules		Mixed	Tissue enriched	6	cerebral cortex: 196.2	adrenal gland: 34.7
VAT1L	KIAA1576	ENSG00000171724	Vesicle amine transport 1-like	16	77788530-77980107	Plasma proteins, Predicted intracellular proteins	Evidence at protein level	HPA044061, CAB046032	Approved		Approved	Cytosol	Renal cancer:3.01e-6 (unfavourable)	Tissue enhanced	Group enriched	6	adrenal gland: 91.0;cerebral cortex: 38.9	heart muscle: 10.6
XKR4	KIAA1889	ENSG00000206579	XK, Kell blood group complex subunit-related family, member 4	8	55102389-55542054	Predicted membrane proteins, Transporters	Evidence at protein level	HPA025072, HPA028083	Uncertain					Not detected	Tissue enriched	6	cerebral cortex: 4.7	seminal vesicle: 0.8
ZIC2	HPE5	ENSG00000043355	Zic family member 2	13	99981772-99986773	Disease related genes, Plasma proteins, Predicted intracellular proteins, Transcription factors	Evidence at protein level	HPA055031			Approved	Nuclear bodies	Cervical cancer:2.64e-4 (favourable), Liver cancer:2.91e-4 (unfavourable)	Mixed	Tissue enriched	6	cerebral cortex: 7.4	testis: 1.2
ZIM2	ZNF656	ENSG00000269699	Zinc finger, imprinted 2	19	56774552-56840729	Predicted intracellular proteins, Transcription factors	Evidence at transcript level	HPA071856			Approved	Nuclear speckles<br>Cytosol		Not detected	Group enriched	6	adrenal gland: 5.8;cerebral cortex: 5.1;ovary: 10.0;placenta: 6.8;testis: 7.8	endometrium: 1.1
ACBD7	bA455B2.2, FLJ38219	ENSG00000176244	Acyl-CoA binding domain containing 7	10	15077523-15088776	Predicted intracellular proteins	Evidence at protein level	HPA043326, HPA062478	Uncertain		Approved	Vesicles<br>Cytosol		Mixed	Tissue enriched	5	cerebral cortex: 40.8	testis: 7.9
AKAP5	AKAP75, AKAP79	ENSG00000179841	A kinase (PRKA) anchor protein 5	14	64465499-64474503	Plasma proteins, Predicted intracellular proteins	Evidence at protein level	CAB004308, HPA053891	Supported		Approved	Nucleoplasm		Mixed	Tissue enriched	5	cerebral cortex: 22.6	rectum: 4.4
AL008723.1		ENSG00000279219		22	32191094-32191452	Predicted intracellular proteins	Evidence at transcript level							Tissue enhanced	Tissue enriched	5	cerebral cortex: 11.7	prostate: 2.3
ANKRD34A	ANKRD34	ENSG00000272031	Ankyrin repeat domain 34A	1	145959442-145964582	Predicted intracellular proteins	Evidence at protein level	HPA029642, HPA029643	Uncertain		Validated	Cytosol		Mixed	Tissue enriched	5	cerebral cortex: 12.7	parathyroid gland: 2.4
ANOS1	ADMLX, KAL, KAL1, KALIG-1, WFDC19	ENSG00000011201	Anosmin 1	X	8528874-8732187	Disease related genes, Predicted secreted proteins	Evidence at protein level							Mixed	Group enriched	5	cerebral cortex: 32.5;lung: 66.1;parathyroid gland: 47.6;thyroid gland: 15.7	testis: 7.4
APLNR	AGTRL1, APJ, APJR, FLJ90771	ENSG00000134817	Apelin receptor	11	57233577-57237314	G-protein coupled receptors, Predicted membrane proteins, Transporters	Evidence at protein level	CAB025842	Approved					Expressed in all	Group enriched	5	cerebral cortex: 82.9;placenta: 145.6;spleen: 164.2	adipose tissue: 24.9
CALN1		ENSG00000183166	Calneuron 1	7	71779491-72447151	Predicted intracellular proteins, Predicted membrane proteins	Evidence at protein level	HPA036278, HPA036708	Approved		Uncertain	Vesicles<br>Plasma membrane		Mixed	Group enriched	5	adrenal gland: 14.8;cerebral cortex: 46.5	testis: 6.0
CCK		ENSG00000187094	Cholecystokinin	3	42257825-42266207	Plasma proteins, Predicted secreted proteins	Evidence at protein level	CAB002308, HPA045039	Supported	Supported				Group enriched	Group enriched	5	cerebral cortex: 134.1;duodenum: 119.6;prostate: 32.8	small intestine: 18.1
CDH12	Br-cadherin, CDHB	ENSG00000154162	Cadherin 12, type 2 (N-cadherin 2)	5	21750673-22853622	Plasma proteins, Predicted membrane proteins	Evidence at protein level	HPA029325	Uncertain		Approved	Vesicles		Mixed	Group enriched	5	adrenal gland: 2.5;cerebral cortex: 3.8;cervix, uterine: 5.3;fallopian tube: 4.0;skin: 1.1;testis: 2.7	breast,urinary bladder: 0.6
CDH20	Cdh7, CDH7L3	ENSG00000101542	Cadherin 20, type 2	18	61333582-61555773	Predicted membrane proteins	Evidence at protein level	HPA015490	Uncertain					Tissue enriched	Tissue enriched	5	cerebral cortex: 26.9	adipose tissue: 4.9
CHL1	CALL, FLJ44930, L1CAM2, MGC132578	ENSG00000134121	Cell adhesion molecule L1-like	3	196596-409417	Plasma proteins, Predicted membrane proteins, Predicted secreted proteins	Evidence at protein level	HPA003345, CAB026120	Supported				Renal cancer:1.21e-6 (favourable)	Tissue enhanced	Tissue enriched	5	cerebral cortex: 112.2	ovary: 20.9
COLGALT2	C1orf17, GLT25D2, KIAA0584	ENSG00000198756	Collagen beta(1-O)galactosyltransferase 2	1	183929854-184037729	Enzymes, Predicted intracellular proteins, Predicted secreted proteins	Evidence at protein level	HPA031749, HPA031750	Approved		Approved	Nucleus<br>Vesicles		Tissue enhanced	Tissue enriched	5	cerebral cortex: 46.5	adrenal gland: 8.5
CPNE9	KIAA4217	ENSG00000144550	Copine family member IX	3	9703807-9729908	Predicted intracellular proteins	Evidence at protein level							Tissue enhanced	Tissue enriched	5	cerebral cortex: 12.6	testis: 2.4
CRMP1	DPYSL1, DRP-1	ENSG00000072832	Collapsin response mediator protein 1	4	5748084-5893058	Predicted intracellular proteins	Evidence at protein level	HPA035640, CAB037313	Approved		Supported	Cytosol	Pancreatic cancer:4.54e-4 (favourable)	Expressed in all	Tissue enriched	5	cerebral cortex: 134.1	endometrium: 26.8
DBX2	FLJ16139	ENSG00000185610	Developing brain homeobox 2	12	45014672-45051099	Predicted intracellular proteins, Transcription factors	Evidence at transcript level	HPA066053	Uncertain					Tissue enriched	Group enriched	5	cerebral cortex: 4.1;testis: 1.2	skin: 0.5
DCLK1	DCAMKL1, DCDC3A, DCLK, KIAA0369	ENSG00000133083	Doublecortin-like kinase 1	13	35768652-36131306	Enzymes, Plasma proteins, Predicted intracellular proteins, Predicted membrane proteins	Evidence at protein level	CAB012405, HPA015040, HPA015655	Supported		Approved	Nucleus<br>Cytosol	Renal cancer:4.42e-4 (unfavourable)	Tissue enhanced	Tissue enriched	5	cerebral cortex: 140.9	smooth muscle: 27.0
DNAJC18	MGC29463	ENSG00000170464	DnaJ (Hsp40) homolog, subfamily C, member 18	5	139408588-139444491	Predicted intracellular proteins, Predicted membrane proteins	Evidence at protein level	HPA036538, HPA060154	Approved		Supported	Cell Junctions	Pancreatic cancer:5.89e-4 (favourable)	Mixed	Group enriched	5	cerebral cortex: 30.2;testis: 115.2	ovary: 13.8
EPHA5	CEK7, EHK1, Hek7, TYRO4	ENSG00000145242	EPH receptor A5	4	65319563-65670495	Enzymes, Predicted membrane proteins	Evidence at protein level							Tissue enhanced	Tissue enriched	5	cerebral cortex: 18.0	cervix, uterine: 3.3
FAM107A	DRR1, TU3A	ENSG00000168309	Family with sequence similarity 107, member A	3	58564117-58627610	Predicted intracellular proteins	Evidence at protein level	HPA055888	Approved		Approved	Nuclear speckles	Liver cancer:3.38e-4 (favourable), Endometrial cancer:3.56e-4 (unfavourable)	Tissue enriched	Group enriched	5	cerebral cortex: 487.1;fallopian tube: 123.9	epididymis: 56.9
FAM181A	C14orf152	ENSG00000140067	Family with sequence similarity 181, member A	14	93918894-93929608	Predicted intracellular proteins	Evidence at protein level	HPA001603	Supported					Group enriched	Group enriched	5	cerebral cortex: 3.4;fallopian tube: 3.2;testis: 13.9	thyroid gland: 1.3
GDI1	FLJ41411, GDIL, MRX41, MRX48, OPHN2, RABGDIA, XAP-4	ENSG00000203879	GDP dissociation inhibitor 1	X	154436913-154443467	Disease related genes, Plasma proteins, Predicted intracellular proteins	Evidence at protein level	CAB012979, HPA049290, HPA057668	Supported		Approved	Vesicles	Colorectal cancer:3.83e-5 (unfavourable), Breast cancer:6.84e-4 (unfavourable)	Expressed in all	Tissue enriched	5	cerebral cortex: 533.6	smooth muscle: 99.9
GJB6	CX30, DFNA3, ED2, EDH, HED	ENSG00000121742	Gap junction protein, beta 6, 30kDa	13	20221971-20232395	Disease related genes, Predicted membrane proteins	Evidence at protein level	HPA014846			Supported	Cell Junctions		Tissue enhanced	Group enriched	5	bone marrow: 47.6;cerebral cortex: 39.6;esophagus: 150.3;skin: 32.0	tonsil: 12.7
GPR83	GPR72	ENSG00000123901	G protein-coupled receptor 83	11	94377311-94401419	G-protein coupled receptors, Plasma proteins, Predicted membrane proteins	Evidence at transcript level							Mixed	Group enriched	5	adrenal gland: 1.0;cerebral cortex: 4.6;thyroid gland: 5.2	epididymis,testis: 0.6
GRIN2A	GluN2A, NMDAR2A	ENSG00000183454	Glutamate receptor, ionotropic, N-methyl D-aspartate 2A	16	9753404-10182754	Cancer-related genes, Disease related genes, FDA approved drug targets, Plasma proteins, Predicted membrane proteins, RAS pathway related proteins	Evidence at protein level	CAB022725	Supported					Mixed	Tissue enriched	5	cerebral cortex: 25.0	testis: 4.7
GRIN3A	GluN3A	ENSG00000198785	Glutamate receptor, ionotropic, N-methyl-D-aspartate 3A	9	101569353-101738580	FDA approved drug targets, Predicted membrane proteins	Evidence at protein level							Tissue enriched	Group enriched	5	cerebral cortex: 12.4;cervix, uterine: 2.5	seminal vesicle: 1.4
HS3ST5	3-OST-5	ENSG00000249853	Heparan sulfate (glucosamine) 3-O-sulfotransferase 5	6	114055586-114343045	Enzymes, Plasma proteins, Predicted intracellular proteins	Evidence at protein level	HPA021823, HPA064677	Approved					Not detected	Group enriched	5	cerebral cortex: 6.2;seminal vesicle: 2.2;skeletal muscle: 1.3	adrenal gland: 0.6
HTR2C	5-HT2C, 5HTR2C, HTR1C	ENSG00000147246	5-hydroxytryptamine (serotonin) receptor 2C, G protein-coupled	X	114584078-114910061	FDA approved drug targets, G-protein coupled receptors, Predicted membrane proteins	Evidence at protein level							Tissue enhanced	Tissue enriched	5	cerebral cortex: 3.1	cervix, uterine: 0.5
IGDCC3	HsT18880, PUNC	ENSG00000174498	Immunoglobulin superfamily, DCC subclass, member 3	15	65327127-65378040	Predicted intracellular proteins, Predicted membrane proteins	Evidence at transcript level	HPA015246	Approved					Tissue enhanced	Group enriched	5	cerebral cortex: 3.3;parathyroid gland: 14.4;placenta: 8.5;testis: 5.2	thyroid gland: 1.5
ISLR2	KIAA1465	ENSG00000167178	Immunoglobulin superfamily containing leucine-rich repeat 2	15	74100311-74138540	Predicted intracellular proteins, Predicted membrane proteins, Predicted secreted proteins	Evidence at protein level	HPA012930, HPA067333	Uncertain					Mixed	Group enriched	5	cerebral cortex: 31.2;testis: 15.2	endometrium: 4.5
JAKMIP1	FLJ31564, Gababrbp, JAMIP1, MARLIN1	ENSG00000152969	Janus kinase and microtubule interacting protein 1	4	6026199-6200591	Predicted intracellular proteins, Predicted membrane proteins	Evidence at protein level	HPA044570	Uncertain					Mixed	Tissue enriched	5	cerebral cortex: 38.5	prostate: 7.4
KCNA2	HK4, Kv1.2	ENSG00000177301	Potassium channel, voltage gated shaker related subfamily A, member 2	1	110593580-110631474	Disease related genes, FDA approved drug targets, Predicted membrane proteins, Transporters, Voltage-gated ion channels	Evidence at protein level	CAB001976	Supported					Tissue enhanced	Tissue enriched	5	cerebral cortex: 20.7	thyroid gland: 3.8
KCNH3	BEC1, elk2, Kv12.2	ENSG00000135519	Potassium channel, voltage gated eag related subfamily H, member 3	12	49539157-49558308	Predicted membrane proteins, Transporters, Voltage-gated ion channels	Evidence at protein level	HPA051088	Uncertain		Approved	Nucleus<br>Mitochondria		Tissue enhanced	Group enriched	5	cerebral cortex: 24.3;fallopian tube: 7.1;parathyroid gland: 4.9	adrenal gland: 2.2
KCNT1	KCa4.1, KIAA1422, SLACK, Slo2.2	ENSG00000107147	Potassium channel, sodium activated subfamily T, member 1	9	135702185-135795508	Disease related genes, Potential drug targets, Predicted membrane proteins, Transporters, Voltage-gated ion channels	Evidence at protein level	HPA059880	Uncertain					Tissue enhanced	Group enriched	5	cerebral cortex: 11.7;ovary: 3.9;skeletal muscle: 3.9;spleen: 6.7	testis: 1.2
KISS1R	AXOR12, GPR54, HOT7T175	ENSG00000116014	KISS1 receptor	19	917287-921015	Disease related genes, G-protein coupled receptors, Potential drug targets, Predicted membrane proteins, Transporters	Evidence at protein level	HPA071913			Supported	Vesicles<br>Plasma membrane	Renal cancer:3.33e-6 (unfavourable)	Tissue enhanced	Tissue enriched	5	cerebral cortex: 1.2	appendix,lymph node,placenta: 0.2
KLK6	Bssp, Klk7, neurosin, PRSS18, PRSS9	ENSG00000167755	Kallikrein-related peptidase 6	19	50958631-50969673	Cancer-related genes, Enzymes, Plasma proteins, Predicted intracellular proteins, Predicted secreted proteins	Evidence at protein level	HPA051837			Supported	Nucleoplasm<br>Nuclear membrane<br>Cytokinetic bridge	Endometrial cancer:1.38e-5 (unfavourable), Urothelial cancer:1.27e-4 (unfavourable), Pancreatic cancer:7.82e-4 (unfavourable), Lung cancer:8.85e-4 (unfavourable)	Tissue enhanced	Group enriched	5	cerebral cortex: 79.0;esophagus: 63.2;fallopian tube: 44.3;tonsil: 32.5	kidney: 10.1
LMTK3	KIAA1883, LMR3, PPP1R101, TYKLM3	ENSG00000142235	Lemur tyrosine kinase 3	19	48485271-48513189	Enzymes, Predicted membrane proteins	Evidence at protein level	HPA040203			Approved	Nucleoplasm<br>Cell Junctions	Renal cancer:3.18e-8 (favourable)	Mixed	Group enriched	5	cerebral cortex: 20.4;parathyroid gland: 4.8	duodenum: 2.3
LRFN2	FIGLER2, KIAA1246, SALM1	ENSG00000156564	Leucine rich repeat and fibronectin type III domain containing 2	6	40391586-40587465	Predicted membrane proteins	Evidence at protein level	HPA013653, HPA076660	Uncertain		Supported	Vesicles		Not detected	Tissue enriched	5	cerebral cortex: 6.9	spleen,testis: 1.3
LRRTM3		ENSG00000198739	Leucine rich repeat transmembrane neuronal 3	10	66926006-67099830	Predicted membrane proteins	Evidence at protein level							Tissue enriched	Tissue enriched	5	cerebral cortex: 22.7	ovary: 4.2
MAP1B	MAP5, PPP1R102	ENSG00000131711	Microtubule-associated protein 1B	5	72107234-72209570	Plasma proteins, Predicted intracellular proteins	Evidence at protein level	CAB009792, HPA022275	Supported		Validated	Cytosol	Urothelial cancer:8.22e-5 (unfavourable)	Tissue enriched	Tissue enriched	5	cerebral cortex: 188.2	smooth muscle: 36.3
MAPK8IP1	IB1, JIP-1, JIP1, PRKM8IP	ENSG00000121653	Mitogen-activated protein kinase 8 interacting protein 1	11	45885651-45906465	Cancer-related genes, Disease related genes, Plasma proteins, Predicted intracellular proteins	Evidence at protein level	HPA058921, HPA070332			Supported	Plasma membrane	Renal cancer:1.23e-11 (favourable)	Expressed in all	Tissue enriched	5	cerebral cortex: 177.7	parathyroid gland: 32.6
MGAT4C	HGNT-IV-H	ENSG00000182050	MGAT4 family, member C	12	85955666-86838904	Enzymes, Predicted membrane proteins	Evidence at transcript level							Tissue enriched	Group enriched	5	cerebral cortex: 11.9;epididymis: 13.6;testis: 11.1;thyroid gland: 31.8	adrenal gland: 3.3
NAP1L2	BPX, MGC26243	ENSG00000186462	Nucleosome assembly protein 1-like 2	X	73212299-73214848	Predicted intracellular proteins	Evidence at protein level	HPA054050, HPA057065			Validated	Vesicles<br>Plasma membrane<br>Cytosol	Pancreatic cancer:5.41e-4 (favourable)	Mixed	Tissue enriched	5	cerebral cortex: 90.3	parathyroid gland: 17.6
NGB		ENSG00000165553	Neuroglobin	14	77265483-77271312	Predicted intracellular proteins	Evidence at protein level	HPA042615, HPA058596	Supported					Tissue enhanced	Group enriched	5	adrenal gland: 10.2;cerebral cortex: 4.8;fallopian tube: 2.1	pancreas: 1.0
NMNAT2	C1orf15, KIAA0479, PNAT2	ENSG00000157064	Nicotinamide nucleotide adenylyltransferase 2	1	183248237-183418602	Enzymes, Predicted intracellular proteins	Evidence at protein level							Mixed	Tissue enriched	5	cerebral cortex: 73.8	heart muscle: 13.7
NNAT	Peg5	ENSG00000053438	Neuronatin	20	37521215-37523693	Predicted membrane proteins	Evidence at transcript level							Group enriched	Group enriched	5	cerebral cortex: 158.1;placenta: 148.0	adipose tissue: 28.1
NOG	SYM1, SYNS1	ENSG00000183691	Noggin	17	56593699-56595590	Disease related genes, Predicted secreted proteins	Evidence at protein level	HPA061318	Approved				Pancreatic cancer:6.86e-5 (unfavourable), Endometrial cancer:6.66e-4 (favourable)	Mixed	Group enriched	5	cerebral cortex: 7.3;placenta: 15.8	lymph node: 2.2
NPAS1	bHLHe11, MOP5, PASD5	ENSG00000130751	Neuronal PAS domain protein 1	19	47019820-47045775	Predicted intracellular proteins, Transcription factors	Evidence at protein level	HPA043364, HPA072259		Approved	Approved	Nucleoplasm		Tissue enhanced	Group enriched	5	cerebral cortex: 3.9;skin: 4.4;spleen: 1.9;stomach: 2.7	lymph node: 0.6
NSF	SKD2	ENSG00000073969	N-ethylmaleimide-sensitive factor	17	46590669-46757464	Enzymes, Predicted intracellular proteins, Transporters	Evidence at protein level	HPA003154, CAB009324, CAB013645, HPA071089	Approved		Supported	Cytosol		Expressed in all	Tissue enriched	5	cerebral cortex: 134.7	parathyroid gland: 25.1
NTNG2	KIAA1857, Lmnt2, NTNG1	ENSG00000196358	Netrin G2	9	132161676-132244534	Predicted secreted proteins	Evidence at protein level	HPA071290	Approved				Prostate cancer:6.06e-4 (favourable)	Mixed	Group enriched	5	bone marrow: 26.5;cerebral cortex: 18.5;parathyroid gland: 16.0;prostate: 8.6	spleen: 3.2
PABPC1L2A	RBM32A	ENSG00000186288	Poly(A) binding protein, cytoplasmic 1-like 2A	X	73077276-73079512	Predicted intracellular proteins	Evidence at transcript level	HPA041573	Approved					Tissue enriched	Group enriched	5	adrenal gland: 2.0;cerebral cortex: 6.7;prostate: 3.7;testis: 2.8	epididymis: 0.7
PABPC1L2B	RBM32B	ENSG00000184388	Poly(A) binding protein, cytoplasmic 1-like 2B	X	73003517-73005713	Predicted intracellular proteins	Evidence at transcript level	HPA041573	Approved					Tissue enriched	Group enriched	5	cerebral cortex: 8.8;prostate: 4.5	testis: 1.2
PAK7	KIAA1264, PAK5	ENSG00000101349	P21 protein (Cdc42/Rac)-activated kinase 7	20	9537389-9839041	Enzymes, Plasma proteins, Predicted intracellular proteins, RAS pathway related proteins	Evidence at protein level	HPA020444	Approved		Approved	Nucleoplasm		Mixed	Tissue enriched	5	cerebral cortex: 13.4	adrenal gland: 2.6
PCDH10	KIAA1400, OL-PCDH	ENSG00000138650	Protocadherin 10	4	133149315-133208606	Predicted membrane proteins	Evidence at protein level	HPA011220, HPA073462	Approved		Approved	Nucleus<br>Golgi apparatus<br>Vesicles		Tissue enhanced	Group enriched	5	cerebral cortex: 62.2;placenta: 36.4;prostate: 17.0;seminal vesicle: 24.4	adrenal gland: 6.9
PCDHGA10	PCDH-GAMMA-A10	ENSG00000253846	Protocadherin gamma subfamily A, 10	5	141412987-141512979	Predicted membrane proteins	Evidence at transcript level	HPA008755	Uncertain					Mixed	Tissue enriched	5	cerebral cortex: 28.1	placenta: 5.1
PNMAL2	KIAA1183	ENSG00000204851	Paraneoplastic Ma antigen family-like 2	19	46486906-46496498	Predicted intracellular proteins	Evidence at protein level	HPA054810	Approved					Mixed	Group enriched	5	adrenal gland: 12.2;cerebral cortex: 33.0	ovary: 4.3
PPFIA2		ENSG00000139220	Protein tyrosine phosphatase, receptor type, f polypeptide (PTPRF), interacting protein (liprin), alpha 2	12	81257975-81759553	Predicted intracellular proteins	Evidence at protein level							Tissue enhanced	Tissue enriched	5	cerebral cortex: 61.2	testis: 11.4
PPFIA3	KIAA0654, LPNA3, MGC126567, MGC126569	ENSG00000177380	Protein tyrosine phosphatase, receptor type, f polypeptide (PTPRF), interacting protein (liprin), alpha 3	19	49119389-49151026	Predicted intracellular proteins	Evidence at protein level	HPA043567, HPA050340	Supported		Uncertain	Nucleoli fibrillar center<br>Vesicles	Head and neck cancer:6.46e-7 (favourable), Liver cancer:2.24e-5 (unfavourable), Breast cancer:3.09e-4 (unfavourable), Endometrial cancer:8.65e-4 (favourable)	Expressed in all	Group enriched	5	cerebral cortex: 21.6;skin: 20.2	parathyroid gland: 3.9
PPM1E	CaMKP-N, KIAA1072, POPX1, PP2CH	ENSG00000175175	Protein phosphatase, Mg2+/Mn2+ dependent, 1E	17	58755869-58985176	Enzymes, Predicted intracellular proteins	Evidence at protein level	HPA018462, HPA019263	Approved		Supported	Nucleus<br>Nucleoli		Tissue enhanced	Group enriched	5	adrenal gland: 7.3;cerebral cortex: 20.5;testis: 12.1	fallopian tube: 2.4
PPP1R17	C7orf16, GSBS	ENSG00000106341	Protein phosphatase 1, regulatory subunit 17	7	31686715-31708455	Predicted intracellular proteins	Evidence at protein level	HPA047819	Supported					Tissue enhanced	Group enriched	5	adrenal gland: 4.9;cerebral cortex: 2.6;testis: 1.1	lung: 0.5
PRKACB	PKACb	ENSG00000142875	Protein kinase, cAMP-dependent, catalytic, beta	1	84078062-84238498	Enzymes, Predicted intracellular proteins, RAS pathway related proteins	Evidence at protein level	CAB010363, HPA029754, HPA071185	Approved		Approved	Cytosol	Renal cancer:1.89e-6 (favourable), Liver cancer:9.49e-4 (unfavourable)	Expressed in all	Tissue enriched	5	cerebral cortex: 317.2	adrenal gland: 63.4
PTPRN	IA-2	ENSG00000054356	Protein tyrosine phosphatase, receptor type, N	2	219289623-219309648	Disease related genes, Predicted intracellular proteins, Predicted membrane proteins	Evidence at protein level	HPA007152, HPA007179	Supported		Approved	Endoplasmic reticulum	Glioma:2.45e-7 (unfavourable)	Group enriched	Tissue enriched	5	cerebral cortex: 183.6	adrenal gland: 35.2
PTPRT	KIAA0283, RPTPrho	ENSG00000196090	Protein tyrosine phosphatase, receptor type, T	20	42072752-43189970	Enzymes, Predicted intracellular proteins, Predicted membrane proteins	Evidence at protein level	HPA017336, CAB069423	Approved					Tissue enhanced	Group enriched	5	cerebral cortex: 24.4;fallopian tube: 17.2	placenta: 3.9
REEP2	C5orf19, SGC32445, SPG72	ENSG00000132563	Receptor accessory protein 2	5	138439017-138446969	Disease related genes, Predicted membrane proteins	Evidence at protein level	HPA031813	Supported				Breast cancer:7.83e-5 (favourable), Glioma:3.43e-4 (unfavourable), Melanoma:9.31e-4 (favourable)	Tissue enriched	Tissue enriched	5	cerebral cortex: 90.3	smooth muscle: 17.8
RGS4	SCZD9	ENSG00000117152	Regulator of G-protein signaling 4	1	163068775-163076802	Disease related genes, Predicted intracellular proteins	Evidence at protein level	HPA030802			Approved	Endoplasmic reticulum	Stomach cancer:1.92e-4 (unfavourable), Renal cancer:3.97e-4 (unfavourable), Glioma:4.33e-4 (unfavourable)	Expressed in all	Tissue enriched	5	cerebral cortex: 289.9	adrenal gland: 54.3
RGS8	MGC119067, MGC119068, MGC119069	ENSG00000135824	Regulator of G-protein signaling 8	1	182641816-182684576	Predicted intracellular proteins	Evidence at protein level							Group enriched	Group enriched	5	cerebral cortex: 5.3;testis: 4.9;thyroid gland: 11.2	adrenal gland: 1.3
SCN2B		ENSG00000149575	Sodium channel, voltage gated, type II beta subunit	11	118161951-118176673	Disease related genes, FDA approved drug targets, Predicted membrane proteins, Transporters	Evidence at protein level							Mixed	Tissue enriched	5	cerebral cortex: 34.8	heart muscle: 6.7
SEPT4	ARTS, CE5B3, H5, hCDCREL-2, hucep-7, MART, PNUTL2	ENSG00000108387	Septin 4	17	58520250-58540818	Predicted intracellular proteins	Evidence at protein level	CAB006855, HPA021587, HPA022905	Supported		Supported	Nucleoplasm	Renal cancer:3.28e-7 (unfavourable)	Expressed in all	Group enriched	5	adrenal gland: 218.2;cerebral cortex: 288.7;spleen: 57.8	adipose tissue: 36.8
SHISA4	C1orf40, hShisa4, TMEM58	ENSG00000198892	Shisa family member 4	1	201888680-201892306	Predicted membrane proteins	Evidence at protein level	HPA061273	Uncertain					Expressed in all	Group enriched	5	adrenal gland: 23.6;cerebral cortex: 45.5;skeletal muscle: 94.5	heart muscle: 10.8
SLC6A1	GABATHG, GABATR, GAT1	ENSG00000157103	Solute carrier family 6 (neurotransmitter transporter), member 1	3	10992724-11039247	Disease related genes, FDA approved drug targets, Predicted intracellular proteins, Predicted membrane proteins, Transporters	Evidence at protein level	HPA013341, CAB022293	Supported		Uncertain	Mitochondria	Renal cancer:5.05e-6 (unfavourable), Liver cancer:3.20e-4 (favourable)	Group enriched	Group enriched	5	cerebral cortex: 119.7;liver: 50.3	parathyroid gland: 15.7
SNCA	alpha-synuclein, NACP, PARK1, PARK4, PD1	ENSG00000145335	Synuclein, alpha (non A4 component of amyloid precursor)	4	89724099-89838315	Disease related genes, Plasma proteins, Potential drug targets, Predicted intracellular proteins, Transporters	Evidence at protein level	HPA005459, CAB010877	Supported					Tissue enriched	Group enriched	5	bone marrow: 161.2;cerebral cortex: 460.5	endometrium: 56.7
SRPK2	SFRSK2	ENSG00000135250	SRSF protein kinase 2	7	105110704-105399308	Enzymes, Predicted intracellular proteins	Evidence at protein level	HPA015522, HPA020876	Approved		Supported	Nucleus<br>Cytosol		Expressed in all	Group enriched	5	cerebral cortex: 108.6;testis: 196.7	endometrium,prostate: 29.8
TMEFF1	C9orf2, CT120.1, H7365	ENSG00000241697	Transmembrane protein with EGF-like and two follistatin-like domains 1	9	100473113-100577636	Predicted membrane proteins	Evidence at protein level	HPA051501	Uncertain					Tissue enhanced	Tissue enriched	5	cerebral cortex: 10.7	testis: 2.0
TMEM132E	DFNB99	ENSG00000181291	Transmembrane protein 132E	17	34580749-34639318	Disease related genes, Predicted membrane proteins	Evidence at protein level	HPA070608	Approved				Renal cancer:1.55e-4 (unfavourable)	Group enriched	Group enriched	5	cerebral cortex: 4.8;duodenum: 1.7;kidney: 3.2;small intestine: 1.1;testis: 1.5	cervix, uterine: 0.4
TMEM155	FLJ30834	ENSG00000164112	Transmembrane protein 155	4	121758933-121765427	Predicted secreted proteins	Evidence at transcript level							Mixed	Group enriched	5	cerebral cortex: 27.7;placenta: 5.7	lymph node: 3.0
TMEM233	IFITMD2	ENSG00000224982	Transmembrane protein 233	12	119593459-119643066	Predicted membrane proteins	Evidence at transcript level	HPA047506	Uncertain					Tissue enriched	Group enriched	5	cerebral cortex: 16.3;skeletal muscle: 11.5;thyroid gland: 21.4	parathyroid gland: 3.1
WASF1	KIAA0269, SCAR1, WAVE, WAVE1	ENSG00000112290	WAS protein family, member 1	6	110099819-110180004	Predicted intracellular proteins	Evidence at protein level	HPA004105, CAB022161	Approved	Approved			Liver cancer:2.82e-8 (unfavourable), Renal cancer:2.79e-5 (unfavourable)	Expressed in all	Group enriched	5	cerebral cortex: 139.4;testis: 149.1	ovary: 27.6
ZNF365	KIAA0844, UAN	ENSG00000138311	Zinc finger protein 365	10	62374192-62672011	Disease related genes, Predicted intracellular proteins	Evidence at protein level	HPA052446	Approved		Supported	Vesicles<br>Microtubule organizing center		Mixed	Tissue enriched	5	cerebral cortex: 54.6	parathyroid gland: 10.7
AATK	AATYK, AATYK1, KIAA0641, LMR1, LMTK1, PPP1R77	ENSG00000181409	Apoptosis-associated tyrosine kinase	17	81117295-81166077	Enzymes, Predicted intracellular proteins, Predicted membrane proteins	Evidence at protein level	HPA009073	Supported		Uncertain	Mitochondria		Mixed	Tissue enhanced		cerebral cortex: 36.5;duodenum: 24.0	small intestine: 18.7
ABAT	GABAT	ENSG00000183044	4-aminobutyrate aminotransferase	16	8674565-8784575	Disease related genes, Enzymes, FDA approved drug targets, Plasma proteins, Predicted intracellular proteins	Evidence at protein level	HPA041528, HPA041690	Supported		Supported	Mitochondria	Renal cancer:5.44e-8 (favourable), Liver cancer:5.36e-5 (favourable), Lung cancer:5.93e-4 (favourable)	Expressed in all	Tissue enhanced		cerebral cortex: 165.0;kidney: 134.3;liver: 175.2	thyroid gland: 47.2
ABC7-42404400C24.1		ENSG00000277758		10	47750864-47763592	Predicted intracellular proteins, Predicted membrane proteins	Evidence at transcript level	HPA036971, HPA036972, HPA064559	Approved		Approved	Golgi apparatus		Not detected	Tissue enhanced		cerebral cortex: 13.8;lung: 19.5	skin: 5.7
ABCC8	ABC36, HHF1, HI, HRINS, MRP8, PHHI, SUR, SUR1, TNDM2	ENSG00000006071	ATP-binding cassette, sub-family C (CFTR/MRP), member 8	11	17392885-17476845	Disease related genes, FDA approved drug targets, Plasma proteins, Predicted membrane proteins, Transporters	Evidence at protein level	CAB011451, HPA042318	Approved		Approved	Nucleoli<br>Golgi apparatus<br>Cytosol		Tissue enriched	Tissue enhanced		cerebral cortex: 11.7	adrenal gland: 7.6
AC006486.9		ENSG00000268643		19	42234583-42255132	Predicted intracellular proteins	Evidence at transcript level							Not detected	Tissue enhanced		cerebral cortex: 7.8	endometrium: 5.1
AC007325.4		ENSG00000278817		Unmapped	131494-137392	Predicted intracellular proteins	Evidence at transcript level								Tissue enhanced		cerebral cortex: 36.9;skeletal muscle: 44.0	heart muscle: 33.2
AC138028.1		ENSG00000280603		16	88686544-88687053	Predicted intracellular proteins	Evidence at transcript level							Not detected	Tissue enhanced		cerebral cortex: 21.4;epididymis: 12.5	bone marrow: 6.4
ACOT7	ACH1, ACT, BACH, CTE-II, hBACH, LACH1, MGC1126	ENSG00000097021	Acyl-CoA thioesterase 7	1	6264269-6394391	Enzymes, Predicted intracellular proteins	Evidence at protein level	HPA025735, HPA025762	Supported		Supported	Nucleoplasm<br>Cytosol	Renal cancer:2.55e-6 (unfavourable), Liver cancer:2.31e-5 (unfavourable), Lung cancer:1.29e-4 (unfavourable)	Expressed in all	Tissue enhanced		cerebral cortex: 129.6	small intestine: 63.6
[truncated: 775 more rows]

## Sheet: refFlat_bed
chrom	chromStart	chromEnd	name	score	strand
chrM	649	1603	RNR1	0	+
chrM	1672	3230	RNR2	0	+
chr1	11873	14409	DDX11L1	0	+
chr1	14361	29370	WASH7P	0	-
chr1	17368	17436	MIR6859-4	0	-
chr1	17368	17436	MIR6859-3	0	-
chr1	17368	17436	MIR6859-2	0	-
chr1	17368	17436	MIR6859-1	0	-
chr1	30365	30503	MIR1302-9	0	+
[truncated: 67,306 more rows]
